# Supplementary material for: Regional Differences in the Small Intestinal Proteome of Control Mice and of Mice Lacking Lysosomal Acid Lipase
Source: J Proteome Res. Author manuscript; Available in PMC 2024 Apr 5. (PMC7615810; doi:10.1021/acs.jproteome.4c00082)
Supplement: Table S1 [file EMS194559-supplement-Table_S1.xlsx]

## Sheet: Summary tab
		Tab1. Proteome of the duodenum of WT mice
		Tab2. Proteome of the jejunum of WT mice
		Tab3. Proteome of the ileum of WT mice
		Tab4. 1930 common proteins of all intestinal segments
		Tab5. 2-way ANOVA of common proteins between intestinal parts
		Tab6. KEGG enrichment of the significantly different proteins between intestinal segments

## Sheet: Tab1
Uniprot ID	Gene	Protein #	Score	Peptide #	WT1	WT2	WT3	WT4	WT5	WT6
P11477	Defa1	16	4.65289	16	4.4084e+06	5.94055e+06	4.3608e+06	4.88033e+06	1.78561e+06	467505
P03332	gag	15	6.98766	41	1.94723e+06	2.40279e+06	863697	1.21873e+06	370260	480880
P01786	HVM17	9	4.53945	7	161546	2.23536e+06	6.16204e+06	3.67374e+06	3.11357e+07	9.35409e+07
P0DOH0	GGAG	7	4.58797	13	629494	644469	173213	230303	99946.8	140326
P54754	Ephb3	7	4.5987	67	1.7668e+06	2.68535e+06	1.88308e+06	1.31692e+06	466320	842984
P03365	gag-pro-pol	6	4.66245	26	553567	539300	278963	473430	64459.2	51806.4
O55528	L	6	2.71721	43	306525	492696	446561	216604	183571	122677
Q504M8	Rab26	4	4.68529	11	2.40774e+06	879841	975414	1.08213e+06	411076	236804
D0QMC3	Mndal	4	4.59786	26	878287	516698	372435	944170	85689.9	239607
P01115	H-RAS	3	18.4557	9	3.25346e+06	2.72399e+06	2.11699e+06	948250	249517	332094
Q60929	Mef2a	3	4.55428	9	7.18325e+06	6.77916e+06	7.83841e+06	8.197e+06	1.38728e+06	1.51317e+06
Q5SZA1	Slc17a2	3	4.63984	11	114118	1.86502e+06	1.03572e+06	1.72958e+06	274425	771047
B1AQ75	Krt36	3	4.5597	17	812574	1.38726e+06	1.3655e+06	343863	270228	154038
Q62432	Smad2	3	4.53583	19	447873	4.59047e+06	292408	1.34538e+06	101833	66790
O08967	Cyth3	3	4.51124	21	1.0838e+06	979743	867261	944525	537265	421130
Q61831	Mapk10	3	4.54606	23	3.30351e+06	2.68788e+06	2.6534e+06	3.78641e+06	261182	189005
Q8CJF8	Ago4	3	4.56419	26	2.42374e+06	988720	418624	1.50667e+06	154476	176850
Q01815	Cacna1c	3	4.62896	50	1.31827e+06	2.40556e+06	422510	1.48268e+06	259217	319462
B7ZNG0	Kif7	3	4.57119	64	2.42759e+06	9.73597e+06	1.02936e+06	522441	596808	649755
P83510	Tnik	3	9.36818	66	1.62081e+06	1.75274e+06	816094	1.05677e+06	430329	355433
P48024	Eif1	2	4.61055	6	531268	1.5297e+06	939328	1.0766e+06	226796	246765
O35522	Psmb9	2	9.20387	7	2.69142e+06	1.61307e+06	1.1047e+06	2.53568e+06	405882	496579
P16390	Kcna3	2	4.57197	7	1.28872e+06	1.49788e+06	783566	152729	200472	223742
Q61495	Dsg1a	2	4.54978	8	217585	172458	221382	559992	55416.8	141324
Q5SV42	Serpinb1c	2	9.35682	9	43256.2	5.58131e+06	462577	1.3045e+06	309142	367584
Q8BHC1	Rab39b	2	9.39254	9	2.1438e+06	1.22732e+06	1.42941e+06	1.17644e+06	254778	291948
Q6Q2Z6	Acot5	2	9.18038	10	405687	186855	896373	578869	144820	194071
Q99N16	Cyp4f3	2	4.57197	10	1.81609e+06	1.46907e+06	777921	872414	158500	86517.3
P11157	Rrm2	2	4.81501	11	650573	1104252	789566	231413	59294.4	99834.5
P61620	Sec61a1	2	9.45805	11	640933	532758	1.67376e+06	170026	297861	97637.8
Q7TSS2	Ube2q1	2	4.58473	11	1.48393e+06	1.41323e+06	842572	1.92302e+06	106137	105347
Q9CZA6	Nde1	2	4.61922	11	775035	515314	113003	112966	184245	136906
Q9CZY3	Ube2v1	2	4.61055	11	4.52972e+06	7.67623e+06	983832	1.35711e+06	236445	56276.9
O35984	Pbx2	2	4.51743	13	1.36749e+06	2.21064e+06	567646	750775	197049	163229
P50571	Gabrb1	2	4.55959	13	1.05101e+06	356554	116750	461322	25422.5	251211
Q3UGC7	Eif3j1	2	9.18392	13	915316	464120	144315	1.19918e+06	135056	314015
Q91VM5	Rbmxl1	2	25.3192	13	573105	1.26231e+06	553040	762356	272917	335175
Q9ESL0	Oxct2b	2	18.3568	13	267722	640113	309884	179130	66261	84678.3
P01868	Ighg1	2	26.6895	15	2.46508e+06	2.02409e+06	2.32559e+06	2.91827e+06	1.07328e+06	469948
Q3URE9	Lingo2	2	4.52512	15	1.83379e+06	540499	665114	501506	312425	46210.6
Q6P1F6	Ppp2r2a	2	4.61573	15	2.80383e+06	2.11446e+06	2.5275e+06	2.64103e+06	220583	485493
P15392	Cyp2a4	2	27.4988	16	3.86967e+06	1.43844e+06	932394	1.87146e+06	554738	603251
Q6IFZ9	Krt74	2	7.57701	16	339959	712100	1.21933e+06	291079	151089	156478
P83887	Tubg1	2	9.04124	17	381012	514354	778803	647845	104905	167173
P31748	V-AKT	2	9.2719	19	611933	1.51394e+06	506176	743334	677312	148213
Q61481	Pde1a	2	4.53366	20	504144	2.28992e+06	951773	836031	242721	102211
P63094	Gnas	2	22.8275	21	544670	811512	1.00052e+06	668642	328791	330002
O70293	Grk6	2	4.67721	27	1.31931e+06	1.00632e+06	1.31359e+06	1.05652e+06	666255	277466
Q3UYH7	Grk3	2	4.59371	31	277205	1.72289e+06	1.37503e+06	1.62394e+06	163895	353395
O88572	Lrp6	2	4.70511	35	626811	491931	2.13643e+06	864998	83427.7	110073
A2ARP1	Ppip5k1	2	9.08929	42	1.04485e+06	1.02027e+06	817142	1.21257e+06	200698	189983
Q69ZH9	Arhgap23	2	4.69249	58	1.61435e+06	955627	447877	812081	277952	371991
D3YXK2	Safb	2	13.7412	62	1.31894e+06	911026	1.14949e+06	1.26944e+06	198318	476338
P11438	Lamp1	1	4.50246	3	1.91681e+06	111643	1.88853e+06	687276	3.4777e+06	3.41437e+06
P43277	H1-3	1	30.3747	3	1.21388e+06	752025	1.43807e+06	729757	198537	275195
P53986	Slc16a1	1	17.0855	3	6.01373e+06	319644	133065	30554.4	18118.8	206948
P59708	Sf3b6	1	4.53151	3	1.64456e+06	87178	1.36286e+06	262331	58234	65501.4
P61021	Rab5b	1	13.6453	3	120986	443206	635942	410747	96047.2	178721
Q3UHI4	Tmed8	1	4.50717	3	322594	2.14497e+06	870311	1.38861e+06	341430	345074
Q61133	Gstt2	1	4.57197	3	7.60662e+06	5.47028e+06	389410	68919.5	38997.6	99712
Q6ZWY3	Rps27l	1	12.1524	3	3.23856e+06	3.07004e+06	1.71235e+06	934625	167349	166600
Q8R1I1	Uqcr10	1	8.68206	3	697511	4.30861e+06	1.39582e+06	273242	106024	192682
Q91WK1	Spryd4	1	22.9888	3	740958	408433	658780	382676	62245.2	56183.1
Q9D0R8	Lsm12	1	4.64538	3	68320.3	473465	1.01929e+06	1.07649e+06	182951	254099
Q9D7B7	Gpx8	1	4.63346	3	501443	1448630	1.03304e+06	513811	324419	180733
Q9EST5	Anp32b	1	13.8392	3	659519	47496.3	53434.5	320172	155258	126407
Q9QZJ6	Mfap5	1	4.59371	3	3.90618e+06	3.87401e+06	826733	1.2731e+06	233250	294006
Q9Z0L8	Ggh	1	4.54903	3	1.13243e+06	1.86901e+06	255469	252508	426126	176795
O08992	Sdcbp	1	4.54978	4	1.21512e+06	1.13671e+06	1.0937e+06	1.16677e+06	221836	260449
O35943	Fxn	1	9.0514	4	755962	212591	650175	162998	67863.4	93133.7
O54950	Prkag1	1	9.06964	4	2.56196e+06	230941	644993	74977.3	344721	42363.4
O88848	Arl6	1	4.62806	4	61784.8	50789.7	2.20937e+06	85615.6	69807.6	176509
P0DP60	Lynx1	1	4.53151	4	1.07505e+07	9365955	5703164	5896965	9.17398e+06	1.02566e+07
P17665	Cox7c	1	9.2597	4	4.93193e+07	4.59193e+06	1915324	2.07118e+06	1.0932e+06	1.09056e+06
P35279	Rab6a	1	11.9038	4	2.02364e+06	1.1643e+06	905235	99004.3	295219	383513
P51661	Hsd11b2	1	4.54903	4	705604	550096	50886.1	440394	69520.8	50524.6
P61028	Rab8b	1	16.6779	4	975546	66467.3	281915	116449	287557	259722
Q148A4	Saxo4	1	4.61922	4	226609	634304	78606	290608	95840.7	31069.8
Q3U0B3	Dhrs11	1	13.6963	4	42949630	4.21419e+07	3.40217e+06	3.01832e+06	660396	34105.2
Q61990	Pcbp2	1	33.885	4	336321	293305	430658	542403	106622	136366
Q62087	Pon3	1	13.7367	4	2.07032e+06	168027	1.03168e+06	149744	38300.8	157659
Q78IK2	Atp5mk	1	4.69352	4	1.58471e+06	2.44193e+06	3.50393e+06	7.47436e+06	401782	707220
Q8R1T1	Chmp7	1	4.57592	4	585194	302018	131675	40450.5	30538.8	24191.4
Q8VHF2	Cdhr5	1	4.58231	4	325482	1.19176e+06	288004	1.52036e+06	8192.24	69423.3
Q99J45	Nrbp1	1	4.56651	4	295210	147603	217687	372356	53638.3	52770.4
Q9CZL2	Fam241a	1	4.5308	4	112875	124490	281919	1.50931e+06	213875	133524
Q9D2R6	Coa3	1	9.30979	4	8.91518e+06	2.40656e+07	7.43428e+06	8.57219e+06	430886	509301
Q9DAS4	Prl8a8	1	9.11073	4	1.13168e+06	516919	103997	172518	237276	818179
Q9JJH1	Rnase4	1	18.3289	4	1.0638e+06	941928	378926	652872	88363.2	259373
Q9JJZ2	Tuba8	1	41.835	4	376851	463326	591749	36794.7	442248	439584
Q9JKJ9	Cyp39a1	1	4.57751	4	296895	308047	101473	378432	61315.1	43524.4
Q9JLY7	Dusp14	1	4.77562	4	4540355	3.70503e+06	4.12782e+06	163884	833444	558360
Q9QXD8	Limd1	1	4.57119	4	178911	124635	570930	142196	163713	152676
Q9WUQ2	Preb	1	18.3639	4	358036	146878	407828	325181	209504	400155
A2ADY9	Ddi2	1	13.3937	5	271790	2.18253e+06	170036	288410	120160	137957
O35678	Mgll	1	4.58554	5	2.4689e+06	8.37791e+06	500797	182678	35014	38513.4
O35945	Aldh1a7	1	37.8887	5	190228	113573	146559	253166	334481	247083
O70161	Pip5k1c	1	13.7104	5	1.42421e+06	975347	796412	563402	226466	15995.4
O70404	Vamp8	1	9.25127	5	2131835	3953705	2.24788e+06	2.20109e+06	302151	176152
O88531	Ppt1	1	9.16465	5	1.36763e+06	1.85e+06	1.39546e+06	1.03475e+06	160104	140972
P04187	Gzmb	1	4.59454	5	301002	194450	244123	131209	14216.7	368800
P06445	env	1	4.57197	5	1.90304e+06	1.23439e+06	496622	1.54583e+06	218897	290887
P17563	Selenbp1	1	50.4759	5	406644	690946	201716	687243	559567	51414
P17809	Slc2a1	1	13.9286	5	1.05053e+06	244511	545812	338996	50705.2	22147.7
P19639	Gstm3	1	50.8672	5	6.52102e+06	2.0002e+07	1.23073e+06	1.99638e+06	547768	472584
P27808	Mgat1	1	4.60121	5	258975	196065	273184	392553	97968.7	106250
P28659	Celf1	1	4.59371	5	6.34172e+06	1.70939e+06	848036	701422	309998	34781.4
P35278	Rab5c	1	27.7164	5	2.51923e+06	4.61235e+06	322028	404122	165349	89008
P47758	Srprb	1	18.3454	5	188184	109193	410195	200581	56423.7	33718.1
P49722	Psma2	1	9.15027	5	2.36004e+06	3.17433e+06	479805	338334	274573	42584.3
P61358	Rpl27	1	4.59124	5	241316	272141	172867	223828	20241.1	14480.9
P62717	Rpl18a	1	4.62806	5	446982	172027	79950	178098	13348.2	65560.9
P63323	Rps12	1	18.3416	5	1.31935e+06	1.50722e+06	2.78815e+06	1.4282e+06	366275	530324
P84104	Srsf3	1	21.9426	5	900374	528669	1.12055e+06	681755	97529	99293.5
P97352	S100a13	1	4.614	5	1.57108e+07	1.48513e+07	1.54122e+06	1.33826e+06	62762.6	346776
Q07235	Serpine2	1	18.2675	5	356067	134212	418887	160123	106135	225125
Q3SXB8	Colec11	1	4.60628	5	185328	169172	896040	537373	80135.3	61461.3
Q3U5C8	Arhgef16	1	4.6166	5	429533	198100	329939	361231	30568.8	16715.3
Q3UN02	Lclat1	1	4.65956	5	2.09158e+06	202688	486004	349816	61885.3	38792
Q6ZWQ7	Spcs3	1	4.94717	5	3.32819e+06	5674670	3.48288e+06	2.67582e+06	571709	536260
Q810Q5	Nmes1	1	22.9243	5	1.00607e+06	791625	4.82637e+06	4.98323e+06	333144	423825
Q8BMT4	Nrros	1	4.92025	5	104009	45391	250553	185149	78569.1	143906
Q8BTZ7	Gmppb	1	9.18341	5	2.8367e+06	3.72049e+06	610036	116782	330688	18932.3
Q8BVU5	Nudt9	1	9.40713	5	328278	151636	727792	336745	20419.9	38032.7
Q8BY89	Slc44a2	1	9.0449	5	712886	172932	86625.7	151038	15414.2	12666.7
Q8K0B2	Lmbrd1	1	4.53583	5	40139	133069	297386	519260	71317.3	81490.2
Q8K0Z7	Taco1	1	13.7302	5	28712.7	832531	54222.4	687846	375584	402571
Q8QZZ8	Rab38	1	4.59454	5	1.44488e+06	720471	740826	173010	181984	74817.9
Q8R0N6	Adhfe1	1	13.7151	5	244349	601682	354883	337850	58506	83548.1
Q8R143	Pttg1ip	1	4.60628	5	243605	1.05496e+06	152025	63729	73158.1	126241
Q8VBV7	Cops8	1	4.614	5	637124	745649	3.58363e+06	2.24722e+06	99313.4	336077
Q8VC70	Rbms2	1	4.58716	5	1.00299e+06	1.00784e+06	235909	886603	74117.7	193152
Q8VCK7	Sycn	1	9.56485	5	1.49313e+07	1.64029e+07	1.01396e+07	5.47775e+06	474864	381893
Q91V16	Etfrf1	1	9.26394	5	792881	2.6562e+06	654927	116587	133287	79719.1
Q91VC4	Plvap	1	9.31007	5	248788	1.2575e+06	296672	269492	23780.4	20245.5
Q91X78	Erlin1	1	9.1657	5	496797	171849	556259	251060	33317	32922.3
Q91YT7	Ythdf2	1	4.52582	5	233010	347802	525593	395917	126460	295392
Q99K85	Psat1	1	13.8987	5	566485	521689	42517.3	566488	68453.2	32529.4
Q9CQI7	Snrpb2	1	9.16394	5	1.06085e+07	399913	681160	452549	105461	29100.7
Q9CRB2	Nhp2	1	9.14999	5	505252	478453	576885	787721	143228	116182
Q9CXE7	Tmed5	1	4.56112	5	1.48722e+06	2.65629e+06	1.087e+06	1.70237e+06	45862.2	76430.1
Q9CZ04	Cops7a	1	13.6725	5	2.31416e+06	1.04995e+06	1.34562e+06	1.3301e+06	294589	155091
Q9D1J3	Sarnp	1	9.24203	5	2.06461e+06	836916	547620	606438	230225	259211
Q9D4D4	Tktl2	1	4.56651	5	902608	542538	59039	238023	93675.3	65787.5
Q9D6Y7	Msra	1	9.18918	5	1.1916e+06	2.26222e+06	2.67448e+06	2.56391e+06	205816	48861.8
Q9D7S7	Rpl22l1	1	8.93527	5	309070	255617	128950	469760	113638	177508
Q9D8V0	Hm13	1	4.60374	5	1.70936e+06	560122	73991.5	227197	63008.4	107415
Q9DAA6	Exosc1	1	4.58231	5	667121	1.15391e+06	207291	1.03586e+06	340464	85624
Q9DCN1	Nudt12	1	4.50112	5	179780	479676	128411	130086	21293.9	89498.3
Q9ERI6	Rdh14	1	4.61141	5	154704	156767	488410	709362	405541	422594
Q9JM14	Nt5c	1	13.9172	5	1.1677e+06	869329	819275	202204	36674.1	64763.5
Q9QY96	Casr	1	4.51743	5	223194	93961	924152	266201	10670.2	50373.3
Q9QZ08	Nagk	1	4.54978	5	191906	3.64549e+06	691346	140425	364925	197185
Q9QZM0	Ubqln2	1	31.8614	5	167416	443859	422393	286130	101293	51660.2
Q9R013	Ctsf	1	4.61313	5	131629	69977.7	595591	318243	104481	119350
Q9R118	Htra1	1	9.1173	5	97350.8	51336.2	760575	413983	85440.4	28540.1
Q9R1Z7	Pts	1	9.01501	5	4.39568e+06	1.06431e+06	511593	784318	82209.4	131776
Q9WUZ9	Entpd5	1	4.5092	5	908567	224402	50373.4	414151	27460.8	40432.4
Q9Z1Q5	Clic1	1	17.2585	5	356180	357806	597059	944765	256354	243928
B1AR13	Cisd3	1	13.7764	6	1.12053e+06	292213	1.11121e+06	590598	317004	420456
O08547	Sec22b	1	9.20206	6	530198	117088	589027	73362.1	112841	240277
O09130	Nfatc2ip	1	4.53366	6	941935	596263	2.62021e+06	432693	193492	317364
O54734	Ddost	1	22.7889	6	1.11157e+07	225167	423454	1.256e+06	55893.7	210861
O88312	Agr2	1	20.9785	6	1.16423e+06	877861	482512	741953	202155	135789
O88833	Cyp4a10	1	13.8912	6	1.95231e+06	23162.8	862326	342587	39645	273624
P01897	H2-L	1	20.8264	6	24327.9	42276.2	282482	387873	71086	54105.9
P11034	Mcpt1	1	4.66342	6	1.77546e+06	823156	1.57012e+06	1.6685e+06	73026.1	64193
P15532	Nme1	1	34.5539	6	1.02132e+07	8.55285e+06	1.06149e+07	9.35291e+06	951931	714764
P17918	Pcna	1	13.8042	6	2.13571e+06	2.07942e+06	1.8517e+06	2.06066e+06	33452	232324
P26883	Fkbp1a	1	13.6503	6	6947185	4.44861e+06	6.50378e+06	4256200	340122	1.15238e+06
P45878	Fkbp2	1	18.3316	6	3.24619e+06	3.43576e+06	542831	1.46658e+06	364862	208245
P47955	Rplp1	1	13.771	6	493359	623766	2.2196e+06	176379	374584	442348
P58404	Strn4	1	4.63165	6	94057.2	174672	111057	554266	355205	20747.6
P60487	Pdxp	1	4.65006	6	3.58587e+06	4.08779e+06	203316	825275	86196.5	1.01719e+06
P61164	Actr1a	1	12.4976	6	328640	133154	310075	162486	590223	689511
P61759	Vbp1	1	13.5811	6	49069.7	1.07633e+06	623635	986244	342067	369274
P97792	Cxadr	1	9.09997	6	667614	592526	1.58259e+06	617137	40527.6	60856.7
Q3TQB2	Foxred1	1	4.59289	6	434095	1.02397e+06	273614	1.17696e+06	861027	140233
Q3UX61	Naa11	1	4.49123	6	719538	45827.4	451477	1.42441e+06	117274	1.04857e+06
Q4VAE3	Tmem65	1	4.60037	6	2.30479e+06	1501882	124799	237725	75830.3	298340
Q505D7	Opa3	1	4.65383	6	102462	263457	1.13267e+06	1.50138e+06	122299	534436
Q59J78	Ndufaf2	1	9.28643	6	3.18081e+06	776440	266732	533402	229237	84651.4
Q60829	Ppp1r1b	1	4.52724	6	2.32843e+06	2.24578e+06	1.75793e+06	1834630	245137	595934
Q61390	Cct6b	1	4.68631	6	55331.7	696982	284112	282518	178412	261012
Q62167	Ddx3x	1	57.4138	6	292700	883304	115505	95363.8	7946.28	91409.2
Q62189	Snrpa	1	13.6113	6	199416	1.09594e+06	514638	121009	586744	43684.9
Q62433	Ndrg1	1	19.4178	6	814312	1.14086e+06	1.69422e+06	878107	321901	125524
Q64471	Gstt1	1	18.3377	6	2.41044e+06	3.12747e+06	7.88382e+06	138435	545999	656361
Q69ZQ2	Isy1	1	4.57751	6	244183	244608	43933.1	313290	125838	81439.4
Q6IFX2	Krt42	1	13.7357	6	181340	719191	154584	1.14395e+06	16288	16872.7
Q6IME9	Krt72	1	12.1967	6	124001	31373.1	233204	141020	41759.8	22170.4
Q6NVE3	Spin2c	1	4.52512	6	1297366	544364	319162	344814	27641.9	38926.1
Q6ZWU9	Rps27	1	19.219	6	3.00826e+06	3.63834e+06	7.35313e+06	5275642	365965	184990
Q78ZA7	Nap1l4	1	27.176	6	151358	67533	149241	142182	159110	90919.9
Q7TPZ8	Cpa1	1	12.1383	6	308748	37407.4	92633.5	284199	122071	107040
Q80U22	Rusc2	1	4.53223	6	820558	516835	74563	307274	223276	172686
Q8BGA9	Oxa1l	1	4.55579	6	139942	149922	231749	1.26016e+06	97809.9	46144.3
Q8BM55	Tmem214	1	13.7905	6	303506	371908	245407	1.19221e+06	27845.6	54823.1
Q8BP71	Rbfox2	1	4.49188	6	78638	1.14404e+06	644998	6715731	2.0441e+06	1.81539e+06
Q8BWA5	Klhl31	1	4.55428	6	642226	379362	24778.9	362744	26785.3	65408.8
Q8C0L0	Tmx4	1	4.54754	6	132431	206354	132294	220086	214811	149204
Q8C7G5	Apoa5	1	9.16607	6	47102.7	95643.5	248668	2.86148e+06	48471.9	204017
Q8CI78	Rmnd1	1	13.7797	6	148060	465666	195939	441692	29692.4	43190.4
Q8K4L4	Pof1b	1	4.54385	6	1.00667e+06	1.04595e+06	119088	181598	134605	102433
Q8R4R6	Nup35	1	27.5608	6	910168	549307	1.91938e+07	318551	7.7887e+06	7.57983e+06
Q8VC28	Akr1c13	1	9.09148	6	507859	1.2157e+06	914673	1.18512e+06	96656.4	61915.2
Q8VE97	Srsf4	1	9.90036	6	253724	2.32687e+06	446113	166726	21525.3	42056.5
Q91V01	Lpcat3	1	9.21404	6	439651	986696	433476	155291	40624.5	103036
Q91V12	Acot7	1	22.9309	6	135607	777632	204767	259852	173028	95907.1
Q91V64	Isoc1	1	4.54018	6	7.99133e+06	5.77917e+06	1.48883e+06	8.56167e+06	288615	70348.4
Q91X44	Gckr	1	4.60969	6	259009	345680	77695.4	40113.3	235655	175630
Q91XA9	Chia	1	4.51605	6	63346.1	393053	207493	53447.5	415664	28723.4
Q91XE4	Acy3	1	4.63892	6	569370	1.357e+06	779479	621369	74469.7	108275
Q91YP3	Dera	1	4.61313	6	1.30763e+06	1316010	1.55191e+06	1.00261e+06	99364	183789
Q924L1	Letmd1	1	18.3473	6	2.63296e+06	147756	69162.1	114457	16314.2	9936.07
Q99JX3	Gorasp2	1	9.03602	6	346049	140165	1.2101e+06	1.99854e+06	156935	229858
Q9CPR4	Rpl17	1	9.18017	6	815571	506123	365904	278942	198335	46927.3
Q9CPW4	Arpc5	1	4.5799	6	368121	1.08543e+06	546954	433533	251846	225641
Q9CQD1	Rab5a	1	23.1469	6	1.24118e+06	216876	109317	1.12779e+06	573202	73244.2
Q9CRA5	Golph3	1	13.5969	6	330812	71100.3	880655	882522	57658.5	130137
Q9CXI5	Manf	1	18.6172	6	1.06049e+06	1.35928e+06	335911	308827	264283	190756
Q9CYZ2	Tpd52l2	1	18.2163	6	2.26692e+06	3.59357e+06	3.83049e+06	4.61174e+06	346904	250648
Q9D023	Mpc2	1	32.192	6	4.9077e+07	1.8638e+07	844194	1.61731e+06	203477	556752
Q9D110	Mthfs	1	9.1844	6	293048	99255.2	389264	212170	277344	59797
Q9D5R2	Wdr20	1	4.53008	6	745471	841272	1.58156e+06	1.18083e+06	324053	834654
Q9D8I1	Mzb1	1	4.64631	6	5.40932e+06	4098105	1.18692e+06	2209745	60559.6	101699
Q9D8P4	Mrpl17	1	13.9708	6	3.06935e+06	2.71547e+06	2.501e+06	51072.4	1.23028e+06	131300
Q9D967	Mdp1	1	13.6584	6	7.52117e+06	820972	1.09648e+07	214718	337663	172539
Q9DAK9	Phpt1	1	18.148	6	5.41713e+06	936191	6.77001e+06	1.76824e+06	1356955	338421
Q9DAR7	Dcps	1	14.4664	6	859653	387500	555518	565147	281433	118475
Q9DAU7	Wfdc2	1	4.5133	6	9.10378e+06	167379	1.00126e+07	7.05624e+06	119846	1.91422e+06
Q9DBB9	Cpn2	1	32.1055	6	514234	441107	454862	145421	163854	136477
Q9DC16	Ergic1	1	4.51124	6	1.79767e+06	62538.9	205505	530375	50709.1	160532
Q9ERE7	Mesd	1	15.5554	6	1.54463e+06	1.51493e+06	587882	103200	66173.7	54945.9
Q9ESY9	Ifi30	1	18.265	6	4.88392e+06	5.84623e+06	896261	1219589	615200	129390
Q9JII5	Dazap1	1	13.783	6	1.13841e+06	728598	901945	183439	306967	155627
Q9JKC8	Ap3m1	1	4.55052	6	1845979	577960	517260	128122	158569	56667.5
Q9JMK2	Csnk1e	1	4.56574	6	39044.7	19616.6	164230	196325	110227	12944.3
Q9QUM9	Psma6	1	13.8282	6	3.70898e+06	7.8128e+06	1.1188e+06	176689	41079.2	242585
Q9QYJ3	Dnajb1	1	4.66149	6	1.47091e+06	974628	64264.4	180631	25409.1	58774.3
Q9R0A0	Pex14	1	9.15072	6	157096	340310	105234	260628	90029.1	61823.8
Q9R257	Hebp1	1	29.6816	6	1.88041e+06	1.63006e+06	2.97762e+06	952266	233858	651806
Q9Z1W8	Atp12a	1	27.8706	6	99619.3	527793	1.29254e+06	633456	28072	7914.74
O08582	Gtpbp1	1	9.06962	7	356834	75712.2	124751	250101	10112.2	125448
O08738	Casp6	1	13.9171	7	2.17831e+06	1.92902e+06	1.05562e+06	998119	217892	260678
O09051	Guca2b	1	22.7644	7	950650	2.55915e+06	1.46413e+06	1.76174e+06	283310	498259
O35143	Atp5if1	1	22.9859	7	4.34436e+06	1.59941e+06	4.63273e+06	617045	330254	611933
O70492	Snx3	1	7.83601	7	1.34355e+06	946280	176030	781703	515679	176513
O88200	Clec11a	1	4.57355	7	2.20189e+06	2.26549e+06	1.99485e+06	2.05445e+06	137431	46104.3
O88668	Creg1	1	11.3512	7	860148	2.15933e+06	183818	152558	103490	94674.8
O89079	Cope	1	13.6623	7	199780	285771	865923	882534	129934	180277
P00405	Mtco2	1	27.3803	7	2.69143e+06	3.87168e+06	1.65794e+06	1.78498e+06	1.07927e+06	387051
P04117	Fabp4	1	25.098	7	3.33344e+06	5.3389e+06	1.67248e+06	6.47977e+06	326213	75207.6
P11859	Agt	1	13.8342	7	442602	293747	169723	163266	32125.7	251139
P12246	Apcs	1	30.1589	7	291845	558260	131781	84466	78215.5	154822
P18419	Svs4	1	9.09068	7	876356	665726	391410	1.57701e+06	306025	126951
P21956	Mfge8	1	13.7128	7	4.92581e+06	683366	428844	791959	50062.7	142898
P22005	Penk	1	4.54238	7	374322	587220	306860	745925	130702	199640
P23818	Gria1	1	4.69561	7	716319	482359	119559	179221	34535.5	27879
P29595	Nedd8	1	20.9467	7	7.56759e+06	6196775	6.10419e+06	1.85476e+06	451206	304835
P31725	S100a9	1	9.17081	7	2.12137e+06	4.94971e+06	1.37522e+06	1.1756e+06	431767	140286
P39688	Fyn	1	9.17601	7	307828	356295	145365	307286	18417	46355.7
P46097	Syt2	1	9.2337	7	101797	180615	498540	47000	27839.9	180333
P46412	Gpx3	1	18.2778	7	709003	656770	230722	518768	79717	166114
P50637	Tspo	1	4.70404	7	1.72712e+06	902602	1.43299e+06	2.97317e+06	208548	794120
P54116	Stom	1	27.4672	7	305712	339351	251143	1.00418e+06	144849	38035
P56376	Acyp1	1	9.15568	7	2.31212e+06	2.49565e+06	114213	1.20135e+06	488099	613328
P56655	Cyp2c38	1	4.54238	7	170474	1.09679e+06	407734	363144	69952.2	56843.3
P58044	Idi1	1	9.50093	7	594607	376186	1.17929e+06	1.30755e+06	162993	425514
P58468	Slx9	1	4.53008	7	87654	755377	1.11769e+06	346913	127821	1.00178e+06
P59481	Lman2l	1	4.60289	7	459865	119106	1.01414e+06	930545	425771	521790
P60521	Gabarapl2	1	2.14955	7	3.19907e+06	4.41319e+06	787877	709877	189253	143088
P61290	Psme3	1	9.18185	7	698566	330655	320177	145905	171120	26359
P62242	Rps8	1	19.0929	7	875634	781470	316619	311155	132161	126544
P62270	Rps18	1	18.4706	7	1.59042e+06	1.95644e+06	1.27943e+06	1.50738e+06	74304.3	201770
P62317	Snrpd2	1	13.7693	7	459877	2.37617e+06	630056	498243	126895	373664
P62821	Rab1A	1	27.1724	7	2.63213e+06	2.02934e+06	1.41721e+06	1.24912e+06	231426	118232
P62852	Rps25	1	9.2558	7	113357	1.51388e+06	822402	759414	313576	456115
P63242	Eif5a	1	34.3499	7	50255.7	1.2836e+06	666345	649249	257711	161878
P67984	Rpl22	1	6.0681	7	2.35049e+06	2.33572e+06	2.49752e+06	1.23995e+06	109620	301113
P70288	Hdac2	1	9.1554	7	250450	210358	383373	448939	24205.2	99083.1
P70698	Ctps1	1	23.0155	7	1.41764e+06	1.53965e+06	208458	205990	17044.7	47106.7
P98086	C1qa	1	9.26173	7	2.26376e+06	3.02491e+06	813967	804483	46663.9	161624
Q3TCJ8	Ccdc69	1	4.57671	7	1.00006e+06	2746780	944733	764809	37231.6	91845.9
Q3TNL8	Itprip	1	4.51743	7	173563	557603	27262.6	597060	13719	38616.2
Q3UM29	Cog7	1	9.1199	7	79986.2	1.11602e+06	92091.5	85685.5	407688	344286
Q3UTA9	Eif4e1b	1	4.70832	7	1.85735e+06	873269	907759	979646	266216	507634
Q571E4	Galns	1	9.13311	7	1.22357e+06	650461	328318	58320.5	254147	198305
Q5BKQ4	Pnliprp1	1	19.6007	7	239703	409862	116043	52792.2	54692.9	13972
Q5M8N4	Sdr39u1	1	22.7487	7	1.42552e+06	1.69935e+06	276187	1.37145e+06	79791.6	193817
Q5MJS3	Fam20c	1	9.05769	7	7.49272e+06	8.86503e+06	494948	28068.5	141211	73301.4
Q60716	P4ha2	1	9.15313	7	80511.7	101995	235456	267348	158758	108104
Q60899	Elavl2	1	4.69665	7	758149	591688	196490	113120	38530.3	177385
Q60972	Rbbp4	1	21.3813	7	738991	810985	104342	274464	361938	251525
Q61738	Itga7	1	18.378	7	67504	496614	173448	83369.4	109071	67331.3
Q62277	Syp	1	4.62362	7	1.7848e+06	7.08006e+06	1.62933e+06	499079	152785	464584
Q64362	Aktip	1	9.07412	7	1.875e+06	818281	1.77827e+06	1.95118e+06	433468	285748
Q6IRU5	Cltb	1	4.6586	7	2.01156e+06	4.26489e+06	363925	1.90283e+06	19605.7	113131
Q6NVE9	Pptc7	1	13.9745	7	925230	1.02694e+06	383309	430766	284349	271797
Q6PDX6	Rnf220	1	4.54018	7	430576	451264	932341	627285	334928	212567
Q6XBJ3	Onecut2	1	4.58635	7	1.74545e+06	771565	483262	657575	264876	426689
Q80TB8	Vat1l	1	4.55655	7	159157	619534	1.01639e+06	96940.8	9017.49	490716
Q80W85	Npm2	1	4.63075	7	1.25392e+06	1.02802e+06	38263.5	521818	35679	101729
Q80WW9	Ddrgk1	1	4.42391	7	527715	164600	258667	156098	18170.9	418587
Q810U5	Ccdc50	1	4.72252	7	198071	1.02183e+06	525526	610951	82701.6	76868.9
Q8BFY9	Tnpo1	1	9.12122	7	319482	374695	65052.6	30062.8	73519.6	69576.8
Q8BFZ3	Actbl2	1	39.9338	7	1.09363e+07	1.02609e+07	1.57673e+06	1.82226e+06	148459	95486.4
Q8BGZ7	Krt75	1	20.4558	7	679813	1.10675e+06	1.01685e+07	31488	12063	1.8533e+06
Q8BH24	Tm9sf4	1	18.5076	7	150473	115432	207958	182576	143541	106602
Q8BH97	Rcn3	1	9.12807	7	344948	82639.5	2.7353e+06	915692	211170	20325
Q8BPG6	Sumf2	1	4.57671	7	1.84172e+06	1.08906e+06	390096	499657	136802	255221
Q8BVA5	Ldah	1	4.5573	7	555380	763013	101084	123206	28235.4	51497.2
Q8C0D4	Arhgap12	1	4.55883	7	138417	16874	198429	202957	81750.6	24131.2
Q8C0L8	Cog5	1	9.05046	7	630916	1.09761e+06	618206	437701	84258.5	55031.1
Q8C5H8	Nadk2	1	32.3653	7	749959	83803.6	714292	375047	82622.8	235640
Q8CCH2	Nhlrc3	1	9.23026	7	3.57463e+06	1.18227e+06	780157	747275	778626	106514
Q8JZK9	Hmgcs1	1	21.3585	7	174902	267809	480093	178410	33459.5	45290.4
Q8JZY4	Prorp	1	9.23615	7	1.70909e+06	2.75171e+06	835062	628039	279451	73957.8
Q8K1J6	Trnt1	1	9.24422	7	887254	892533	1.16617e+06	386847	94476.5	925720
Q8K1X4	Nckap1l	1	4.61141	7	2.43714e+06	2.32812e+06	1.37832e+06	721659	17391.1	30975.8
Q8K2Y7	Mrpl47	1	4.68427	7	237185	219244	351382	198777	116395	41552.7
Q8R1M0	Hmces	1	4.60458	7	98441.2	256639	1.16333e+06	727099	101525	292136
Q8R1V4	Tmed4	1	9.11845	7	3.82431e+06	419347	1.13408e+06	360217	248601	174127
Q8R2V5	Adap2	1	13.7766	7	388857	191548	528696	146790	162509	127742
Q8R2Y8	Ptrh2	1	13.7704	7	1.61739e+06	2.38666e+06	4.42399e+06	5.79448e+06	490080	185932
Q8VCA8	Scrn2	1	9.13438	7	348868	545446	896109	335083	100886	88179.4
Q8VEB4	Pla2g15	1	9.02593	7	567766	213021	315742	1.13211e+06	316928	108677
Q8VEJ9	Vps4a	1	2.12399	7	352705	789432	1.65085e+06	788145	52129.8	200954
Q8VI94	Oasl1	1	4.71156	7	965514	945179	480040	426475	31142.7	67362.5
Q91VT4	Cbr4	1	18.4619	7	3.06863e+06	3.78562e+06	1.74779e+06	1.34885e+06	405929	485846
Q91X79	Cela1	1	31.0586	7	1.47765e+06	1.30487e+06	1.72127e+06	1.34878e+06	349485	354239
Q91XU0	Wrnip1	1	4.55052	7	136095	179060	164838	22782.8	115021	156314
Q91YD9	Wasl	1	5.29534	7	813113	998396	263178	711586	109333	118912
Q91YP0	L2hgdh	1	18.319	7	2.08637e+06	41907.3	241533	337436	66322.6	89122.5
Q921H9	Coa7	1	4.59537	7	1.27018e+06	310705	1.41357e+06	1.25977e+06	141037	114149
Q99J36	Thumpd1	1	4.62362	7	219900	641886	38995.5	50140.4	47925.1	56779.6
Q99L28	Rsl24d1	1	4.50179	7	1.16063e+06	126270	937965	2.04981e+06	589974	564592
Q99MB1	Tlr3	1	4.58231	7	2.66196e+06	2.39255e+06	312778	347637	51368.2	62601.6
Q99NB8	Ubqln4	1	13.7046	7	1.51393e+06	1.01701e+06	1.02848e+06	358788	230049	484537
Q9CQ65	Mtap	1	22.9869	7	586215	675667	753378	1.2627e+06	22390.6	49353.1
Q9CQI6	Cotl1	1	18.5448	7	783132	1.071e+06	1.39501e+06	1.11819e+06	667873	547041
Q9CQU0	Txndc12	1	9.09219	7	309903	826713	256419	93977.2	134767	386622
Q9CR36	Gkn1	1	18.2422	7	705941	5.82809e+06	698062	1.48351e+06	237821	99313.6
Q9CRB6	Tppp3	1	18.2341	7	5.70235e+06	873950	821108	434576	109480	416114
Q9CXT7	Tmem192	1	4.61055	7	740003	141104	379343	1.62484e+06	160324	162281
Q9CZ42	Naxd	1	22.1065	7	557648	1.88166e+06	306700	306401	245921	264731
Q9CZL5	Pcbd2	1	14.0038	7	2.02143e+06	623175	1.59625e+06	2.48288e+06	397412	359475
Q9D0B5	Tstd3	1	9.28866	7	1096708	1.53469e+06	1.25434e+06	680252	364013	81970.7
Q9D0F6	Rfc5	1	9.19086	7	256073	241792	306100	306576	37728.6	36498.4
Q9D0Q7	Mrpl45	1	4.57276	7	5.83668e+06	6.20706e+06	808911	671857	282013	350592
Q9D1R9	Rpl34	1	13.973	7	1127332	847517	285308	435075	63446	42386.6
Q9D404	Oxsm	1	9.2315	7	694174	193186	140384	922998	110123	52613.9
Q9DCH4	Eif3f	1	13.9046	7	3.98526e+06	3.54123e+06	630146	1.11945e+06	213884	69136.5
Q9DCH6	Zfand6	1	11.2874	7	752319	48441	376593	169325	690936	167449
Q9ERD7	Tubb3	1	58.8686	7	290594	332716	279439	590826	13784.3	37253.6
Q9ERL9	Gucy1a1	1	4.54238	7	1.7305e+06	64745.9	169651	89927.4	46562.1	35824.1
Q9JK23	Psmg1	1	11.2556	7	393631	336932	1.08121e+06	1.02702e+06	121203	404447
Q9JK48	Sh3glb1	1	4.62097	7	2.2057e+06	1.34053e+06	1.56618e+06	1.84748e+06	447370	663109
Q9JKB3	Ybx3	1	30.6031	7	78509.8	331061	35294.9	133934	37425.2	60770.8
Q9JLZ3	Auh	1	23.2676	7	30514.6	3.15458e+06	417289	607107	91303.3	67863
Q9QZ88	Vps29	1	13.9181	7	1.70522e+06	3.12457e+07	3.56954e+06	5.69143e+06	125729	630956
Q9R0Q4	Morf4l2	1	4.53583	7	1.1595e+06	729095	584980	244354	40801.5	874339
Q9R233	Tapbp	1	4.52231	7	26048	631134	570495	559088	153890	183683
Q9WTJ8	Fam50b	1	4.57355	7	232754	17081.6	189204	101913	188122	161528
Q9WUR9	Ak4	1	4.6683	7	445598	620610	326178	308012	66168.3	48826
Q9WV34	Mpp2	1	13.6134	7	627377	448171	541689	75129.4	257788	165630
Q9WVA3	Bub3	1	9.16235	7	2.87856e+06	3.69152e+06	596827	975273	124623	213644
Q9WVH9	Fbln5	1	27.6222	7	547691	424170	337223	962543	198134	46600
Q9Z0X4	Pde3a	1	4.53655	7	237754	31665.4	217700	407433	41446.3	20911.9
Q9Z2D0	Mtmr9	1	9.05417	7	559816	4.77088e+06	2.0618e+06	1.90383e+06	245462	372177
Q9Z2M7	Pmm2	1	6.1604	7	527332	1.07543e+06	750803	356261	349418	18249.3
A2A8Z1	Osbpl9	1	4.61141	8	907718	601834	367628	292771	128743	170704
E9QA62	Lmod3	1	4.72811	8	363653	265106	357124	419313	14279.5	88601.5
O09161	Casq2	1	13.9462	8	172720	209284	100320	357459	94172.6	98399.1
O35206	Col15a1	1	9.13084	8	1.5856e+06	1.72259e+06	439030	343294	87453.6	190578
O35295	Purb	1	19.5031	8	175591	346661	169856	27062.7	93414.5	20368.9
O35423	Agxt	1	13.7092	8	7.27231e+06	6.64516e+06	57411.8	1.15151e+06	158778	281960
O35618	Mdm4	1	4.57513	8	100475	65923	198937	50773.8	142077	183596
O35841	Api5	1	11.6284	8	224482	148059	2.419e+06	458110	197272	336238
O55222	Ilk	1	18.2212	8	366249	711141	928535	87262.7	24803.1	132440
O70165	Fcn1	1	4.68631	8	3.28188e+06	3.0744e+06	880376	417900	154659	75236.8
O70251	Eef1b	1	4.64353	8	1.23179e+07	7.42201e+06	6.54792e+06	533391	41273.3	269704
O88456	Capns1	1	4.5815	8	1.05074e+06	817476	624591	547578	287738	93985.3
P03995	Gfap	1	22.8909	8	1.1599e+06	441249	191989	841086	29114.5	253201
P05063	Aldoc	1	27.4314	8	2.90564e+06	582900	1.07403e+06	1.06044e+06	133099	452219
P08207	S100a10	1	21.3533	8	1.3526e+06	1.24421e+06	2.22631e+06	2419403	114247	1.46401e+06
P09925	Surf1	1	18.454	8	1.86731e+06	589966	841430	1.51527e+06	23647.9	67864.9
P11352	Gpx1	1	26.9078	8	3.90088e+06	5.16512e+06	4.73543e+06	597522	151462	575466
P12804	Fgl2	1	13.7665	8	2.66084e+06	367342	247534	308784	43267.9	77609.3
P15116	Cdh2	1	27.6156	8	236001	134638	410347	412989	221765	273735
P16056	Met	1	9.06974	8	122871	61061.9	78277.6	187812	26625.4	13804.8
P23242	Gja1	1	18.4092	8	82599.5	346840	273403	476953	34196.8	132037
P26369	U2af2	1	4.59537	8	167727	151053	260073	469986	171775	36806.8
P27786	Cyp17a1	1	32.1833	8	388550	176131	485381	301395	70591.1	144995
P30115	Gsta3	1	27.3916	8	1.42418e+06	807083	861358	2.28919e+06	123758	384796
P36916	Gnl1	1	9.21103	8	36622.7	3.41098e+06	570145	542792	158371	84681.7
P38060	Hmgcl	1	11.5578	8	1.54974e+06	2.8086e+06	77589	900786	351879	165014
P43883	Plin2	1	4.60628	8	1.20385e+06	858215	325264	172376	175495	125422
P47739	Aldh3a1	1	9.18372	8	410817	2.32796e+06	1.40192e+06	1.3848e+06	6612.16	72074.2
P47811	Mapk14	1	4.56035	8	3.62785e+06	3.11596e+06	2.90169e+06	3.55816e+06	324062	131030
P48776	Tdo2	1	9.02698	8	367829	494066	391336	823927	107319	112333
P51667	Myl2	1	9.16083	8	711122	1.0812e+06	156844	159744	122295	725954
P53026	Rpl10a	1	32.1047	8	273220	390705	416466	208045	47780.9	298313
P55292	Dsc2	1	18.1718	8	1.03544e+06	665618	338743	207385	80214.2	139627
P63325	Rps10	1	18.4176	8	272136	2.12391e+06	1.43709e+06	515627	299796	328117
P70268	Pkn1	1	4.5351	8	461556	423431	46479.8	167164	36941.9	17244
P70402	Mybph	1	9.02748	8	756153	245441	389439	573529	111609	269671
P97461	Rps5	1	23.1897	8	1.42809e+06	1.54802e+06	102755	553002	183858	119925
P97930	Dtymk	1	4.63255	8	1.64301e+06	612936	1456685	1.54087e+06	239829	39999.3
P98078	Dab2	1	13.8387	8	95259.7	125740	97268.6	155841	34865.1	123953
Q01237	Hmgcr	1	4.5351	8	600888	573377	277034	783686	46878.7	62132.8
Q08857	Cd36	1	4.62273	8	1.14274e+06	753072	486812	994711	221497	248068
Q14C51	Ptcd3	1	23.0347	8	272458	401980	584989	463893	22316.7	180319
Q3TXX4	Slc17a7	1	18.5157	8	137540	461623	78075.3	482725	41638.1	124391
Q3U0S6	Rasip1	1	4.56807	8	32234.8	994238	750150	634572	224887	106074
Q3U821	Wdr75	1	4.56265	8	385558	438174	221904	408911	41877.9	97388.2
Q5DU31	Ipcef1	1	4.55202	8	16027.3	4.62587e+06	3.00763e+06	3.09559e+06	260457	230616
Q60668	Hnrnpd	1	21.2689	8	814374	1.06448e+06	434271	380573	84190.3	31357.2
Q61140	Bcar1	1	13.6299	8	650783	263467	373365	387209	37000.4	67967.4
Q61171	Prdx2	1	22.8287	8	2.81691e+06	3.41177e+06	558325	323929	79493.9	173904
Q61249	Igbp1	1	4.54018	8	1.55013e+06	698118	528741	711045	76944	76155.3
Q61335	Bcap31	1	23.1441	8	475975	330511	347144	592738	26956.6	66131.6
Q61361	Bcan	1	4.5987	8	1.3923e+06	1.05683e+06	1.18637e+06	1.17873e+06	68936.5	211244
Q64467	Gapdhs	1	13.6096	8	198258	47627.6	175596	199121	147387	113791
Q6A0A2	Larp4b	1	6.68347	8	524895	722881	285741	222514	49280.1	34840.8
Q6IFZ6	Krt77	1	19.0781	8	414427	273953	1.26323e+06	142674	169494	69372.9
Q6P9R2	Oxsr1	1	9.16303	8	30061.7	34575.3	337357	120726	69193.5	199901
Q6PE01	Snrnp40	1	9.1615	8	5.33078e+06	3.11043e+06	809449	887594	77802.8	231928
Q6PGH2	Jpt2	1	9.14731	8	1.66138e+06	3.61627e+06	1.19049e+07	1.28716e+07	2.75147e+06	558137
Q7TQI3	Otub1	1	9.1201	8	1.50472e+06	1.22678e+06	571794	1.14592e+06	233206	250894
Q80U63	Mfn2	1	9.12128	8	490503	33286.7	472123	633703	8828.16	19273.8
Q8BFQ4	Wdr82	1	9.26518	8	733388	2.98537e+06	1.04539e+06	1.18396e+06	1.142e+06	303161
Q8BG39	Sv2b	1	4.53223	8	768389	1.16849e+06	446835	516562	38404.6	12304.5
Q8BHZ0	Cyria	1	9.0801	8	1.84748e+06	2.97145e+06	422040	657105	1.19616e+06	1.31133e+06
Q8BIW1	Prune1	1	15.9139	8	1.07676e+06	81105.1	270965	338731	9536.14	59029.9
Q8BLQ9	Cadm2	1	9.19902	8	867252	812058	164861	1.2418e+07	1.45625e+06	1.51151e+06
Q8BWY9	Cip2a	1	4.58879	8	431164	66596.8	150288	310155	35054.6	181699
Q8C3X8	Lmf2	1	9.09809	8	350889	2.58899e+06	143553	569518	15144.1	27066.1
Q8CC70	Cfap300	1	4.62273	8	1.64282e+06	1.29285e+06	389041	425319	265504	47333.9
Q8CGB6	Tns2	1	4.60884	8	104921	248717	110139	162815	21674.8	44495.1
Q8CHW4	Eif2b5	1	4.53438	8	842363	486869	538688	742279	109309	95422.4
Q8K4Q8	Colec12	1	4.54311	8	96433.3	1.31275e+06	49706.7	49060.2	50568	79909.2
Q8R088	Golph3l	1	4.52371	8	543758	602930	356627	204442	24161.5	28798
Q8R3B1	Plcd1	1	9.06043	8	125406	441920	285217	98044.7	22274	51832
Q8R4N0	Clybl	1	13.8456	8	397567	493643	32555.3	950567	84264.5	220731
Q8VCE6	Nt5m	1	18.423	8	1.71125e+06	2.22603e+06	615557	1.25924e+06	99299.6	556386
Q8VDD8	Washc1	1	4.61834	8	85331.4	488860	111644	576778	101850	180906
Q8VE37	Rcc1	1	9.12157	8	545973	768459	126294	173664	53135.6	1.35625e+06
Q921H8	Acaa1a	1	59.8923	8	611481	854781	1.6757e+06	1.39126e+06	216091	265402
Q922Q4	Pycr2	1	22.8439	8	1.43299e+06	741090	3.36183e+06	1.2364e+06	246486	328991
Q99J08	Sec14l2	1	9.21064	8	326751	741570	307175	439499	184505	147427
Q99J77	Nans	1	10.7965	8	1.28146e+06	1.34532e+06	422132	654828	154492	112798
Q99JY4	Trabd	1	4.58554	8	140256	65253.6	727371	91834	143507	194999
Q99KK9	Hars2	1	4.58961	8	291439	292831	107640	44566.5	121052	96811.5
Q99KR3	Lactb2	1	18.5078	8	625656	196559	800358	1.00368e+06	95574.6	67641.8
Q99KV1	Dnajb11	1	9.18232	8	685485	206222	644488	590631	24445	34853.5
Q99LR1	Abhd12	1	15.7296	8	850767	5.23339e+06	947352	428620	150216	167367
Q99M28	Rnps1	1	13.8168	8	169155	77310.8	211553	373802	85440.2	86207.9
Q99N87	Mrps5	1	23.1099	8	852939	1.21469e+06	519140	905608	212235	98041.5
Q9CPQ1	Cox6c	1	12.1375	8	6.05296e+06	1.55196e+06	778041	981656	180644	583474
Q9CPQ8	Atp5mg	1	23.1395	8	1.14157e+06	1.53685e+06	377021	280670	253819	137150
Q9CQH3	Ndufb5	1	37.1682	8	4.67157e+06	1.09499e+06	1.59082e+06	1.38664e+06	460027	40181.4
Q9CXD6	Mcur1	1	18.3663	8	1.97159e+06	2.03243e+06	1.52148e+06	318994	59516.9	58323.5
Q9CXW4	Rpl11	1	30.4443	8	5.95373e+06	6.37968e+06	749489	1.07163e+06	41426.7	81552.2
Q9CYN2	Spcs2	1	4.56188	8	385927	24779.6	103577	387705	85279.7	122205
Q9CZ15	Gins1	1	9.17613	8	6.4766e+06	5.26683e+06	930886	1.36879e+06	298940	196415
Q9D020	Nt5c3a	1	4.60037	8	361228	2.35503e+06	780578	1.17708e+06	125599	135036
Q9D0D3	Mtpap	1	27.5567	8	44240.2	132770	138593	168549	15557	47478
Q9D0D5	Gtf2e1	1	4.59537	8	55306.1	536328	92480.9	112536	30291.5	31327.8
Q9D154	Serpinb1a	1	32.4633	8	110023	249047	136918	72613	17822	108165
Q9D4B2	Odad4	1	4.55579	8	85806.6	87852.7	407290	1.16445e+06	286073	14127.5
Q9D7Q1	Chit1	1	4.62806	8	5.27599e+06	4.69623e+06	689343	1.5506e+06	104355	57472.6
Q9DB85	Rrp8	1	4.5962	8	1.05542e+06	291771	1.44593e+06	1.19842e+06	110255	54327.1
Q9EPK8	Trpv4	1	4.56884	8	434345	278082	76355.1	252863	154452	157158
Q9EQT6	Syt13	1	4.64725	8	973466	974958	166402	32090	93216.5	20178.1
Q9JJK2	Lancl2	1	13.7563	8	1.0996e+06	887776	161853	253840	180400	129236
Q9JLI6	Scly	1	9.12645	8	577017	382226	414462	290812	219686	169578
Q9R0Q7	Ptges3	1	7.45975	8	2.44798e+06	665955	313735	2.32706e+06	123171	33348.1
Q9R1P1	Psmb3	1	27.3944	8	1.94417e+06	2.85366e+06	623638	665676	76031.2	444448
Q9WTT4	Atp6v1g2	1	4.57671	8	1.56082e+06	1.05641e+06	856270	989164	64330	131498
Q9WVK4	Ehd1	1	59.1741	8	1.65285e+06	1.31152e+06	409365	234233	47734.3	99622.7
Q9Z0K8	Vnn1	1	9.23485	8	707384	32948.6	39776.5	376920	363449	27976.6
Q9Z0V2	Kcnd2	1	9.11565	8	500360	7095.82	1.12752e+06	553737	165112	265259
Q9Z108	Stau1	1	9.03835	8	91959.9	113412	112807	124102	92796.9	86962.8
Q9Z2A0	Pdpk1	1	4.50447	8	48877.5	227685	590486	63023.6	108629	4.39854e+06
Q9Z2E1	Mbd2	1	9.03885	8	282959	465875	596748	286357	183700	272174
Q9Z2X1	Hnrnpf	1	12.6306	8	27044.1	31516.1	20925	65384.8	85899.5	190048
B2RUJ5	Apba1	1	4.65669	9	133896	357642	72670.1	260962	61582.2	299959
O08585	Clta	1	14.1253	9	367573	725787	1.01782e+06	974434	232194	334350
O08966	Slc22a1	1	4.62009	9	442027	273858	485425	974839	310313	34228.8
O09173	Hgd	1	41.3072	9	2.28345e+06	1.67064e+06	743466	396207	397435	233466
O35098	Dpysl4	1	18.2141	9	734783	949523	356922	111863	61019.6	11447.6
O35215	Ddt	1	13.6675	9	4.71746e+06	5.87987e+06	552832	868768	479469	1.1466e+06
O35660	Gstm6	1	13.7292	9	1.38197e+06	734160	819422	341124	131451	845870
P00493	Hprt1	1	28.5969	9	2.77687e+06	1.23179e+06	2.94119e+06	638127	183144	18336.2
P01837	Igkc	1	7.68078	9	3.00015e+06	6.3943e+06	1.16117e+06	6.3922e+06	71958.7	178759
P01878		1	18.2415	9	2.02354e+06	840108	2.48018e+06	1.98015e+06	299651	897474
P04627	Araf	1	4.60374	9	693651	564627	195480	184876	41274.1	36330.8
P05017	Igf1	1	13.8637	9	855845	2.05487e+06	1.19923e+06	1.15811e+06	304908	293404
P05480	Src	1	18.4202	9	688366	94950.2	261108	503799	122698	92790.5
P11031	Sub1	1	4.51398	9	379967	470940	1.69462e+06	1.13018e+06	221416	143504
P11365	gag	1	9.12222	9	631858	1.24373e+06	449908	175338	124146	88303.8
P13597	Icam1	1	18.4236	9	1.01514e+06	1.25085e+06	1.57565e+06	87046.9	34501.7	18646.2
P15089	Cpa3	1	18.4957	9	13275.8	163537	89122.5	316093	33704.3	97180.8
P15327	Bpgm	1	13.6611	9	2.33801e+06	1.68987e+06	928695	1.49726e+06	272288	270600
P15331	Prph	1	14.0734	9	238760	812263	575840	5.98069e+06	120780	206497
P15626	Gstm2	1	37.5378	9	2.17104e+06	1.60017e+06	3.60836e+06	3.4582e+06	1.32313e+06	3.3867e+06
P16294	F9	1	13.6634	9	1.07141e+06	1.41721e+06	489240	1.00426e+06	95112.7	433931
P16882	Ghr	1	4.57276	9	18438.6	502587	47935	10046416	1.12746e+06	229206
P17892	Pnliprp2	1	4.59537	9	4.61944e+06	967313	797559	1.33351e+06	115138	365181
P19253	Rpl13a	1	18.3643	9	580158	182433	295286	748117	167158	535262
P21550	Eno3	1	27.5684	9	1.54366e+06	245205	551938	701951	107806	108327
P22907	Hmbs	1	9.19747	9	1145987	490857	785284	1.0948e+06	48306.6	59708
P23927	Cryab	1	13.6685	9	4.90612e+06	1.48159e+06	95475.1	393740	417658	95856.2
P24529	Th	1	4.56419	9	326205	883404	2.83506e+06	3.10287e+06	735855	444667
P25444	Rps2	1	21.1371	9	1.69095e+06	1.2919e+06	436880	148018	189459	93759.2
P28658	Atxn10	1	36.6301	9	198830	1.04886e+06	295056	450314	220283	19218
P31230	Aimp1	1	18.1978	9	40252	2.11058e+06	4.79022e+06	236915	478715	482289
P32037	Slc2a3	1	18.4066	9	1.08047e+06	1.97058e+06	566671	1.32127e+06	128461	149332
P35492	Hal	1	4.52724	9	788493	720539	215298	584988	37998.1	76681.7
P40336	Vps26a	1	27.5173	9	2.83066e+06	395824	617287	686336	26710.4	503525
P47754	Capza2	1	31.8006	9	540586	733797	1.19664e+06	735035	1302458	566531
P49586	Pcyt1a	1	4.48604	9	274997	1.64119e+06	501682	476492	50079.4	145432
P51569	Gla	1	9.21209	9	895818	1.21194e+06	132433	432199	112845	135731
P56213	Gfer	1	9.28483	9	1.59479e+07	1.0154e+06	201828	286012	308597	159196
P58389	Ptpa	1	13.9933	9	5.95404e+06	868516	1.97334e+06	1.07637e+06	206177	30617.1
P59325	Eif5	1	18.352	9	2.67013e+06	1.53878e+06	622779	600031	160835	277385
P62880	Gnb2	1	22.9397	9	1.92315e+06	315444	455439	739957	93926.4	76093
P63276	Rps17	1	13.6468	9	1.12132e+07	26298.7	3.1465e+06	631098	121662	48886.6
P67871	Csnk2b	1	13.6847	9	1.28855e+06	512880	973421	1.0434e+06	123665	244357
P68510	Ywhah	1	50.3499	9	1.0067e+06	537768	702513	855781	280317	270242
P70414	Slc8a1	1	9.21516	9	375727	2.62977e+06	183037	155189	60338.3	48961
P82343	Renbp	1	9.167	9	814065	402590	311795	477230	37240.8	134733
P97390	Vps45	1	4.63436	9	699916	337786	804778	111144	167661	54529.4
Q01768	Nme2	1	38.7065	9	1.38026e+07	1.5332e+06	6.31585e+07	6.24863e+07	262176	332716
Q03401	Crisp1	1	4.70725	9	2.48728e+06	1.63875e+06	535677	1.01134e+06	248540	242529
Q05915	Gch1	1	4.55806	9	520850	518361	491913	1.40583e+06	139555	206262
Q3TCH7	Cul4a	1	4.60205	9	262224	353380	336687	97701.5	19875	14479.8
Q3THG9	Aarsd1	1	4.54311	9	1.23815e+06	341178	412271	976735	233568	13475.4
Q3TJZ6	Fam98a	1	9.06231	9	575004	331917	483013	1.33316e+06	155937	83463.3
Q3TSG4	Alkbh5	1	4.53945	9	821359	370088	245423	195377	163444	186632
Q3U213	Serac1	1	4.58716	9	66467	418936	56656.7	286265	29078	69727.7
Q3UN04	Usp30	1	4.62628	9	1.12913e+06	1.40639e+06	278711	263388	99621.6	64479.6
Q3URE1	Acsf3	1	13.6685	9	1.44561e+06	435221	250980	326834	35525.9	74780.8
Q3UYV9	Ncbp1	1	4.75961	9	687781	723364	59760.5	405455	86691.9	94926.9
Q4VBD2	Tapt1	1	4.55959	9	1.04542e+06	221311	1.35819e+06	622676	107894	51439.6
Q5EBJ4	Ermn	1	9.24659	9	2.35518e+06	1.65366e+06	1.12745e+06	3.57806e+06	386033	56793.8
Q5SQX6	Cyfip2	1	32.2274	9	117947	32463.2	185100	373045	25144.8	53599.1
Q5XG73	Acbd5	1	9.16349	9	402985	52706	383486	536708	143750	46942.7
Q60590	Orm1	1	18.3907	9	1.06184e+06	521885	431725	648021	710862	141455
Q61102	Abcb7	1	27.6729	9	875423	893780	457651	230557	50983.3	232562
Q61166	Mapre1	1	13.896	9	600429	1.80374e+06	683866	1.02105e+06	338569	86502.6
Q62093	Srsf2	1	10.1698	9	2.64351e+06	2.86886e+06	316403	461278	31434.1	26221.6
Q62188	Dpysl3	1	23.0024	9	136872	413533	307478	246469	57682.8	160673
Q62203	Sf3a2	1	9.04024	9	176705	108375	1.27947e+06	260554	169589	26979.3
Q63810	Ppp3r1	1	9.12524	9	2.53548e+06	540073	956899	366368	192006	345436
Q64010	Crk	1	9.14792	9	652647	1.46536e+06	74226.1	584280	71573.1	328167
Q6NWW9	Fndc3b	1	4.54532	9	315141	261941	271808	369456	75445.1	93415.9
Q6P8U6	Pnlip	1	13.7417	9	665751	603747	161769	45496.6	203561	111332
Q6P8X1	Snx6	1	4.55503	9	813395	892080	999392	1.17786e+06	41052.4	112468
Q6P9R1	Ddx51	1	4.51674	9	802098	699123	586898	139503	107967	290499
Q6ZQM8	Ugt1a7	1	18.7745	9	355736	329652	683304	168933	15800.2	223717
Q80XI4	Pip4k2b	1	4.63436	9	82245.6	242124	114027	221981	145128	377550
Q8BGE6	Atg4b	1	4.52441	9	626058	2.24463e+06	945068	1.62432e+06	139333	711541
Q8BH69	Sephs1	1	13.6827	9	636238	1.08295e+06	1.55169e+06	2.44884e+06	80536.5	466217
Q8BHL5	Elmo2	1	4.49979	9	91318.7	71873.5	75266.5	156053	13412.5	78893.7
Q8BJS4	Sun2	1	13.5957	9	84012	245426	254110	25700.3	118592	187305
Q8BLN5	Lss	1	4.62273	9	363034	452303	448897	242703	62255.3	29156.9
Q8BMS4	Coq3	1	9.10252	9	373762	792812	370857	368206	130457	53446
Q8BN21	Vrk2	1	4.55127	9	1.99345e+06	2.70357e+06	725897	632561	119133	130657
Q8BPC6		1	4.60543	9	5.5249e+06	4.26568e+06	604987	1.50024e+06	314546	168032
Q8BV49	Pyhin1	1	4.55959	9	275376	243244	632621	704947	159905	314083
Q8BWQ1	Ugt2a3	1	22.8172	9	449025	177235	838337	599248	72173.6	61990
Q8BXA7	Phlpp2	1	4.61573	9	155139	82003.2	149306	327147	118039	87044.2
Q8BZQ7	Anapc2	1	4.54606	9	286371	195112	127123	2.72083e+06	1.12339e+06	56487.8
Q8C0C7	Farsa	1	9.266	9	2.08014e+06	1.6921e+06	914674	732419	18569.6	44241.6
Q8C0J2	Atg16l1	1	4.60713	9	157052	1258.14	493194	293409	19003.2	63123.3
Q8CCS6	Pabpn1	1	4.49188	9	1.69346e+06	2.85622e+06	906197	1.76962e+06	485913	252823
Q8CD10	Micu2	1	4.53366	9	224454	75104.2	247260	422375	23981.8	41414.4
Q8CFX1	H6pd	1	18.2924	9	49026.7	113701	141188	181990	62089.9	125848
Q8CHP8	Pgp	1	18.5457	9	370769	1.27079e+06	291945	870002	109689	110820
Q8K183	Pdxk	1	13.8565	9	1.72015e+06	378466	317016	571511	940292	181758
Q8K1N4	Spats2	1	4.52582	9	409787	565040	482319	436485	163736	262910
Q8K2L8	Trappc12	1	4.70404	9	238495	27796.3	129348	20727.4	28668.8	103258
Q8VCC2	Ces1	1	13.9397	9	67759.6	114503	275129	297718	21701.8	54544.4
Q8VCI5	Pex19	1	4.5308	9	1.54587e+06	963863	1.00189e+06	1.96617e+06	348768	112841
Q8VCR8	Mylk2	1	4.60037	9	933461	978023	258238	568219	89760.5	23619.5
Q8VCX5	Micu1	1	13.7566	9	534914	755720	122136	151375	109109	65872.9
Q8VE09	Ttc39c	1	9.05176	9	786716	867826	1.59247e+06	1.11086e+06	387768	285558
Q91V41	Rab14	1	30.2997	9	1.94887e+06	1.28541e+06	2.21955e+06	3.00037e+06	517769	246850
Q91VL8	Terf2ip	1	4.59289	9	1.56812e+06	1.24948e+06	455122	652535	27123.2	227622
Q91VS7	Mgst1	1	36.6066	9	272433	256355	253332	1.2131e+06	378480	76064.6
Q91XA2	Golm1	1	13.7348	9	1.39236e+06	1.09285e+06	437119	789146	102435	109954
Q91XU3	Pip4k2c	1	9.03976	9	1.08803e+06	473374	707684	710870	68310.8	183235
Q920A5	Scpep1	1	32.1631	9	600123	345047	220179	348271	47177.5	44119.8
Q99020	Hnrnpab	1	9.28839	9	795661	497989	302894	132227	545941	131503
Q99J47	Dhrs7b	1	23.1679	9	642508	2.2952e+06	447136	388422	217963	215097
Q99J99	Mpst	1	23.0417	9	1411001	818738	671880	400425	113745	103623
Q99JR8	Smarcd2	1	10.0565	9	64664.4	332148	468755	352465	34276	84508.4
Q99JX7	Nxf1	1	18.2564	9	582674	61223.5	43886.4	95774.7	880265	51921.9
Q99KQ4	Nampt	1	13.7916	9	2.06144e+06	379297	296829	213741	143724	146753
Q99LG2	Tnpo2	1	4.51261	9	476842	258771	705856	685220	71052.4	84129.2
Q99LY9	Ndufs5	1	22.9358	9	830844	1.4937e+06	1.75734e+06	531673	273940	347323
Q99M04	Lias	1	4.62539	9	1.66893e+06	590534	445929	238372	57347.8	238234
Q99M87	Dnaja3	1	9.03515	9	202517	545798	131560	47404.7	108997	57298.7
Q99MJ9	Ddx50	1	4.60969	9	280048	429148	446560	533691	33704	130289
Q99N94	Mrpl9	1	13.9827	9	456597	564448	406352	9.05588e+06	294557	3184512
Q9CR16	Ppid	1	23.0175	9	479931	1.051e+06	112658	416171	51924.4	20571
Q9CWX2	Ndufaf1	1	4.70511	9	973018	709479	5.88674e+06	5.90398e+06	271075	509589
Q9CX34	Sugt1	1	36.7435	9	802918	940110	158212	1.42156e+06	37610.3	26953.7
Q9D0L1	Zbed3	1	9.1402	9	606338	320347	895113	957585	254045	210536
Q9D1N9	Mrpl21	1	9.33286	9	85938.5	110184	489158	166613	82132.6	316113
Q9D3P8	Plgrkt	1	18.285	9	3.48167e+06	2.03602e+06	506463	335281	124861	153838
Q9D5V6	Syap1	1	24.0714	9	2.54001e+06	4.96323e+06	1.25257e+06	2.13633e+06	345295	179559
Q9D6J6	Ndufv2	1	22.8371	9	327351	995768	203804	218217	603152	155482
Q9DAW6	Prpf4	1	4.55428	9	381041	412251	118505	225543	80208	37798.8
Q9DAW9	Cnn3	1	13.7875	9	1.11816e+06	973449	1.53489e+06	265860	195204	163201
Q9DBB8	Dhdh	1	4.56188	9	633521	817734	159022	2748991	64967.4	65864.7
Q9DC07	Nebl	1	18.2585	9	3.83808e+06	4.48923e+06	598790	506766	63526.3	46218
Q9DCL9	Paics	1	18.5013	9	225310	229394	500687	502459	29754.8	18311
Q9EPC1	Parva	1	11.391	9	3.46491e+06	2.979e+06	350571	1.38385e+06	254179	147545
Q9EPL2	Clstn1	1	4.54754	9	424755	529474	330957	725428	11384	76651.8
Q9EQ28	Pold3	1	4.59454	9	405875	245464	120560	158349	396439	59194
Q9EQG9	Cert1	1	4.52724	9	486977	648815	531921	589404	15280.6	59184.1
Q9ET66	Pi16	1	13.6251	9	406079	479600	358342	419813	155880	145210
Q9JHJ0	Tmod3	1	13.8522	9	1.64255e+06	312856	479255	759123	102922	334706
Q9JJF3	Riox1	1	4.59537	9	782285	1.2479e+06	585686	619726	106970	63349.2
Q9QXK3	Copg2	1	22.9911	9	35273	19856.2	161540	155078	82700.6	84286.1
Q9QXT0	Cnpy2	1	13.6813	9	2.61609e+06	2.66927e+06	398305	513646	375943	20222.2
Q9QYB8	Add2	1	13.7137	9	2.94649e+06	899638	1.35028e+06	2.11717e+06	121588	124577
Q9QYM8	Cenph	1	9.27873	9	242168	440453	181429	1.85544e+06	118105	388768
Q9R0B7	Znf346	1	4.60205	9	286426	209006	198488	463051	93552.9	594974
Q9R0M4	Podxl	1	4.52653	9	101042	847903	427188	322126	516179	493955
Q9R0P9	Uchl1	1	36.516	9	378378	88002	678594	4.84084e+06	33612.3	76896
Q9WV80	Snx1	1	4.56035	9	530756	574620	126326	464541	16361.3	255622
Q9WVJ2	Psmd13	1	18.1907	9	847380	1.74788e+06	1.68567e+06	954966	167792	226640
Q9WVL0	Gstz1	1	18.4021	9	4.06133e+06	902474	2.41414e+06	6328335	645564	474092
Q9Z1N5	Ddx39b	1	23.0682	9	52829	78193.4	431855	116500	95710.8	80408.1
Q9Z2W9	Gria3	1	9.14297	9	96768.2	410536	127700	133281	16106.2	53487.2
Q9Z2Y8	Plpbp	1	20.3693	9	6.17134e+06	5.61201e+06	1.06642e+06	2.66289e+06	489742	983840
A6H6E2	Mmrn2	1	9.17693	10	279957	413542	601283	303073	24681.3	42748.2
O08539	Bin1	1	13.7991	10	5.88498e+06	1.22554e+06	867364	1.017e+06	199228	112811
O08663	Metap2	1	4.58716	10	234260	198644	613347	662935	137718	208303
O08715	Akap1	1	13.7554	10	100369	369684	216807	112956	49411.7	141120
O08795	Prkcsh	1	4.53873	10	1.04887e+06	1.29848e+06	414414	865764	104168	203025
O09111	Ndufb11	1	22.1863	10	1.18095e+06	874570	1.07313e+06	339841	234487	340603
O09164	Sod3	1	18.3189	10	683246	653458	1.15905e+06	667682	141645	486480
O35640	Anxa8	1	4.58961	10	640207	582722	1.33852e+06	999681	94181.5	113645
O54692	Zw10	1	4.49647	10	318205	315908	190578	530594	92949.9	68748.6
O54825	Bysl	1	4.59289	10	339143	433769	130062	85166.7	105427	139029
O54879	Hmgb3	1	4.67922	10	1.86895e+06	491846	288099	571973	178756	153509
O70423	Aoc3	1	16.2249	10	633200	579023	126527	474027	78551.4	28459.6
O88384	Vti1b	1	9.17038	10	1.12165e+06	1.26795e+06	469756	4.18868e+06	782880	1.26574e+06
O88597	Becn1	1	4.55806	10	1.03266e+06	996728	238759	395919	56967.1	116477
O88712	Ctbp1	1	9.10193	10	1.59702e+06	1.28864e+06	271153	1.69933e+06	140954	128433
O88842	Fgd3	1	4.57513	10	423947	176250	570580	613489	134914	161509
O89053	Coro1a	1	27.442	10	997465	403243	301781	197686	89947.7	38037.9
P02772	Afp	1	18.4318	10	100410	19708.7	218484	97687.5	117215	115314
P08752	Gnai2	1	22.9742	10	201880	45248	71548.5	49490.6	74567	138819
P09041	Pgk2	1	34.4722	10	385193	525938	576211	97744	49271.9	47615.1
P09803	Cdh1	1	20.7988	10	391031	313254	269152	204765	24309.4	95942.8
P11930	Nudt19	1	13.7319	10	945983	473729	555245	1.25346e+06	24770.3	145945
P14901	Hmox1	1	4.51882	10	5.76177e+06	1.06543e+06	2.2868e+06	583572	324097	144370
P16110	Lgals3	1	17.4978	10	237659	1244667	298894	2.26793e+06	62883.9	76465.2
P16331	Pah	1	27.7221	10	222764	139502	444732	486077	243074	28070.8
P18654	Rps6ka3	1	4.59124	10	60466.5	376305	426978	131833	152703	163032
P19536	Cox5b	1	18.3733	10	4.85675e+06	1965645	2.78981e+06	1.52792e+06	281932	779645
P25118	Tnfrsf1a	1	4.67922	10	125900	979938	683152	211484	108008	25561.2
P26350	Ptma	1	21.2058	10	8.61548e+06	9.98e+06	6.50647e+06	6.08059e+06	134939	704580
P26645	Marcks	1	17.089	10	1.23631e+06	427455	929341	1.04721e+06	252171	278118
P28352	Apex1	1	18.3128	10	251759	235679	141115	191471	98091.5	102881
P28656	Nap1l1	1	18.2617	10	19541.1	281567	63351.2	406382	152618	195199
P35802	Gpm6a	1	4.67521	10	469613	767152	180591	938472	179930	555972
P35979	Rpl12	1	19.2775	10	1.35591e+07	1.8951e+07	3.14373e+06	911924	128506	1.29044e+06
P47740	Aldh3a2	1	18.4227	10	869782	1.42494e+06	1.25026e+06	763321	182166	177564
P47802	Mtx1	1	32.1726	10	1.00385e+06	1.14606e+06	228219	1.11903e+06	103960	120681
P49182	Serpind1	1	18.5104	10	119058	528201	434888	883887	98725.5	41478.2
P49312	Hnrnpa1	1	23.0275	10	1.71457e+06	1.77813e+06	1.12244e+06	826256	261464	225661
P51162	Fabp6	1	9.05985	10	2.53501e+06	2.92121e+06	4.16051e+06	5.82366e+06	268175	238393
P51855	Gss	1	4.53366	10	224987	313436	299954	143491	18463.6	22102.9
P55050	Fabp2	1	6.62657	10	1.21709e+07	5.22621e+06	3.68567e+06	2.08727e+06	600882	632928
P61255	Rpl26	1	23.0405	10	775491	382319	124103	1.06409e+06	125846	124300
P62751	Rpl23a	1	6.727	10	3.02189e+06	3.03549e+06	1.6936e+06	2.11168e+06	398474	549173
P68037	Ube2l3	1	25.7146	10	1.28396e+06	377658	1.66023e+06	2.14881e+06	356282	310908
P97300	Nptn	1	13.7141	10	573932	1.37313e+06	173012	609064	144292	247787
P97379	G3bp2	1	27.5075	10	1.46523e+07	766066	755817	543618	123000	157453
P97501	Fmo3	1	9.00696	10	885476	1.02949e+06	621721	460668	210431	327993
Q05722	Col9a1	1	14.0679	10	190978	245249	311305	217311	74615.8	152826
Q08761	Pros1	1	13.6455	10	953247	1.08067e+06	625335	1.01119e+06	117887	578544
Q14BI2	Grm2	1	13.7073	10	670307	534579	94607.1	104528	29113	56122.5
Q14DH7	Acss3	1	9.20167	10	279419	15533.7	293897	782808	77090.3	112795
Q14DK4	Gpat2	1	13.9134	10	974854	578941	862017	477901	89891.4	103497
Q3TCN2	Plbd2	1	27.3051	10	496368	343200	387741	158480	327509	172115
Q3UJV1	Ccdc61	1	4.5791	10	1.69096e+06	1.29129e+06	489371	170870	169504	96323.9
Q3UKJ7	Smu1	1	23.062	10	4.16428e+06	3.70069e+06	433273	648513	90992.9	47825.8
Q3UND0	Skap2	1	4.49581	10	853962	105223	476449	959439	292618	129190
Q3UQ84	Tars2	1	36.6895	10	208885	672385	167889	163158	37965.4	206095
Q3US41	Esrp1	1	4.56963	10	1.23389e+06	88066.9	725967	488872	103389	17872
Q3V1L4	Nt5c2	1	9.06451	10	680440	74943.1	315299	21433.4	40778.6	36433
Q3V1T4	P3h1	1	9.21682	10	276467	414299	1.2927e+06	329377	198130	130270
Q5D1E7	Zc3h12a	1	2.05398	10	1.63141e+06	956510	555784	751058	406171	165071
Q60632	Nr2f1	1	4.53655	10	1.00463e+06	1017404	53642.7	474675	49395	257434
Q60692	Psmb6	1	20.72	10	5.7513e+06	6.32445e+06	2.99416e+06	1.6758e+06	61466.2	417862
Q61730	Il1rap	1	27.7817	10	137461	107787	1.57735e+06	685940	60300.2	90306.8
Q61753	Phgdh	1	13.6598	10	1.13483e+06	2.44966e+06	390455	721522	165098	91533.6
Q62420	Sh3gl2	1	13.6138	10	912602	300033	1.67655e+06	1.93828e+06	85306	168532
Q64285	Cel	1	4.57119	10	293263	4.48262e+06	1.77304e+06	3.66376e+06	633704	698727
Q64516	Gk	1	43.8119	10	680668	139001	626932	630613	248262	87128.1
Q68EF4	Grm4	1	13.6678	10	441659	66200	370668	742912	28383.3	29543.4
Q6DFV6	Fndc3c1	1	4.53151	10	334534	452266	212881	25690.6	13836.3	12397.4
Q6NZM9	Hdac4	1	4.53294	10	413741	365104	825506	639116	14242.2	53162.5
Q6P2L7	Golm2	1	13.7545	10	1.23646e+06	1.40113e+06	3.14392e+06	3.8726e+06	571851	870809
Q6P9J5	Kank4	1	4.54238	10	462642	284978	250046	616350	90809.1	83003.9
Q6P9Z1	Smarcd3	1	9.13244	10	822903	575721	41308.7	394501	40386.1	69679
Q6PD19	Armh3	1	4.5807	10	1.27231e+06	20895.2	445269	643433	154554	61605
Q6PDS3	Sarm1	1	4.55277	10	1.1806e+06	905524	425364	233589	35021.5	67035.9
Q78JT3	Haao	1	4.56807	10	853145	1218976	449809	1.143e+06	33519.8	157900
Q80TH2	Erbin	1	4.56884	10	87702.6	530123	177521	74075.3	5761.17	8073.31
Q80UU9	Pgrmc2	1	4.56342	10	1.20998e+06	284392	1.64839e+06	531987	1.24293e+06	205966
Q80VL1	Tdrkh	1	13.6307	10	7.26534e+06	6.43062e+06	507403	812620	98985	229634
Q811U4	Mfn1	1	4.54754	10	253855	164933	77315.8	145213	59043.3	25347.5
Q8BFP9	Pdk1	1	18.323	10	457922	725648	86580	741559	71869.6	243761
Q8BFR4	Gns	1	4.55959	10	537565	695536	782680	641105	84893.8	60391.3
Q8BH66	Atl1	1	27.4972	10	1.03945e+06	918654	947830	760728	109607	87257.3
Q8BK64	Ahsa1	1	36.69	10	775362	199097	625375	258281	269783	133408
Q8BKS9	Pum3	1	4.52866	10	56636.1	88410.8	219267	108814	12945.4	49314.6
Q8BL97	Srsf7	1	15.034	10	56319.7	305310	33203.1	112797	499644	12339.3
Q8BMF3	Me3	1	27.4143	10	319699	299636	27130	324525	145192	111498
Q8BPU7	Elmo1	1	4.50514	10	2.37967e+06	479843	203906	23431.3	1.07082e+06	1.2172e+06
Q8BUV3	Gphn	1	9.1218	10	653513	179646	185417	454044	65616.3	27561.6
Q8BVL3	Snx17	1	4.56265	10	1.13084e+06	1.50872e+06	828394	1.03621e+06	379570	265635
Q8BX90	Fndc3a	1	4.54754	10	228235	187758	855351	536058	89605	71119
Q8C3X4	Guf1	1	9.14627	10	623873	612698	183071	446718	144548	204664
Q8C6E0	Cfap36	1	4.5807	10	4.06233e+06	5.21474e+06	802273	437818	296066	55659.6
Q8C9S8	Atg4a	1	4.52653	10	956912	1.90733e+06	1.20438e+06	459000	116900	127714
Q8CFA2	Amt	1	4.56496	10	607828	1.05024e+06	47181.3	515424	38232.9	401961
Q8K0C4	Cyp51a1	1	17.2754	10	395374	1.68348e+06	813926	637363	34618.8	106751
Q8K224	Nat10	1	4.56496	10	165967	53310.2	65422.5	278979	18047.1	12728.4
Q8K2V6	Ipo11	1	9.27699	10	733291	2.35111e+06	500928	513159	46360.1	103262
Q8K419	Lgals4	1	16.7149	10	1.75138e+06	4.01419e+06	678030	410708	184890	42526.2
Q8R2Y0	Abhd6	1	18.3649	10	98925.4	723370	250918	665102	199559	209611
Q8R361	Rab11fip5	1	9.13841	10	595280	259505	187494	267261	122592	30212.1
Q8VBT6	Apobr	1	4.59454	10	1.1304e+06	1.41254e+06	941330	1.26709e+06	117179	232495
Q8VCT3	Rnpep	1	4.67922	10	545586	2.16629e+06	461891	526854	257877	96234.6
Q8VHR5	Gatad2b	1	13.769	10	410060	707852	457168	985708	103463	84466
Q91V61	Sfxn3	1	45.4212	10	372378	336730	197258	447346	89636.7	119970
Q91Y74	St3gal4	1	4.58473	10	678946	564864	175536	860865	129829	205037
Q91YM4	Tbrg4	1	41.3223	10	487721	695167	544624	813756	17732	37471.6
Q920E5	Fdps	1	23.0225	10	2.25053e+06	2.22594e+06	2.6862e+06	2.39627e+06	1.20802e+06	1.32187e+06
Q921G6	Lrch4	1	4.54754	10	1.00539e+06	1.10654e+06	971318	421324	227936	52688.5
Q921S7	Mrpl37	1	27.6653	10	198610	202857	534997	83737.1	214168	51699.3
Q922D4	Ppp6r3	1	13.618	10	478026	115472	360194	297282	12824	15268.5
Q922G7	Tekt2	1	4.59371	10	1.17617e+06	555262	956753	1.70711e+06	41626.6	63320.5
Q922J9	Far1	1	4.52231	10	152722	37002.7	293340	358000	172024	21219.6
Q923W1	Tgs1	1	4.59537	10	1.04823e+06	2.82576e+06	457990	491929	90687.3	2.69594e+06
Q924H7	Wac	1	4.53945	10	271180	333200	502602	39873.5	28460.9	24059.4
Q925B0	Pawr	1	4.61141	10	242266	1.30903e+06	443428	201845	108278	17805.4
Q99KF1	Tmed9	1	41.2568	10	1.34283e+06	1.90099e+06	339054	337340	186092	57260.8
Q99MQ4	Aspn	1	4.55655	10	578674	348807	346496	799733	18992	28793
Q99N28	Cadm3	1	22.7568	10	509297	875956	1.33939e+06	1.29347e+06	188090	957224
Q99PI4	Lpin3	1	4.55202	10	272571	102865	658440	159052	156388	59668
Q9CR68	Uqcrfs1	1	23.1201	10	1.1051e+06	1.45497e+06	1.36246e+06	661558	61924.5	573058
Q9CWS4	Ints11	1	4.70939	10	694640	963874	234621	329280	104162	36716.5
Q9CY57	Chtop	1	4.55202	10	1.99058e+06	822444	1.4947e+06	259642	134520	155873
Q9CY64	Blvra	1	8.87441	10	542984	359652	930741	888195	20210.1	96944.1
Q9D071	Mms19	1	13.8235	10	574787	1.46839e+06	412282	195067	9309.48	116801
Q9D273	Mmab	1	4.59703	10	2.13881e+06	1.61463e+06	1.01304e+06	399377	191596	132131
Q9D3U0	Pus10	1	4.51398	10	967827	678708	1.0313e+06	122325	64869.2	320522
Q9D6J5	Ndufb8	1	36.3833	10	2.26289e+06	1.87697e+06	1.34117e+06	487825	215996	1.23795e+06
Q9D7B6	Acad8	1	9.11948	10	1.3925e+06	984149	109749	445623	62234.7	60680.2
Q9D7N3	Mrps9	1	13.7824	10	284512	284552	91180.9	165231	247906	104586
Q9D832	Dnajb4	1	4.56419	10	2.29264e+06	3.65156e+06	755664	646866	74947.3	36326.5
Q9DAN1	Pdilt	1	4.52582	10	1.17794e+06	413219	402049	251111	91642.5	74506.6
Q9DC11	Plxdc2	1	13.8333	10	4.51388e+06	4.75558e+06	423131	1.04263e+06	56301.9	71492.2
Q9EQ61	Pes1	1	4.5987	10	1.38071e+06	28598.5	613691	116696	121587	30119.5
Q9JHS4	Clpx	1	36.951	10	191758	206433	285610	289921	104814	104740
Q9JJA7	Ccnl2	1	4.52371	10	89266.8	11035.2	71500.1	195825	66355.6	56050.8
Q9JKS4	Ldb3	1	9.21873	10	646706	915928	711297	859639	134329	152462
Q9JLQ0	Cd2ap	1	27.4735	10	712350	632312	555411	163855	30547.7	130662
Q9JM96	Cdc42ep4	1	4.56963	10	442200	964986	418109	499572	328131	330257
Q9QXB9	Drg2	1	4.5799	10	364635	1.1245e+06	157790	71265.4	2.02695e+07	98233.7
Q9QXY6	Ehd3	1	36.5092	10	249449	420171	2.22619e+06	423983	77923.7	41502.2
Q9QYC7	Ggcx	1	13.6303	10	591613	402038	175596	348974	44761.7	72420.9
Q9QYS9	Qki	1	9.16131	10	912996	1.612e+06	263170	92101	42087	247463
Q9QZD9	Eif3i	1	32.1593	10	3.8335e+06	6.51145e+06	442424	618127	190944	27294.6
Q9R0P3	Esd	1	29.1448	10	5.14173e+06	4.40029e+06	2.10042e+06	2.98561e+06	695430	146462
Q9WU19	Hao1	1	32.0148	10	631221	278080	175638	258933	185569	199164
Q9WUM3	Coro1b	1	13.8377	10	390079	50320.9	860084	211976	117623	130663
Q9WVD5	Slc25a15	1	27.4381	10	604878	708698	414578	905053	80122.3	227151
Q9Z0H3	Smarcb1	1	4.55202	10	399630	1.15157e+06	253199	39583.2	23342.3	49347.2
Q9Z0T9	Itgb6	1	4.13758	10	131521	651287	252465	145393	73262.1	73389.9
Q9Z1K5	Arih1	1	4.49516	10	102094	167782	297645	172706	83130	100484
Q9Z1X4	Ilf3	1	18.3702	10	372047	565804	240962	70257.4	18073.9	36568.1
Q9Z2C8	Ybx2	1	21.5105	10	1.18348e+06	11603248	133055	783814	109151	183452
Q9Z2D8	Mbd3	1	4.58392	10	1.62998e+06	460142	457745	70008.8	240917	69218.6
Q9Z2N8	Actl6a	1	13.6615	10	1.62855e+06	1.66503e+06	635143	1.00356e+06	318634	106860
Q9Z2W0	Dnpep	1	32.2486	10	31358.5	74042.6	761187	252203	67644.4	337355
A2AUC9	Klhl41	1	9.06329	11	727100	593058	423680	54218.6	192616	21110.7
D3YZP9	Ccdc6	1	4.54829	11	1.78607e+06	1.19252e+06	42200	336677	87583.4	80942.3
D3Z6Q9	Bin2	1	4.57592	11	375853	171938	490159	346754	162764	123663
O09012	Pex5	1	27.4485	11	971926	917997	830965	1.04456e+06	115246	205976
O35114	Scarb2	1	9.25446	11	651667	458899	687863	945171	671034	222161
O35129	Phb2	1	47.0004	11	1.03438e+06	2.63185e+06	1.15263e+06	58874.4	71901.4	74595.6
O35593	Psmd14	1	13.7496	11	1.67208e+06	30915.8	2.62636e+06	2.41779e+06	814494	1915764
O35892	Sp100	1	4.52161	11	313346	65644.5	132279	115773	236313	19331.7
O54749	Cyp2j5	1	22.919	11	1.15986e+06	1.50657e+06	65939.8	543987	42552.4	68467.8
O70209	Pdlim3	1	7.63706	11	2.94029e+06	3.07924e+06	1.20717e+06	902749	207033	48566.2
O70310	Nmt1	1	18.2783	11	184201	130662	112971	428052	599616	480422
O70400	Pdlim1	1	22.9631	11	904500	1.04357e+06	625738	1.18501e+06	1.38882e+06	1.32625e+06
O70456	Sfn	1	9.26467	11	4.40413e+06	3.16836e+06	1.71152e+06	380167	766370	16348.9
O88908	Soat2	1	4.51674	11	433616	1.56529e+06	177438	426389	270042	38328.9
O89029	Matn4	1	9.18716	11	257869	351921	317319	128775	87249.2	150693
P00342	Ldhc	1	32.334	11	474868	430976	1.27165e+06	179020	136544	649970
P01898	H2-Q10	1	9.20075	11	683470	1.0778e+06	926010	812059	796185	438666
P04919	Slc4a1	1	32.3713	11	242386	316123	320444	5.16769e+06	29280	41158.4
P08883	Gzmf	1	13.8127	11	918467	1.04477e+06	4.46569e+06	1.16417e+06	249931	70487.6
P09671	Sod2	1	23.9703	11	2.42133e+06	2.48028e+06	1.6792e+06	1.87083e+06	595957	651251
P11680	Cfp	1	41.4417	11	477815	473008	561288	78949.7	112917	106735
P12894	POL_IPMAI	1	9.12847	11	544791	204026	601886	334918	79701.3	68185
P14602	Hspb1	1	6.58922	11	5409433	5.48028e+06	648160	1.79806e+06	45823.4	228316
P16015	Ca3	1	35.7654	11	8105207	3.40642e+06	1.3629e+06	2882756	259372	358105
P16045	Lgals1	1	22.9406	11	5.70811e+06	3.14354e+06	3.25636e+06	2.1825e+06	1.02758e+06	824227
P18293	Npr1	1	4.54385	11	339779	289128	354730	387761	162227	53291.7
P21570	Ang	1	9.18692	11	1.54713e+06	903727	2.07016e+06	1.36894e+06	155707	394013
P26450	Pik3r1	1	13.7917	11	871717	310471	287919	303486	76414.4	152607
P35235	Ptpn11	1	13.9079	11	711099	804137	888139	529295	339636	223923
P35487	Pdha2	1	22.927	11	517167	437072	242435	114565	212033	130851
P42208	Septin2	1	12.5049	11	1.03431e+06	6.32131e+06	193657	171533	196457	272956
P45591	Cfl2	1	4.5815	11	2.88649e+06	1.52236e+06	3.24685e+06	953974	198810	146107
P47809	Map2k4	1	18.2732	11	1.55005e+06	855300	354936	970979	71830.2	325674
P47856	Gfpt1	1	4.51743	11	172166	445807	44022.6	135508	104065	44060.1
P48193	Epb41	1	9.19507	11	13219.7	594065	122516	162724	26353.2	95401.6
P49429	Hpd	1	27.6274	11	1.19996e+06	1.09837e+06	782870	516642	127738	133363
P49717	Mcm4	1	13.7416	11	805817	311460	147784	401177	43298.6	63431.5
P51942	Matn1	1	18.2271	11	123056	27248.4	738347	198190	75242.9	153472
P52430	Pon1	1	27.5583	11	9.82058e+06	7.70137e+06	1.62979e+06	841606	426248	305770
P52503	Ndufs6	1	16.6779	11	9.73039e+06	5.46239e+06	5.23463e+06	1.10055e+07	1.61388e+06	547930
P52840	Sult1a1	1	4.55959	11	3.31917e+06	2.59651e+06	130285	1.44456e+06	174225	519218
P53349	Map3k1	1	4.52653	11	1.05407e+07	794354	397350	229259	12293.3	67440.8
P53798	Fdft1	1	13.8158	11	226694	1.81659e+06	460003	1.21981e+06	90749.1	81242
P53996	Cnbp	1	22.7738	11	411991	799348	196411	828946	31444.3	202273
P54310	Lipe	1	18.294	11	535399	1.1486e+06	89059.6	88936.9	519722	61811.5
P55284	Cdh5	1	23.1345	11	1.30738e+06	1.17582e+06	312905	473484	29261.9	71866.8
P56657	Cyp2c40	1	23.1361	11	743976	1.39566e+06	260974	178862	207978	486994
P59823	Il1rapl1	1	4.53366	11	488834	990414	791184	696399	190949	93681.9
P62196	Psmc5	1	20.6323	11	753153	1.13924e+06	565375	508975	332961	287118
P62334	Psmc6	1	22.6359	11	708257	405353	859478	565627	98517.4	85891.4
P62482	Kcnab2	1	50.3819	11	1.18845e+06	1.49793e+06	418425	314311	200065	91297
P68254	Ywhaq	1	33.9188	11	1.60817e+06	8.25835e+06	1.87399e+06	3.39096e+06	583136	1.04444e+06
P70704	Atp8a1	1	22.8417	11	88977.2	2.72061e+06	65642.3	56226.7	110923	413442
P81270	Erg	1	4.59454	11	599087	791034	1.41059e+06	81191.5	338571	74702.9
P84309	Adcy5	1	13.7859	11	829795	683509	240029	212073	80001.6	110786
P97464	Ext1	1	4.59953	11	313502	91438.5	485125	960751	167378	65047.2
P97467	Pam	1	4.53008	11	104453	156765	35514.7	110952	33197.9	15245.8
P97855	G3bp1	1	30.9259	11	959972	960743	132531	539363	33412.2	187534
P99029	Prdx5	1	28.7383	11	954407	4.89836e+06	1.65975e+06	1.62638e+06	348785	295649
Q07105	Gdf9	1	4.52161	11	1099796	735431	201782	387831	36000.5	155971
Q14CH7	Aars2	1	13.7948	11	474366	593268	423810	431848	99773	87378.3
Q2TBE6	Pi4k2a	1	4.56265	11	283420	351186	32290	199063	100758	33825.9
Q2VLH6	Cd163	1	9.14184	11	644471	1.31469e+06	620965	498851	14960.9	50199.2
Q3TCJ1	Abraxas2	1	4.53151	11	872640	662188	390473	908748	116758	107185
Q3TWN3	Cnnm2	1	4.5133	11	765584	401715	523904	233110	41732.3	19804.2
Q3UHB1	Nt5dc3	1	18.2615	11	61107.3	1.17249e+06	153235	96230.1	142689	94433.8
Q3UUI3	Them4	1	4.60121	11	251909	1.99505e+06	2.41457e+06	699510	161545	115224
Q3UXZ6	Fam81a	1	9.30001	11	2.87628e+06	798373	482955	417130	189599	134715
Q505K2	Fhip1a	1	4.68022	11	53374.1	575211	143700	47538.3	127138	209570
Q5RJI5	Brsk1	1	4.57513	11	988155	541239	190058	195710	94941.7	77642.7
Q5SGK3	Aox2	1	4.65289	11	737308	1.53094e+06	1.42924e+06	261290	48479.3	82938.8
Q60596	Xrcc1	1	4.57513	11	328664	104338	524451	337334	97307.7	228285
Q60625	Icam5	1	18.2298	11	15481.3	209412	154195	136234	45933.3	82825.6
Q60634	Flot2	1	13.6794	11	545886	2.08747e+06	140211	3.68104e+06	45390.2	84004.4
Q60854	Serpinb6	1	18.2691	11	2.90529e+06	2.22171e+06	753062	769694	288523	276232
Q60963	Pla2g7	1	23.0696	11	845560	238754	1.49692e+06	1.18389e+06	35748.4	28367
Q61072	Adam9	1	4.57197	11	249667	95886.6	269778	60314.3	130131	52370.1
Q61496	Ddx4	1	9.20338	11	363491	4.81797e+06	239564	310220	500335	41711.1
Q62523	Zyx	1	22.7069	11	1.74193e+06	895352	1.20924e+06	1.17728e+06	258268	162674
Q63880	Ces3a	1	36.8013	11	1.00141e+06	770619	338659	452077	192131	144516
Q64324	Stxbp2	1	13.7124	11	1.70746e+06	1893474	662621	498936	26386.3	22555.8
Q64378	Fkbp5	1	4.65194	11	538364	1.42535e+06	120939	301719	303532	86380.1
Q66X03	Nlrp9a	1	18.3705	11	223922	603917	883034	1.02253e+06	44114.8	75990.5
Q69ZF7	Cnnm4	1	9.094	11	250549	572502	273905	120721	120585	23306.6
Q6PGF7	Exoc8	1	4.54903	11	214863	2.02947e+06	607854	272429	71847.6	183044
Q6Q473	Clca4a	1	3.75745	11	135363	410182	545480	288509	143587	55174.7
Q6ZQL4	Wdr43	1	4.59454	11	14889.6	80467	244896	141036	41134.9	17782.1
Q71FD7	Fblim1	1	13.7346	11	907101	1.00711e+06	391604	483248	173939	63085.7
Q791V5	Mtch2	1	27.6222	11	1.69126e+06	948022	71493.6	324283	133204	231776
Q7TMF3	Ndufa12	1	34.8426	11	1.25434e+06	423438	503247	1.19329e+06	210356	462189
Q7TMY4	Thoc7	1	4.54903	11	596873	584274	120863	1.13806e+06	185118	90064.9
Q80SU3	Zar1	1	9.23663	11	564995	710005	476315	1.70381e+06	93595.7	237425
Q80TR1	Adgrl1	1	4.5351	11	164974	8854.65	24341.8	84839.7	53612.5	54509.2
Q80U78	Pum1	1	4.5987	11	1.06847e+06	1.26229e+06	918530	1.18402e+06	34088	37069.7
Q80X19	Col14a1	1	9.10842	11	558060	397593	290830	206857	30865.7	26835.4
Q80X80	C2cd2l	1	9.11234	11	190297	130643	1.08798e+06	345908	102888	49480.5
Q8BFZ9	Erlin2	1	13.7366	11	218386	126902	682295	136138	104982	153811
Q8BH15	Cnot10	1	9.2254	11	235421	262394	413181	160062	147200	21557.4
Q8BJI1	Slc6a17	1	4.54018	11	871276	365647	1.27907e+06	362125	243427	70111.4
Q8BMP6	Acbd3	1	31.8227	11	1.41255e+06	662637	1.10326e+06	188529	96219.1	29261.5
Q8BP92	Rcn2	1	18.4182	11	194089	579039	2.29508e+06	811403	141102	390974
Q8C163	Exog	1	9.06517	11	898803	949632	188775	296307	104070	264712
Q8CD15	Riox2	1	4.57276	11	4.32323e+06	1.03681e+06	420772	86278.6	259279	176564
Q8CDN6	Txnl1	1	22.9791	11	2.44787e+06	3.45154e+06	759258	1.21825e+06	164635	202941
Q8CGN5	Plin1	1	18.1417	11	555627	989831	42236.3	274480	19643.8	49313.9
Q8CIG3	Kdm1b	1	4.53945	11	241225	1.36472e+06	533461	466988	25370	21228.2
Q8JZX4	Rbm17	1	9.06457	11	1.89521e+06	1.99048e+06	347962	547368	231569	62358.1
Q8K0T0	Rtn1	1	22.9966	11	151059	217874	755809	599405	47245.2	98663.4
Q8R146	Apeh	1	27.4748	11	1.01281e+06	262208	530238	157991	244153	117053
Q8R164	Bphl	1	9.41688	11	1.02063e+06	2.3745e+06	4.12593e+06	949433	537351	1.02412e+06
Q8R2E9	Ero1b	1	9.19992	11	1.25753e+06	1.09647e+06	374006	208837	106627	24640.4
Q8R2Y2	Mcam	1	4.52653	11	328984	213614	674482	70307.3	36090.2	85684.8
Q8VCI0	Plbd1	1	18.2185	11	491296	518258	1.00742e+06	250375	175789	234554
Q8VDH1	Fbxo21	1	4.56188	11	210286	42781.1	309397	595354	27041.9	71258.9
Q91W96	Anapc4	1	4.63527	11	1.75342e+06	866886	1.11788e+06	934443	305238	104505
Q91WE2	Psme3ip1	1	4.98836	11	797989	1.28619e+06	450782	153247	195734	76644.4
Q91WN4	Kmo	1	27.3568	11	131165	236572	512141	924523	123099	42031.2
Q91WS0	Cisd1	1	9.16509	11	1.74894e+06	922120	2.13782e+06	2.13429e+06	304722	627407
Q91WT8	Rbm47	1	7.38172	11	1.48034e+06	1.24378e+06	1.86278e+06	1.31033e+06	334984	223213
Q91YH5	Atl3	1	18.1447	11	1.16366e+06	914629	285278	240117	75755.6	112854
Q922B1	Macrod1	1	13.7182	11	450426	1.11593e+06	901628	120986	275337	41941.6
Q925N0	Sfxn5	1	13.6735	11	718582	362336	69166	324801	198777	48742.2
Q99JI4	Psmd6	1	18.5897	11	6.05623e+06	3.00936e+06	1229914	1.22654e+06	293810	320431
Q99JW4	Lims1	1	4.71591	11	884208	450028	451967	633379	92789	161257
Q99JW5	Epcam	1	4.58961	11	1.40116e+07	1.16557e+06	243858	390347	140673	70627.1
Q99JX4	Eif3m	1	9.17821	11	724206	724505	559725	835121	16966.9	134369
Q99KK2	Cmas	1	9.17483	11	1.06967e+06	150700	732226	502463	63045	102427
Q99KK7	Dpp3	1	27.2056	11	347991	484462	1.97155e+06	1.20168e+06	101125	94530.2
Q99LJ0	Cttnbp2nl	1	9.32553	11	718508	265118	159680	445735	28840.6	27187.7
Q99PT1	Arhgdia	1	13.6094	11	1.31858e+06	1.76285e+06	2.84576e+06	1.61052e+06	540539	74539.6
Q9CQE1	Nipsnap3b	1	4.49516	11	1.09131e+06	492101	186810	342813	284159	245541
Q9CQW3	Proz	1	22.8319	11	948531	828427	590971	482574	157345	75125.8
Q9CT10	Ranbp3	1	4.53223	11	27578.4	604584	84482.4	616702	247970	147018
Q9CWU5	Khdc3	1	9.136	11	1.82921e+06	514119	1.27291e+06	575430	468369	224070
Q9CWX9	Ddx47	1	9.32117	11	143311	421507	115962	369190	188581	101059
Q9CYV5	Tmem135	1	9.16469	11	1.2463e+06	1.37297e+06	186579	431286	64307.5	80220.8
Q9D554	Sf3a3	1	18.3289	11	755225	82173.8	22264.8	18741.6	49258.4	8815.25
Q9D880	Timm50	1	23.1027	11	425471	563822	530590	1.442e+06	102959	166000
Q9D8W5	Psmd12	1	9.12906	11	172901	499249	287767	405676	146903	122549
Q9DB29	Iah1	1	9.0914	11	574761	2.30564e+06	64149.5	191414	61362.6	123576
Q9DBY8	Nvl	1	9.04993	11	1.23621e+06	290212	284621	198389	56573	81004.2
Q9DCS9	Ndufb10	1	18.2962	11	1.6732e+07	1.51018e+07	1.52024e+06	1.46196e+06	4.39517e+06	557991
Q9DCY0	Keg1	1	22.8948	11	394399	620955	1.19366e+06	478365	37760.2	25115.3
Q9EPK7	Xpo7	1	9.15174	11	368704	1.51376e+06	199226	308597	15424	17574.3
Q9EQI8	Mrpl46	1	4.72924	11	1.978e+06	379368	100487	72440.4	33824.6	25288.7
Q9EQU5	Set	1	20.4794	11	3.6956e+06	1.46843e+06	1.49086e+06	2.01635e+06	208053	63565.8
Q9ERB0	Snap29	1	4.6245	11	500181	1.70683e+06	1.00095e+06	343757	362555	23304.6
Q9JHK4	Rabggta	1	4.61055	11	235945	295793	326950	184076	157087	105520
Q9JJN5	Cpn1	1	18.4401	11	621031	251883	705857	829658	294854	320856
Q9JK88	Serpini2	1	8.18258	11	472825	566547	270891	331943	83103.3	26494.1
Q9JLV6	Pnkp	1	4.52582	11	367329	328797	286494	30664	115497	101203
Q9QUP5	Hapln1	1	13.5543	11	1.12574e+06	930426	681600	2.15758e+06	100374	295111
Q9QX15	Clca3a1	1	4.52091	11	120282	227619	273504	182657	78719	44793.8
Q9QXD6	Fbp1	1	31.9251	11	687962	723506	1.71656e+06	990212	124003	160328
Q9QZ85	Iigp1	1	9.18256	11	917090	860687	2.94592e+06	1.44e+06	264744	299780
Q9R014	Ctsj	1	4.61486	11	4.30944e+06	4.20855e+06	1.32157e+06	510391	190037	129304
Q9R0E2	Plod1	1	27.6074	11	515722	1.50499e+06	2.84837e+06	3145010	445114	127258
Q9R0N0	Galk1	1	23.3078	11	47475.5	1.72716e+06	429003	172746	49279.5	35334.6
Q9R1E6	Enpp2	1	9.23571	11	1.42723e+06	734291	194347	158630	60830.2	9931.88
Q9R1R2	Trim3	1	13.6814	11	269302	913641	577855	326801	122986	212936
Q9WUD1	Stub1	1	13.9009	11	581826	612712	236183	297252	273406	154076
Q9WUU7	Ctsz	1	19.6056	11	1.00566e+06	1.84502e+06	1.16341e+06	740961	715501	406307
Q9Z160	Cog1	1	4.51193	11	779471	411213	84033.6	191351	88393.7	61609.6
Q9Z1Z2	Strap	1	18.3915	11	1.04812e+06	600464	1.72744e+06	1.78231e+06	103690	148627
A2A432	Cul4b	1	18.5673	12	412318	139251	27060.4	296162	9172.39	94691.2
A6H611	Mipep	1	4.56419	12	936358	1.05081e+06	944890	1.13845e+06	464493	140873
B9EJR8	Dnaaf5	1	4.6586	12	268314	53003.9	130721	293713	45561	61407.9
O08691	Arg2	1	4.57197	12	2.73547e+06	2.45322e+06	1.01872e+06	800994	278306	460061
O35074	Ptgis	1	32.0169	12	168932	260691	61388.5	515154	158688	133395
O35451	Atf6b	1	4.62896	12	939746	450321	465257	302720	175885	62897.8
O54750	Cyp2j6	1	4.65574	12	762633	1.226e+06	150854	705861	59561.4	177097
O54754	Aox1	1	4.57355	12	70447.1	40502.5	333895	102118	11482.4	27031.1
O54829	Rgs7	1	9.03284	12	408156	445863	893032	989154	233129	141494
O54890	Itgb3	1	4.51605	12	37884.7	67072.9	51640.8	135039	28848.7	14475.3
O54941	Smarce1	1	18.4802	12	1.45174e+06	3.67801e+06	387386	360249	202879	219229
O55023	Impa1	1	4.65006	12	1.48558e+06	1.60819e+06	2.87836e+06	194805	93475.8	39499.1
O88492	Plin4	1	4.56807	12	272576	274397	21974	79262.7	65789.8	142342
O88544	Cops4	1	22.9444	12	841192	954762	292417	677639	143736	38905
O89017	Lgmn	1	9.24135	12	3.61551e+06	440916	969804	824305	35525.7	543213
P00687	Amy1	1	41.6458	12	458918	2.95247e+06	70622.1	3.29863e+06	493749	70235.9
P04247	Mb	1	32.0901	12	903982	3.42017e+06	190818	600764	138228	641973
P09528	Fth1	1	13.8887	12	5.82756e+06	1.98625e+06	1.78782e+06	1.20006e+06	540750	728749
P10605	Ctsb	1	57.0571	12	2.39802e+06	2.47325e+06	2.48017e+06	1.57833e+06	1.01352e+06	476993
P10852	Slc3a2	1	33.9865	12	513240	203313	208762	119642	90738.5	253125
P11247	Mpo	1	13.8957	12	493363	1.2754e+06	608866	127817	234948	124135
P12265	Gusb	1	18.5483	12	436308	128855	192946	67954.2	70895.7	148771
P12787	Cox5a	1	36.5497	12	7.55212e+06	9904135	893041	2.70434e+06	625698	261242
P21661	Pcsk2	1	9.06876	12	551571	333173	23910	330151	119195	87906
P21958	Tap1	1	4.61573	12	2.47791e+06	1.0074e+06	955814	2.30295e+06	106104	338064
P22892	Ap1g1	1	13.8418	12	2.62103e+06	158443	153218	346854	131062	125917
P23475	Xrcc6	1	4.54165	12	271226	229854	275492	236079	56839.9	37842.5
P31254	Uba1y	1	14.0981	12	1.57752e+06	1701756	2.31274e+06	167028	484570	70519.4
P32067	Ssb	1	9.08352	12	827199	1.07131e+06	422336	950352	51089.2	18913.2
P33174	Kif4	1	4.60458	12	421361	379868	399723	118517	33364.2	43521.8
P35123	Usp4	1	18.278	12	1.53283e+06	817709	18113.1	160209	53749.7	56489
P37889	Fbln2	1	13.7766	12	515644	1.02537e+06	548529	141069	77756.5	103329
P43274	H1-4	1	29.4885	12	3.17375e+06	1.507e+06	4.53021e+06	4.94937e+06	369091	1.02988e+06
P46660	Ina	1	49.5327	12	175368	757949	198149	139098	69150.8	60261
P47757	Capzb	1	22.9475	12	2.96399e+06	3.30168e+06	836030	622760	45120.7	200270
P47911	Rpl6	1	42.5327	12	1.17833e+06	760511	865935	237709	111974	178722
P47963	Rpl13	1	21.124	12	873932	1.95817e+06	839995	3.31502e+06	100395	158823
P50136	Bckdha	1	27.4857	12	461147	103839	327963	180834	241043	81395.1
P51885	Lum	1	13.8213	12	1.98117e+06	1.58433e+06	1.91824e+06	3.05478e+06	572626	607618
P52019	Sqle	1	13.5723	12	488830	736312	365746	81325.1	296411	193619
P52479	Usp10	1	9.14797	12	676013	604968	277608	352088	155419	131352
P70349	Hint1	1	21.1795	12	3.08472e+06	2134568	5.96018e+06	5923606	1.24733e+06	660347
P70404	Idh3g	1	22.8833	12	1.14426e+06	1.52608e+06	894769	767127	123437	625785
P97450	Atp5pf	1	31.9398	12	3.54703e+06	4.1979e+06	4.17124e+06	2.10969e+06	424886	571340
P97478	Coq7	1	9.29718	12	2.02233e+06	1.1652e+06	3.05449e+06	1.30917e+06	238852	183146
Q03141	Mark3	1	18.1972	12	135612	437766	524386	164006	31151.4	13301.9
Q07076	Anxa7	1	27.5645	12	254895	345365	457879	52487.2	88918.6	26235.9
Q1XH17	Trim72	1	22.9029	12	196523	788376	1.02176e+06	279441	78687.9	85878.1
Q2TPA8	Hsdl2	1	14.0089	12	125558	136772	1.69823e+06	1.60554e+06	543579	478616
Q3TVI8	Pbxip1	1	13.7448	12	125650	71935.9	183724	201233	82000.7	70459.8
Q3TX08	Trmt1	1	4.52161	12	1.22485e+06	154879	386474	138828	158905	259638
Q3TZZ7	Esyt2	1	13.638	12	992719	399724	524164	496759	114344	30872.3
Q3UHD9	Agap2	1	18.3911	12	1.22775e+06	129522	81204.3	170963	38796.3	35761.8
Q3UM45	Ppp1r7	1	9.14713	12	2.60576e+06	2.38667e+06	4067466	4.91689e+06	51955.8	41479.8
Q3UMR5	Mcu	1	27.4722	12	459384	607091	614694	349674	73388.6	98079
Q3UV70	Pdp1	1	18.358	12	380238	314262	1.22283e+06	849958	86119.9	947204
Q3UVG3	Fam91a1	1	4.58554	12	352445	201575	327757	653490	36120	118620
Q3UWZ0	Trim75	1	4.55277	12	493465	1.30243e+06	451470	1.07335e+06	312455	555283
Q3V132	Slc25a31	1	37.7732	12	145934	1.3452e+06	223461	960431	300138	57991.6
Q5DTJ9	Mypn	1	4.64725	12	327527	130396	431823	147796	104739	14765.6
Q5FWK3	Arhgap1	1	13.6813	12	715227	1.05823e+06	626830	457550	563982	100989
Q5HZI1	Mtus1	1	4.66634	12	503330	366538	1.05137e+06	101387	31582.9	27455.4
Q5U458	Dnajc11	1	18.4159	12	184709	172659	344361	94322.7	30005.5	40427.2
Q60759	Gcdh	1	18.2873	12	498302	605939	868070	685020	114123	128502
Q60766	Irgm1	1	9.14031	12	775569	1.0095e+06	1.1686e+06	422046	147005	60069.6
Q61391	Mme	1	18.528	12	442177	481223	247777	322027	91856.8	151738
Q62010	Ovgp1	1	18.5338	12	511586	630587	487772	782528	55992.6	449466
Q62418	Dbnl	1	18.3076	12	231766	2.14498e+06	654080	1.21247e+06	82879	297105
Q62419	Sh3gl1	1	13.6931	12	1.41928e+06	1.9017e+06	378915	1.09235e+06	125852	259471
Q64442	Sord	1	38.3128	12	1.2517e+06	766714	506774	638716	384247	441472
Q64735	Cr1l	1	9.15877	12	1.42558e+06	234644	41210.6	51043.9	221943	771389
Q68FL4	Ahcyl2	1	36.8558	12	605686	694837	603182	595435	234591	301014
Q6A037	N4bp1	1	4.60458	12	2.09503e+06	461380	6.97645e+06	651118	286914	305010
Q6DFW5	Atp11b	1	4.62185	12	133658	242806	268223	511140	67026.9	84587.7
Q6P1B1	Xpnpep1	1	13.6656	12	383141	298123	279411	113325	55807.5	67359
Q6P9K9	Nrxn3	1	18.5321	12	4.51129e+06	4.53727e+06	5.60546e+06	5.39215e+06	7.45764e+06	123308
Q6PD26	Pigs	1	9.25672	12	988715	376344	1.02544e+06	605676	163254	47720.1
Q6WVG3	Kctd12	1	4.62009	12	2.62928e+06	1.06102e+06	783026	851804	267670	168095
Q6ZWX6	Eif2s1	1	27.6272	12	1.80582e+06	1.51811e+06	451449	564862	15732.8	85318.4
Q71RI9	Kyat3	1	22.9744	12	1.33885e+06	900605	216184	2.02068e+06	396725	530766
Q7SIG6	Asap2	1	4.62896	12	720066	487294	1.01919e+06	235505	29573.7	29737.9
Q7TPM6	Fsd1	1	4.53727	12	1.79566e+06	1.06828e+06	362912	651701	62766.9	47880.5
Q7TQK1	Ints7	1	4.50784	12	111977	91328.5	77628.5	270737	36136.7	119651
Q80SY4	Mib1	1	4.55883	12	498411	464192	483954	90193.3	141505	190395
Q80TL7	Mon2	1	9.34961	12	405925	332095	105905	38786.9	14712.4	65766.9
Q80UK0	Sestd1	1	9.05912	12	266599	174296	324437	36183.4	27538.5	86339.7
Q80VP0	Tecpr1	1	4.53583	12	1.13625e+06	938365	60976.6	1.47067e+06	177731	1.0261e+06
Q80W49	Crybg3	1	9.25892	12	110010	249920	249858	242303	129691	147035
Q80YD1	Supv3l1	1	22.8162	12	952619	1.33579e+06	324327	592829	217283	95320
Q80ZX8	Spag1	1	4.54458	12	106261	417121	182071	10584.6	39391.4	40482.7
Q811D0	Dlg1	1	36.6233	12	1.16623e+06	1.40077e+06	575206	697798	76478.7	113854
Q8BGU5	Ccny	1	4.56342	12	3.00613e+06	1.64092e+06	557459	452800	30431.8	94754.5
Q8BI72	Cdkn2aip	1	4.55352	12	4.11132e+06	1.76609e+06	574889	322856	135107	118914
Q8BIV3	Ranbp6	1	4.52512	12	615116	910273	136754	339921	110241	86808.1
Q8BP48	Metap1	1	18.1461	12	60297	722324	156356	863955	147137	249969
Q8BPQ7	Sgsm1	1	4.59289	12	383951	243727	141294	258513	69484.7	81175.7
Q8BX02	Kank2	1	22.9914	12	419982	690929	279080	171250	153843	86810.8
Q8BZR9	Ncbp3	1	4.54903	12	168062	87929.7	319397	32585	42994.2	5255.3
Q8C754	Vps52	1	4.56807	12	167559	465567	868665	333364	66431.2	60521.8
Q8CA95	Pde10a	1	13.6021	12	229209	600607	555573	681876	53720.6	110450
Q8CAA7	Pgm2l1	1	13.8653	12	99862.8	283926	153031	133672	65914.3	76221
Q8CC12	Cdan1	1	4.54458	12	125089	187888	792963	409989	50632.9	64977.5
Q8CCF0	Prpf31	1	9.05532	12	464730	525300	345934	787501	27606.3	18037
Q8CEL2	Cfap61	1	4.63346	12	249697	93935.2	449422	792208	81373.5	258006
Q8CHT1	Ngef	1	13.8007	12	987996	1.05155e+06	331322	105040	224493	50090.5
Q8CIP4	Mark4	1	9.13125	12	684415	75487.4	555487	249286	86490.5	132317
Q8JZU2	Slc25a1	1	36.8398	12	1.64571e+06	1.33134e+06	1.26083e+06	1.73887e+06	167180	129052
Q8K010	Oplah	1	22.9833	12	1.9706e+06	180562	811629	200423	118802	50658.6
Q8K0V4	Cnot3	1	9.07049	12	590799	469314	96152.7	276566	89016.5	102002
Q8K1R7	Nek9	1	4.61573	12	318136	290162	318171	644312	37410.6	96527.6
Q8K2F0	Brd3	1	9.11355	12	39953.1	333625	38289.5	192773	26262	77479.5
Q8K4Z3	Naxe	1	14.1762	12	2.50831e+06	1.7295e+06	699859	869364	181648	31383.6
Q8K5C0	Grhl2	1	2.0841	12	211912	493758	233430	869289	24452.2	65826.3
Q8N7N5	Dcaf8	1	9.10263	12	306909	894174	372745	123368	224913	53101.3
Q8QZR3	Ces2a	1	34.7461	12	361884	215256	264180	246991	84900	112043
Q8R0H9	Gga1	1	4.54311	12	565702	516652	254630	241489	78162.6	686140
Q8R2Q4	Gfm2	1	40.9837	12	503611	115471	256334	479209	30099.6	34886
Q8R3Z5	Cacnb1	1	9.1618	12	33247.3	20398.9	350471	60556.2	191921	29344.8
Q8R480	Nup85	1	9.30335	12	361392	378051	201639	75837.5	144405	335479
Q8VI47	Abcc2	1	4.50852	12	511842	308770	270223	736321	46589.1	54272.2
Q8VI75	Ipo4	1	22.8451	12	276338	162397	197491	189739	25658.6	65342
Q91VI7	Rnh1	1	22.7994	12	238640	42916.5	278988	272324	71331.1	478705
Q91VR2	Atp5f1c	1	34.4867	12	1.61309e+06	2.01437e+06	834350	439413	350117	289181
Q91WK2	Eif3h	1	13.8579	12	1.63825e+06	784021	757676	1.09408e+06	454449	447452
Q91WR3	Ascc2	1	4.52371	12	295658	47600.1	889997	317358	128479	167520
Q91X17	Umod	1	9.10655	12	877867	808219	330430	718022	119242	74775.2
Q91YR9	Ptgr1	1	9.1939	12	6.66845e+06	1.58657e+06	1.32828e+06	668230	43380.3	49231.1
Q91ZV0	Mia2	1	4.54238	12	153319	127968	345612	407184	113052	59722.5
Q99MV1	Tdrd1	1	4.54829	12	30833.3	3.29252e+06	184882	24536.6	45007.8	98310.5
Q9CQ60	Pgls	1	18.2643	12	1.93044e+06	2.49893e+07	3.08042e+06	3.0582e+07	118195	1.35106e+07
Q9CQC6	Bzw1	1	4.55806	12	326357	200185	234176	109834	124283	160071
Q9CQZ5	Ndufa6	1	18.5444	12	6.85772e+06	7.42171e+06	1.47948e+06	1.01985e+06	208162	93633.3
Q9CRB9	Chchd3	1	13.6631	12	1.34098e+06	968608	490595	699161	135730	59804.4
Q9CXW2	Mrps22	1	32.0663	12	337298	307300	224902	191096	136372	219995
Q9CZW4	Acsl3	1	18.2697	12	241726	446700	154884	443640	223706	166929
Q9D394	Rufy3	1	9.14656	12	535748	1.45418e+06	741755	742312	185131	18815.5
Q9D8X2	Ccdc124	1	9.26186	12	3.9403e+06	3.15723e+06	200897	972739	48124.4	488471
Q9DB20	Atp5po	1	18.1128	12	2.5268e+06	2.85732e+06	502064	901406	122784	69845.4
Q9DBX3	Susd2	1	4.54532	12	838510	890347	191201	299079	59054.4	54842.8
Q9DC70	Ndufs7	1	18.3744	12	2.92116e+06	863479	397046	1.16819e+06	1.06407e+06	240947
Q9DCJ9	Npl	1	9.14888	12	3.13242e+06	4.53436e+06	8.9055e+06	786678	1590544	1.19843e+06
Q9EPE9	Atp13a1	1	23.057	12	205615	173301	185404	147821	151952	37470.4
Q9EQC5	Scyl1	1	4.52441	12	96738.5	342148	513900	280827	11063.5	35896.5
Q9JIF0	Prmt1	1	28.2475	12	432481	552505	1.34015e+06	3.1704e+06	24719.6	144618
Q9QWG7	Sult1b1	1	12.0042	12	321791	803966	1.70364e+06	995667	642272	449196
Q9QYB1	Clic4	1	9.03562	12	2.37911e+06	5.73827e+06	574277	3.70727e+06	539783	81072.2
Q9QYE6	Golga5	1	18.3075	12	1.72828e+06	1.85146e+06	1.72222e+06	752291	271359	233981
Q9QZ25	Vnn3	1	32.138	12	2.87394e+06	2.04018e+06	390618	71671.8	261625	123542
Q9QZK2	Bcar3	1	6.97513	12	364005	924798	124540	256384	115803	55405.9
Q9R0Q6	Arpc1a	1	18.3686	12	922746	795961	1.23283e+06	496815	218248	129198
Q9R1P0	Psma4	1	4.4978	12	1.58632e+06	877885	230217	1.45044e+06	585611	425207
Q9WTM5	Ruvbl2	1	9.23161	12	1.12196e+06	766167	1.33343e+06	913310	208817	38618
Q9WVA4	Tagln2	1	30.9642	12	1.33735e+07	1.29326e+07	3.08751e+06	4.04765e+06	590769	921475
Q9Z1F9	Uba2	1	22.83	12	195780	775315	775194	358467	235327	88114.8
Q9Z2G6	Sel1l	1	9.1451	12	1.75632e+06	1.6577e+06	49327.7	133328	59622.5	72955.8
Q9Z2Z6	Slc25a20	1	37.0233	12	802900	1.03645e+06	967780	242301	198342	260178
D3Z6P0	Pdia2	1	7.32849	13	1.09517e+06	1.21624e+06	257120	228766	38390.2	236993
O09131	Gsto1	1	23.0248	13	1.73135e+06	743143	1.35559e+06	1.01357e+06	547586	897541
O35350	Capn1	1	11.3513	13	245975	354473	745715	1.71181e+06	260771	101616
O35382	Exoc4	1	18.2977	13	1.27177e+06	1.02058e+06	617419	534066	100918	23018.8
O54724	Cavin1	1	22.8836	13	362129	1.10562e+06	67309.6	553121	13730.9	87131.7
O70370	Ctss	1	4.56112	13	257669	282953	314479	63477.5	105056	70512.1
O88448	Klc2	1	4.64725	13	232085	123324	94000.7	508817	170824	28486.2
O88559	Men1	1	4.58797	13	778548	975105	809310	549147	228290	347959
P02089	Hbb-b2	1	47.2905	13	2.56839e+06	4.94296e+06	6.76132e+06	668905	487075	74344.3
P05201	Got1	1	22.9854	13	638686	748344	791264	268561	84376.1	29096
P06869	Plau	1	4.58554	13	1.75587e+06	2.03745e+06	262210	655874	197192	41526.3
P08551	Nefl	1	54.0613	13	394994	673559	260369	1.2174e+06	25404.4	166420
P12382	Pfkl	1	27.5395	13	496938	722485	428631	150842	205544	37723.1
P12658	Calb1	1	23.0582	13	4.14555e+06	3.13293e+06	1.25344e+06	1.51425e+06	29913.3	727789
P15864	H1-2	1	43.4817	13	1.85661e+06	1.59582e+06	1.66108e+06	785799	316311	400462
P16092	Fgfr1	1	4.69456	13	128874	685454	296336	60229.4	106767	231717
P21440	Abcb4	1	4.62097	13	427882	467102	240120	77605.7	25268.8	57755.1
P22315	Fech	1	27.4877	13	814916	411016	459560	221217	106998	48094.6
P22599	Serpina1b	1	61.818	13	1.86569e+06	2.32416e+06	837496	1.10638e+06	321464	1.1571e+06
P26262	Klkb1	1	45.7267	13	647097	620546	433245	371300	163191	33678.9
P29351	Ptpn6	1	18.2996	13	2.12127e+06	683200	250359	186424	126674	45576.4
P42227	Stat3	1	22.918	13	1.17791e+06	412382	655195	500613	338300	345072
P45952	Acadm	1	27.9522	13	616149	445116	1.71926e+06	1.44966e+06	270138	300250
P47226	Tes	1	4.54238	13	524530	696412	416558	707376	306721	440697
P47791	Gsr	1	13.7463	13	422341	299516	188415	542530	263427	56331.4
P47867	Scg3	1	18.181	13	717162	85633.1	141518	90920.4	20937.2	32141.6
P47877	Igfbp2	1	13.8442	13	338437	28294.6	2.7778e+06	2.86705e+06	1763726	342962
P47878	Igfbp3	1	27.6465	13	1.0484e+06	50033.2	2.32706e+06	2.10848e+06	838168	351511
P48758	Cbr1	1	34.3392	13	4765907	2.20979e+06	518601	2.52419e+06	360409	246238
P49290	Epx	1	22.8639	13	324608	351065	70261.6	153583	64315.9	27389.3
P50172	Hsd11b1	1	18.2648	13	1.0827e+06	95724	800198	1.67914e+06	151635	262371
P50518	Atp6v1e1	1	45.8292	13	1.68626e+06	1.96412e+06	2.27956e+06	806699	221419	158285
P50580	Pa2g4	1	9.07755	13	962162	927447	758996	860008	245445	87128
P51150	Rab7a	1	51.3314	13	6.05637e+06	1.76664e+06	3.1563e+06	3.21021e+06	370205	705019
P51859	Hdgf	1	9.14561	13	2.65663e+06	1.14584e+06	829843	1.31099e+06	291489	152113
P53395	Dbt	1	43.8772	13	1.22005e+06	2.49732e+06	470333	307890	105619	220019
P56695	Wfs1	1	13.6763	13	118732	107920	312817	415470	15124.7	133752
P56959	Fus	1	4.57197	13	1.08199e+06	415405	538843	114685	178169	147604
P56960	Exosc10	1	4.52371	13	851714	946823	60208.2	102080	120294	24298
P58771	Tpm1	1	93.5598	13	4.20967e+06	3.81641e+06	797074	1.26083e+06	88905	83781.1
P60122	Ruvbl1	1	22.9628	13	576608	773529	2.507e+06	808130	425495	498267
P60229	Eif3e	1	16.4941	13	316134	66450.3	765786	128501	97002.3	111815
P60766	Cdc42	1	41.0203	13	1.18417e+06	1.54634e+06	82908.3	786846	173403	454754
P60843	Eif4a1	1	50.4651	13	1.1551e+06	1.76627e+06	3.93392e+06	3.19032e+06	84409.6	299210
P61264	Stx1b	1	31.7681	13	784876	268601	1.55803e+06	477842	227238	243183
P62915	Gtf2b	1	9.10085	13	1.2696e+06	1.36094e+06	501161	310658	26556.6	102858
P62960	Ybx1	1	26.042	13	656771	695767	173390	308949	114074	65601.4
P62962	Pfn1	1	13.5368	13	4.2739e+07	3.91252e+07	1991737	1.66513e+06	638050	671774
P97366	Evi5	1	4.60037	13	667252	197506	129556	262215	52875.8	42921.9
P97427	Crmp1	1	36.4667	13	288313	533192	532725	891803	119750	299673
P98063	Bmp1	1	4.54091	13	1.15905e+06	433482	1290016	1.34463e+06	36609	975069
Q05BC3	Eml1	1	4.61573	13	2.5021e+06	1.68584e+06	460268	1.06404e+06	102129	78375.9
Q11136	Pepd	1	9.29211	13	1.44021e+06	966268	885467	776977	241197	143573
Q14BI7	Tdrd9	1	4.77187	13	71531.4	161723	456867	287998	41436.1	50119.2
Q3TDQ1	Stt3b	1	9.24961	13	1.73893e+06	643529	955449	437147	190411	158651
Q3THK7	Gmps	1	18.3456	13	160144	172697	196435	144124	96145.8	108507
Q3TJ91	Llgl2	1	18.1972	13	354796	319063	131000	361590	167597	96260.7
Q3TJD7	Pdlim7	1	13.7815	13	1.38876e+06	1.55629e+06	303185	287848	118490	216214
Q3U487	Hectd3	1	9.23029	13	146125	86345.7	303938	172592	34520.9	28483.3
Q3UHD6	Snx27	1	4.52937	13	2.60683e+06	2.57071e+06	601065	596677	101179	169192
Q3UHQ6	Dop1b	1	22.7574	13	92796.1	163799	184218	193060	26388.5	38455.8
Q3UJD6	Usp19	1	9.12353	13	177428	146993	400244	350410	315856	322805
Q3USH5	Sfswap	1	4.51193	13	432461	336152	243824	289818	90709.8	39469.7
Q3UUQ7	Pgap1	1	9.10117	13	322156	959044	231186	780408	111821	202323
Q501J6	Ddx17	1	32.2765	13	624481	471542	542789	284574	145111	56266.1
Q5U3K5	Rabl6	1	9.16979	13	188478	764492	715301	457412	56581.6	78779.9
Q5XJV6	Lmtk3	1	9.12495	13	512579	514702	151809	2.68052e+06	165420	21508.7
Q60649	Clpb	1	27.6088	13	425298	416000	1.08287e+06	1.12992e+06	191168	195371
Q60865	Caprin1	1	22.7463	13	1.82735e+06	1.71158e+06	1.40525e+06	2.09077e+06	144749	619750
Q60902	Eps15l1	1	13.6801	13	304198	1.49661e+06	3.85688e+06	139216	64255.6	799166
Q60930	Vdac2	1	26.7216	13	5.39154e+06	3.72681e+06	790992	2.29579e+06	211991	507980
Q61337	Bad	1	4.51536	13	3.97566e+06	3.46965e+06	887801	474621	571244	399882
Q61655	Ddx19a	1	8.46684	13	1.02316e+06	1.15093e+06	1.15775e+06	1.03614e+06	127997	217334
Q61733	Mrps31	1	18.283	13	405416	247420	221094	125855	32264	39642.1
Q61739	Itga6	1	9.16876	13	174664	237911	509871	529643	72593.7	66262
Q63ZW7	Patj	1	4.52091	13	351731	231320	307397	218000	190959	30903.2
Q6P902	Txndc2	1	4.63165	13	462585	247898	261875	1.01525e+06	37772.8	77877.2
Q7M6Y3	Picalm	1	19.4732	13	941587	1.04816e+06	390662	461894	29671.2	80798
Q810U4	Nrcam	1	18.1631	13	168044	692247	174896	159646	158363	129724
Q8BGA8	Acsm5	1	40.9895	13	1.03869e+07	1.00492e+07	457688	518523	354405	241921
Q8BGH2	Samm50	1	27.7328	13	2.56667e+06	2.07413e+06	179693	515120	87360.7	415606
Q8BH00	Aldh8a1	1	9.07262	13	1.15304e+06	729945	388195	536037	35424.9	72825.8
Q8BH55	Thnsl1	1	22.8404	13	479478	472523	144101	201134	143747	194026
Q8BU03	Pwp2	1	4.56342	13	312646	868196	172294	47223.1	66689.3	22624.4
Q8BVI4	Qdpr	1	18.3856	13	3.40411e+06	8.04999e+06	1.45993e+06	452648	351246	1668290
Q8BWY3	Etf1	1	13.6552	13	48338.7	97771	1.45803e+06	1.51187e+06	406213	19987.9
Q8C0D5	Efl1	1	4.53583	13	136655	146225	171108	294499	104286	77855
Q8C7E9	Cstf2t	1	18.1391	13	3.26776e+06	1.58499e+06	229151	337844	123022	90346.2
Q8CG03	Pde5a	1	4.54903	13	441102	511178	158202	341499	66337.7	27932.8
Q8CHT0	Aldh4a1	1	50.6388	13	22038	188478	543917	248582	49868.7	46428.6
Q8K2C7	Os9	1	13.7487	13	471048	861498	311396	241724	132512	133522
Q8K363	Ddx18	1	4.5962	13	481070	100383	429464	81029.8	91333.7	20115.3
Q8R422	Cd109	1	9.19683	13	738793	939318	112547	234145	18732.1	55586.8
Q8VBT9	Aspscr1	1	13.9661	13	1.24329e+06	472990	1.1751e+06	892790	343390	287344
Q8VBW6	Nae1	1	9.13386	13	1.70542e+06	1.64572e+06	973353	1.29041e+06	399905	249169
Q8VH51	Rbm39	1	18.3801	13	141914	343879	303361	237675	406481	20073.6
Q91VN4	Chchd6	1	9.17023	13	829680	1.28686e+06	975800	1.11376e+06	241988	275189
Q91WJ8	Fubp1	1	32.2255	13	1.10398e+06	2.60129e+06	289877	820465	80853.7	45694.8
Q91WS7	Depdc7	1	4.52795	13	224603	185565	91897.9	233438	989974	966250
Q91WT9	Cbs	1	4.56496	13	2.61148e+06	22376	1.11046e+06	193863	277261	346901
Q91YW3	Dnajc3	1	9.09788	13	3.12095e+06	3.25499e+06	102878	212585	36834.6	85380.5
Q920I9	Wdr7	1	45.8304	13	646412	480434	205764	414606	60545.7	59873.4
Q922U1	Prpf3	1	4.6245	13	549704	289156	119068	218338	1.90259e+06	55342.9
Q922Y1	Ubxn1	1	18.2666	13	281382	657808	51282.9	134751	330880	72317.9
Q924C6	Loxl4	1	9.10539	13	315154	469339	1.11051e+06	4.08956e+06	45069.1	491076
Q924K8	Mta3	1	4.57671	13	3.01841e+06	450649	77999.5	478636	36118.8	161936
Q99K01	Pdxdc1	1	22.7076	13	360775	398071	25639	250450	390104	187647
Q99K30	Eps8l2	1	27.4457	13	698438	767973	280212	290643	77999.4	106415
Q99L47	St13	1	4.52937	13	1.06381e+06	1.38337e+06	331902	221836	71380.3	81820.1
Q9CR62	Slc25a11	1	41.4238	13	1.75588e+06	894547	242348	1.00006e+06	346793	361754
Q9CRD2	Emc2	1	4.6977	13	2.04961e+06	2.87807e+06	247169	1.54186e+06	66625.1	130585
Q9CS84	Nrxn1	1	13.8929	13	205060	92659.6	167103	240032	40451.9	28905.4
Q9CXJ4	Abcb8	1	27.7003	13	1.75164e+06	1.79523e+06	3.41871e+06	302653	21882.6	2.53695e+06
Q9CXT8	Pmpcb	1	18.154	13	117673	723003	937300	184548	14296.7	169499
Q9CYA0	Creld2	1	9.03049	13	2.75645e+06	2.33163e+06	1.50398e+06	2.20455e+06	264751	262763
Q9D0G0	Mrps30	1	13.7368	13	1.52923e+06	1.74432e+06	3.56794e+06	4.4495e+06	146147	74156.7
Q9D172	Gatd3	1	30.21	13	2.71196e+06	2.43489e+06	1.81351e+06	3.06063e+06	242304	538593
Q9D2V7	Coro7	1	9.08773	13	2.57379e+06	275095	248069	65431.1	135790	71624.5
Q9D415	Dlgap1	1	4.57434	13	1.06297e+06	747097	760594	842159	148623	102532
Q9D4H1	Exoc2	1	4.64538	13	2.34367e+06	427751	53955.7	870621	63613.7	63925.6
Q9D710	Tmx2	1	4.66149	13	5.80545e+06	1.23528e+06	1.68401e+06	6.58029e+06	90358.1	85214.3
Q9D8S3	Arfgap3	1	5.48485	13	1.1393e+06	553554	522728	262500	380117	51722.9
Q9DBE0	Csad	1	4.59703	13	613246	990629	386951	833620	78813.4	19823.7
Q9DBF1	Aldh7a1	1	36.6214	13	920670	755901	1.40344e+06	399669	399985	161161
Q9DBG1	Cyp27a1	1	27.3354	13	253814	275573	279083	238888	115525	61601.2
Q9DBG5	Plin3	1	14.4633	13	1.38203e+06	1.6002e+06	2.42974e+06	2.47393e+06	139020	289589
Q9DBS1	Tmem43	1	9.23667	13	1.43779e+06	1.70943e+06	428881	583050	130168	81631.4
Q9EP69	Sacm1l	1	9.27935	13	769685	877507	610056	645588	1.48846e+06	1.54415e+06
Q9EP71	Rai14	1	4.51882	13	951021	665381	307413	110790	58511.2	115275
Q9EQG3	Scel	1	4.71047	13	401913	479007	202511	147041	100628	83932.2
Q9EQZ6	Rapgef4	1	4.57434	13	2.31661e+06	2.21882e+06	215524	100253	18368.2	106553
Q9ERS2	Ndufa13	1	27.3814	13	1.51045e+06	1.98587e+06	1.33109e+06	3.8676e+06	248780	83000.3
Q9ESN9	Mapk8ip3	1	4.65574	13	139644	301320	313419	495294	66005.8	91642.4
Q9JLF6	Tgm1	1	13.75	13	419066	423770	400834	189113	74499.3	19418.2
Q9WTP7	Ak3	1	25.2284	13	7.90271e+06	1.59472e+06	3.79546e+06	3.7638e+06	185105	127400
Q9WUA3	Pfkp	1	27.6993	13	733217	305268	422361	179256	9143.99	67065.7
Q9WV32	Arpc1b	1	13.6975	13	9.34407e+06	8.62637e+06	339949	1.53962e+06	117105	51498.8
Q9WVE8	Pacsin2	1	13.872	13	322100	403263	233182	511093	288631	75915.4
Q9WVR4	Fxr2	1	4.51743	13	1.14718e+06	842526	924030	1.01127e+06	118921	126217
Q9Z0H1	Wdr46	1	9.23324	13	269507	128788	168336	110689	61170.5	34701.8
Q9Z0P4	Palm	1	9.15083	13	1.27647e+06	4.33274e+06	5.84922e+06	1.24286e+06	142271	351766
A2AKG8	Focad	1	4.50447	14	191539	301502	524623	215575	199614	26638.6
A6H5Y3	Mtr	1	4.6166	14	945177	1.78036e+06	175050	98024.2	24653.8	17465.7
B1AZP2	Dlgap4	1	4.65574	14	200154	34097.3	332648	65904	122320	62079.9
D3YVL2	Cfap70	1	4.57592	14	946760	272257	150287	206969	59978	72625.1
E9Q9W4	Slc27a6	1	4.55655	14	1.01145e+06	987146	910777	95213.9	149160	22519
G5E8Q8	Adgrf5	1	18.263	14	316221	9055.17	127022	279174	10490.6	121053
O08759	Ube3a	1	13.7345	14	111674	138151	82110.2	145972	33251.5	52267.9
O35488	Slc27a2	1	27.8284	14	325590	730035	459692	447139	163642	98066.1
O35604	Npc1	1	22.8758	14	800170	734768	245051	119629	52279.6	45968.9
O35857	Timm44	1	18.5389	14	520802	2.37202e+06	1.29735e+06	598358	158615	31518.9
O35904	Pik3cd	1	4.58311	14	121876	460197	227395	247887	191053	63391.8
O55125	Nipsnap1	1	36.6288	14	4.16246e+06	2.97237e+06	3.66068e+06	2.27329e+06	664892	563765
O70318	Epb41l2	1	36.4747	14	3.22939e+06	2.33836e+06	553400	73446.4	143194	142037
O70435	Psma3	1	23.1324	14	1.92569e+06	338588	664462	1.0289e+06	469243	207667
O88967	Yme1l1	1	9.22446	14	862262	713459	1.01419e+06	148678	127087	46221.7
P05784	Krt18	1	62.2595	14	139039	245139	877262	123852	107738	127801
P08607	C4bpa	1	18.2793	14	916834	1.2672e+06	7.26232e+06	1.0918e+06	283941	113816
P14685	Psmd3	1	22.9071	14	789997	318189	245396	606403	86612.9	60701.8
P17183	Eno2	1	22.9072	14	546734	551409	561478	572732	290303	108358
P17427	Ap2a2	1	45.8854	14	724724	676280	835942	766779	38115.5	66926.7
P18760	Cfl1	1	29.9661	14	9740239	1.03252e+07	2.38743e+06	2.05681e+06	522049	2.24673e+06
P20065	Tmsb4x	1	16.8225	14	2.57534e+07	2.60954e+07	4.28682e+07	3.70876e+07	8.79146e+06	10778924
P23819	Gria2	1	27.5987	14	176404	584882	155563	61099.7	48118.7	24879.7
P25911	Lyn	1	9.14607	14	2.73775e+06	774205	2.98501e+06	1.34886e+06	167357	428331
P28474	Adh5	1	35.2704	14	222852	1.05967e+06	387534	1.61432e+06	81023.6	61543.1
P31786	Dbi	1	18.5829	14	2.20459e+07	1.77047e+07	4.47408e+06	4.02416e+06	743077	1.4322e+06
P32921	Wars1	1	22.9788	14	2.83994e+06	1.71388e+06	949254	285627	31920.3	20410.7
P35831	Ptpn12	1	9.1873	14	400111	211832	242010	1.02161e+06	207598	80060.5
P42225	Stat1	1	23.0516	14	434870	274739	384046	303772	88893.5	27192.4
P48410	Abcd1	1	9.24222	14	704194	1.86907e+06	341495	328269	462264	562010
P48428	Tbca	1	13.8357	14	2.57949e+06	1.7149e+06	1.54896e+06	637325	71613	115939
P50404	Sftpd	1	4.59786	14	1.9806e+06	2.97647e+06	1.30187e+06	1.39161e+06	324461	178568
P51863	Atp6v0d1	1	13.8298	14	5.35307e+06	1.7342e+06	1.75901e+06	4.88404e+06	252253	573026
P54103	Dnajc2	1	4.57119	14	528154	675877	313565	308132	194016	56329.3
P54731	Faf1	1	9.08484	14	268903	491988	509537	500494	148491	530282
P54823	Ddx6	1	18.5699	14	135420	746812	748473	376071	105237	502817
P59328	Wdhd1	1	4.53294	14	1.05977e+06	127572	175035	169931	106875	76355.8
P59672	Anks1a	1	9.14561	14	424644	303570	266524	521268	130773	183742
P61222	Abce1	1	9.16425	14	17812.2	301100	300797	474681	26500	168278
P61982	Ywhag	1	39.0328	14	2.26394e+06	2.70104e+06	1.14935e+06	545713	230832	382687
P62082	Rps7	1	22.9715	14	2.2621e+06	2.07407e+06	465949	791748	232041	51872.8
P62281	Rps11	1	41.9621	14	5.67406e+06	6.45374e+06	2.62041e+06	3.00772e+06	451191	197734
P63028	Tpt1	1	18.4491	14	1.31406e+06	1.45604e+06	5.76505e+06	2.80396e+06	185935	174621
P80315	Cct4	1	43.9502	14	637976	500112	1.25121e+06	1.06528e+06	251413	215597
P80317	Cct6a	1	25.8977	14	513875	279025	231020	183446	12978.3	16175.8
P84099	Rpl19	1	4.57197	14	1.79969e+06	2.04042e+06	1.12138e+06	975755	52594.1	358431
P97443	Smyd1	1	4.61747	14	26634.3	990101	4.51426e+06	1.20168e+06	41681.7	296667
P97873	Loxl1	1	13.7292	14	2.49906e+06	1.07498e+06	319209	426634	246790	175991
Q01405	Sec23a	1	41.0847	14	1.23959e+06	2.53939e+06	1.07863e+06	2.18045e+06	130942	381792
Q03157	Aplp1	1	4.68529	14	1.68156e+06	432266	353191	364259	111898	285351
Q07417	Acads	1	41.2719	14	2.67543e+06	2.56947e+06	785668	823013	420738	456868
Q08879	Fbln1	1	22.9764	14	464192	271507	542513	195303	391804	242458
Q0GNC1	Inf2	1	4.65574	14	465601	339466	337786	175909	43516.5	99975.4
Q3TPX4	Exoc5	1	9.14109	14	331257	190846	597783	255164	28981.8	174583
Q3U186	Rars2	1	18.5534	14	1.03592e+06	390102	902633	680687	111658	30799.1
Q3UEB3	Puf60	1	4.62985	14	851892	547358	289596	445266	83476.3	161577
Q3UJB9	Edc4	1	9.16165	14	320777	195543	229855	365578	37006.8	10922.3
Q3UNX5	Acsm3	1	18.4165	14	613771	957844	784201	922669	58969.8	82516.9
Q3URD3	Slmap	1	23.0444	14	622506	444176	187686	104133	327827	10953.4
Q3UVL4	Vps51	1	13.7976	14	112586	256621	438040	666153	215920	91019.5
Q3UZZ6	Sult1d1	1	13.7735	14	1.08995e+06	2.73786e+06	2.69717e+06	2.19368e+06	1.89227e+06	487430
Q5DTL9	Slc4a10	1	9.13786	14	48414.7	411020	533884	323225	113768	137537
Q60932	Vdac1	1	25.1654	14	3.81538e+06	1.1062e+07	1.6663e+06	831990	220375	369060
Q61093	Cybb	1	4.51882	14	505665	216704	771367	604033	41261.4	181692
Q61510	Trim25	1	9.11894	14	2.07153e+06	513433	1.18612e+06	871697	493620	79278.5
Q63844	Mapk3	1	27.5007	14	2.19863e+06	3.51349e+06	1.54498e+06	911900	108800	288829
Q63918	Cavin2	1	13.6902	14	1.35611e+06	1.3716e+06	563539	790496	242654	304529
Q6PDL0	Dync1li2	1	9.20116	14	79078.6	326909	447748	380376	280026	229211
Q6ZQ88	Kdm1a	1	9.16467	14	472476	831916	22925.6	148544	21007	11788.2
Q6ZWN5	Rps9	1	28.6229	14	298401	274649	365610	1.80693e+06	155931	107425
Q80WQ2	Vac14	1	9.34866	14	602429	921344	796024	717438	38856.8	301126
Q80X50	Ubap2l	1	18.1919	14	62845.3	145375	368004	154750	97289.6	17236.8
Q80Y24	Prickle2	1	4.62539	14	232929	248794	289620	1.24107e+06	11694.8	22202.9
Q80YC5	F12	1	18.4768	14	1.22602e+06	978399	220669	592504	232111	183695
Q8BFW7	Lpp	1	26.2456	14	1.87477e+06	1.25493e+06	427898	1.73556e+06	333606	345222
Q8BHL3	Tbc1d10b	1	8.9885	14	741895	335910	406382	726961	205532	321603
Q8BJH1	Zc2hc1a	1	9.18947	14	424105	391665	251297	736181	125466	40143.5
Q8BMA6	Srp68	1	23.0259	14	371137	234449	292945	310099	157151	76623.2
Q8BU14	Sec62	1	4.59786	14	2.56826e+06	454061	423668	227577	29130.2	138368
Q8BVE3	Atp6v1h	1	20.7331	14	369978	1.39711e+06	291364	442730	105887	20688.7
Q8BWM0	Ptges2	1	13.7255	14	3.4665e+06	490866	596416	65550.4	101358	69491.4
Q8BWR8	Rhpn2	1	13.6637	14	421276	415053	554997	747867	149345	28651.1
Q8C0I1	Agps	1	22.9228	14	355504	915278	418896	128825	594923	65926.7
Q8C0Q2	Zhx3	1	4.61486	14	811404	338072	598791	748378	60916.3	57508.2
Q8C129	Lnpep	1	22.8063	14	1.04758e+06	278314	71200.8	171580	73787.7	24649.4
Q8C1B7	Septin11	1	13.6347	14	912724	13048.5	716030	212111	178220	129188
Q8C3K6	Slc5a1	1	7.10679	14	1.14214e+06	2.18974e+06	253260	389572	190524	146341
Q8C6J9	Nlrp4b	1	31.9651	14	179713	298946	738184	586440	170950	125709
Q8C7H1	Mmaa	1	23.1354	14	752526	200434	330306	2.82434e+06	244553	18847.5
Q8C863	Itch	1	4.51952	14	488088	403885	110860	495777	66355.3	122797
Q8CG70	P3h3	1	4.52582	14	125194	206909	264160	627936	51620.5	126730
Q8CG76	Akr7a2	1	41.5406	14	419077	1.49644e+06	1.77523e+06	1.1369e+06	659163	919466
Q8CGZ0	Cherp	1	9.03739	14	442165	411736	211103	803125	172844	130544
Q8CHR6	Dpyd	1	4.51605	14	703219	152185	498126	283647	110040	108802
Q8CI51	Pdlim5	1	24.9027	14	354896	1.10888e+06	1.66892e+06	1.09203e+06	20075.7	41805.9
Q8CIG8	Prmt5	1	22.8743	14	434792	316567	736284	757722	123456	74798.9
Q8CIM7	Cyp2d26	1	27.4628	14	1.58755e+06	658392	596708	645483	227473	421710
Q8CIN4	Pak2	1	27.4162	14	2.32605e+06	1.1072e+06	878829	825612	268360	340335
Q8K1R3	Pnpt1	1	46.1266	14	366304	886604	147732	266304	227688	12046.8
Q8K448	Abca5	1	9.10981	14	479596	30659.2	77487.9	48832.6	56446.5	147130
Q8K4R9	Dlgap5	1	4.5468	14	890839	549392	571917	340819	21066	94090.9
Q8QZY1	Eif3l	1	22.8114	14	350144	105552	1.17932e+06	363974	14743.2	20125.4
Q8R054	Srpx2	1	4.65194	14	414342	653552	827319	146808	270485	239392
Q8R0G9	Nup133	1	22.8687	14	560712	459245	309960	352527	58841.6	112918
Q8R2G6	Ccdc80	1	13.6032	14	631750	63671.8	112962	1.0204e+06	86158.5	199868
Q8R3F5	Mcat	1	4.56884	14	861122	519898	845155	265419	114930	192956
Q8R3S6	Exoc1	1	9.07184	14	309257	1.43707e+06	421514	234845	49304.1	26388.5
Q91W90	Txndc5	1	8.80345	14	192455	123259	818602	1.36307e+06	248035	220816
Q91WG0	Ces2c	1	32.5042	14	583062	376837	2.34757e+06	2.09466e+06	66730.7	705766
Q91WQ3	Yars1	1	26.4487	14	1.36364e+06	1.15508e+06	535849	504362	211399	84428.1
Q91XV3	Basp1	1	41.8885	14	2.43659e+06	791257	2.67904e+06	3.70374e+06	104977	240614
Q91YI0	Asl	1	45.7916	14	745734	1.24052e+06	1.19045e+06	861542	104146	115363
Q920L1	Fads1	1	4.54606	14	594746	226122	227927	735135	63330.9	214059
Q922P9	Glyr1	1	9.09072	14	789625	263827	343492	257359	65261.2	51837.6
Q922S8	Kif2c	1	9.22208	14	337961	302634	361366	68583	91626.7	46085.3
Q99KP3	Cryl1	1	9.04604	14	3.4776e+06	1.82241e+06	398155	667995	169982	235062
Q99L04	Dhrs1	1	27.3777	14	4.24879e+06	5.3165e+06	252139	235397	148554	287277
Q99L45	Eif2s2	1	22.9476	14	1.10459e+06	3.90294e+06	1.20603e+06	915116	112132	66000.7
Q99LC3	Ndufa10	1	34.5515	14	1.83534e+06	1.25268e+06	681407	1.94717e+06	237329	192895
Q99LM2	Cdk5rap3	1	27.5079	14	582458	394380	1.42897e+06	1.03469e+06	43876.8	275563
Q99MS7	Ehbp1l1	1	4.54385	14	970731	275355	226656	328248	118290	109910
Q9CPP6	Ndufa5	1	11.5653	14	4.56824e+06	3.43066e+06	789003	2.62349e+06	427819	906992
Q9D0F3	Lman1	1	18.475	14	2.47005e+06	2.18226e+06	1.06466e+06	937794	138785	201704
Q9D279	Misp	1	4.65478	14	502180	535494	311251	551423	138994	319190
Q9D2G2	Dlst	1	23.0032	14	3.45786e+06	2.32419e+06	1.21199e+06	1.45934e+06	328540	505742
Q9D6R2	Idh3a	1	33.6749	14	568654	971033	654351	1.58636e+06	14181.8	307235
Q9D9T8	Efhc1	1	4.51674	14	14925.9	304244	304969	471677	158696	180910
Q9DC71	Mrps15	1	4.68224	14	1.00948e+06	1.01788e+06	289085	293559	228057	90271.8
Q9JHW4	Eefsec	1	18.2575	14	397267	410639	407040	214140	112844	36726.9
Q9JMD3	Stard10	1	18.1194	14	1.51412e+06	1240512	474182	1.74013e+06	521622	404825
Q9QYC0	Add1	1	22.7873	14	1.21417e+06	234556	188390	299978	77100.9	52059.9
Q9QYJ0	Dnaja2	1	24.0746	14	239189	2.67497e+06	796804	834030	90137.9	56840.8
Q9QZW0	Atp11c	1	9.17014	14	694292	216671	396553	216773	24324.2	233080
Q9Z2W8	Gria4	1	4.53223	14	500858	622216	393926	477565	49577.1	46150.7
A2ATU0	Dhtkd1	1	9.23363	15	751265	760626	744151	60171	54877.1	85600.2
A3KGB4	Tbc1d8b	1	4.75599	15	359463	182824	97398	158840	23279.7	18979.9
B9EKR1	Ptprz1	1	9.11989	15	214426	173141	225094	104003	6902.3	82286.9
E9Q5C9	Nolc1	1	9.20509	15	226557	387954	104351	166621	22922.6	78941.7
O08739	Ampd3	1	23.0112	15	109646	300446	222058	248754	28234.9	65978.4
O35459	Ech1	1	32.2977	15	1.05134e+06	2.84624e+06	240425	475274	39295.5	196134
O35643	Ap1b1	1	41.3739	15	360858	231858	434617	1.06283e+06	374278	489655
O35685	Nudc	1	16.3382	15	4.50163e+06	4.07153e+06	1.14971e+06	1.31689e+06	158136	105240
O35927	Ctnnd2	1	9.09843	15	1.15842e+06	1.61315e+06	1.80296e+06	1.43929e+06	431822	447674
O70468	Mybpc3	1	13.7982	15	411732	333851	62670.5	275285	35701	64386.3
O88487	Dync1i2	1	9.2029	15	1.74101e+06	832137	277080	399404	7628.02	156060
O88910	Mpp3	1	9.16652	15	488822	480764	1.39987e+06	2.29347e+06	176651	192883
P00186	Cyp1a2	1	27.5515	15	688365	310420	931953	770271	57841.4	109762
P01942	Hba	1	26.8442	15	4.09292e+07	5.88175e+07	1.07314e+07	8.83658e+06	2.22861e+06	2.61782e+06
P02088	Hbb-b1	1	24.4758	15	1.0969e+07	4.99695e+06	2.74093e+06	3707618	1.43506e+06	1.36887e+06
P12970	Rpl7a	1	21.4041	15	4.34821e+06	3.10945e+06	4.27717e+06	3.63875e+06	88251.8	64674.2
P13707	Gpd1	1	33.1929	15	2.51971e+06	1.74668e+06	336059	1.62022e+06	306606	360560
P14206	Rpsa	1	23.2998	15	5.26199e+06	4.81162e+06	1.29415e+06	1.5174e+06	613092	346640
P16675	Ctsa	1	23.1584	15	4.98899e+06	5.95114e+06	1.07013e+07	8.38443e+06	2.59686e+06	1.80366e+06
P17717	Ugt2b17	1	46.9483	15	1.85681e+07	2.99421e+06	815986	2.72669e+06	214008	474264
P17742	Ppia	1	25.3632	15	3.61088e+07	2.89653e+07	2.50625e+06	4.35818e+06	455497	1.38985e+06
P20239	Zp2	1	13.6764	15	404617	147435	512712	1.22217e+06	101667	183928
P28740	Kif2a	1	4.64445	15	426825	477273	256483	390476	75419.6	33698.1
P30681	Hmgb2	1	9.14629	15	1.95686e+06	2.75295e+06	1.18226e+06	634150	271319	121768
P37913	Lig1	1	4.59786	15	242925	269952	88305.5	216165	63692.6	13244.5
P43006	Slc1a2	1	36.8298	15	1.79912e+06	2.25841e+06	1.13873e+06	1.18654e+06	473270	451206
P45376	Akr1b1	1	20.7489	15	3.63801e+06	4.38495e+06	1.00107e+06	280341	280303	156740
P48962	Slc25a4	1	74.5682	15	1.0716e+06	1.9604e+06	1.79949e+06	1.52729e+06	322187	99893.8
P50247	Ahcy	1	39.1541	15	1.7495e+06	2.05467e+06	1.59114e+06	1.18666e+06	136586	138235
P50431	Shmt1	1	13.6384	15	3.1935e+06	859823	921401	1.06543e+06	62474.6	205871
P53995	Anapc1	1	4.54385	15	529288	283104	114552	99277.4	48076.6	23629.4
P55264	Adk	1	9.09583	15	953623	669966	1.39375e+06	677098	111510	20268.4
P61027	Rab10	1	27.7276	15	1.20397e+06	817676	767725	4.15622e+06	595003	283049
P62814	Atp6v1b2	1	37.0013	15	1.17095e+06	1.00627e+06	889698	715094	121781	1.02249e+06
P63005	Pafah1b1	1	32.2255	15	1.28358e+06	373988	97972.9	384710	135204	323170
P70207	Plxna2	1	4.59953	15	435497	121751	155208	182517	37104.3	25474
P70302	Stim1	1	13.781	15	1.16556e+06	1.14715e+06	123363	1.02151e+06	44729.8	118748
P70694	Akr1c6	1	50.6959	15	1.39087e+06	6.42783e+06	569655	392178	203858	277835
P83741	Wnk1	1	9.15583	15	338568	1.25586e+06	477567	389028	326224	10735.8
P97315	Csrp1	1	4.58392	15	2.01991e+06	3.89017e+06	1.78863e+06	3.66644e+06	211683	518265
P97447	Fhl1	1	10.8185	15	2.74141e+06	541785	169087	284172	307607	170133
P97798	Neo1	1	9.05311	15	262878	803794	51346.2	158353	135518	73678.5
Q01705	Notch1	1	4.57434	15	225665	369374	284218	119238	71640.3	48941.5
Q03311	Bche	1	9.29712	15	32735.2	1.11671e+06	112930	425461	243884	16557.4
Q05306	Col10a1	1	4.52371	15	991792	3.47908e+06	961863	845645	213456	428886
Q08331	Calb2	1	9.18002	15	1.10664e+06	1.01157e+06	1.20934e+06	2.18589e+06	487624	477687
Q08481	Pecam1	1	9.13633	15	601317	421278	145376	760360	3.27874e+06	127122
Q08642	Padi2	1	18.4141	15	1.49594e+06	2.36098e+07	385708	768313	218668	115716
Q3U0V1	Khsrp	1	40.1917	15	1.94338e+06	954742	4.31519e+06	1.36693e+06	168629	21991.9
Q3UIA2	Arhgap17	1	4.52161	15	369490	250362	1.01598e+06	741307	45567.2	9963.72
Q3UMY5	Eml4	1	4.5308	15	2.05109e+06	1.94037e+06	401188	107882	19997.1	34118.5
Q3UQU0	Brd9	1	2.54413	15	1.13812e+06	382688	517593	423220	84486.8	95570
Q3UQV5	Kbtbd8	1	4.53727	15	364557	364574	228895	608723	279771	190811
Q3V3R4	Itga1	1	4.63618	15	547940	158567	272834	307560	95740.5	111133
Q4LDG0	Slc27a5	1	32.1407	15	2.19162e+06	2.07867e+06	104341	199097	149588	98798.1
Q571F8	Gls2	1	32.1021	15	720789	926072	970980	1.26125e+06	108339	38159.4
Q60611	Satb1	1	4.62896	15	92492.9	240664	174220	638144	36953.1	62847.3
Q60991	Cyp7b1	1	18.6467	15	599775	1.49689e+06	528503	570780	140493	185191
Q61024	Asns	1	9.41787	15	2.48953e+06	2.31405e+06	394193	339336	119830	25362.7
Q61033	Tmpo	1	22.9422	15	1.97322e+06	2.96463e+06	1.608e+06	1.68785e+06	288504	375638
Q61578	Fdxr	1	32.0136	15	774929	461951	488022	389636	95696.3	382744
Q61792	Lasp1	1	25.7372	15	1.61249e+06	3.01835e+06	2.5284e+06	576521	250100	123905
Q61881	Mcm7	1	4.64912	15	910950	690035	236093	173230	122544	66077.7
Q62311	Taf6	1	4.50447	15	690211	296046	513052	656807	121405	21048.9
Q64332	Syn2	1	50.5936	15	1.92504e+06	2.03791e+06	2.05949e+06	1.18693e+06	308680	373064
Q68FL6	Mars1	1	13.8607	15	1.01648e+06	880234	441710	900061	95141.8	87651
Q6NWV3	Ift122	1	4.53151	15	128942	580848	579633	453771	3.79838e+06	3.85634e+06
Q6NZC7	Sec23ip	1	11.5118	15	685207	462889	729105	514280	7494.46	112815
Q6P2B1	Tnpo3	1	9.16225	15	115403	896559	256315	62152.2	68741.3	177316
Q7TN75	Peg10	1	23.134	15	645104	751273	215464	55102.3	130812	137769
Q7TPS5	C2cd5	1	9.10442	15	324947	359470	406034	207149	10415.2	45699.2
Q7TQF7	Amph	1	18.4885	15	220344	598340	358419	460481	87077.3	12570
Q7TT37	Elp1	1	18.2714	15	151660	481823	446399	2.52297e+06	50589.6	175368
Q80SY5	Prpf38b	1	4.56265	15	556592	1.02838e+06	308968	164596	9060.8	11215.6
Q80VC9	Camsap3	1	4.54978	15	901066	627339	388953	159491	38752.6	20023.3
Q80X85	Mrps7	1	9.16731	15	972844	910999	1.69669e+06	566998	33604	85695.1
Q80XN0	Bdh1	1	36.4463	15	2.06554e+06	947352	1.28109e+06	826951	255543	390983
Q80Z38	Shank2	1	4.52021	15	345402	725618	217581	183695	77398.6	56883.3
Q810U3	Nfasc	1	41.2092	15	239329	21137.8	62549.2	125495	41371.6	101264
Q812A2	Srgap3	1	4.55579	15	1.78209e+06	1.64098e+06	64122.8	299837	77612.1	52940.8
Q8BG32	Psmd11	1	13.6862	15	748124	336030	1.74381e+06	1.03166e+06	187808	125981
Q8BH04	Pck2	1	36.7301	15	169342	63027.3	321410	208576	63741.8	367588
Q8BH74	Nup107	1	9.09808	15	410782	434421	155260	217428	15510.7	60790.4
Q8BKT7	Thoc5	1	9.04934	15	289678	463159	457244	204332	91969.8	106929
Q8BKX1	Baiap2	1	18.3258	15	1.59275e+06	716509	837936	708822	46627.6	24061.3
Q8BML9	Qars1	1	18.3372	15	2.59469e+06	1.09879e+06	54400.2	1.74155e+06	21324	135473
Q8BRF7	Scfd1	1	18.8843	15	822126	435501	665996	350458	70605	153852
Q8BRN9	Cc2d1b	1	4.56496	15	1.332e+06	2.71458e+06	74635.5	212340	74859.6	45656.7
Q8BSY0	Asph	1	9.29471	15	532961	2.12218e+06	102908	205283	56854.4	50410.7
Q8BTY2	Slc4a7	1	18.3994	15	3.2103e+06	2.78808e+06	553197	563179	47281.5	76365.5
Q8BXA1	Golim4	1	4.65289	15	786089	216633	1.31364e+06	261556	271009	45095.5
Q8BYA0	Tbcd	1	18.2094	15	241577	283998	291073	242748	34871.5	83183.6
Q8CJG0	Ago2	1	18.3591	15	91881.4	1.17916e+06	1.07629e+06	364706	93171.1	66253.8
Q8K2I4	Manba	1	13.8042	15	196385	66968	263140	308201	173176	136685
Q8K3X4	Irf2bpl	1	4.54018	15	762423	1.68358e+06	589533	644006	123042	229144
Q8K400	Stxbp5	1	9.15791	15	493838	267839	385037	904867	174408	481711
Q8K4I3	Arhgef6	1	31.9945	15	1.90184e+06	2.11199e+06	643237	461460	84911.4	203570
Q8K4L0	Ddx54	1	4.54091	15	487473	93671.7	897610	184681	129463	63646.5
Q8QZV7	IntS13	1	4.55127	15	91589.5	180576	196410	115682	173139	23783.4
Q8R127	Sccpdh	1	41.0707	15	939104	522787	1.06175e+06	1.56342e+06	58011.3	169761
Q8R180	Ero1a	1	18.3056	15	754331	814665	604650	529916	174446	259988
Q8R4U6	Top1mt	1	4.65006	15	374221	527996	332733	170333	7991.3	66524.3
Q8VHJ5	Mark1	1	22.8491	15	2.5959e+06	694442	330498	642148	126081	566304
Q91V88	Npnt	1	9.15141	15	1.14922e+06	901130	669917	928147	342065	411398
Q91VH2	Snx9	1	18.2024	15	665864	1.42572e+06	178284	194379	917520	586442
Q91W50	Csde1	1	9.14539	15	1.11934e+06	1.32681e+06	1.29385e+06	694115	98635.3	124282
Q91WF7	Fig4	1	4.5783	15	288996	574015	430972	302109	26420.4	8523.82
Q91XD4	Ftcd	1	22.7552	15	495163	1.45617e+06	569564	917128	144552	119192
Q91XE0	Glyat	1	55.172	15	1.07513e+06	1.36702e+06	3.32047e+06	1.26527e+06	257578	233502
Q91Y47	F11	1	9.28767	15	1.7671e+06	1.5286e+06	214046	668005	110452	102370
Q91YE8	Synpo2	1	13.7444	15	313124	286238	478865	686885	124914	51879.5
Q91YK2	Rrp1b	1	13.734	15	561626	797092	435021	475677	137925	116930
Q921M3	Sf3b3	1	36.4958	15	419156	698132	984451	182119	29170.6	53360.7
Q921M4	Golga2	1	23.1491	15	129138	523217	221771	318213	57864.7	51595.1
Q921X9	Pdia5	1	32.0507	15	256896	27076.6	493073	216496	19274	52153.5
Q922Q8	Lrrc59	1	38.5323	15	1.08773e+06	1.00791e+06	148053	99787.8	23353.5	23665.5
Q923D5	Wbp11	1	4.50717	15	411363	354645	795292	813254	139764	119409
Q99KD5	Unc45a	1	9.13815	15	188303	367699	180422	27567.4	74288.9	55523.7
Q99LG0	Usp16	1	4.53008	15	335048	455023	1.00322e+06	409548	83980.5	137745
Q99MN1	Kars1	1	18.4919	15	3.85109e+06	1.17913e+06	439556	1.53402e+06	68054	126377
Q99MV5	Mov10l1	1	9.10088	15	247417	419881	190650	90293.1	31001.6	28652.4
Q9CQF9	Pcyox1	1	36.4408	15	320585	3.02487e+06	347324	939521	301475	296318
Q9CQW5	Lgals2	1	25.6056	15	1.75829e+07	1.32348e+07	5.79833e+06	6.62261e+06	1.63993e+06	2.97046e+06
Q9CWK8	Snx2	1	13.9005	15	1.21691e+06	189734	1.98622e+06	4.84197e+06	135607	89835.7
Q9CZJ2	Hspa12b	1	18.5217	15	1.51322e+06	1.73481e+06	5.74553e+06	6.03815e+06	466466	17027.5
Q9D0M3	Cyc1	1	22.8595	15	129452	653112	1.10115e+06	7.38558e+06	320656	241669
Q9D4H8	Cul2	1	4.62717	15	648862	606485	498564	551353	171193	74776.5
Q9D6Z1	Nop56	1	13.8697	15	1.14444e+06	939372	438392	235179	127504	140979
Q9D706	Rpap3	1	13.7532	15	336936	378266	1.06851e+06	898966	106616	207764
Q9D8N0	Eef1g	1	36.5289	15	3.23735e+06	1.72698e+06	1.64917e+06	1.61381e+06	93307.5	528154
Q9DB15	Mrpl12	1	39.0235	15	3.08223e+06	3.67113e+06	835964	4.49849e+06	529634	299971
Q9DBP5	Cmpk1	1	10.6858	15	5.38066e+06	3.63225e+06	5.103e+06	960788	116262	345119
Q9DBW0	Cyp4v2	1	9.15552	15	2.36652e+06	2.28853e+06	907728	652851	138258	255715
Q9DCS3	Mecr	1	45.9732	15	3.31999e+06	1.46848e+06	1.11192e+06	2.21393e+06	149548	75910.5
Q9ER64	Osbpl5	1	4.56884	15	176571	221846	117277	190760	134387	39684.8
Q9ERE3	Sgk3	1	4.53727	15	216738	112605	21278.5	132289	847303	389053
Q9JHI5	Ivd	1	27.6484	15	2.55392e+06	96718.2	656346	939337	339061	444056
Q9JII6	Akr1a1	1	32.0727	15	2.55035e+06	2.83643e+06	292146	1308323	163303	190638
Q9JLJ2	Aldh9a1	1	38.2488	15	5.08207e+06	1240361	242932	286723	12319.9	186634
Q9JLQ2	Git2	1	13.5787	15	167061	460780	297530	69997.9	54464.4	21680.4
Q9WV27	Atp1a4	1	46.081	15	147885	411447	462966	319834	27079.5	77095.6
Q9Z204	Hnrnpc	1	30.5826	15	4.57345e+06	3.49792e+06	1.03233e+06	1.12461e+06	148251	157936
Q9Z2H5	Epb41l1	1	22.9128	15	753442	620557	407733	684734	72520.7	156466
Q9Z351	Kcnq2	1	4.65574	15	1.81818e+06	528326	577255	208961	33472	106027
A2APB8	Tpx2	1	9.29171	16	133774	383305	140479	148005	29625.8	107066
E9PXF8	Sbf2	1	4.59454	16	875082	581250	379776	446342	38223.1	29612.9
O54824	Il16	1	4.54238	16	351867	334234	673164	779155	120917	60104.6
O54865	Gucy1b1	1	13.6252	16	2.26188e+06	671503	847400	1.36724e+06	289029	397045
O54931	Pakap	1	13.7194	16	446344	677070	250718	1.13982e+06	152918	247402
O70194	Eif3d	1	27.3129	16	333963	250869	111191	113652	163240	167866
O88343	Slc4a4	1	32.0718	16	604306	193374	184319	93573.2	58959.4	50584.4
P00688	Amy2a5	1	54.9676	16	1.80341e+06	901891	104262	798256	58230.6	56175.2
P01872	Ighm	1	36.7913	16	8.2978e+06	1.45137e+06	3.20326e+06	1.79822e+06	251968	377954
P08228	Sod1	1	19.7631	16	6.41458e+06	1.49769e+06	2.1983e+06	3.21351e+06	239777	267321
P11103	Parp1	1	9.11878	16	405087	64436.9	379624	259810	150728	170165
P11214	Plat	1	9.17792	16	747526	685277	901064	252758	238785	117396
P11983	Tcp1	1	29.9504	16	834950	491156	476190	288959	65629.1	127869
P14869	Rplp0	1	44.0466	16	2.11205e+06	2.14895e+06	1.14904e+06	1.48727e+06	1.7712e+06	579594
P18653	Rps6ka1	1	13.764	16	1.49249e+06	683851	1.76651e+06	291970	104274	72831.9
P19324	Serpinh1	1	18.1658	16	2.17975e+06	1.82977e+06	1.96082e+06	1.9172e+06	351466	264644
P26043	Rdx	1	51.7597	16	1.4076e+06	1.84721e+06	2.04728e+06	2.23738e+06	3.08276e+06	3.05323e+06
P27612	Plaa	1	32.087	16	522730	555666	394501	228932	45457.2	107413
P28828	Ptprm	1	4.56574	16	476079	227553	326758	527315	214362	110937
P28843	Dpp4	1	18.3642	16	353018	1.21998e+06	569088	708202	306911	188051
P29788	Vtn	1	36.5023	16	182888	135882	8.374e+06	7.80911e+06	1.919e+06	1.70344e+06
P30416	Fkbp4	1	9.25211	16	1.1588e+06	511791	355645	299684	51921.3	394052
P33267	Cyp2f2	1	36.6911	16	119081	204071	515410	842653	206170	72472.7
P39054	Dnm2	1	41.494	16	182439	245257	485943	1.29509e+06	12686.2	65208.9
P40630	Tfam	1	18.5243	16	483244	802584	566616	421250	283918	129093
P50285	Fmo1	1	27.4377	16	147274	355191	94754.6	159071	109876	86767.1
P53657	Pklr	1	4.55503	16	2.96634e+06	1.0705e+06	319274	318655	147830	43702.5
P54822	Adsl	1	4.5807	16	150136	168171	720979	294391	217781	35217.5
P55012	Slc12a2	1	4.59124	16	1.13761e+06	54205.6	604157	611957	161329	177292
P57016	Lad1	1	3.77629	16	560515	1.20108e+06	229916	382259	139638	147228
P58710	Gulo	1	41.512	16	1.38879e+06	1.18582e+06	1.18819e+06	411894	734296	391781
P62908	Rps3	1	46.9755	16	802587	1.35647e+06	4.18664e+06	2.61608e+06	98478.4	560944
P63158	Hmgb1	1	32.0292	16	783567	1.99815e+06	673852	807093	132458	182714
P70428	Ext2	1	9.12779	16	601384	509937	175211	579761	132188	287209
P97371	Psme1	1	35.6775	16	2.41561e+06	3.1514e+06	574826	1.58258e+06	217308	194056
Q05512	Mark2	1	31.9655	16	436004	594435	349662	277596	29902.8	121664
Q3TDD9	Ppp1r21	1	9.22001	16	222295	348245	324081	266908	48676.9	22891.8
Q3TRR0	Map9	1	4.56188	16	849336	431684	303429	318027	36868.2	60721.5
Q3UIJ9	Myzap	1	4.59454	16	110128	169979	118411	334074	179325	131769
Q3UMU9	Hdgfl2	1	18.4389	16	267198	363740	92967.5	208274	51116.7	104732
Q3UPF5	Zc3hav1	1	22.8139	16	550942	445631	621445	215197	161142	37096.7
Q60575	Kif1b	1	4.51813	16	197034	41858.1	131377	174213	71929	34891.6
Q60604	Scin	1	9.17336	16	1.38542e+06	1.697e+06	334062	366070	195352	228161
Q60715	P4ha1	1	23.0352	16	445806	294880	130895	324324	262299	164585
Q61035	Hars1	1	13.7112	16	268219	309953	955854	357367	270193	181702
Q61285	Abcd2	1	9.18069	16	437564	595375	1.3574e+06	478087	188326	437886
Q62318	Trim28	1	18.2118	16	195066	503065	318718	681197	486518	442298
Q64458	Cyp2c29	1	13.7836	16	616185	484974	1.31958e+06	1.22787e+06	253165	351756
Q64459	Cyp3a11	1	74.3692	16	307197	565770	399796	407399	274355	247360
Q65Z40	Wapl	1	4.56265	16	345813	319120	197695	120536	99919.3	80431
Q6DFW4	Nop58	1	36.7212	16	382190	388541	293561	284099	136054	103898
Q6NZN0	Rbm26	1	4.53223	16	452040	321944	336772	99540.9	73462.3	31743.8
Q6PB93	Galnt2	1	9.19658	16	596791	3.96127e+06	764304	1.31288e+06	101930	153861
Q6Q899	Rigi	1	4.69352	16	550097	300721	337057	442116	38335.2	59404.9
Q7TPD3	Robo2	1	4.60374	16	5.45198e+06	5.66937e+06	4.45982e+06	3.87599e+06	57986.7	1.0417e+06
Q7TSJ6	Lats2	1	4.9133	16	1.019e+06	663819	548703	1.41751e+06	117050	176431
Q7TSV4	Pgm2	1	13.6515	16	847139	781706	2.60864e+06	1.80258e+06	126467	187451
Q80TV8	Clasp1	1	4.52231	16	112368	275330	348501	133865	149381	63844.5
Q80Y98	Ddhd2	1	4.58716	16	1.85292e+06	1.34453e+06	300888	908113	84071.7	191233
Q8BK67	Rcc2	1	27.5049	16	1.47456e+07	1.39916e+07	529432	897833	136168	240610
Q8BLI0	Adamtsl1	1	4.48863	16	195611	484081	134971	88436.3	31085.2	39404.4
Q8BN58	Arhgap28	1	4.67224	16	370755	472184	337534	374462	224288	61665.4
Q8BP47	Nars1	1	16.1123	16	760592	821426	1.27824e+06	567084	239251	455542
Q8BVY0	Rsl1d1	1	22.9068	16	289072	143953	462519	224424	10755	48906.3
Q8BYI9	Tnr	1	22.9214	16	300481	167069	369154	1.76803e+06	159129	121465
Q8BZ98	Dnm3	1	32.2784	16	573680	596751	200938	71871.2	61705.7	120945
Q8C419	Gpr158	1	9.29218	16	109618	188066	122927	214890	29118.7	63036.9
Q8C854	Myef2	1	27.591	16	691935	1.0168e+06	1.07306e+06	1.15535e+06	366730	338416
Q8CC35	Synpo	1	18.3064	16	665145	576274	596289	596094	65168.8	57357.7
Q8CDG1	Piwil2	1	4.53438	16	391765	1.02411e+06	128892	759051	47668.2	51577.5
Q8CH09	Sugp2	1	4.55202	16	259437	320988	370251	562678	123267	63572
Q8CHH9	Septin8	1	18.3469	16	571222	146605	590171	915020	161929	89919.8
Q8K0L3	Acsm2	1	59.746	16	1.08879e+06	1.04348e+06	366877	877166	72096.8	48227.6
Q8R016	Blmh	1	27.2761	16	909751	1301548	367950	1.2169e+06	143920	159497
Q8R1F1	Niban2	1	13.7452	16	336052	876388	908966	1.10109e+06	320330	195597
Q8VC30	Tkfc	1	13.7545	16	517747	812487	650750	443119	78384.5	223003
Q8VCN5	Cth	1	9.17435	16	2.91196e+06	986539	1.09819e+06	584421	494335	84938.9
Q8VHI6	Wasf3	1	9.07074	16	2.51982e+06	2.45769e+06	445293	533745	90158	226379
Q91VM9	Ppa2	1	13.5844	16	481876	1.03125e+06	1152069	456631	117403	156182
Q91VS8	Farp2	1	9.06665	16	235428	206971	362478	425304	29613.4	57903.3
Q923Q2	Stard13	1	9.17421	16	176487	277440	278142	122227	102599	142491
Q924C1	Xpo5	1	4.56265	16	1.80354e+06	870443	246247	390634	54407.6	54742.8
Q99JB2	Stoml2	1	9.29568	16	2.88917e+06	3.2774e+06	851063	907388	123996	236575
Q99MN9	Pccb	1	40.1656	16	149131	373498	333123	959608	248366	149910
Q9CPW0	Cntnap2	1	18.3227	16	392405	56585	192531	434416	95403.9	87000.9
Q9CQA3	Sdhb	1	32.1982	16	758945	290461	612763	530487	319704	237457
Q9CZ30	Ola1	1	18.2701	16	1.76291e+06	1.25424e+06	622363	796135	108652	84118
Q9CZ44	Nsfl1c	1	18.3162	16	1284982	1.51201e+06	1.62792e+06	563254	202492	106931
Q9D1D4	Tmed10	1	13.7621	16	2.99854e+06	8.23598e+06	2.20827e+06	810649	481181	131081
Q9D485	Efhc2	1	4.56729	16	182439	249156	97817.9	95741.6	74126.5	67816.5
Q9D824	Fip1l1	1	18.136	16	287312	692618	371114	715172	66785	231807
Q9D855	Uqcrb	1	9.18892	16	2.22294e+06	3.18786e+06	3.13354e+06	1.99668e+06	239856	214612
Q9D8U8	Snx5	1	15.1923	16	945001	586997	136392	272486	88729.7	258955
Q9DBE9	Ftsj3	1	4.72587	16	728776	226351	610299	82599	33257	88579.2
Q9DBJ3	Baiap2l1	1	4.5783	16	594161	556642	831292	977193	91623.4	29471.7
Q9DCJ5	Ndufa8	1	13.7296	16	1.60566e+06	115603	1.21771e+06	842049	260120	240443
Q9DCW4	Etfb	1	36.8371	16	1.27932e+06	1.00213e+06	437746	1.46922e+06	185845	196157
Q9DCX2	Atp5pd	1	38.6309	16	9.06208e+06	1.28766e+07	2.41203e+06	3.79473e+06	1.06552e+06	939819
Q9EQH2	Erap1	1	18.3648	16	860151	704881	764170	1.44558e+06	196440	167180
Q9EQP2	Ehd4	1	45.8277	16	468395	794049	194196	299973	230802	25850
Q9EQY0	Ern1	1	9.09014	16	1.78116e+06	450952	382126	376376	113747	51758.4
Q9ES28	Arhgef7	1	4.55352	16	704287	199385	420407	210005	42909.5	66083.4
Q9JLI8	Sart3	1	4.53223	16	1.15969e+06	1.59879e+06	110338	461904	12447	60343.5
Q9JLV1	Bag3	1	13.6607	16	2.50739e+06	1.59026e+06	836780	1.58906e+06	334789	239028
Q9QXC1	Fetub	1	50.1137	16	1.06384e+06	1.28614e+06	705759	670932	1.205e+06	1.12931e+06
Q9QY30	Abcb11	1	4.5351	16	224750	508162	475559	297694	70734.8	37647.6
Q9QZQ8	Macroh2a1	1	18.508	16	4.35716e+06	4.50561e+06	2.23635e+06	1.87973e+06	648526	590669
Q9R100	Cdh17	1	4.55959	16	1.09423e+06	1.07651e+06	714638	457692	840674	110086
Q9R1P4	Psma1	1	18.2925	16	3.94226e+06	1.21558e+06	3.35072e+06	1.83474e+06	242821	592904
Q9WUM5	Suclg1	1	27.5956	16	3.45583e+06	2.35937e+06	647513	1.44719e+06	97621.4	202634
Q9WVB3	Tle6	1	59.7862	16	912608	739979	1.52259e+06	969039	196972	52038.4
Q9Z0W3	Nup160	1	27.7822	16	242987	232122	509081	718656	4.4835e+06	7.14012e+06
Q9Z2D6	Mecp2	1	27.6055	16	443075	1.36403e+06	568985	31913.5	65323.1	180997
Q9Z2V4	Pck1	1	27.4761	16	390650	1.16684e+06	494354	807770	165525	79269.5
B2RRE7	Otud4	1	4.61055	17	248106	298262	321596	421390	39490	5513.75
B2RXC1	Trappc11	1	4.64353	17	1.85785e+06	1.46775e+06	515402	138647	157515	58927.1
G5E829	Atp2b1	1	41.0139	17	622864	763475	337779	374510	178183	50275.8
O08553	Dpysl2	1	37.1499	17	630088	1.52082e+06	986885	693522	506061	149771
O08749	Dld	1	48.3749	17	2.70254e+06	1.85004e+06	676268	1.64617e+06	193081	1.38751e+06
O35218	Cpsf2	1	9.09614	17	277272	351319	465948	287787	15309	204816
O54828	Rgs9	1	4.5791	17	956873	704758	521868	453185	84092.1	10648.5
O88322	Nid2	1	27.3317	17	109308	123356	190292	795739	236878	26933.2
O88685	Psmc3	1	34.2777	17	765110	379684	1.72067e+06	1.82411e+06	816258	855336
O89001	Cpd	1	9.2718	17	895833	1.0033e+06	17568.1	155887	65458.5	151829
P00329	Adh1	1	40.162	17	6.14031e+06	5.03864e+06	1.34673e+06	1.62148e+06	1.31803e+06	854552
P09055	Itgb1	1	20.1804	17	1.27556e+06	654057	256660	187455	42104.8	56517.6
P11725	Otc	1	36.6196	17	1.35111e+06	692927	1.32983e+06	2.37239e+06	700389	521171
P11835	Itgb2	1	2.47998	17	600205	553694	2226116	414220	361624	513980
P14152	Mdh1	1	22.9197	17	7.19005e+06	5.61217e+06	830652	3.40215e+06	169639	346059
P16330	Cnp	1	22.7749	17	6.8387e+06	5.51401e+06	3.77194e+06	856581	452702	405673
P16406	Enpep	1	13.8615	17	365018	372964	92559.5	151580	76495.3	74116.8
P19426	Nelfe	1	9.0944	17	541879	1.14164e+06	565373	410615	119395	1.5183e+06
P24369	Ppib	1	45.7516	17	2.75009e+06	2.43412e+06	484700	1.30481e+06	250170	443054
P25688	Uox	1	36.7229	17	959816	486776	1.94741e+06	1.0636e+06	216180	257447
P26928	Mst1	1	36.8142	17	584904	577330	494282	470018	202822	189714
P29533	Vcam1	1	18.809	17	216280	425827	4.46826e+06	743665	779730	618549
P35505	Fah	1	22.8277	17	1.40094e+06	1.36357e+06	950173	1.16863e+06	145646	1.1048e+06
P43276	H1-5	1	23.6611	17	806372	561470	895954	1.20865e+06	44106.8	100887
P46096	Syt1	1	9.1459	17	2.46446e+06	935282	452027	323645	83479.6	153541
P51830	Adcy9	1	13.6859	17	314844	300033	106291	123642	185055	293422
P51881	Slc25a5	1	68.6783	17	1.95233e+06	2.30113e+06	1.2511e+06	1.68563e+06	60684.5	232632
P53810	Pitpna	1	27.8233	17	2.33817e+06	4.36999e+06	448557	1.52366e+06	145800	432760
P54099	Polg	1	13.6239	17	944973	1.00414e+06	94829.3	353801	83951.1	190767
P60879	Snap25	1	50.5527	17	1.70129e+06	3.34876e+06	1.67856e+06	719680	323451	98843.7
P63037	Dnaja1	1	22.9277	17	167388	40835.4	336558	1.00782e+06	137883	173908
P70460	Vasp	1	4.52301	17	1.77123e+07	1.89286e+06	377739	1.46416e+06	154792	70299.6
P98200	Atp8a2	1	9.20663	17	326248	477137	275448	707917	48405.5	220667
P99027	Rplp2	1	24.4296	17	1.48384e+07	6248080	6.37375e+06	2.86119e+06	3.83239e+06	421312
Q08091	Cnn1	1	18.5373	17	4.96411e+06	7.38446e+06	3.23661e+06	3.48537e+06	1.3684e+06	1.6813e+06
Q0VGY8	Tanc1	1	13.7206	17	362838	186064	437659	828378	16225.5	99543.1
Q3U2A8	Vars2	1	36.4955	17	254118	269390	307223	157720	74214.1	42552.9
Q3U962	Col5a2	1	9.07419	17	468066	820639	691789	356357	367213	159034
Q3UNH4	Gprin1	1	18.302	17	914800	511872	219077	240778	13267.6	19634.8
Q3UTJ2	Sorbs2	1	4.57513	17	1.47807e+06	1.66466e+06	171357	408184	73477.8	111964
Q4ACU6	Shank3	1	23.0064	17	1.04057e+06	980331	170781	234027	56294.6	69056.4
Q4PZA2	Ece1	1	13.8722	17	1.48639e+06	985269	1.18131e+06	373443	82963.8	45612.5
Q505F5	Lrrc47	1	27.4127	17	1.45517e+06	1.43627e+06	410877	542422	162686	98323.1
Q60718	Adam2	1	4.58231	17	2128606	1.27967e+06	384311	542172	69731.7	24261.9
Q60936	Coq8a	1	9.13729	17	2.70998e+06	1.32928e+06	347229	311789	137547	44002.6
Q61247	Serpinf2	1	50.2016	17	1.205e+06	1.38982e+06	1333483	1.64835e+06	538124	420334
Q61586	Gpam	1	18.2275	17	875205	726691	390642	288076	14042.7	45447.5
Q6A068	Cdc5l	1	22.6824	17	2.02306e+06	981278	399947	530780	60006.7	95199.4
Q6P9Q4	Fhod1	1	13.7756	17	480789	409215	2.55171e+06	3.08644e+06	884287	886314
Q6PAV2	Herc4	1	4.53945	17	604820	752878	225473	222529	128480	186369
Q6PGC1	Dhx29	1	4.58231	17	752199	395466	198888	105481	34352.9	64702.4
Q7TPD0	Ints3	1	22.8035	17	3.21313e+06	389330	449845	581265	49220.7	85886.3
Q80TS3	Adgrl3	1	4.59703	17	2.83157e+06	2.22456e+06	136068	187360	34062.1	30789.7
Q80U28	Madd	1	9.06877	17	353810	584664	68233.6	160075	19974.6	69485.6
Q80UM3	Naa15	1	27.5984	17	1.22171e+06	1.06389e+06	87567.2	332254	13756.1	35656.9
Q80UM7	Mogs	1	23.1534	17	297866	160176	159580	43002.9	90493.1	113284
Q8BH95	Echs1	1	45.0232	17	2.98248e+06	5.45788e+06	1.02205e+06	3.4118e+06	178523	4.48305e+06
Q8BHG1	Nrdc	1	36.6897	17	286340	91184.6	674502	137235	147420	205581
Q8BIZ1	Anks1b	1	13.8835	17	465570	379511	1.00214e+06	172441	105995	63467.9
Q8BWF0	Aldh5a1	1	32.0127	17	1.86388e+06	2.35613e+06	730068	181688	143616	287768
Q8BZF8	Pgm5	1	9.21835	17	1.12806e+06	742313	560610	664571	153892	214968
Q8CFE4	Scyl2	1	22.7715	17	5.13631e+06	1.01657e+06	849165	944689	554887	483227
Q8CI04	Cog3	1	4.51467	17	2.31929e+06	1.53233e+06	658211	286987	233613	75111.6
Q8CJF7	Ahctf1	1	22.8801	17	445279	130991	184439	972248	70971.6	16945.4
Q8K019	Bclaf1	1	10.3758	17	1.95737e+06	97873	153030	799716	11602.4	19637.2
Q8K0C9	Gmds	1	32.388	17	1.68733e+06	854847	435976	944249	30934.3	40505.7
Q8K0D2	Habp2	1	32.1603	17	5.91965e+06	992694	2.32648e+06	1.9141e+06	405601	129304
Q8R0S2	Iqsec1	1	9.11783	17	74588.1	182135	274339	522552	35305.6	68360.9
Q8R1Q8	Dync1li1	1	18.3115	17	994531	2.13611e+06	3.99228e+06	790169	367516	297608
Q8R420	Abca3	1	4.62896	17	243134	100032	259819	108989	70486.6	85853.9
Q8VD04	Gripap1	1	4.50717	17	544257	631081	337181	378242	115885	220499
Q8VDC0	Lars2	1	27.4211	17	477999	1.04397e+06	328319	868178	72207.7	77501.3
Q91VA0	Acsm1	1	31.9965	17	479366	699793	960526	347507	138278	188724
Q91WP6	Serpina3n	1	59.5519	17	1.67783e+06	861037	1.82915e+06	2.56633e+06	521248	256857
Q91YJ5	Mtif2	1	18.3078	17	243972	866400	7.46539e+06	8.21508e+06	130476	17653.7
Q91ZS8	Adarb1	1	4.64725	17	714463	754169	921327	545294	284294	381051
Q922B2	Dars1	1	17.7237	17	628514	7.5471e+06	1.07883e+06	2.33652e+06	322100	285346
Q99K41	Emilin1	1	18.2836	17	833063	1.34847e+06	297809	75345.5	13416.4	77771.3
Q99PG0	Aadac	1	43.6501	17	4.54769e+06	7.30785e+06	646196	1.27607e+06	529523	288742
Q99PI5	Lpin2	1	22.8914	17	350625	485597	1.1608e+06	933425	149232	97625
Q9CY58	Serbp1	1	13.7078	17	570455	319318	1.14051e+06	691782	12649.8	94052.8
Q9D1Q6	Erp44	1	27.6823	17	1.62437e+06	1.7796e+06	1.09495e+06	657777	264682	273338
Q9D6Y9	Gbe1	1	18.5036	17	722161	772232	437526	700540	77605.1	82873.1
Q9DBG3	Ap2b1	1	50.3946	17	261532	141515	181079	263331	271739	63877.3
Q9ESV0	Ddx24	1	4.52301	17	887817	367624	124601	1.65853e+06	35930.8	25075.6
Q9JLM8	Dclk1	1	13.7688	17	153483	1.02662e+06	143146	328563	93957.9	98162.5
Q9JMA1	Usp14	1	16.1392	17	696234	780175	565306	327934	260735	478972
Q9R0G6	Comp	1	36.5155	17	414833	86326.4	276823	388152	46005.5	133542
Q9R1T4	Septin6	1	9.09073	17	1.62782e+06	946425	883407	1.21851e+06	250913	894635
Q9WV54	Asah1	1	32.1803	17	1.41063e+06	2.26805e+06	1.60109e+06	1.00634e+06	212414	363280
Q9WV55	Vapa	1	27.5277	17	1.09685e+06	1.49757e+06	338769	919081	201267	484729
Q9Z1R2	Bag6	1	27.3909	17	414040	873080	1.15449e+06	4.11356e+06	83224.4	450877
Q9Z1S0	Bub1b	1	22.7299	17	400736	2.31421e+06	304272	475113	46466.7	137224
A2A690	Tanc2	1	4.61486	18	314327	158970	93197.7	66871.1	24513.8	11272.1
A2ABU4	Myom3	1	13.668	18	387671	174201	820716	814759	77288.7	8268.52
B2RX12	Abcc3	1	9.21425	18	88753.4	294665	86049.9	104518	38525.6	16297.4
B9EJ86	Osbpl8	1	18.3492	18	746849	834060	558598	837196	77225.1	117332
O08810	Eftud2	1	32.7551	18	331708	306893	333947	363485	25540.7	106619
O70305	Atxn2	1	13.6788	18	1.42863e+06	1.30414e+06	805378	690965	127530	139721
O70570	Pigr	1	18.4914	18	3.6112e+06	3.28327e+06	472249	730915	330467	43489.6
P06683	C9	1	45.6749	18	505811	413373	132036	463182	192112	190337
P08226	Apoe	1	46.2819	18	656734	1.21766e+06	2.73815e+06	1.28317e+06	257489	213628
P11627	L1cam	1	9.19777	18	1.81396e+06	1.69444e+06	626319	589471	1.90028e+07	61762.3
P14094	Atp1b1	1	30.6242	18	1.76592e+06	2.52082e+06	1.64935e+06	1.23413e+06	548872	450289
P16125	Ldhb	1	36.5834	18	1.23e+06	1.06976e+06	2.05739e+06	1.70678e+06	306683	316006
P17751	Tpi1	1	35.043	18	1.42235e+07	9.16163e+06	5950771	3.26634e+06	734065	634699
P20060	Hexb	1	41.5025	18	1.76616e+06	2.58225e+06	4.28781e+06	1.50158e+06	329915	583349
P23492	Pnp	1	26.6757	18	3.76426e+06	1.8861e+06	1.56867e+06	1.27468e+06	132574	185478
P34022	Ranbp1	1	7.04058	18	1.2878e+06	877179	435383	3.54185e+06	478232	293278
P50396	Gdi1	1	54.6952	18	1.06676e+06	1.24943e+06	489161	729150	177284	105506
P59759	Mrtfb	1	4.48092	18	2.07135e+06	350247	888583	1.40937e+06	138361	222995
P62806	H4c1; H4c2; H4c3; H4c4; H4c6; H4c8; H4c9; H4c11; H4c12; Hist1h4m; H4c14; H4c16	1	33.281	18	1.5933e+06	4.11717e+06	3378241	3.56864e+06	2.42472e+06	2.49866e+06
P70699	Gaa	1	63.6081	18	80108.7	1.43261e+06	342266	123426	113269	47492.4
P80314	Cct2	1	63.7827	18	560202	907357	495391	330277	179383	182761
P97927	Lama4	1	13.7177	18	893589	690602	142820	336141	64925.2	16940.4
P98064	Masp1	1	36.5144	18	479939	322984	169588	422107	239248	182941
Q03173	Enah	1	13.6422	18	908840	548882	435184	547562	139736	75139.7
Q03517	Scg2	1	45.7544	18	6.86339e+06	6.93902e+06	43112.4	350638	189886	96365.4
Q08460	Kcnma1	1	9.10551	18	1.44655e+06	1.29812e+06	730676	562037	142245	186595
Q19LI2	A1bg	1	64.2428	18	340677	219028	819108	537647	31916	198587
Q1HFZ0	Nsun2	1	18.2668	18	275709	269902	640401	754413	114459	43541.8
Q3UH66	Wnk2	1	4.55806	18	159794	412284	314323	462128	130800	54130.2
Q58A65	Spag9	1	13.7919	18	246830	311278	284009	577933	132371	41973.8
Q5SWD9	Tsr1	1	9.07204	18	399096	1.03582e+06	850646	499062	102829	221007
Q60992	Vav2	1	4.56188	18	4.3333e+06	4.9615e+06	1.53676e+06	1.75893e+06	179688	74948.7
Q61092	Lamc2	1	4.56188	18	48240.9	150397	128526	39577.8	85049.6	20146.7
Q61176	Arg1	1	64.0022	18	954701	1.73484e+06	1.0203e+06	696370	229852	183002
Q61425	Hadh	1	34.5555	18	2.27715e+06	3.27442e+06	1.48115e+06	2.33439e+06	265859	387758
Q61508	Ecm1	1	69.0121	18	488342	636990	995760	666487	735395	630136
Q62465	Vat1	1	35.7934	18	5.04368e+06	3.70987e+06	621023	637302	374625	278223
Q640N1	Aebp1	1	4.59786	18	954608	478630	336072	134218	132286	108333
Q64433	Hspe1	1	36.107	18	1.73848e+07	1.40246e+07	4234174	6.25976e+06	1.84524e+06	1.13824e+06
Q64449	Mrc2	1	4.52371	18	254638	87206.1	147116	379679	212908	365912
Q66X22	Nlrp9b	1	45.8838	18	112662	497303	128230	250953	40985.9	83696.3
Q68EF6	Begain	1	9.34359	18	540218	204241	328559	89906.5	30374	137690
Q69Z99	Znf512	1	9.11174	18	763178	766381	916953	1.16585e+06	132932	169670
Q6GQT9	Nomo1	1	17.3674	18	121857	422794	718080	124081	216122	49507.9
Q6NXJ0	Wwc2	1	4.5799	18	331102	579447	23763.3	315483	102520	167727
Q6P4S6	Sik3	1	9.26061	18	72499.6	1.55367e+06	407661	1.44169e+06	113073	42566.1
Q6ZPJ3	Ube2o	1	13.7755	18	746244	656558	682018	1.15494e+06	219470	623853
Q6ZQH8	Nup188	1	9.24464	18	1.22115e+06	278097	457226	1.18388e+06	55838.8	30233.8
Q7TSQ8	Pdpr	1	27.5705	18	966880	351761	293522	230426	23510.7	56593.8
Q80UG2	Plxna4	1	4.55277	18	40630	96947.7	121987	117927	71705.5	68313
Q80UG5	Septin9	1	25.4241	18	7.08081e+06	1.58909e+06	2.40474e+06	819730	114397	91552.1
Q80XC3	Usp6nl	1	4.60289	18	1.77423e+06	1.64651e+06	665064	160993	171472	99878.4
Q80XL6	Acad11	1	23.0576	18	787970	926277	246028	253160	44168.8	87605.8
Q8BH35	C8b	1	32.0194	18	352813	410891	308870	462148	356553	66391.5
Q8BIJ7	Rufy1	1	22.9736	18	316953	316504	891253	46431.7	30012.3	13881.6
Q8BJ71	Nup93	1	18.2786	18	1.50417e+06	917791	2.51048e+06	3.17256e+06	172354	311496
Q8BK48	Ces2e	1	38.044	18	3.68066e+06	3.28582e+06	1.18432e+06	1.39247e+06	183637	199038
Q8BKF1	Polrmt	1	4.52937	18	229544	1.09068e+06	377356	225588	32001	261745
Q8BL99	Dop1a	1	4.59953	18	175210	259054	247415	422298	151800	146239
Q8BMI0	Fbxo38	1	4.51193	18	339793	113852	183461	163279	251473	113366
Q8BMK4	Ckap4	1	27.4464	18	503864	848075	891373	507227	208050	97317.6
Q8BU30	Iars1	1	27.573	18	240639	246903	219390	168024	23752.8	237480
Q8BU40	Nlrp4a	1	22.829	18	506653	254156	469621	115477	85891.7	84066.2
Q8BZH1	Tgm4	1	13.7388	18	979665	995532	353595	243817	126493	65526.5
Q8C2E7	Washc5	1	13.6793	18	240064	473931	835727	859954	25284.4	83669.9
Q8CCJ3	Ufl1	1	27.7238	18	89707.1	534277	356848	366929	26755.2	46734.7
Q8CDG3	Vcpip1	1	9.11446	18	374454	164517	405652	187678	177736	87359.3
Q8JZR0	Acsl5	1	45.4265	18	3.09794e+06	3.23417e+06	455998	1.05804e+06	258762	142520
Q8QZS1	Hibch	1	18.3614	18	440866	980525	1.08404e+06	1.85125e+06	71789.2	94892.6
Q8VDM6	Hnrnpul1	1	23.0386	18	345747	164198	24453.5	490635	187601	251226
Q8VHY0	Cspg4	1	13.6227	18	455530	1.10961e+06	400955	212856	118072	29061.3
Q91W64	Cyp2c70	1	9.18368	18	748349	2.88587e+06	931425	1.56613e+06	317664	353057
Q91W97	Hkdc1	1	13.7179	18	1.05756e+06	570590	127585	428549	40688.1	17690.7
Q91YE7	Rbm5	1	4.62185	18	270427	335170	573945	121951	85502.9	154914
Q922R8	Pdia6	1	39.4145	18	2.29094e+06	2.44823e+06	1.49826e+06	2.55691e+06	626209	822086
Q99LC5	Etfa	1	43.7097	18	1.3827e+06	1.35296e+06	795329	1.25e+06	152553	115405
Q99LI7	Cstf3	1	4.59953	18	260300	229427	264396	411210	33515.9	143112
Q9CQ62	Decr1	1	52.7916	18	1.48325e+06	1.14462e+06	1.28941e+06	170004	260738	365085
Q9CQJ8	Ndufb9	1	36.5095	18	3.30473e+06	3.36706e+06	4.37367e+06	1.07212e+06	537968	164827
Q9CZN7	Shmt2	1	50.594	18	5.38917e+06	2.87648e+06	415899	1.3535e+06	98266.7	31393.8
Q9DBG6	Rpn2	1	50.6289	18	1.85792e+06	1.78274e+06	1.7719e+06	665266	123609	215272
Q9DCN2	Cyb5r3	1	36.6572	18	5.12762e+06	1.97502e+06	908336	2.20017e+06	520606	86821.6
Q9ER72	Cars1	1	13.7799	18	569712	378784	61982.7	101273	93412.7	82370.3
Q9JL35	Hmgn5	1	9.06161	18	793559	577680	440736	379534	118168	115832
Q9JMB7	Piwil1	1	9.14569	18	105005	53171	517928	378007	117487	105694
Q9QXD1	Acox2	1	41.4514	18	364563	228462	352367	559621	39880	56863.9
Q9R0P5	Dstn	1	13.6439	18	3.16089e+06	3.08899e+06	2.32626e+06	2.21586e+06	318719	545442
Q9R112	Sqor	1	36.1842	18	1.12656e+06	3.4438e+06	1.53529e+06	400496	365500	494738
Q9WU79	Prodh	1	31.8503	18	2.27986e+06	1.72222e+06	456832	2.77651e+06	82452.2	70573
Q9WUM4	Coro1c	1	13.8822	18	2.07351e+06	1.26195e+06	864092	1.30267e+06	94537.1	151290
Q9Z0X1	Aifm1	1	40.9239	18	1.40574e+06	1.06272e+06	651396	1.18387e+06	307882	318520
Q9Z1E4	Gys1	1	18.2556	18	341285	338700	505346	682071	82520.2	208744
Q9Z1J3	Nfs1	1	18.6917	18	3.44675e+06	1.5072e+06	1.07742e+06	1.87888e+06	367353	380616
Q9Z2I9	Sucla2	1	47.3874	18	1.64664e+06	960579	516958	1.4029e+06	35983.9	183792
Q9Z315	Sart1	1	22.722	18	178533	2.07177e+06	1.40598e+06	352325	119487	178490
B2RY50	Odad2	1	4.5351	19	3.04789e+06	3.09793e+06	928416	23746.6	225983	173916
E9Q4N7	Arid1b	1	4.63075	19	512755	435675	151979	274009	55988.7	191877
O35887	Calu	1	27.4258	19	1.02375e+06	1.34878e+06	189188	347657	163487	75365.9
O70362	Gpld1	1	41.2079	19	614305	627326	682956	521211	81221.8	238508
O88935	Syn1	1	41.2035	19	2.49821e+06	1.43831e+06	288474	353933	333569	44695.7
O88990	Actn3	1	40.9906	19	213408	945775	33630.2	361306	69974.5	31143.2
P03958	Ada	1	37.9246	19	1.11516e+07	1.02285e+06	5.41517e+07	2.26859e+06	418538	213729
P06837	Gap43	1	18.1275	19	3.25636e+06	837180	723791	1.24238e+06	683529	322392
P08122	Col4a2	1	4.56496	19	1.07589e+06	772588	648667	426169	131125	35723.2
P10649	Gstm1	1	93.1212	19	3.15492e+06	4.58062e+06	1.54722e+06	730222	278216	494132
P16014	Chgb	1	22.9369	19	817506	320463	210752	566374	44619.7	33838.1
P17426	Ap2a1	1	55.2989	19	4.76613e+06	8.17599e+06	1.3591e+06	240026	133943	21214.5
P26638	Sars1	1	22.8416	19	1.6074e+06	1.98144e+06	2.18526e+06	1.94026e+06	251923	224250
P28660	Nckap1	1	27.5514	19	210760	162664	85125.4	290884	16692.5	37880.5
P35486	Pdha1	1	32.1502	19	689351	1.345e+06	1.19067e+06	1.73532e+06	99471.8	216266
P35822	Ptprk	1	9.19656	19	2.96209e+06	3.36549e+06	71911.3	967227	191557	270172
P37040	Por	1	59.6909	19	776615	596455	1.01969e+06	837320	141851	248098
P37804	Tagln	1	42.8177	19	1.17015e+07	1.47e+07	5.00124e+06	6.62939e+06	1.14675e+06	1.04202e+06
P42932	Cct8	1	46.4947	19	2.66128e+06	3.86899e+06	2.96733e+06	3.04642e+06	931071	811186
P43406	Itgav	1	13.81	19	1.14649e+06	1.27948e+06	701061	308518	132597	246210
P47934	Crat	1	32.0605	19	1.61083e+06	939175	945892	1.29609e+06	145214	71461.1
P51174	Acadl	1	55.359	19	1.54518e+06	1.08838e+06	794965	529785	302979	203798
P56593	Cyp2a12	1	64.0054	19	615350	1.64946e+06	675465	907051	176802	64187.9
P63085	Mapk1	1	23.0445	19	2.26047e+07	2.2594e+07	654963	686130	40061.3	215113
P70168	Kpnb1	1	63.8929	19	761002	975095	285234	653052	64246.7	223139
P97434	Mprip	1	9.14906	19	357083	572808	310212	493704	50891.4	224386
P97872	Fmo5	1	36.7483	19	563849	1.04379e+06	1.00502e+06	150902	81097.5	178782
Q00PI9	Hnrnpul2	1	27.2711	19	666869	707544	75945.7	159318	127632	10490.9
Q01339	Apoh	1	41.3257	19	300601	1.17542e+06	719690	584582	531734	463981
Q02248	Ctnnb1	1	50.4022	19	155569	358095	406220	525668	78565.8	146435
Q04857	Col6a1	1	29.8966	19	989167	307213	664342	206437	128434	105646
Q05909	Ptprg	1	9.16169	19	183160	546862	366653	400321	26497	40394.6
Q18LF2	ORFC	1	2.45918	19	392021	413508	402394	463179	25397.3	25697.2
Q3TEA8	Hp1bp3	1	22.8874	19	410477	833233	424200	664179	144797	117368
Q3TES0	Iqsec3	1	9.17167	19	917433	378424	112780	223704	67623.3	36535.8
Q3U7R1	Esyt1	1	36.45	19	978956	859662	514098	872391	323983	94256.9
Q3UDE2	Ttll12	1	22.7027	19	278933	455043	569732	932918	388887	108220
Q3UH60	Dip2b	1	18.4029	19	702421	866708	353711	244169	108492	54661.7
Q3UHX0	Nol8	1	9.0468	19	312116	294736	378227	261893	84403	66442.2
Q3UQ28	Pxdn	1	4.53223	19	442073	37051.4	394406	296215	68064.9	34369
Q5I012	Slc38a10	1	36.734	19	999923	886865	268552	497725	10522.6	38079.8
Q5XKE0	Mybpc2	1	9.12707	19	109435	155827	1.33899e+06	401473	97748.3	22642.6
Q60967	Papss1	1	13.7841	19	342272	1.2119e+06	427608	235513	125395	298818
Q61081	Cdc37	1	9.05388	19	2.11564e+06	1.2278e+06	401294	811735	23562.7	45960.8
Q61087	Lamb3	1	9.14392	19	429093	68674.4	205509	660629	36809.9	53335.2
Q61129	Cfi	1	73.3874	19	1.5423e+06	594484	471444	292166	233604	175213
Q61771	Kif3b	1	9.12949	19	137812	318111	471205	787191	111838	170256
Q62009	Postn	1	36.5912	19	98426.1	389073	271850	239094	91982	198993
Q64GA5	Pla2g4c	1	27.451	19	615812	783639	2.15087e+06	286290	311185	285760
Q6DIB5	Megf10	1	4.55277	19	251008	488209	118203	89045.4	51454.5	198733
Q6DID3	Scaf8	1	4.64725	19	649813	367488	1.15588e+06	1.35079e+06	55773.8	60649.2
Q6NS52	Dgkb	1	4.6977	19	868016	5.01772e+06	5.48326e+06	579449	1.6229e+06	1.5665e+06
Q6PFD5	Dlgap3	1	22.9243	19	1.69532e+06	1.1933e+06	303149	263104	120614	54219
Q6PHS9	Cacna2d2	1	9.23642	19	615834	977867	1.07086e+06	638225	123888	35402.3
Q6Q477	Atp2b4	1	36.97	19	4.79976e+06	257221	374961	266526	133209	151768
Q7TMK9	Syncrip	1	22.729	19	299961	438511	45360.3	127145	222193	84867.3
Q80WJ7	Mtdh	1	13.7631	19	1.25119e+06	1.10537e+06	532793	511818	151393	159566
Q8BGC0	Htatsf1	1	9.19319	19	1.02918e+06	886574	172355	909852	85788.8	17435.1
Q8BMD8	Slc25a24	1	27.447	19	893047	1.70549e+06	1.55827e+06	1.56861e+06	314326	321756
Q8BW75	Maob	1	9.06616	19	698157	1.31837e+06	915238	875633	130411	605770
Q8BWT5	Dip2a	1	4.5987	19	3.49706e+06	844590	586209	1.59704e+06	151870	109788
Q8C8U0	Ppfibp1	1	4.65574	19	658273	878160	657547	901555	97924.8	53257.6
Q8CFI7	Polr2b	1	4.51261	19	221516	354430	174069	302240	109032	38989.2
Q8CG19	Ltbp1	1	4.63436	19	282630	257525	170330	233229	8046.93	128343
Q8CH02	Sugp1	1	13.7324	19	2.42334e+06	3.97265e+06	492122	819154	201830	284310
Q8CI71	Vps50	1	13.7801	19	1.0322e+06	1.3996e+06	716664	1.0914e+06	326914	230916
Q8K2I3	Fmo2	1	13.748	19	2.2174e+06	415404	648337	518571	1.79599e+07	264464
Q8K441	Abca6	1	27.5545	19	2.83708e+06	253227	92332.1	150970	49064.2	45664.9
Q8R081	Hnrnpl	1	25.7358	19	385485	1.09812e+06	647873	616575	218941	269038
Q8R3N1	Nop14	1	4.55428	19	689109	637960	161458	165857	67188.8	70353.8
Q8VD37	Sgip1	1	13.7826	19	329548	156501	507241	141852	291618	53758.4
Q8VD65	Pik3r4	1	9.09473	19	907379	653400	1.0809e+06	681370	140488	30430.2
Q8VHE0	Sec63	1	13.7023	19	178614	278184	346698	423267	32513.6	96730.9
Q99JY9	Actr3	1	19.1315	19	836220	1.2499e+06	1.09843e+06	835331	441965	125795
Q99LE6	Abcf2	1	13.6726	19	2.7549e+06	2.44403e+06	461449	337514	96693.1	121569
Q99MD9	Nasp	1	32.1239	19	1.94543e+06	322812	599128	1.00288e+06	104660	116172
Q99MU3	Adar	1	9.18342	19	857875	881849	458784	476829	105500	74473.8
Q99NB1	Acss1	1	68.9116	19	1.35905e+06	704000	1.06904e+06	1.09555e+06	309779	365872
Q9CYA6	Zcchc8	1	4.63346	19	473712	334267	1.31118e+06	203659	191044	138065
Q9DB77	Uqcrc2	1	32.0794	19	2.3064e+06	1.468e+06	2.47788e+06	1.78967e+06	443367	487556
Q9DBN5	Lonp2	1	50.6016	19	66186.9	138674	456944	228156	27160.8	331982
Q9DC61	Pmpca	1	22.8551	19	3.70439e+06	457600	597455	1.29079e+06	115664	54138.1
Q9ERG0	Lima1	1	22.3591	19	347009	249556	1.10071e+06	532134	168463	134890
Q9EST3	Eif4enif1	1	9.2993	19	1.02815e+06	1.01423e+06	237873	228462	87402.7	40336.8
Q9ET54	Palld	1	13.9252	19	1.23171e+06	970344	260980	311627	94597.1	47333.8
Q9JJ28	Flii	1	13.6399	19	1.25898e+06	619680	541421	393659	190941	110663
Q9JM99	Prg4	1	13.7143	19	453829	198627	276666	596836	141470	209405
Q9QXX4	Slc25a13	1	56.891	19	782950	264983	1.4693e+06	489363	117211	145700
Q9QYB5	Add3	1	20.293	19	381869	759965	679426	1.16582e+06	92648.2	182766
Q9R190	Mta2	1	9.34333	19	221676	495471	1.80825e+06	278090	180708	106770
Q9Z1G3	Atp6v1c1	1	27.522	19	4616086	3.72166e+06	885415	2.12992e+06	130505	33471.8
Q9Z2U0	Psma7	1	24.1742	19	4.68182e+06	3.37946e+06	2.56872e+06	1.02337e+06	197451	184618
A2AHC3	Camsap1	1	4.62185	20	223164	83285.9	211137	267442	56149.2	173593
D3YYU8	Obsl1	1	9.14247	20	255974	245417	276362	497724	51299.7	44814.6
O09159	Man2b1	1	13.6638	20	893493	932266	815164	711581	137349	147630
O35639	Anxa3	1	20.5566	20	7.4926e+06	4.46374e+06	1.11129e+06	1.21158e+06	69897.6	257888
O55201	Supt5h	1	9.15936	20	217346	167564	371313	294389	28117.1	28575.1
P08775	Polr2a	1	9.16636	20	429589	207587	380451	325442	120583	46993.3
P12710	Fabp1	1	88.7118	20	2.62609e+07	2.54994e+07	1.07898e+07	2.09416e+06	1.51375e+06	2.3978e+06
P16332	Mmut	1	54.0454	20	1.68874e+06	878772	192549	257736	76646.3	168113
P18242	Ctsd	1	39.2069	20	3.09008e+06	1.44146e+07	1.34927e+06	946348	396760	272471
P27659	Rpl3	1	16.0994	20	1.79434e+06	2.32854e+06	683016	1.1091e+06	335105	544317
P29699	Ahsg	1	53.0374	20	2.83753e+06	2.54142e+06	3.50743e+06	4.41092e+06	874814	646221
P34152	Ptk2	1	4.69665	20	1.27438e+06	811658	582975	384013	69250.1	61205
P36552	Cpox	1	32.0939	20	633482	444673	756015	637003	217756	201883
P45700	Man1a1	1	13.7008	20	808978	338341	493556	426900	223605	478256
P62754	Rps6	1	33.1799	20	2.06632e+06	5.47606e+06	1.55639e+06	1.08449e+06	321280	223839
P67778	Phb1	1	29.1567	20	6.45709e+06	5.5175e+06	2.53404e+06	1.18185e+06	394175	353436
P70441	Nherf1	1	25.9996	20	1.00907e+07	9.99091e+06	1.97321e+06	4.52933e+06	334566	5.60007e+06
P97496	Smarcc1	1	18.5678	20	341198	439488	104591	519777	23336.7	16227.9
Q06770	Serpina6	1	27.6244	20	1.53249e+06	1.49766e+06	1.24153e+06	1.26613e+06	396511	633160
Q3B7Z2	Osbp	1	13.5914	20	365481	460208	558071	581662	23380.8	257330
Q3TYQ9	Aox4	1	9.24495	20	812059	435157	451628	670552	232870	128456
Q3UKC1	Tax1bp1	1	9.10161	20	410024	1.84694e+06	99417.9	438358	33119.3	139191
Q3ULF4	Spg7	1	4.49912	20	1.74851e+06	1.09327e+06	727331	367388	146149	87680.3
Q3UVX5	Grm5	1	9.09108	20	129030	289252	144648	207698	17390.2	68171.8
Q5RKZ7	Mocs1	1	22.9111	20	3.00766e+06	3211549	344994	795246	133612	399544
Q5SSZ5	Tns3	1	4.5133	20	149063	248829	142240	338385	144035	180301
Q5XJY5	Arcn1	1	32.2613	20	949203	502893	654350	800381	422131	251979
Q60598	Cttn	1	7.28594	20	826637	593215	390701	503024	214296	199424
Q60875	Arhgef2	1	4.65478	20	773906	569504	49449.3	482972	57977.5	96939.4
Q61301	Ctnna2	1	18.3581	20	442364	353677	384630	434185	117605	94356.6
Q64133	Maoa	1	23.055	20	678004	309103	657811	611925	177481	46331.1
Q64436	Atp4a	1	37.1975	20	1.26274e+06	1.23985e+06	616567	568859	175874	144423
Q64739	Col11a2	1	13.7173	20	1.38528e+06	1.68519e+06	330962	266157	16881.9	60762.6
Q6P5B0	Rrp12	1	9.0969	20	294503	246990	334023	369929	56894	28218.6
Q6PAJ1	Bcr	1	9.11869	20	458782	499661	313093	791023	116501	178059
Q6PAM1	Txlna	1	9.11825	20	496618	326599	442351	125400	88017.6	112875
Q6PB44	Ptpn23	1	9.07345	20	1.24257e+06	1.04903e+06	456242	283629	68230.7	82874.8
Q6R891	Ppp1r9b	1	18.3928	20	227899	549971	235821	614036	131484	90048.9
Q6VH22	Ift172	1	9.09008	20	532847	577311	296554	341590	190157	40255.6
Q7TMB8	Cyfip1	1	52.7045	20	106195	270702	249092	451179	60591.3	49292
Q80Y44	Ddx10	1	4.56112	20	495302	2.26746e+06	541749	237036	133399	52191.5
Q80ZF8	Adgrb3	1	4.60713	20	224891	151149	212899	181833	175117	107319
Q810A7	Ddx42	1	4.70404	20	874785	180717	575095	711695	108735	93285.6
Q810B6	Ankfy1	1	27.2154	20	527057	87750.1	210936	315837	238815	245314
Q8BH59	Slc25a12	1	56.9984	20	437517	1.32907e+06	808254	596593	50442.3	269908
Q8BH61	F13a1	1	27.5668	20	803830	570659	1.17634e+06	479899	47206.5	217727
Q8CHG7	Rapgef2	1	9.10924	20	378821	508990	409222	110222	78179.3	24426.9
Q8CIB5	Fermt2	1	22.6606	20	556482	313928	1.00241e+06	284691	169791	446305
Q8JZN5	Acad9	1	50.4678	20	1.65068e+06	1.27538e+06	443293	478258	132885	190497
Q8K0U4	Hspa12a	1	13.9539	20	1.36871e+06	720271	363205	375337	152237	223039
Q8K1M6	Dnm1l	1	36.5633	20	1.05704e+06	851444	434818	573196	87274.9	137302
Q8K370	Acad10	1	50.6022	20	878467	744981	240704	342734	111982	8180.13
Q8K4G5	Ablim1	1	9.14515	20	196284	52843.8	326296	93276.8	70496.2	137908
Q8R0Y6	Aldh1l1	1	64.575	20	607023	203746	553982	435947	149214	107050
Q8VCW8	Acsf2	1	41.1806	20	2.0917e+06	1.89171e+06	198755	275030	114392	125326
Q8VCY6	Utp6	1	4.51056	20	761973	1.35814e+06	104753	496923	141601	84717.5
Q8VI84	Noc3l	1	4.54238	20	1.08267e+06	1295344	468912	558977	101797	53954.8
Q91W39	Ncoa5	1	4.52301	20	924780	691837	1.07346e+06	1.30366e+06	230408	258427
Q91WD5	Ndufs2	1	27.5429	20	544011	617057	1011457	1.27364e+06	161645	129030
Q91YP2	Nln	1	27.361	20	430379	356097	844905	1.76464e+06	289436	344129
Q91ZJ5	Ugp2	1	10.4321	20	1.0393e+06	1.32222e+07	1.32634e+06	6.3876e+06	177109	175717
Q922Q1	Mtarc2	1	39.9901	20	1.06015e+06	615623	334089	455573	129295	220321
Q99ME9	Gtpbp4	1	4.63527	20	511649	571353	377862	310427	80731.3	200507
Q99PU8	Dhx30	1	32.428	20	646794	783198	110939	432176	25516.9	40073.2
Q9CQQ7	Atp5pb	1	41.5807	20	3.10784e+06	5.27576e+06	956089	1.59306e+06	520952	189654
Q9CXF4	Tbc1d15	1	22.8461	20	511406	791008	447922	587401	206148	281417
Q9CZU3	Mtrex	1	13.5851	20	1.09446e+06	510993	187903	417124	77781.4	23869.5
Q9CZW5	Tomm70	1	54.7147	20	485342	554165	310325	1.84266e+06	181466	508839
Q9D024	Ccdc47	1	18.1968	20	4.71461e+06	951344	386037	577926	29382.1	274661
[truncated: 1,208 more rows]

## Sheet: Tab2
Uniprot ID	Gene	Protein #	Score	Peptide #	WT1	WT2	WT3	WT4	WT5	WT6
A2ASS6	Ttn	1	669.847	450	450929	451494	546297	420826	1.11211e+06	919908
O08638	Myh11	1	987.915	178	1.01836e+08	9.7657e+07	1.2734e+08	1.25182e+08	9.46734e+07	9.20958e+07
Q9QXS1	Plec	1	473.23	173	4.7159e+06	5.27436e+06	3.50514e+06	3.16646e+06	2.74582e+06	2.87321e+06
Q9JHU4	Dync1h1	1	431.988	171	5.44995e+06	2.23428e+06	1.86236e+06	2.17782e+06	1.99037e+06	1.62897e+06
P16546	Sptan1	1	471.539	162	7.49806e+06	5.45719e+06	6.69167e+06	6.5069e+06	7.21924e+06	6.57292e+06
Q8VDD5	Myh9	1	768.96	152	1.31134e+07	9.87897e+06	1.57269e+07	1.51231e+07	1.06095e+07	1.00708e+07
Q8BTM8	Flna	1	794.369	140	4.4625e+07	4.24714e+07	7.27051e+07	7.2111e+07	4.53592e+07	4.73241e+07
O35495	Cdk14	20	4.06367	137	3.40213e+07	2.99471e+07	2.3179e+07	2.71302e+07	2.28246e+07	2.39642e+07
Q62261	Sptbn1	1	398.43	125	4.17827e+06	3.62112e+06	6.08449e+06	5.14561e+06	5.01789e+06	4.30197e+06
Q8C196	Cps1	1	433.429	119	2.29867e+07	2.37517e+07	2.51389e+07	2.34405e+07	1.98906e+07	2.04539e+07
Q6ZWR6	Syne1	1	9.34394	116	1.47917e+06	1.52262e+06	1.98697e+06	806225	734697	1.63957e+06
Q9QXZ0	Macf1	1	116.301	108	605257	1.33163e+06	656758	629074	408798	782939
P26039	Tln1	1	486.105	108	3.55666e+06	5.31036e+06	7.10609e+06	7.09283e+06	5.75707e+06	5.59414e+06
P11276	Fn1	1	406.1	101	2.98951e+06	3.04026e+06	5.15385e+06	4.1391e+06	2.87634e+06	3.10329e+06
A2ARZ3	Fsip2	1	140.624	101	688324	519445	402067	456999	324561	208105
P01027	C3	1	390.445	99	6.38383e+06	4.55288e+06	2.91936e+06	4.68572e+06	6.35531e+06	3.17023e+06
Q68FD5	Cltc	1	380.516	98	7.31273e+06	1.72151e+07	2.0421e+07	1.73965e+07	1.38932e+07	1.36658e+07
Q9JKF1	Iqgap1	1	402.56	97	1.0169e+07	9.8266e+06	8.54702e+06	8.20359e+06	6.01665e+06	6.01452e+06
Q80X90	Flnb	1	312.785	94	4.20768e+06	4.38378e+06	7.46357e+06	7.54844e+06	4.03686e+06	6.01926e+06
Q6URW6	Myh14	1	289.352	94	2.86548e+06	3.66898e+06	5.57805e+06	5.15521e+06	4.60643e+06	4.51452e+06
Q91ZU6	Dst	1	36.025	93	727736	732121	630311	560918	1.12045e+06	512164
O55047	Tlk2	7	6.37953	93	1.39198e+07	1.50086e+07	3.80341e+06	1.1037e+07	9.38979e+06	2.9374e+06
Q6ZWQ0	Syne2	1	3.96744	91	633455	784472	682834	1.61272e+06	918825	1.08044e+06
P19096	Fasn	1	211.404	91	2.75089e+06	3.30965e+06	6.06372e+06	6.20551e+06	2.4253e+06	3.06824e+06
E9Q414	Apob	1	181.246	90	483409	879325	889834	769021	821125	413082
Q64727	Vcl	1	266.488	85	1.58697e+07	1.70852e+07	1.98044e+07	2.56594e+07	1.55695e+07	1.67146e+07
Q05793	Hspg2	1	150.809	80	2.35127e+06	3.31173e+06	3.30904e+06	3.07103e+06	2.57126e+06	2.77326e+06
Q91ZX7	Lrp1	1	152.444	76	695137	1.2022e+06	711002	1.46825e+06	599616	433939
E9Q557	Dsp	1	51.7456	75	2.0147e+06	1.58263e+06	2.09204e+06	1.47604e+06	925229	1.12986e+06
P08113	Hsp90b1	1	314.694	74	3.52283e+07	3.42305e+07	5.28915e+07	5.23372e+07	5.51938e+07	5.3268e+07
Q921I1	Tf	1	392.563	71	1.39149e+07	1.52517e+07	2.73323e+07	2.64823e+07	1.79644e+07	1.89401e+07
Q69Z23	Dnah17	1	89.3452	70	857464	460947	748952	443159	525453	280179
Q61838	Pzp	1	271.371	70	3.5299e+06	3.32491e+06	7.90232e+06	4.10799e+06	2.31195e+06	4.67984e+06
Q91XQ0	Dnah8	1	99.0701	65	2.46634e+06	718641	2.55606e+06	2.36724e+06	185461	693959
Q8VHX6	Flnc	1	252.324	65	2.37657e+06	4.05313e+06	2.87893e+06	3.1006e+06	1.54843e+06	1.69185e+06
Q8R0W0	Eppk1	1	97.3521	63	1.27428e+06	1.59845e+06	1.31573e+06	1.43638e+06	1.699e+06	1.50532e+06
Q99KI0	Aco2	1	328.998	62	2.69419e+07	2.84902e+07	3.67881e+07	3.79563e+07	3.93479e+07	4.08651e+07
Q61147	Cp	1	241.506	62	929168	1.45003e+06	4.39277e+06	3.65304e+06	2.1816e+06	2.44656e+06
A2AN08	Ubr4	1	85.7513	62	649070	355712	553828	475399	502072	447825
E9Q401	Ryr2	1	12.0606	61	343886	227155	1.63653e+06	374038	1.46387e+06	982575
Q60597	Ogdh	1	185.472	60	6.0556e+06	4.45659e+06	1.3199e+07	1.83432e+07	1.13647e+07	1.13426e+07
P58252	Eef2	1	269.818	60	2.01939e+07	2.02846e+07	3.37528e+07	3.49413e+07	2.78969e+07	2.56295e+07
Q99PL5	Rrbp1	1	148.356	59	2.65873e+06	3.19879e+06	2.89202e+06	3.35548e+06	3.37256e+06	2.72899e+06
Q69ZN7	Myof	1	157.15	59	1.74142e+06	1.08785e+06	3.35418e+06	2.29306e+06	997543	2.6992e+06
Q9QYX7	Pclo	1	47.9783	58	595476	645531	3.59526e+06	1.50954e+06	1.11621e+06	947237
Q8VDJ3	Hdlbp	1	151.144	58	3.63688e+06	3.21927e+06	5.4621e+06	4.79789e+06	5.9638e+06	5.78946e+06
Q01853	Vcp	1	263.692	58	1.42421e+07	1.38771e+07	2.05539e+07	1.9171e+07	2.01582e+07	1.8658e+07
P63038	Hspd1	1	256.647	58	2.66416e+07	2.47819e+07	3.87333e+07	3.84454e+07	4.68336e+07	4.41578e+07
P07724	Alb	1	473.834	58	2.77828e+07	2.62373e+07	8.71161e+07	7.56752e+07	4.79982e+07	5.20172e+07
P06909	Cfh	1	182.562	58	6.38152e+06	7.15491e+06	6.33682e+06	6.14703e+06	598122	5.08552e+06
O88737	Bsn	1	108.54	58	1.01059e+06	1.59673e+06	1.18452e+06	908781	1.16041e+06	1.27187e+06
O08601	Mttp	1	214.613	58	4.16861e+07	4.06812e+07	3.62907e+07	3.96371e+07	3.06288e+07	3.25285e+07
Q9QYR6	Map1a	1	76.3357	57	484496	441469	727973	662268	534437	778855
Q8VHE6	Dnah5	1	16.2602	57	920188	880646	3.02969e+06	4.38517e+06	339657	3.60191e+06
P48678	Lmna	1	176.476	57	1.00534e+07	1.13668e+07	2.39589e+07	2.08988e+07	2.10668e+07	2.32148e+07
P01029	C4b	1	154.166	57	2.63924e+06	3.25095e+06	5.06603e+06	1.12704e+06	1.69538e+06	1.06583e+06
Q6P4T2	Snrnp200	1	69.0647	56	1.1391e+06	1.13944e+06	732953	787792	366534	476871
P23116	Eif3a	1	74.2806	56	1.02588e+06	702304	1.60133e+06	1.36254e+06	902487	1.37832e+06
P14873	Map1b	1	95.9036	56	1.99332e+06	1.21061e+06	544180	689369	410007	303559
A2AAJ9	Obscn	1	40.0927	56	596117	524580	509678	628759	263109	328256
Q8CAQ8	Immt	1	111.347	54	1.36716e+07	6.36183e+06	1.38207e+07	1.53705e+07	1.64031e+07	1.38873e+07
Q8BW94	Dnah3	1	12.1212	54	496992	916233	859385	1.47259e+06	480955	434636
Q70IV5	Synm	1	20.6331	54	3.31896e+06	7.01645e+06	7.25408e+06	6.79653e+06	5.02761e+06	4.84486e+06
P20029	Hspa5	1	232.397	54	4.70687e+07	4.46404e+07	6.2578e+07	6.76108e+07	7.38168e+07	8.38818e+07
A2ARV4	Lrp2	1	108.628	54	530797	288633	270540	433235	297978	237165
Q6PDN3	Mylk	1	126.463	53	7.73522e+06	9.05052e+06	1.55694e+07	1.4473e+07	1.25872e+07	1.27774e+07
Q62468	Vil1	1	167.194	53	3.41205e+07	3.22884e+07	6.09686e+07	5.76044e+07	4.76622e+07	5.31197e+07
P57780	Actn4	1	281.038	53	1.80038e+07	1.88673e+07	2.79116e+07	2.68425e+07	1.45383e+07	1.64438e+07
P09103	P4hb	1	189.181	53	8.93811e+07	9.28752e+07	1.63442e+08	1.60716e+08	1.59409e+08	1.61582e+08
Q03265	Atp5f1a	1	193.931	52	9.53691e+07	8.77143e+07	1.40348e+08	145929233	1.38139e+08	1.41236e+08
P52480	Pkm	1	279.302	52	2.88601e+07	3.051e+07	4.79612e+07	4.98336e+07	6.01324e+07	5.96116e+07
P40142	Tkt	1	232.494	52	4.69932e+07	4.70283e+07	7.19453e+07	7.02185e+07	7.84459e+07	7.19182e+07
P28665	Mug1	1	243.719	52	1.39522e+06	845059	1.33607e+06	1.19293e+06	1.06514e+06	572414
Q99PV0	Prpf8	1	62.6413	51	1.45575e+06	909053	1.17918e+06	1.22128e+06	509626	408888
Q91VW5	Golga4	1	12.0908	51	1.26947e+06	620844	571454	968171	385055	932645
Q7TMY8	Huwe1	1	88.4996	51	575991	1.14017e+06	782590	1.57184e+06	545103	955885
P21614	Gc	1	161.489	51	2.07727e+06	3.68856e+06	5.27311e+06	3.68075e+06	1.99614e+06	2.79095e+06
P13864	Dnmt1	1	88.0495	51	1.41775e+06	913829	1.71385e+06	1.13617e+06	1.30959e+06	607339
P08003	Pdia4	1	171.172	51	1.19618e+07	1.07063e+07	1.51509e+07	1.85651e+07	1.80526e+07	1.86073e+07
F6ZDS4	Tpr	1	65.5036	51	2.50222e+06	2.37416e+06	1.45773e+06	4.86316e+06	1.01193e+06	919618
A2AGL3	Ryr3	1	4.02786	51	729641	1.14379e+06	1.27243e+06	1.28091e+06	1.22207e+06	1.3817e+06
Q99MZ6	Myo7b	1	16.2662	50	864290	1.08849e+06	1.24765e+06	1.15551e+06	679399	987470
Q78PY7	Snd1	1	170.062	50	4.63509e+06	3.19959e+06	6.14968e+06	5.74304e+06	3.68477e+06	4.00268e+06
Q6RT24	Cenpe	1	16.1732	50	1.42027e+06	683033	556806	395230	706835	710071
P14824	Anxa6	1	193.004	50	1.18073e+07	1.2195e+07	1.81137e+07	1.75286e+07	1.58264e+07	1.68406e+07
Q8CGC7	Eprs1	1	101.882	49	816022	1.07019e+06	2.91743e+06	2.59492e+06	2.08566e+06	1.52462e+06
Q6PB66	Lrpprc	1	184.961	49	2.60497e+06	1.4149e+06	3.39267e+06	3.24831e+06	1.97863e+06	1.76253e+06
Q61554	Fbn1	1	49.175	49	943600	1.07533e+06	908497	871348	831448	811447
P20152	Vim	1	285.32	49	2.92666e+07	2.76732e+07	6.5156e+07	6.60513e+07	7.0761e+07	6.38164e+07
E9Q8T7	Dnah1	1	16.0208	49	628031	1.22876e+06	1.00321e+06	1.09202e+06	528422	617520
E9PZQ0	Ryr1	1	75.8473	49	548669	710095	247401	277943	552518	329496
Q7TPH6	Mycbp2	1	6.05358	48	641572	492428	719074	1.46256e+06	61211.9	550467
Q3UQ44	Iqgap2	1	102.773	48	3.27197e+06	2.28627e+06	3.40126e+06	3.31536e+06	1.89616e+06	1.38034e+06
P56480	Atp5f1b	1	201.688	48	4.67873e+07	5.47878e+07	1.41425e+08	1.36728e+08	1.51726e+08	1.56161e+08
Q8CC88	Vwa8	1	165.379	47	827221	484146	697611	1.05119e+06	648153	683893
Q8BHN3	Ganab	1	131.431	47	6.66391e+06	2.73259e+06	8.85737e+06	8.78512e+06	9.48922e+06	6.9463e+06
Q64GA5	Pla2g4c	1	23.9774	47	2.14573e+07	1.76413e+07	4.59797e+07	5.77953e+07	4.45534e+07	4.45447e+07
P38647	Hspa9	1	186.457	47	1.27564e+07	1.14032e+07	2.23327e+07	2.12504e+07	2.02271e+07	1.87128e+07
Q9EQK5	Mvp	1	199.857	46	8.35033e+06	6.80232e+06	9.83744e+06	1.14742e+07	9.21957e+06	9.12873e+06
Q8BMS1	Hadha	1	253.08	46	7.58407e+06	7.69702e+06	1.41919e+07	1.05491e+07	8.96381e+06	1.05517e+07
Q70FJ1	Akap9	1	4.05945	46	729222	458031	783540	488929	506532	645723
Q5H8C4	Vps13a	1	36.0703	46	1.07304e+07	1.04311e+07	8.68435e+06	8.17263e+06	1.03143e+07	9.10747e+06
Q45VK7	Dync2h1	1	36.1751	46	1.19439e+06	795602	528725	492901	314481	464352
P83510	Tnik	3	8.27566	46	2.98776e+06	2.0033e+06	2.86051e+06	4.15025e+06	2.79657e+06	4.42249e+06
P31001	Des	1	215.883	46	6.83779e+07	7.86549e+07	1.87241e+08	1.67057e+08	2.07503e+08	2.27732e+08
P27773	Pdia3	1	138.11	46	3.05531e+07	3.04966e+07	6.04533e+07	5.19474e+07	6.01217e+07	5.66473e+07
P20918	Plg	1	124.724	46	2.04917e+06	1.54576e+06	5.35762e+06	2.7961e+06	2.31879e+06	2.79762e+06
Q01815	Cacna1c	3	3.9919	45	1.14354e+06	1.82723e+06	1.26828e+06	1.81546e+06	1.25747e+06	768577
P70398	Usp9x	1	95.9404	45	1.65007e+06	1.16858e+06	1.023e+06	2.46889e+06	307458	2.47298e+06
P63017	Hspa8	1	302.706	45	1.59492e+07	1.77391e+07	41240694	3.97381e+07	4.35881e+07	4.55368e+07
E9Q7G0	Numa1	1	80.8661	45	883104	953005	971381	1.00329e+06	1.5893e+06	1.09379e+06
Q9JKR6	Hyou1	1	126.37	44	4.01034e+06	3.15459e+06	4.88809e+06	4.95757e+06	6.65541e+06	6.29801e+06
Q99104	Myo5a	1	72.9407	44	1.31204e+06	1.05783e+06	245086	375021	638844	695583
Q91X72	Hpx	1	156.803	44	1.39027e+07	1.20295e+07	1.02174e+07	9.116e+06	7.97678e+06	8.25552e+06
Q8VIJ6	Sfpq	1	98.0504	44	4.74587e+06	4.84957e+06	7.88505e+06	5.65619e+06	4.74472e+06	4.88264e+06
Q8C8R3	Ank2	1	68.2139	44	669829	832716	930178	323229	292702	277264
Q64521	Gpd2	1	103.912	44	5.93063e+06	5.09338e+06	7.27092e+06	8.81297e+06	5.92455e+06	1.04616e+07
Q5SYD0	Myo1d	1	32.8646	44	1.16034e+06	1.94361e+06	2.65295e+06	2.34615e+06	2.40142e+06	2.20599e+06
P24270	Cat	1	152.193	44	1.02273e+07	6.21638e+06	1.59066e+07	1.91968e+07	8.41513e+06	1.24701e+07
P08032	Spta1	1	46.5584	44	777962	602606	302970	705645	275745	725609
P02468	Lamc1	1	93.5994	44	1.62145e+06	3.62342e+06	3.55971e+06	3.7768e+06	2.58503e+06	2.62e+06
O88738	Birc6	1	8.0395	44	217172	931803	925959	791453	527543	511562
O88329	Myo1a	1	50.5573	44	4.19834e+06	4.45381e+06	7.90416e+06	7.94727e+06	5.16314e+06	3.51251e+06
Q8K0E8	Fgb	1	144.719	43	4.93686e+06	2.05068e+06	2.32083e+06	2.44588e+06	2.7831e+06	3.73146e+06
Q8CIE6	Copa	1	90.264	43	3.17603e+06	3.58759e+06	9.67858e+06	4.72127e+06	2.86015e+06	3.27541e+06
Q69ZH9	Arhgap23	2	4.08097	43	7.02037e+06	990625	1.28504e+07	1.3742e+07	1.23708e+07	475304
Q3V0Q1	Dnah12	1	8.07821	43	1.37381e+06	1.41332e+06	899586	857847	741441	786738
P11499	Hsp90ab1	1	237.443	43	1.7553e+07	1.57794e+07	3.40218e+07	3.14996e+07	2.74606e+07	3.04165e+07
P0C6F1	Dnah2	1	20.2151	43	1.77993e+06	640191	899945	2.36384e+06	348356	441972
O70133	Dhx9	1	101.816	43	1.94014e+06	2.48171e+06	4.21531e+06	1.94951e+06	1.77927e+06	1.54458e+06
E9PV24	Fga	1	136.903	43	2.85845e+06	2.48704e+06	1.35923e+06	988961	1.63176e+06	2.11491e+06
Q9WU78	Pdcd6ip	1	107.141	42	4.79202e+06	6.07417e+06	8.22934e+06	9.57218e+06	5.19074e+06	4.60649e+06
Q9JMH9	Myo18a	1	37.3619	42	567540	454407	252212	531927	478322	398281
Q7TPR4	Actn1	1	313.173	42	1.40552e+07	1.14761e+07	1.79459e+07	1.58284e+07	1.4539e+07	1.67859e+07
Q05920	Pc	1	75.2192	42	1.61009e+06	977748	1.07145e+06	5.3385e+06	1.23219e+06	1.09194e+06
P20357	Map2	1	92.6345	42	486673	1.04978e+06	1.00124e+06	825911	392742	354373
Q9Z110	Aldh18a1	1	101.398	41	3.49971e+06	3.0473e+06	4.35842e+06	5.21101e+06	3.91287e+06	4.06083e+06
Q9R0H0	Acox1	1	109.36	41	1.21719e+07	4.1155e+06	4.4771e+06	5.2566e+06	5.53875e+06	5.56886e+06
Q9D7Z6	Clca1	1	63.7363	41	3.03731e+07	2.63404e+07	4.71758e+07	5.04853e+07	4.36005e+07	4.01007e+07
Q61879	Myh10	1	221.733	41	512931	150283	876045	1.45991e+06	670534	615972
Q02053	Uba1	1	168.041	41	3.62613e+06	4.51323e+06	9.70683e+06	9.12989e+06	9.68403e+06	9.68074e+06
P70336	Rock2	1	11.3269	41	3.00595e+06	1.39885e+06	2.15106e+06	1.26233e+06	1.33964e+06	601316
P50544	Acadvl	1	154.095	41	4.30556e+06	5.75748e+06	6.02798e+06	6.29184e+06	5.23061e+06	3.43732e+06
P17182	Eno1	1	229.424	41	6.50466e+07	6.25099e+07	1.00557e+08	1.02782e+08	1.10804e+08	1.05512e+08
P09405	Ncl	1	125.974	41	7.78568e+06	7.87312e+06	1.13e+07	9.65064e+06	1.23925e+07	9.62853e+06
P06728	Apoa4	1	202.393	41	1.7132e+07	1.69093e+07	5.88731e+07	1.62708e+07	1.78967e+07	1.743e+07
E9PVA8	Gcn1	1	75.9769	41	449697	343637	390031	557934	1.66376e+06	419622
Q9QZQ1	Afdn	1	15.9752	40	536837	1.44257e+06	855613	401968	555739	307625
Q99KE1	Me2	1	100.081	40	1.3454e+07	9.7805e+06	1.58138e+07	7.97602e+06	6.96622e+06	1.68163e+07
Q8BX70	Vps13c	1	20.0299	40	1.19023e+06	1.05736e+06	1.21442e+06	1.14117e+06	1.815e+06	724893
Q6PDI5	Ecpas	1	68.3464	40	487508	881767	1.95518e+06	1.61016e+06	1.04692e+06	811203
Q6P5E4	Uggt1	1	101.132	40	987301	1.46873e+06	2.49469e+06	1.71181e+06	3.76801e+06	3.90918e+06
Q62417	Sorbs1	1	54.8197	40	2.0438e+06	2.21209e+06	3.00207e+06	2.48243e+06	2.26081e+06	1.89405e+06
P14211	Calr	1	187.634	40	5.87016e+07	5.90168e+07	7.90847e+07	8.27263e+07	9.186e+07	8.90856e+07
P13020	Gsn	1	206.843	40	9.18788e+06	8.55721e+06	1.32096e+07	1.1054e+07	1.26368e+07	1.22967e+07
E9Q6J5	Bod1l	2	4.1083	40	302947	497410	376888	446933	391649	415308
E9Q394	Akap13	1	4.41883	40	679626	954904	1.27362e+07	814289	1.51594e+06	762190
Q99NB9	Sf3b1	1	61.808	39	2.31657e+06	709385	3.16881e+06	1.22022e+06	2.9299e+06	2.78789e+06
Q8K2B3	Sdha	1	105.154	39	9.61101e+06	4.9923e+06	1.19519e+07	1.65656e+07	1.26431e+07	1.73147e+07
Q64331	Myo6	1	61.9554	39	940642	1.24523e+06	1.13418e+06	873012	1.46514e+06	1.41257e+06
Q61699	Hsph1	1	46.5975	39	3.71803e+06	2.37233e+06	3.47091e+06	4.25203e+06	1.5016e+06	1.89943e+06
Q61233	Lcp1	1	256.921	39	1.0395e+07	7.9301e+06	1.04959e+07	8.08045e+06	5.07513e+06	5.61964e+06
Q3V0K9	Pls1	1	171.757	39	2.25813e+07	2.59269e+07	2.50533e+07	2.35871e+07	2.03479e+07	2.40475e+07
Q11011	Npepps	1	92.1873	39	5.69793e+06	3.97491e+06	4.69409e+06	4.61359e+06	4.16283e+06	3.94725e+06
P50516	Atp6v1a	1	141.398	39	4.7674e+06	4.6631e+06	3.4708e+06	4.59821e+06	5.16184e+06	5.36919e+06
P26443	Glud1	1	128.563	39	1.07745e+07	1.24005e+07	1.28571e+07	1.25072e+07	1.23026e+07	1.18447e+07
P02469	Lamb1	1	75.7798	39	4.31531e+06	2.02104e+06	1.98307e+06	2.03751e+06	1.18854e+06	1.20012e+06
Q9JIX8	Acin1	1	26.7576	38	716677	5.0688e+06	1.44844e+06	1.30477e+06	869321	1.65482e+06
Q6ZQ38	Cand1	1	112.094	38	1.76024e+06	1.26635e+06	4.01717e+06	3.40198e+06	2.88918e+06	2.47324e+06
Q0P678	Zc3h18	1	7.98113	38	2.78466e+06	1.13163e+06	1.23311e+06	1.58439e+06	1.1066e+06	1.38924e+06
Q00623	Apoa1	1	141.514	38	1.75219e+07	2.22933e+07	3.43318e+07	3.87452e+07	2.96157e+07	3.24876e+07
P40124	Cap1	1	196.997	38	9.06409e+06	9.49838e+06	1.24412e+07	1.97255e+07	1.29975e+07	1.1804e+07
P30999	Ctnnd1	1	79.7763	38	2.66489e+06	3.51958e+06	3.18575e+06	4.18971e+06	3.52637e+06	2.83129e+06
P07901	Hsp90aa1	1	189.548	38	7.9294e+06	6.5297e+06	1.20139e+07	1.5078e+07	1.37043e+07	1.27176e+07
O88532	Zfr	1	7.93226	38	914986	763148	3.23545e+06	791251	792165	534600
O88342	Wdr1	1	217.196	38	1.16709e+07	1.10323e+07	1.50622e+07	1.67796e+07	1.67962e+07	1.54737e+07
D3YXK2	Safb	2	29.943	38	1.90296e+06	2.24984e+06	3.87075e+06	2.83035e+06	1.61755e+06	1.67127e+06
Q9Z1Q9	Vars1	1	86.5686	37	2.67245e+06	1.95588e+06	2.53457e+06	3.1564e+06	2.43149e+06	2.38774e+06
Q9JLB4	Cubn	1	72.5395	37	1.29602e+06	1.27517e+06	402722	427748	434230	480010
Q91V92	Acly	1	109.558	37	5.79894e+06	3.83573e+06	4.33332e+06	4.71134e+06	3.50911e+06	3.41757e+06
Q8VEK3	Hnrnpu	1	99.5522	37	3.88429e+06	4.76533e+06	1.01783e+07	9.36784e+06	8.13833e+06	1.09128e+07
Q6NZJ6	Eif4g1	1	62.0895	37	2.33826e+06	2.99444e+06	1.44965e+06	767204	547289	744874
P39447	Tjp1	1	19.035	37	1.85482e+06	1.51086e+06	681198	1.23016e+06	1.45407e+06	1.43168e+06
P14733	Lmnb1	1	131.884	37	3.68622e+06	7.33282e+06	1.87287e+07	1.69773e+07	1.47568e+07	1.28749e+07
P07356	Anxa2	1	199.881	37	3.15533e+07	3.0102e+07	7.22321e+07	6.95879e+07	6.62283e+07	6.63582e+07
Q9D0I9	Rars1	1	80.7555	36	3.48614e+06	3.26964e+06	3.6212e+06	3.63379e+06	4.49718e+06	2.82173e+06
Q9CZS1	Aldh1b1	1	205.763	36	2.77113e+07	2.54809e+07	5.2455e+07	5.11315e+07	4.86828e+07	5.24949e+07
Q8R1A4	Dock7	1	3.98406	36	372723	927637	488101	1.72691e+06	1.67302e+06	550680
Q8C9B9	Dido1	1	4.0561	36	374393	1.32089e+06	191577	337870	312642	174146
Q8BL66	Eea1	1	57.3183	36	1.80615e+06	1.16437e+06	803409	866358	457947	450126
Q61598	Gdi2	1	125.596	36	1.17795e+07	1.22216e+07	1.40493e+07	1.58284e+07	1.58124e+07	1.47037e+07
Q60864	Stip1	1	54.5349	36	1.76975e+06	2.29526e+06	4.80195e+06	3.98064e+06	4.91257e+06	3.75268e+06
Q5SSH7	Zzef1	1	3.97016	36	1.09422e+06	591411	360134	390132	163978	329986
Q4U2R1	Herc2	1	4.05693	36	1.20762e+06	563747	491049	505911	140314	811711
P97868	Rbbp6	1	4.06537	36	1.6566e+06	1.43049e+06	1.40465e+06	1.24797e+06	1.14715e+06	1.41344e+06
P97449	Anpep	1	126.081	36	1.74799e+07	1.68712e+07	3.37638e+07	3.30163e+07	1.56159e+07	1.68969e+07
P49025	Cit	1	3.99915	36	698915	1.13907e+06	1.03799e+06	895877	213193	714043
P46460	Nsf	1	119.409	36	2.33038e+06	3.0327e+06	1.5614e+06	2.26971e+06	2.68258e+06	2.55182e+06
P32261	Serpinc1	1	108.44	36	8.41114e+06	9.94823e+06	6.33591e+06	5.53576e+06	1.55744e+06	3.56641e+06
P26231	Ctnna1	1	141.663	36	4.49816e+06	4.60874e+06	7.77751e+06	3.85143e+06	4.0744e+06	3.57621e+06
P05202	Got2	1	115.492	36	7.519e+06	8.44625e+06	1.67545e+07	1.78218e+07	2.0296e+07	2.05758e+07
P05064	Aldoa	1	180.41	36	6.96284e+07	68557052	7.99716e+07	8.41549e+07	7.8324e+07	7.39148e+07
O88783	F5	1	88.7102	36	1.06163e+06	960077	1.15424e+06	1.25634e+06	2.46243e+06	1.34981e+06
Q9WTQ5	Akap12	1	62.6659	35	1.60028e+06	1.25835e+06	2.17969e+06	1.22114e+06	1.52032e+06	1.96604e+06
Q9R111	Gda	1	82.9745	35	1.21702e+07	1.25891e+07	1.7951e+07	1.6738e+07	1.55989e+07	1.58669e+07
Q9CW03	Smc3	1	19.0549	35	1.48935e+06	848858	418028	1.10499e+06	631734	628757
Q922D8	Mthfd1	1	99.2844	35	3.23915e+06	2.99206e+06	7.56362e+06	7.9356e+06	3.39745e+06	3.73612e+06
Q8VDM4	Psmd2	1	87.2799	35	2.07485e+06	1.90749e+06	3.73713e+06	5.13194e+06	2.86873e+06	2.06429e+06
Q8BTI8	Srrm2	1	26.2568	35	688498	705866	1.46438e+06	798300	597238	657585
Q61543	Glg1	1	29.9854	35	711457	728327	1.47196e+06	1.07572e+06	2.37756e+06	1.4376e+06
Q3TLH4	Prrc2c	1	11.2941	35	324095	518021	381683	398116	265396	158927
P42932	Cct8	1	100.417	35	3.37848e+07	5.79875e+07	1.24168e+07	1.3519e+07	1.08459e+07	1.46704e+07
P29341	Pabpc1	1	107.873	35	7.44324e+06	6.66483e+06	1.03325e+07	1.29048e+07	1.28975e+07	1.24002e+07
P17710	Hk1	1	77.9059	35	2.55496e+06	1.36428e+06	4.62756e+06	1.05071e+06	631083	8.96653e+06
P16406	Enpep	1	19.0145	35	1.80129e+06	2.61329e+06	5.63337e+06	4.43194e+06	3.60604e+06	5.26023e+06
O55029	Copb2	1	88.2587	35	5.26187e+06	3.5418e+06	6.15964e+06	5.47369e+06	4.3867e+06	3.89636e+06
A6H584	Col6a5	1	3.93915	35	618317	910685	1.03139e+06	1.37986e+06	279701	845717
Q9DBD0	Inhca	1	108.542	34	1.36233e+06	486000	2.43443e+06	1.96684e+06	399772	783486
Q9D0E1	Hnrnpm	1	91.7719	34	4.29231e+06	5.25379e+06	9.72229e+06	8.45554e+06	6.76439e+06	6.76356e+06
Q91YQ5	Rpn1	1	131.484	34	1.03433e+07	1.18132e+07	1.32103e+07	1.27052e+07	8.70822e+06	8.31056e+06
Q91VD9	Ndufs1	1	93.2588	34	5.58301e+06	4.86039e+06	1.1874e+07	1.29867e+07	7.79079e+06	1.42513e+07
Q8VDN2	Atp1a1	1	265.233	34	1.91638e+07	1.81147e+07	3.54563e+07	3.54332e+07	1.7501e+07	1.36289e+07
Q8VCM7	Fgg	1	107.361	34	2.30296e+06	2.22981e+06	2.02664e+06	4.42833e+06	1.99908e+06	1.49435e+06
Q8K4Z5	Sf3a1	1	44.7801	34	1.6313e+06	1.81079e+06	2.14963e+06	1.63932e+06	2.44295e+06	1.80121e+06
Q8JZQ9	Eif3b	1	87.6313	34	2.4724e+06	2.71441e+06	3.74465e+06	3.4877e+06	2.57494e+06	2.90587e+06
Q80TP3	Ubr5	1	3.93346	34	1.03635e+06	704711	659814	123219	64613.7	284877
Q62504	Spen	1	3.97567	34	280650	288905	316516	240578	394797	344388
P47738	Aldh2	1	145.342	34	1.76187e+07	1.72175e+07	3.07818e+07	3.07861e+07	2.30264e+07	2.02461e+07
P27546	Map4	1	74.868	34	905967	1.59135e+06	2.13873e+06	1.84826e+06	931236	2.49123e+06
O08788	Dctn1	1	36.3533	34	761995	908609	1.19437e+06	1.92826e+06	1.29109e+06	826288
E9Q1U1	Ccdc171	1	4.06879	34	694829	794135	2.04686e+06	745172	582295	674460
Q9R100	Cdh17	1	106.875	33	1.88748e+07	3.16016e+07	4.33307e+07	4.3407e+07	3.36445e+07	3.09578e+07
Q9DBM2	Ehhadh	1	109.436	33	3.39484e+06	4.93488e+06	8.5031e+06	3.62738e+06	8.22618e+06	3.95396e+06
Q8K1M6	Dnm1l	1	50.8203	33	3.00598e+06	2.66727e+06	3.87776e+06	1.59077e+06	1.71152e+06	2.22419e+06
Q8CI94	Pygb	1	133.767	33	6.6167e+06	6.86989e+06	4.58525e+06	3.94683e+06	3.06797e+06	2.97087e+06
Q8BIJ6	Iars2	1	86.5459	33	1.11325e+06	3.29939e+06	1.10505e+06	1.44402e+06	1.11269e+06	992777
Q8BFR5	Tufm	1	102.818	33	8.88344e+06	5.60969e+06	1.33273e+07	1.46222e+07	1.34615e+07	1.1748e+07
Q6PDQ2	Chd4	1	20.0896	33	686580	540392	176121	880009	165693	215217
P97429	Anxa4	1	121.859	33	2.92035e+07	3.2845e+07	6.88224e+07	6.08753e+07	5.98469e+07	6.15508e+07
P70227	Itpr3	1	2.68088	33	493128	527375	658763	1.10328e+06	381844	446740
P51660	Hsd17b4	1	98.6327	33	1.47971e+06	2.56055e+06	3.81041e+06	3.1411e+06	3.85092e+06	3.71918e+06
P11679	Krt8	1	260.82	33	8.43827e+07	6.76751e+07	2.09922e+08	2.1268e+08	2.55609e+08	2.32748e+08
P06151	Ldha	1	167.88	33	1.43125e+08	1.43053e+08	1.93589e+08	1.92975e+08	1.50033e+08	1.54796e+08
O55528	L	6	2.81195	33	3.14079e+06	2.16953e+06	691079	1.45303e+06	652518	295668
B2RY56	Rbm25	1	16.0367	33	1.23207e+06	1.19647e+06	1.51295e+06	1.78778e+06	1.56778e+06	871133
A6X935	Itih4	1	99.8004	33	611388	1.63342e+06	1.26472e+06	520891	1.29866e+06	1.24125e+06
Q9ESE1	Lrba	1	16.4374	32	502859	657696	279587	1.61334e+06	334928	370496
Q9EQH2	Erap1	1	40.3116	32	3.22125e+06	3.51347e+06	2.75135e+06	3.56944e+06	1.62628e+06	2.70977e+06
Q9D819	Ppa1	1	52.1212	32	2.5035e+07	2.01049e+07	1.89046e+07	2.40663e+07	2.29719e+07	2.96906e+07
Q9D312	Krt20	1	162.298	32	2.66431e+07	3.44159e+07	5.26974e+07	4.81651e+07	5.77808e+07	5.86993e+07
Q9CU62	Smc1a	1	7.00246	32	518874	396655	1.40675e+06	1.76837e+06	399575	269207
Q8CIZ8	Vwf	1	60.2621	32	468471	472712	1.17426e+06	1.19569e+06	223664	217047
Q8BWT1	Acaa2	1	115.761	32	7.68591e+06	1.04756e+07	1.56751e+07	1.61691e+07	2.23889e+07	2.21568e+07
Q80Z19	Muc2	1	24.6864	32	808466	1.22171e+06	729824	1.13229e+06	415538	672203
Q7TT50	Cdc42bpb	1	20.0881	32	536319	454508	399113	1.43779e+06	508658	663265
Q6P5F9	Xpo1	1	78.1023	32	2.88083e+06	1.66466e+06	1.97274e+06	1.4211e+06	2.68012e+06	1.33932e+06
Q6P5D8	Smchd1	1	32.1254	32	307896	228258	569313	550368	348982	321760
Q61316	Hspa4	1	149.074	32	3.74441e+06	4.02889e+06	5.96051e+06	4.69578e+06	4.46604e+06	4.15319e+06
Q61001	Lama5	1	48.001	32	1.33333e+06	3.1409e+06	593048	393519	811925	847166
Q3UPL0	Sec31a	1	121.211	32	3.3408e+06	3.59607e+06	3.09451e+06	3.50344e+06	2.71451e+06	2.62809e+06
Q0KL02	Trio	1	8.07415	32	199821	110582	283763	480692	236431	159721
Q00519	Xdh	1	56.9145	32	5.46244e+06	4.38662e+06	2.03812e+06	2.70083e+06	2.07585e+06	1.95648e+06
P58281	Opa1	1	68.9367	32	937354	893179	877215	1.58383e+06	1.14923e+06	1.90555e+06
P56399	Usp5	1	77.4193	32	7.70865e+06	9.63456e+06	3.97345e+06	4.12138e+06	2.83854e+06	2.82693e+06
P28271	Aco1	1	101.291	32	4.88984e+06	5.2192e+06	5.06919e+06	5.58489e+06	3.75754e+06	4.11218e+06
P19001	Krt19	1	263.111	32	8.12952e+07	8.08746e+07	2.27334e+08	1.81726e+08	2.24522e+08	2.38757e+08
P15508	Sptb	1	40.1622	32	306604	530162	641359	508146	516179	1.14754e+06
P10107	Anxa1	1	157.621	32	2.19575e+07	1.96277e+07	1.53767e+07	1.49585e+07	1.3582e+07	1.25195e+07
P06745	Gpi	1	121.528	32	2.17816e+07	1.74998e+07	2.52378e+07	2.17563e+07	2.10151e+07	2.45304e+07
O70475	Ugdh	1	119.848	32	5.00193e+06	6.14088e+06	9.12249e+06	8.07503e+06	9.27173e+06	9.22083e+06
O08709	Prdx6	1	136.921	32	2.95875e+07	2.61427e+07	4.84165e+07	4.88338e+07	5.03379e+07	4.83713e+07
A2AKX3	Setx	2	2.70193	32	363972	986328	1.11512e+06	524702	832694	644116
Q9Z277	Baz1b	1	4.02943	31	1339533	1.31893e+06	1.35643e+06	1.80498e+06	1.34131e+06	297008
Q9Z0U1	Tjp2	1	19.9632	31	751186	729758	825269	1.22368e+06	878964	830164
Q9WTI7	Myo1c	1	59.7842	31	1.98179e+06	1.78507e+06	3.80028e+06	1.95941e+06	954421	1.08349e+06
Q9JLC8	Sacs	1	3.93283	31	464535	206777	900113	177515	256166	478168
Q9ERU9	Ranbp2	1	23.9133	31	517909	93337.9	337660	273445	641394	2.11825e+06
Q9EQH3	Vps35	1	96.7353	31	4.66287e+06	4.23146e+06	5.99683e+06	4.14063e+06	3.8483e+06	3.37989e+06
Q9EPQ8	Tcf20	1	3.98336	31	855443	1.28566e+06	2.43674e+06	1.23734e+06	2.17543e+06	2.17168e+06
Q9DBT9	Dmgdh	1	96.2944	31	1.63928e+06	1.50135e+06	825429	662032	699470	313981
Q9DBR7	Ppp1r12a	1	36.7406	31	2.00011e+06	1.23562e+06	2.46467e+06	2.20515e+06	3.16141e+06	2.61456e+06
Q9D8N0	Eef1g	1	58.1681	31	1.24067e+07	8.84543e+06	2.04621e+07	2.19863e+07	1.81742e+07	1.83494e+07
Q9CPY7	Lap3	1	101.234	31	4.01293e+06	4.5097e+06	9.08318e+06	9.18907e+06	7.26678e+06	7.48292e+06
Q99NE5	Rims1	1	24.3517	31	394946	2.03012e+06	442729	1.15077e+06	801632	518550
Q99MN1	Kars1	1	22.6351	31	1.88552e+06	1.82246e+06	2.33054e+06	4.88842e+06	4.94691e+06	9.08065e+06
Q925I1	Atad3	1	40.4188	31	1.55246e+06	2.42495e+06	3.20872e+06	2.36349e+06	1.02091e+06	1.89466e+06
Q924A2	Cic	1	4.00062	31	6.20648e+06	293988	6.32839e+06	787032	216556	517190
Q91Y97	Aldob	1	112.016	31	5.90665e+07	5.97373e+07	7.5359e+07	7.95717e+07	9.63263e+07	8.80282e+07
Q8BI84	Mia3	1	28.1042	31	593869	1.07437e+06	630822	468743	481206	288460
Q8BGD9	Eif4b	1	28.3311	31	630806	1.48769e+06	1.50394e+06	895460	863305	1.02983e+06
Q61290	Cacna1e	1	4.04703	31	521897	533849	897340	746409	218691	532327
Q60847	Col12a1	1	103.415	31	550000	547947	825238	1.66809e+06	850882	1.01976e+06
Q04857	Col6a1	1	86.8623	31	2.09735e+06	1.83882e+06	2.59842e+06	2.62261e+06	800755	907208
P68040	Rack1	1	132.921	31	3.05215e+07	3.00073e+07	4.79721e+07	4.41042e+07	4.56896e+07	5.1424e+07
P48036	Anxa5	1	158.423	31	1.33512e+07	1.4431e+07	3.81132e+07	2.98321e+07	2.64665e+07	2.61144e+07
P35564	Canx	1	84.0768	31	9.94614e+06	1.21059e+07	1.5909e+07	1.63069e+07	7.88608e+06	6.39072e+06
O55143	Atp2a2	1	130.994	31	3.56945e+06	3.42555e+06	5.14597e+06	5.04482e+06	1.8699e+06	2.80329e+06
O08553	Dpysl2	1	189.472	31	7.13252e+06	5.48576e+06	8.41651e+06	1.11258e+07	8.4922e+06	9.14349e+06
E9Q3L2	Pi4ka	1	7.9409	31	1.29995e+06	1.3254e+06	1.19269e+06	472657	1.14321e+06	1.26761e+06
A2AQ25	Skt	1	4.0263	31	1.83554e+06	989024	297083	541476	241885	246802
Q9WV92	Epb41l3	1	43.4707	30	2.60126e+06	3.22003e+06	2.81883e+06	3.75971e+06	1.59257e+06	2.01469e+06
Q9JLN9	Mtor	1	35.9934	30	416350	403515	1.03456e+06	1.16626e+06	916243	205689
Q9D0R2	Tars1	1	71.9326	30	2.80696e+06	3.0836e+06	3.98283e+06	4.22777e+06	1.69665e+06	2.24013e+06
Q99LB7	Sardh	1	80.2826	30	1.11174e+06	591519	936368	918519	1.24637e+06	1.85283e+06
Q99KK7	Dpp3	1	54.8746	30	6.49403e+06	3.5744e+06	7.42058e+06	3.687e+06	4.57117e+06	7.31193e+06
Q99K48	Nono	1	44.568	30	4.13474e+06	3.50218e+06	2.62564e+06	3.86231e+06	2.84298e+06	2.57328e+06
Q8K4L3	Svil	1	3.94171	30	459344	462083	573523	1.19508e+06	794176	529307
Q8BPN8	Dmxl2	1	24.022	30	1.92907e+06	270662	527211	401013	851242	917216
Q80W93	Hydin	1	4.02012	30	96800.4	105534	217009	410014	230475	211980
Q80TJ1	Cadps	1	48.1268	30	865414	709233	453340	306300	544100	531445
Q6P1G2	Kdm2b	1	12.0769	30	163784	259877	307372	1.20313e+06	218263	242567
Q64133	Maoa	1	73.6371	30	9.67622e+06	1.14413e+07	1.99031e+07	2.27128e+07	8.02117e+06	7.75131e+06
Q62383	Supt6h	1	4.03974	30	721678	443591	675563	777000	821544	700301
Q61739	Itga6	1	11.9548	30	2.13246e+06	1.67597e+06	1575554	1.59505e+06	573591	855615
Q61702	Itih1	1	68.5484	30	469721	705330	1.31097e+06	1.42181e+06	1.22891e+06	1.31164e+06
Q60854	Serpinb6	1	65.5853	30	1.05964e+07	1.01213e+07	9.12943e+06	8.66647e+06	1.13468e+07	9.79919e+06
Q60710	Samhd1	1	39.9083	30	3.85997e+06	3.08926e+06	3.47786e+06	2.25479e+06	3.04077e+06	3.95228e+06
Q60675	Lama2	1	24.0663	30	1.4277e+06	420929	299360	1.76575e+06	84323.5	140497
Q60604	Scin	1	10.7012	30	4.68081e+06	3.10467e+06	8370836	6.97846e+06	8.52408e+06	7.79276e+06
Q5SW19	Cluh	1	33.1872	30	1.42652e+06	1.57618e+06	2.23261e+06	1.98907e+06	1.74371e+06	2.12496e+06
Q569Z6	Thrap3	1	26.2523	30	1.78372e+06	960951	1.25865e+06	394872	426298	1.45219e+06
Q3UMF0	Cobll1	1	12.0195	30	687381	1.41922e+06	552444	742124	511607	741302
P80315	Cct4	1	59.4761	30	6.57403e+06	7.71654e+06	7.58088e+06	8.47493e+06	4.08345e+06	7.3142e+06
P70441	Nherf1	1	65.4535	30	1.922e+07	1.71691e+07	2.11004e+07	2.31719e+07	2.4474e+07	1.82339e+07
P26040	Ezr	1	141.908	30	4.63975e+06	5.32316e+06	8.19881e+06	7.99307e+06	9.27205e+06	9.52177e+06
P22682	Cbl	3	4.00504	30	3.28176e+06	9.69239e+06	2.89686e+06	1.60389e+06	2.50381e+06	3.56718e+06
P06684	C5	1	96.246	30	681086	770541	225450	965319	831960	451863
P04186	Cfb	1	104.653	30	3.03069e+06	2779190	2.79428e+06	2.53527e+06	3.52406e+06	4.78077e+06
O88844	Idh1	1	111.692	30	8.72786e+06	6.53171e+06	1.84595e+07	1.35294e+07	1.57768e+07	1.82196e+07
B2RX88	Cspp1	1	4.09079	30	1.00334e+06	777563	717242	1.04044e+06	630543	439839
Q9R269	Ppl	1	4.01706	29	1.17984e+06	1.27804e+06	438690	1.21859e+06	233887	154516
Q9JIF7	Copb1	1	82.6757	29	2.74297e+06	2.28712e+06	4.70391e+06	3.95761e+06	3.82439e+06	3.21484e+06
Q9DCD0	Pgd	1	113.301	29	1.27196e+07	1.40622e+07	2.67199e+07	2.54212e+07	1.69184e+07	1.33506e+07
Q9D1A2	Cndp2	1	159.798	29	1.9162e+07	2.01238e+07	2.43273e+07	2.57887e+07	2.07164e+07	1.7578e+07
Q9D0F9	Pgm1	1	123.769	29	3.07722e+06	3.30749e+06	6.75012e+06	4.19244e+06	3.58105e+06	3.44189e+06
Q91YT0	Ndufv1	1	46.6277	29	5.82282e+06	5.99409e+06	4.17826e+06	4997207	7.83162e+06	6.40563e+06
Q71LX4	Tln2	1	53.69	29	1.2146e+06	198030	455110	516048	300903	406984
Q6A4J8	Usp7	1	26.6494	29	2.50328e+06	2.06512e+06	2.45678e+06	1.59302e+06	2.22095e+06	290886
Q61595	Ktn1	1	48.2761	29	586162	497060	1.43986e+06	945949	592641	621558
Q3URU2	Peg3	1	12.0114	29	324118	103769	294051	349582	453708	523328
Q04690	Nf1	1	8.18563	29	839214	867629	640197	929296	685995	2.60872e+06
Q02819	Nucb1	1	56.8694	29	3.98791e+06	2.68536e+06	6.2451e+06	6.01894e+06	6.91129e+06	6.40549e+06
P97927	Lama4	1	36.9713	29	606809	2.11145e+06	1.09698e+06	1.362e+06	557528	1.11754e+06
P97807	Fh	1	97.4947	29	1.13434e+07	1.11471e+07	1.31543e+07	1.22035e+07	9.08588e+06	1.05859e+07
P80316	Cct5	1	84.1498	29	1.04851e+07	9.79976e+06	6.32975e+06	6.98486e+06	6.77034e+06	9.05435e+06
P80314	Cct2	1	145.239	29	7.22634e+06	5.26837e+06	6.49502e+06	6.19138e+06	8.51057e+06	8.24749e+06
P67778	Phb1	1	86.8496	29	1.68374e+07	2.07975e+07	4.11469e+07	2.92593e+07	2.39588e+07	6.52417e+07
P51432	Plcb3	1	63.9963	29	1.875e+06	1.80664e+06	2.56566e+06	3.08695e+06	2.31447e+06	1.66477e+06
P34914	Ephx2	1	73.3153	29	3.08898e+06	4.43682e+06	4.28981e+06	4.88515e+06	6.0698e+06	6.15065e+06
P26041	Msn	1	151.473	29	1.71201e+06	1.97266e+06	4.13352e+06	4.47494e+06	4.27143e+06	3.76268e+06
P16460	Ass1	1	77.2607	29	1.07101e+06	2.16881e+06	5.5645e+06	1.55809e+06	2.80695e+06	1.01279e+06
P09470	Ace	1	24.0708	29	369399	824061	667889	522131	606166	605475
P09411	Pgk1	1	169.152	29	3.32822e+07	3.08722e+07	4.02384e+07	3.48293e+07	3.95014e+07	3.35679e+07
P05784	Krt18	1	128.815	29	7.53662e+06	5.24784e+06	2.02626e+07	2.43034e+07	3.29692e+07	2.98824e+07
O89020	Afm	1	112.598	29	2.34943e+06	2.688e+06	1.12259e+06	3.39807e+06	2.1701e+06	1.93197e+06
O55131	Septin7	1	54.4221	29	1.07648e+06	1.1402e+06	1.28372e+06	3.39601e+06	2.7884e+06	2.08918e+06
O35643	Ap1b1	1	139.739	29	2.2977e+06	1.99968e+06	4.7189e+06	4.11164e+06	3.39183e+06	2.06954e+06
E9QAM5	Helz2	1	4.02397	29	330161	481555	367682	683840	338920	476769
Q9Z2I9	Sucla2	1	114.987	28	5.18006e+06	4.09345e+06	7.63862e+06	1.1425e+07	9.04408e+06	8.21828e+06
Q9JLJ2	Aldh9a1	1	70.9992	28	1.00442e+07	9.96193e+06	1.54901e+07	1.81433e+07	1.52543e+07	1.48754e+07
Q9ET54	Palld	1	44.3923	28	2.96217e+06	2.859e+06	3.62211e+06	3.72996e+06	3.63729e+06	3.09304e+06
Q9CZU6	Cs	1	103.933	28	3.5601e+07	3.80606e+07	3.97369e+07	3.73575e+07	3.25365e+07	3.07455e+07
Q99K67	Aass	1	76.4632	28	416276	625079	1.84151e+06	1.58937e+06	1.43781e+06	1.37483e+06
Q99JF8	Psip1	1	16.159	28	1.88953e+06	2.13877e+06	799664	1.96303e+06	806940	1.43969e+06
Q93092	Taldo1	1	86.1429	28	2.57272e+07	2.63688e+07	3.41066e+07	3.19133e+07	3.41291e+07	3.1442e+07
Q921M3	Sf3b3	1	71.3989	28	1.73627e+06	3.25817e+06	1.20998e+06	2.69219e+06	2.189e+06	2.24996e+06
Q921G7	Etfdh	1	74.3797	28	3.36925e+06	2.37179e+06	4.35957e+06	4.05242e+06	3.09763e+06	3.07968e+06
Q91W97	Hkdc1	1	10.6801	28	1.68211e+06	2.15989e+06	3.07585e+06	2.66916e+06	1.66479e+06	1.34889e+06
Q8R0Y6	Aldh1l1	1	73.0007	28	2.66564e+06	2.81971e+06	4.19501e+06	2.22982e+06	1.77112e+06	1.70981e+06
Q8K284	Gtf3c1	1	7.97617	28	597397	354900	207414	503173	256802	3.3601e+06
Q8CHG3	Gcc2	1	4.16015	28	225680	474126	1.48753e+06	661574	165383	33819.7
Q8CH25	Sltm	1	17.0467	28	781430	507521	503138	438516	333388	254075
Q8CGK3	Lonp1	1	96.3252	28	460727	1.20151e+06	1.04776e+06	896671	402287	669301
Q8BZF8	Pgm5	1	60.3716	28	8.79628e+06	1.14251e+07	1.11635e+07	1.47878e+07	1.124e+07	9.28454e+06
Q8BP47	Nars1	1	32.0091	28	3.12626e+06	2.82335e+06	6.34198e+06	7.13832e+06	4.899e+06	4.84159e+06
Q8BMJ2	Lars1	1	56.1937	28	2.73285e+06	2.56225e+06	1.44871e+06	1.40579e+06	1.1767e+06	658475
Q8BMF4	Dlat	1	72.4373	28	5.84729e+06	6.10819e+06	1.00003e+07	7.82073e+06	5.54167e+06	4.82339e+06
Q80YX1	Tnc	1	75.6396	28	1.02687e+06	976829	415018	648310	982080	1.10163e+06
Q7TPV4	Mybbp1a	1	79.3079	28	278120	391005	722786	684117	497817	719331
Q76MZ3	Ppp2r1a	1	71.4936	28	3.18359e+06	2.9411e+06	1.31255e+07	2.42568e+07	1.18656e+07	1.74535e+07
Q3UMT1	Ppp1r12c	1	27.2714	28	1.82226e+06	732090	5.91001e+06	4.6973e+06	4.08177e+06	4.3145e+06
Q01065	Pde1b	3	4.03894	28	5.40129e+06	2.41191e+06	2.14232e+06	2.78375e+06	1.13069e+06	2.53726e+06
P80318	Cct3	1	112.791	28	6.9269e+06	6.7012e+06	8.10269e+06	8.30948e+06	8.24545e+06	8.85357e+06
P62702	Rps4x	1	50.1926	28	1.30409e+07	1.73697e+07	2.19286e+07	2.11202e+07	2.18649e+07	1.08884e+07
P61979	Hnrnpk	1	106.63	28	3.51417e+07	3.23458e+07	2.54223e+07	2.58085e+07	3.1964e+07	2.99522e+07
P11881	Itpr1	1	35.0291	28	245458	1.54533e+06	2.0403e+06	1.83526e+06	298730	194295
P11087	Col1a1	1	32.6757	28	1.53588e+06	2.44458e+06	4.04951e+06	4.78609e+06	3.43203e+06	1.13943e+06
P10493	Nid1	1	91.4349	28	1.88933e+06	1.67633e+06	3.25829e+06	3.13555e+06	3.32422e+06	1.67217e+06
P08249	Mdh2	1	187.732	28	1.09848e+08	1.13941e+08	2.18163e+08	2.09676e+08	2.49187e+08	2.53519e+08
P03332	gag	17	23.619	28	7.23267e+06	6.07304e+06	1.91387e+06	1.35751e+06	1.01172e+06	9.02105e+06
O88322	Nid2	1	47.6003	28	1.05302e+06	640876	1.09949e+06	895424	444618	1.26262e+06
O08677	Kng1	1	97.7348	28	6.13012e+06	1.5691e+06	2.22602e+06	1.72116e+06	3.5531e+06	2.39099e+06
O08599	Stxbp1	1	101.587	28	1.15214e+06	2.29408e+06	953079	682024	895707	1.0497e+06
B2RXS4	Plxnb2	1	40.0841	28	476101	296051	448658	494208	512549	202371
Q9R112	Sqor	1	123.94	27	7.02101e+06	5.7106e+06	5.33588e+06	1.02285e+07	6.19624e+06	8.95871e+06
Q9ET01	Pygl	1	120.26	27	943903	1.9641e+06	486635	2.28706e+06	1.27051e+06	574520
Q9EQ20	Aldh6a1	1	85.3203	27	7.68715e+06	6.35128e+06	7.74417e+06	6.15375e+06	4.08446e+06	4.42841e+06
Q9DB77	Uqcrc2	1	70.2326	27	9.86734e+06	1.33384e+07	3.04863e+07	2.9843e+07	3.17494e+07	3.09055e+07
Q9CWJ9	Atic	1	124.096	27	6.23755e+06	5.29932e+06	6.91952e+06	7.23821e+06	5.9063e+06	5.7205e+06
Q9CQN1	Trap1	1	103.606	27	2.35489e+06	3.89034e+06	6.61902e+06	3.31132e+06	2.02435e+06	5.67779e+06
Q99K30	Eps8l2	1	27.5552	27	1.29046e+06	1.22912e+06	1.02464e+06	1.83494e+06	1.36456e+06	1.74441e+06
Q99K01	Pdxdc1	1	28.816	27	2.03756e+06	1.96633e+06	6.85981e+06	2.15876e+06	2.75278e+06	2.77875e+06
Q922B2	Dars1	1	63.776	27	4.95841e+06	3.47749e+06	8.65791e+06	8.45505e+06	6.47041e+06	6.35523e+06
Q920B9	Supt16h	1	16.2985	27	734635	483206	1.11465e+06	456263	884847	406148
Q91ZA3	Pcca	1	48.3156	27	1.25364e+06	1.41166e+06	1.85374e+06	1.96115e+06	1.65612e+06	2.09981e+06
Q91W90	Txndc5	1	115.814	27	8.0269e+06	1.10732e+07	3.37336e+07	3.25312e+07	1.81629e+07	2.18514e+07
Q8VEM8	Slc25a3	1	42.7506	27	1.18209e+07	9.24329e+06	1.56861e+07	2.25109e+07	7.83251e+06	1.22509e+07
Q8VC30	Tkfc	1	78.0906	27	9.25767e+06	1.08146e+07	1.29545e+07	1.37708e+07	9.79321e+06	1.06985e+07
Q8QZT1	Acat1	1	122.158	27	1.19055e+07	15485654	1.85058e+07	1.79403e+07	1.77699e+07	2.07029e+07
Q8JZR0	Acsl5	1	107.497	27	1.12146e+07	1.13222e+07	2.40665e+07	2.26863e+07	6.83388e+06	7.43912e+06
Q8C650	Septin10	2	6.90785	27	1.15352e+06	773674	1.75073e+06	2.4559e+06	1.2836e+06	1.29816e+06
Q8BU30	Iars1	1	16.2523	27	987046	640034	525529	704795	332961	516817
Q61789	Lama3	1	15.9017	27	597359	655854	239302	690799	320517	706333
Q61703	Itih2	1	43.034	27	927380	436227	573818	672384	429863	392842
Q3U1J4	Ddb1	1	76.9723	27	4.76713e+06	4.07559e+06	4.54217e+06	4.67468e+06	3.43578e+06	1.39996e+06
Q06890	Clu	1	71.9569	27	3.08514e+06	2.01583e+06	1.65333e+07	2.25014e+07	738237	678818
Q04447	Ckb	1	165.946	27	7.13701e+07	6.63094e+07	1.43864e+08	1.1958e+08	1.18891e+08	1.51938e+08
P80313	Cct7	1	70.9596	27	1.07691e+07	5.72053e+06	6.47787e+06	8.81928e+06	8.36599e+06	7.57644e+06
P54071	Idh2	1	109.965	27	8.55843e+06	7.86503e+06	1.1494e+07	1.16219e+07	1.05547e+07	8.59181e+06
P53657	Pklr	1	47.5192	27	3.92264e+06	5.11058e+06	1.02296e+07	9.51728e+06	4.61285e+06	3.04936e+06
P37040	Por	1	87.8297	27	1.88688e+06	1.69159e+06	2.62528e+06	2.45588e+06	1.65833e+06	1.44592e+06
P33173	Kif1a	1	4.03495	27	1.0901e+06	589971	1.55151e+06	1.50179e+06	173602	425245
P32020	Scp2	1	62.5696	27	1.11033e+07	7.97934e+06	1.39483e+07	1.32601e+07	1.36325e+07	1.41282e+07
P24527	Lta4h	1	84.9124	27	1.46664e+07	1.28776e+07	1.46847e+07	1.23145e+07	1.31555e+07	1.33391e+07
P21271	Myo5b	1	34.471	27	585422	659537	194288	429546	1.80098e+06	201084
P14152	Mdh1	1	96.5316	27	2.68261e+07	2.7136e+07	5.73691e+07	6.75475e+07	6.38335e+07	6.75493e+07
P11369	Pol	1	2.05222	27	5.70553e+06	2.90346e+06	2.41862e+07	2.32432e+07	1.69592e+07	1.75984e+07
P07310	Ckm	1	64.1912	27	5.83682e+06	6.04339e+06	10465676	8.65398e+06	9.65581e+06	8.72394e+06
P05201	Got1	1	88.2841	27	1.88882e+07	1.78516e+07	1.21968e+07	9.79022e+06	1.24058e+07	1.46816e+07
O55017	Cacna1b	1	4.00356	27	831332	3.24133e+06	1.95229e+06	2.03923e+06	1.70852e+06	1.26024e+06
O08810	Eftud2	1	27.2852	27	3.3685e+06	1.96677e+06	3.1006e+06	2.88354e+06	848626	871106
O08808	Diaph1	1	38.7938	27	3.60587e+06	1.65479e+06	1.25007e+06	2.02944e+06	885151	929881
A3KGV1	Odf2	1	3.98975	27	2.02322e+06	1.30602e+06	3.19827e+06	1.99813e+06	1.91641e+06	2.2874e+06
A2A9C3	Szt2	1	8.04351	27	761718	1.28291e+06	840155	1.48264e+06	907590	1.08607e+06
Q9ESF1	Otof	1	2.76528	26	763743	722358	693583	246755	176055	110187
Q9D379	Ephx1	1	49.5409	26	2.17827e+06	3.25953e+06	4.26386e+06	2.7544e+06	1.71136e+06	1.50057e+06
Q9D0K2	Oxct1	1	79.372	26	4.92613e+06	3.61996e+06	6.45774e+06	4.6166e+06	4.82135e+06	7.07004e+06
Q99P72	Rtn4	1	93.2851	26	1.83419e+06	2.10731e+06	1.84358e+06	1.27537e+06	751387	2.33145e+06
Q91Z83	Myh7	1	140.654	26	1.26236e+06	383138	5.08277e+06	131983	78773.7	4.6378e+06
Q8VDD9	Phip	1	3.96203	26	1.3748e+06	671559	338520	1.08883e+06	874868	1.5837e+06
Q8VCT3	Rnpep	1	72.585	26	4.88846e+06	6.08967e+06	9.94896e+06	1.06119e+07	7.25176e+06	8.45929e+06
Q8CJ40	Crocc	1	9.98165	26	255960	1.37129e+06	9.21018e+06	8.88983e+06	6.38293e+06	172434
Q8CH18	Ccar1	1	4.06452	26	1.88303e+06	138224	1.33527e+06	2.24957e+06	815936	1.31505e+06
Q8BW75	Maob	1	45.7219	26	3.47917e+06	4.22146e+06	4.37243e+06	5.61048e+06	3.10147e+06	1.41304e+06
Q8BUR4	Dock1	1	4.00062	26	2.40588e+06	2.30927e+06	1.29899e+06	520299	3.03588e+06	135298
Q7TMK9	Syncrip	1	84.7758	26	4.66073e+06	4.15607e+06	5.58745e+06	5.50872e+06	4.74135e+06	6.28934e+06
Q6PIC6	Atp1a3	1	212.956	26	980344	439459	454386	661570	2.80358e+06	328648
Q69ZR2	Hectd1	1	20.0319	26	876780	298345	305241	212580	561140	606446
Q62351	Tfrc	1	65.9657	26	2.68618e+06	2.61586e+06	3.28119e+06	4.13457e+06	1.03681e+06	1.39047e+06
Q61656	Ddx5	1	80.8631	26	3.54214e+06	4.34113e+06	5.94069e+06	6.62839e+06	5.69973e+06	8.1942e+06
Q61292	Lamb2	1	43.0273	26	3.40244e+06	3.26239e+06	1.28083e+06	1.17539e+06	343983	260053
Q61245	Col11a1	1	7.93217	26	1.2638e+06	1.44783e+06	1.13554e+06	1.31613e+06	887848	1.29145e+06
Q60662	Akap4	1	35.9422	26	670044	2.25793e+06	632756	1.69313e+06	333413	1.88595e+06
Q5SWU9	Acaca	1	20.1419	26	647320	218415	174568	214435	482732	194694
Q5SNZ0	Ccdc88a	1	4.04948	26	271291	563936	503690	367443	273938	153457
Q5DTM8	Rnf20	1	4.06197	26	1.50635e+06	704923	1.35832e+06	2.08466e+06	557551	749523
Q02788	Col6a2	1	36.7358	26	1.13577e+06	2.2934e+06	3.1029e+06	2.71944e+06	363631	390533
P97500	Myt1l	1	3.97985	26	1.36053e+06	3.73846e+06	1.63449e+06	420544	1.13764e+06	1.34655e+06
P70670	Naca	1	73.4973	26	906238	418653	571144	420021	429073	282120
P59108	Cpne2	6	4.03179	26	2.54864e+06	1.2345e+06	1.63436e+06	2.17341e+06	1.69528e+06	1.63041e+06
P54822	Adsl	1	40.1618	26	3.18479e+06	2.76204e+06	2.65862e+06	2.33147e+06	2.44018e+06	2.06851e+06
P42227	Stat3	1	31.642	26	2.22011e+06	6.44461e+06	1.44839e+06	2.2573e+06	1.80603e+06	1.38186e+06
P41216	Acsl1	1	79.3836	26	1.80398e+06	2.16388e+06	4.0242e+06	1.9192e+06	1.1918e+06	2.36843e+06
P39053	Dnm1	1	51.853	26	361911	2.78747e+06	542201	610982	630880	361865
P35700	Prdx1	1	142.329	26	1.7424e+08	1.52775e+08	2.72283e+08	2.64635e+08	2.87427e+08	2.31848e+08
P29758	Oat	1	130.283	26	2.7387e+07	2.87761e+07	4.22184e+07	4.48951e+07	4.57608e+07	4.82628e+07
P24549	Aldh1a1	1	163.276	26	1.61659e+07	1.5841e+07	1.48896e+07	1.40785e+07	1.18417e+07	1.23372e+07
P21981	Tgm2	1	113.685	26	5.49084e+06	5.27142e+06	8.50356e+06	9.80129e+06	6.84572e+06	6.84891e+06
P18242	Ctsd	1	167.603	26	6.26269e+06	9.2448e+06	1.60041e+07	1.46197e+07	1.08631e+07	1.67085e+07
P08071	Ltf	1	40.0666	26	8.97134e+06	1.08207e+07	1.23715e+07	1.0554e+06	463871	1.65356e+06
O88572	Lrp6	2	4.13445	26	203456	345765	469037	384816	348734	364734
O70318	Epb41l2	1	44.4608	26	793910	756906	1.53462e+06	1.59375e+06	460469	518973
O35286	Dhx15	1	46.4248	26	4.82925e+06	5.19316e+06	3.10789e+06	2.6099e+06	1.20825e+06	1.33003e+06
O35129	Phb2	1	64.1696	26	1.09805e+07	1.00172e+07	1.15397e+07	1.36974e+07	1.71948e+07	1.28241e+07
O08550	Kmt2b	1	4.01706	26	420206	565848	360993	359408	168627	116905
G5E870	Trip12	1	23.919	26	747158	174329	356322	84394.6	216136	217174
E9Q4Z2	Acacb	1	24.2364	26	2.07368e+06	1.93379e+06	1.20263e+06	1.17791e+06	458509	1.07779e+06
A2AGT5	Ckap5	1	27.96	26	777140	913126	840768	917688	820630	809042
Q9Z2I0	Letm1	1	68.9615	25	495025	1.11106e+06	1.14441e+06	1.19614e+06	478827	459131
Q9QYJ0	Dnaja2	1	54.8856	25	6.91696e+06	7.37101e+06	5.63996e+06	7.14887e+06	4.69963e+06	6.34721e+06
Q9ERK4	Cse1l	1	33.3599	25	1.09137e+06	643656	9.22908e+06	2.78072e+06	7.54669e+06	9.1487e+06
Q9DCV7	Krt7	1	102.999	25	7.33987e+06	1.46726e+07	9.71626e+06	1.10422e+07	1.31519e+07	1.4247e+07
Q9D8E6	Rpl4	1	74.4868	25	3.90206e+06	4.17146e+06	8.52659e+06	8.94713e+06	2.63913e+06	2.99028e+06
Q9CQQ7	Atp5pb	1	68.2763	25	1.41801e+07	1.68067e+07	1.93669e+07	1.74171e+07	1.01349e+07	1.36399e+07
Q91XM9	Dlg2	1	75.9594	25	36390.9	115893	1.75597e+06	1.63517e+06	744982	1.0418e+06
Q91W43	Gldc	1	52.1933	25	122992	358943	944245	990914	742191	718224
Q8R151	Znfx1	1	4.06113	25	712161	420080	1.16397e+06	308435	253021	169276
Q8CHC4	Synj1	1	48.1717	25	2.88713e+06	749231	210009	411087	305630	491013
Q8BSQ9	Pbrm1	1	3.93852	25	703923	611773	925029	443172	109537	189588
Q8BFW7	Lpp	1	65.3469	25	7.99377e+06	8.21228e+06	1.21583e+07	9.1255e+06	1.20834e+07	7.4107e+06
Q80XI3	Eif4g3	1	12.1228	25	2.09155e+06	1.24774e+06	135348	539045	1.07804e+06	672051
Q6VNB8	Wdfy3	1	4.10642	25	690029	526054	707751	386487	146657	255084
Q6IRU2	Tpm4	1	133.842	25	1.5138e+07	1.03275e+07	1.0249e+07	1.08323e+07	1.09285e+07	1.27861e+07
Q6A065	Cep170	1	12.0116	25	281416	763897	199991	92122.6	256079	668945
Q64514	Tpp2	1	67.619	25	1.12496e+06	1.21556e+06	1.03993e+06	642892	818677	1.64545e+06
Q64464	Cyp3a13	1	35.6564	25	6.2297e+06	5.75865e+06	5.58538e+06	7.13542e+06	3.84194e+06	4.37735e+06
Q64318	Zeb1	2	2.19716	25	2.23008e+06	1.44425e+06	317775	350411	308300	1.70373e+06
Q62448	Eif4g2	1	34.0136	25	1.41683e+06	1.63341e+06	2.54826e+06	2.531e+06	1.00169e+06	2.42628e+06
Q62009	Postn	1	28.3578	25	3.12033e+06	1.32764e+06	5.07526e+06	5.2599e+06	3.48012e+06	4.78258e+06
Q3U7R1	Esyt1	1	67.2992	25	2.55658e+06	2.59389e+06	1.86493e+06	1.26233e+06	1.26362e+06	504090
P97872	Fmo5	1	41.8785	25	4.24176e+06	4.39944e+06	3.29943e+06	3.00545e+06	3.80345e+06	3.16392e+06
P97311	Mcm6	1	17.9321	25	564257	824537	621407	515290	1.70188e+06	1.42261e+06
P70168	Kpnb1	1	87.621	25	1.4447e+06	2.49251e+06	4.26541e+06	4.02423e+06	3.66841e+06	3.66336e+06
P61922	Abat	1	64.5114	25	1.47692e+06	2.36793e+06	1.71887e+06	3.2026e+06	403896	784823
P54869	Hmgcs2	1	102.907	25	1.50147e+06	1.49258e+06	1.50065e+06	2.06008e+06	1.65737e+06	1.43862e+06
P52825	Cpt2	1	54.8532	25	1.73091e+06	1.07365e+06	2.04861e+06	1.34366e+06	2.51429e+06	2.1464e+06
P50580	Pa2g4	1	77.6938	25	9.29657e+06	9.88623e+06	1.29161e+07	1.07516e+08	3.0935e+07	1.23449e+07
P23953	Ces1c	1	73.537	25	2.93773e+06	3.58654e+06	5.74876e+06	4.42547e+06	3.39549e+06	4.32337e+06
P14869	Rplp0	1	110.593	25	2.49293e+07	3.02987e+07	3.89551e+07	43046864	3.61262e+07	2.79611e+07
E9PYK3	Parp4	1	3.94299	25	2.20718e+06	1.53742e+06	394204	612363	995183	784875
Q9Z1Z0	Uso1	1	100.82	24	2.04989e+06	1.77619e+06	2.03148e+06	1.79034e+06	3.61777e+06	1.20908e+06
Q9QZE5	Copg1	1	79.9934	24	2.83079e+06	2.39859e+06	3.16047e+06	3.33401e+06	2.55561e+06	1.67581e+06
Q9QX47	Son	1	4.05693	24	258696	287416	100244	398100	195079	1.12017e+06
Q9DCN2	Cyb5r3	1	102.082	24	1.45268e+07	9.66359e+06	2.44648e+07	1.73319e+07	9.03204e+06	2.40498e+07
Q99JY0	Hadhb	1	136.615	24	1.28452e+07	1.21158e+07	9.07599e+06	9.17436e+06	1.18019e+07	1.21477e+07
Q91VI7	Rnh1	1	87.9122	24	4.64362e+06	3.84066e+06	1.24605e+07	1.12044e+07	9.20436e+06	8.17639e+06
Q8R1B4	Eif3c	1	87.1417	24	3.85045e+06	2.32334e+06	3.29475e+06	1.4882e+06	1.25127e+06	1.12601e+06
Q8K411	Pitrm1	1	72.2055	24	636536	415914	425363	137082	647369	931951
Q8K0C9	Gmds	1	48.8776	24	1.07847e+07	1.19588e+07	1.96673e+07	1.45956e+07	1.0743e+07	1.22814e+07
Q8C9J3	Spef2	1	4.09808	24	468212	221986	300585	358614	142422	2.54676e+06
Q8BKC5	Ipo5	1	65.0816	24	4.12453e+06	4.42443e+06	1.45997e+06	1.38098e+06	1.08761e+06	1.04151e+06
Q8BH59	Slc25a12	1	65.4054	24	1.92456e+06	5.29942e+06	2.95059e+06	2.54595e+06	2.55009e+06	2.34945e+06
Q8BG05	Hnrnpa3	1	95.7728	24	1.36973e+07	1.30954e+07	1.75548e+07	1.50635e+07	1.72419e+07	2.25351e+07
Q6ZQ08	Cnot1	1	16.2375	24	419718	570025	208327	464744	832623	60276.4
Q64511	Top2b	1	26.4869	24	772827	539111	280101	229573	119702	302141
Q62108	Dlg4	1	76.114	24	368652	489534	947631	854644	406917	426895
Q4VA53	Pds5b	1	14.6974	24	565047	375333	285163	250924	465842	184689
Q3V3R1	Mthfd1l	1	71.0343	24	1.0901e+06	683414	945420	1.28828e+06	615768	841818
Q04750	Top1	1	28.2518	24	687047	658124	1.14118e+06	909689	1.03954e+06	442564
Q01405	Sec23a	1	30.402	24	1.35222e+06	761259	2.76444e+06	2.43559e+06	2.08333e+06	1.63464e+06
Q00PI9	Hnrnpul2	1	52.6641	24	1.4721e+06	1.70162e+06	1.41151e+06	1.24572e+06	2.08911e+06	1.48205e+06
P97351	Rps3a	1	44.9679	24	7.22954e+06	7.38399e+06	6.79968e+06	7.13021e+06	6.01513e+06	5.99024e+06
P82198	Tgfbi	1	63.9958	24	1.19497e+06	1.58895e+06	1.63113e+06	2.53926e+06	2.25824e+06	1.09998e+06
P80317	Cct6a	1	79.509	24	3.46934e+06	4.32376e+06	7.96468e+06	8.6589e+06	7.59241e+06	8.22453e+06
P60229	Eif3e	1	26.0435	24	1.84647e+06	1.58978e+06	2.81015e+06	3.97677e+06	3.20527e+06	3.20596e+06
P58871	Tnks1bp1	1	20.144	24	698461	1.04074e+06	1.74032e+06	990812	557795	3.8826e+06
P51125	Cast	1	73.2045	24	2.58751e+06	2.49466e+06	1.29962e+06	1.93349e+06	1.17738e+06	1.12496e+06
P50247	Ahcy	1	79.8151	24	1.04008e+07	8.55417e+06	1.48138e+07	1.49357e+07	1.72779e+07	1.87446e+07
P49290	Epx	1	20.4352	24	608647	937914	2.5143e+06	2.28364e+06	968964	1.31779e+06
P42703	Lifr	1	28.1416	24	575400	487038	216406	955233	462226	428792
P35917	Flt4	1	16.1908	24	922935	1.18479e+06	1.44889e+06	1.22274e+06	1.01975e+06	1.00363e+06
P35601	Rfc1	1	4.1083	24	776060	759433	439422	937486	787109	1.38665e+06
P35123	Usp4	1	8.07988	24	1.45363e+06	546180	723153	227456	1.70563e+06	853068
P30416	Fkbp4	1	46.8965	24	1.09198e+07	7.49699e+06	1.35395e+07	1.24127e+07	1.30313e+07	1.23226e+07
P30275	Ckmt1	1	113.91	24	2.1439e+07	2.09572e+07	3.25183e+07	3.1542e+07	3.22596e+07	3.17086e+07
P14148	Rpl7	1	55.0691	24	2.52904e+06	1.78708e+06	5.81115e+06	6.7473e+06	3.00789e+06	5.91791e+06
P13707	Gpd1	1	57.9162	24	1.74237e+07	1.07416e+07	1.69902e+07	1.69418e+07	1.50269e+07	1.78098e+07
P13541	Myh3	1	124.809	24	161148	262105	549889	248194	354870	110372
P11983	Tcp1	1	86.7307	24	4.57735e+06	2.50301e+06	5.08773e+06	4.82609e+06	6.53542e+06	4.51827e+06
P10126	Eef1a1	1	209.427	24	4.76208e+07	5.23255e+07	7.30971e+07	7.56149e+07	7.43159e+07	7.14731e+07
P08775	Polr2a	1	17.845	24	953793	660875	722873	910643	541980	733567
P06800	Ptprc	1	19.8969	24	1.15626e+06	764259	852995	1.07172e+06	653565	353220
O88569	Hnrnpa2b1	1	94.1157	24	3.47299e+07	3.54948e+07	5.59205e+07	5.49131e+07	5.32807e+07	5.17384e+07
O35963	Rab33b	7	10.8822	24	2.42893e+06	2.58172e+06	4.85409e+06	2.52205e+06	1.69458e+06	2.02481e+06
G3X982	Aox3	1	20.2643	24	911644	302936	215382	184120	375213	392342
A2AR02	Ppig	1	4.01478	24	152696	240729	398191	880248	435884	321016
Q9Z0X1	Aifm1	1	79.524	23	2.35031e+06	6.75719e+06	4.45729e+06	4.07655e+06	2.86263e+06	3.36991e+06
Q9ESD7	Dysf	1	40.0019	23	583966	652310	1.44227e+06	436604	583867	545553
Q9EQQ9	Oga	1	7.96192	23	236677	565490	762612	1.41886e+06	756244	337622
Q9DBG6	Rpn2	1	108.273	23	7.02622e+06	4.34766e+06	1.06551e+07	1.14485e+07	4.87401e+06	4.65233e+06
Q9DBG3	Ap2b1	1	111.777	23	1.21157e+06	1.51262e+06	3.32435e+06	3.15222e+06	2.52526e+06	3.13567e+06
Q9CZW5	Tomm70	1	48.0835	23	588350	1.04835e+06	1.32587e+06	927847	1.23527e+06	1.17279e+06
Q9CZ13	Uqcrc1	1	56.744	23	1.14414e+07	1.32678e+07	2.12981e+07	2.21952e+07	1.78211e+07	2.20859e+07
Q99LC5	Etfa	1	141.626	23	1.97005e+07	1.2662e+07	1.33797e+07	1.68486e+07	1.62566e+07	1.59387e+07
Q99KC8	Vwa5a	1	53.7551	23	2.11485e+06	2908070	5.87762e+06	1.54903e+06	1.59684e+06	2.03971e+06
Q99JG3	Anxa13	1	60.0262	23	3.1777e+06	3.87348e+06	7.43916e+06	6.69136e+06	6.66831e+06	5.23085e+06
Q922J3	Clip1	1	4.12653	23	1.18496e+06	710023	373965	449561	385517	207599
Q921U8	Smtn	1	19.9327	23	4.03238e+06	2.81809e+06	2.02129e+06	1.96648e+06	2.20435e+06	1.80574e+06
Q91VR5	Ddx1	1	46.021	23	3.38421e+06	2.87393e+06	2.34223e+06	3.32287e+06	2.87704e+06	2.68886e+06
Q8BML9	Qars1	1	49.62	23	984622	1.09046e+06	2.37743e+06	1.7228e+06	1.35977e+06	1.73055e+06
Q8BMK4	Ckap4	1	26.0934	23	1.28274e+06	1.5303e+06	2.09532e+06	2.30193e+06	786320	797012
Q8BMD8	Slc25a24	1	64.1859	23	6.83459e+06	7.55213e+06	5.54189e+06	4.24421e+06	8.19341e+06	7.59131e+06
Q80UG5	Septin9	1	47.0172	23	3.71647e+06	2.6603e+06	2.88516e+06	2.8396e+06	2.82227e+06	2.97756e+06
Q7TSJ2	Map6	1	48.3184	23	1.15867e+06	457025	1.3293e+06	1.1719e+06	577637	777552
Q7TSC1	Prrc2a	1	6.03024	23	383594	260384	1.62199e+06	1.27006e+06	969475	960311
Q7TPW1	Nexn	1	9.00999	23	416029	1.39989e+06	408313	2.51282e+06	393454	200577
Q6VH22	Ift172	1	4.00801	23	590456	285882	624417	655260	310073	511840
Q6VGS5	Ccdc88c	1	2.05023	23	360186	317498	397904	43587.4	54231.4	204944
Q6P6L0	Filip1l	1	8.26712	23	1.10453e+06	533705	682801	1.1258e+06	670266	1.341e+06
Q6NS46	Pdcd11	1	20.3099	23	484500	564623	741184	520902	1.67466e+06	453843
Q6A026	Pds5a	1	15.9852	23	766696	698198	323004	410040	308249	93498.1
Q61646	Hp	1	113.748	23	1.03951e+07	1.27723e+07	1.82546e+07	1.65371e+07	1.24313e+07	1.02687e+07
Q61164	Ctcf	1	7.91766	23	456701	772367	110993	1.43477e+06	1.26807e+06	1.04423e+06
Q5XG71	Utp20	1	3.94881	23	768897	536261	543966	380627	216438	3.8318e+06
Q3U9G9	Lbr	1	19.0885	23	1.6813e+06	1.04486e+06	5.93617e+06	3.91291e+06	1.90551e+06	2.89897e+06
Q3U0V1	Khsrp	1	51.9482	23	2.49252e+06	2.02301e+06	4.48925e+06	4.8117e+06	3.92426e+06	3.61099e+06
Q3TKT4	Smarca4	1	11.9158	23	679811	810960	531358	931513	1.13325e+06	946862
Q07113	Igf2r	1	24.0693	23	336495	408776	270798	142866	413522	510915
Q01279	Egfr	1	60.7781	23	986884	627063	774652	1.39216e+06	513742	266823
P97742	Cpt1a	1	36.197	23	1.51944e+06	2.05028e+06	1.15962e+06	1.71402e+06	1.07164e+06	2.54493e+06
P70335	Rock1	1	8.09858	23	910236	1.07042e+06	308962	231541	1.11887e+06	981129
P63101	Ywhaz	1	92.7907	23	8.29498e+07	8.088e+07	9.63248e+07	1.03113e+08	8.83632e+07	8.61236e+07
P63094	Gnas	2	26.4145	23	1.02628e+07	1.18179e+07	1.35755e+07	9.49991e+06	3.61795e+06	3.67524e+06
P62908	Rps3	1	67.1742	23	2.43403e+07	1.81466e+07	3.79043e+07	3.28663e+07	2.37255e+07	2.20996e+07
P62259	Ywhae	1	91.4372	23	2.81804e+07	2.99163e+07	3.50884e+07	2.93351e+07	3.69998e+07	3.33851e+07
P35436	Grin2a	1	28.0749	23	172589	258652	214354	1.05362e+06	371782	1.34855e+06
P28660	Nckap1	1	29.4692	23	933819	2.31801e+06	251458	637062	446896	258592
P27612	Plaa	1	24.9163	23	3.46583e+06	1.21052e+06	1.28235e+06	2.609e+06	952520	1.28969e+06
P25444	Rps2	1	51.4379	23	6.97069e+06	7.94347e+06	1.31029e+07	1.03372e+07	7.2897e+06	6.70762e+06
P19137	Lama1	1	6.13316	23	1.77143e+06	1.91284e+06	400610	332317	439633	399005
P11725	Otc	1	62.309	23	6.74471e+06	7.73452e+06	6.28768e+06	1.33352e+07	9.64484e+06	8.53634e+06
P08226	Apoe	1	57.3686	23	2.73873e+06	2.99724e+06	2.81375e+07	7.30838e+06	5.31753e+06	2.47777e+07
P00329	Adh1	1	90.5778	23	6.38705e+06	8.90945e+06	5.93637e+06	5.7605e+06	1.32927e+07	1.39002e+07
O70570	Pigr	1	21.9297	23	1.04287e+06	1.29465e+06	1.78544e+06	2.27013e+06	1.36898e+06	1.0931e+06
O70423	Aoc3	1	44.0137	23	5.68699e+06	5.77539e+06	7.52996e+06	8.06321e+06	2.56576e+06	2.55938e+06
O70400	Pdlim1	1	91.9174	23	9.63075e+06	1.01627e+07	1.83247e+07	1.93619e+07	2.40497e+07	22107067
O54988	Slk	1	8.18213	23	298646	170321	325856	425676	441627	240807
B2RQC6	Cad	1	23.9993	23	605543	821328	268210	211912	96301.9	78138.9
B1AZI6	Thoc2	1	3.96203	23	160504	524675	258758	454020	326352	284640
A2BH40	Arid1a	1	8.0428	23	1.63479e+06	1.03e+06	881474	825754	507994	207135
A2A8L1	Chd5	1	4.01327	23	14949.7	409528	313790	482332	310256	43453.1
A2A432	Cul4b	1	40.459	23	2.87509e+06	2.12838e+06	646858	745469	1.0412e+06	222542
Q9Z0R4	Itsn1	1	12.1859	22	1.28115e+06	944548	516469	275869	133293	181968
Q9WUA2	Farsb	1	49.4925	22	955089	6.41341e+06	2.12273e+06	2.53318e+06	1.19098e+06	2.24681e+06
Q9R1C7	Prpf40a	1	11.642	22	1.50568e+06	325413	704490	638905	438837	682965
Q9QYB5	Add3	1	29.175	22	1.877e+06	2.1968e+06	7.25917e+06	5.4911e+06	1.08372e+06	3.80247e+06
Q9JMH6	Txnrd1	1	93.8288	22	4.01414e+06	3.11406e+06	3.07201e+06	3.90786e+06	6.13967e+06	4.14639e+06
Q9JJ28	Flii	1	12.6348	22	778776	773360	267064	132573	56687.2	42925.1
Q9JHR7	Ide	1	32.7108	22	3013498	3.92026e+06	1.04402e+06	678833	797816	552125
Q9ESK9	Rb1cc1	1	3.98265	22	449291	491217	1.50026e+06	2.48495e+06	631858	671236
Q9D6R2	Idh3a	1	55.2851	22	1.10894e+07	1.29375e+07	1.71608e+07	1.3967e+07	1.66075e+07	1.80769e+07
Q9D5V5	Cul5	1	11.987	22	1.1583e+06	5.62898e+07	1.75423e+06	1.69806e+06	1.49862e+06	4.75085e+07
Q9D051	Pdhb	1	68.0487	22	2.94359e+07	2.81612e+07	1.16961e+07	1.25456e+07	9.8864e+06	1.11738e+07
Q99LF4	Rtcb	1	60.6999	22	1.14334e+07	2.95996e+06	2.60427e+06	3.20885e+06	2.53567e+06	2.5689e+06
Q922Q1	Mtarc2	1	58.9595	22	7.05847e+06	7.30208e+06	8.55545e+06	9.56565e+06	2.54612e+06	3.26795e+06
Q91ZW3	Smarca5	1	23.8141	22	596487	167623	319219	324518	392267	806520
Q91ZJ5	Ugp2	1	68.0326	22	5.58979e+06	4.51071e+06	8.18708e+06	5.77949e+06	6.87817e+06	6.07409e+06
Q91YR1	Twf1	1	27.5048	22	5.84055e+06	9.06478e+06	7.5775e+06	5.45917e+06	9.02068e+06	7.86952e+06
Q91WD5	Ndufs2	1	39.2044	22	3.34736e+06	3.30802e+06	4.20415e+06	3.40498e+06	3.24064e+06	3.58187e+06
Q8R3S6	Exoc1	1	7.93049	22	379582	320927	610681	1.26372e+06	514340	676453
Q8QZY1	Eif3l	1	39.9745	22	2.98681e+06	6.15682e+06	3.94531e+06	2.66386e+06	8.00437e+06	3.21164e+06
Q8CJF7	Ahctf1	1	8.16726	22	115534	280354	125259	182665	72436.2	34401
Q8CIH5	Plcg2	1	3.12726	22	1.66994e+06	2.48512e+06	722902	637249	196210	300722
Q8C5N3	Cwc22	1	8.02448	22	580589	518257	1.87728e+06	2.94283e+06	2.06755e+06	2.06897e+06
Q8C1B1	Camsap2	1	4.01026	22	808071	524864	1.96955e+06	1.46158e+06	1.1678e+06	957265
Q8BY87	Usp47	1	15.8837	22	384343	501517	414010	392583	603702	302553
Q8BK48	Ces2e	1	73.1448	22	2.1097e+07	1.35568e+07	3.34513e+07	2.6805e+07	1.96594e+07	1.63292e+07
Q8BH64	Ehd2	1	76.5977	22	5.22501e+06	2.44086e+06	5.23481e+06	4.56527e+06	3.25189e+06	2.97732e+06
Q7TSV4	Pgm2	1	69.8685	22	4.72897e+06	4.53472e+06	4.85481e+06	4.78308e+06	4.19243e+06	3.61231e+06
Q7TSE6	Stk38l	2	4.11018	22	936753	616492	884826	819277	356458	1.13951e+06
Q6PFD9	Nup98	1	15.9529	22	817878	2.19903e+06	542238	4.43063e+06	465847	736112
Q69ZW3	Ehbp1	1	3.97429	22	812313	1.42513e+06	622982	674082	102136	722098
Q64737	Gart	1	36.5174	22	1.38909e+06	1.11718e+06	791729	1.20063e+06	759791	639861
Q62318	Trim28	1	47.7738	22	1.45332e+06	1.20027e+06	2.54375e+06	2.48708e+06	1.87536e+06	3.73696e+06
Q61830	Mrc1	1	34.3952	22	83754.7	209652	772693	666914	390005	645069
Q569Z5	Ddx46	1	19.6947	22	167415	417290	140258	243013	257088	80424.9
Q4KWH5	Plch1	1	5.87522	22	1.18076e+06	1.01769e+06	1.45861e+06	1.62015e+06	1.34667e+06	1.10365e+06
Q3UTJ2	Sorbs2	1	18.049	22	3.24686e+06	4.83149e+06	1.75955e+06	2.14667e+06	1.10142e+06	748791
Q3TVA9	Ccdc136	1	23.9527	22	498272	812365	1.67825e+06	213617	207915	426509
Q08943	Ssrp1	1	7.95912	22	336438	528233	1.0129e+06	1.2806e+06	736029	293178
Q05D44	Eif5b	1	32.0437	22	201377	1.32915e+06	1.0658e+06	105620	230951	4.76598e+06
Q02257	Jup	1	31.4112	22	6.09358e+06	5.25381e+06	3.06193e+06	2.5236e+06	3.64217e+06	4.14436e+06
P70404	Idh3g	1	40.3844	22	2.30719e+06	2.79613e+06	1.27079e+07	1.00749e+07	9.26843e+06	1.0141e+07
P59242	Cgn	1	16.3561	22	1.6157e+06	1.22312e+06	1.72407e+06	2.15151e+06	697609	2.01653e+06
P53810	Pitpna	1	52.3431	22	2.76573e+06	3.89398e+06	3.25443e+06	3.78844e+06	5126481	4.81678e+06
P51885	Lum	1	86.7057	22	1.42773e+07	1.10295e+07	2.3265e+07	2.34402e+07	2.20642e+07	1.95883e+07
P50396	Gdi1	1	71.4416	22	1.25659e+06	1.48137e+06	2.54889e+06	2.09225e+06	1.30049e+06	2.01251e+06
P47856	Gfpt1	1	42.1231	22	3.16467e+06	2.89242e+06	3.71706e+06	4.81407e+06	4.38164e+06	3.19932e+06
P39061	Col18a1	1	19.1127	22	1.30597e+06	1.65344e+06	2.06201e+06	8.40773e+06	1.60219e+06	1.62213e+06
P35486	Pdha1	1	48.6707	22	654507	971604	8.30669e+06	5.79276e+06	5.4469e+06	5.67062e+06
P21619	Lmnb2	1	37.4597	22	1.73934e+06	1.48098e+06	2.51964e+06	2.58982e+06	2.25952e+06	1.96941e+06
P16858	Gapdh	1	195.334	22	6.81513e+07	6.58324e+07	1.27647e+08	1.30606e+08	1.4092e+08	1.38533e+08
P16015	Ca3	1	69.6237	22	1.33778e+07	2.72451e+07	1.89924e+07	1.78028e+07	1.24557e+07	9.3039e+06
P10852	Slc3a2	1	44.0875	22	4.72925e+06	6.6662e+06	6.54073e+06	9.43938e+06	5.88762e+06	6.11073e+06
P07759	Serpina3k	1	120.02	22	2.61277e+06	3.73043e+06	4.17456e+06	4.23743e+06	3.97449e+06	3.61827e+06
O35350	Capn1	1	38.9446	22	1.18194e+06	1.02734e+06	1.66768e+06	1.09695e+06	1.34189e+06	1.19137e+06
D3YYU8	Obsl1	1	16.0097	22	89815.9	400262	331226	700143	233057	556454
A2CG49	Kalrn	1	4.01935	22	600108	678090	192329	642273	335496	687222
A2AQP0	Myh7b	1	12.2875	22	416823	735542	421708	639290	909620	620328
A2A863	Itgb4	1	11.601	22	597348	644207	1.4906e+06	1.31805e+06	3.73441e+06	345606
Q9Z329	Itpr2	1	10.7383	21	323218	424169	2.20505e+06	1.00719e+06	506739	1.40203e+06
Q9WUA3	Pfkp	1	51.536	21	2.33945e+06	2.48738e+06	3.83722e+06	3.77532e+06	3.03233e+06	3.07496e+06
Q9R0K7	Atp2b2	1	52.4116	21	1.94216e+06	337217	476420	386428	400489	434506
Q9JIK5	Ddx21	1	47.3705	21	3.35093e+06	1.31392e+06	1.1624e+06	490471	790705	1.1824e+06
Q9JII6	Akr1a1	1	89.3144	21	1.77545e+07	1.78955e+07	2.18294e+07	2.1098e+07	2.03459e+07	3.42098e+07
Q9ESC8	Aff4	1	3.28418	21	203932	321258	570493	581424	467408	397299
Q9ES00	Ube4b	1	12.0557	21	928003	950061	581369	307690	917943	943130
Q9EPX2	Papln	1	12.1719	21	424568	2.77776e+06	560036	2.84042e+06	801438	1.55452e+06
Q9EPU0	Upf1	1	32.1468	21	523389	381165	811446	762384	640245	717684
Q9D1Q6	Erp44	1	37.0406	21	4.43542e+06	4.67467e+06	7.40106e+06	8.02451e+06	7.28127e+06	7.1287e+06
Q9CVB6	Arpc2	1	82.7977	21	4.41469e+06	6.58304e+06	9.2938e+06	8.50896e+06	9.5893e+06	1.04467e+07
Q9CR68	Uqcrfs1	1	50.1038	21	1.27436e+07	1.27552e+07	2.2365e+07	1.85269e+07	3.16926e+07	3.45371e+07
Q99MR6	Srrt	1	21.988	21	656606	8.85918e+06	1.76038e+07	1.75967e+07	1.53349e+07	1.57474e+07
Q99LC3	Ndufa10	1	90.0216	21	6.3208e+06	6.50468e+06	5.61612e+06	3.8725e+06	6.00734e+06	5.54815e+06
Q8VE73	Cul7	1	3.97085	21	317685	169000	593539	181337	577967	417698
Q8K019	Bclaf1	1	23.551	21	463609	277295	215568	744931	381461	309616
Q8CGB3	Uaca	1	4.02166	21	344249	1.30378e+06	2.24492e+06	2.09254e+06	1.9444e+06	2.21327e+06
Q8CG47	Smc4	1	14.3387	21	1.55208e+06	167454	251771	251577	358495	115977
Q6WKZ8	Ubr2	1	4.06965	21	357482	302134	1.28655e+06	542320	201717	86291.4
Q6PNC0	Dmxl1	1	4.0163	21	242946	97556.3	470346	338551	217061	317795
Q6PAR5	Gapvd1	1	20.0388	21	853471	1.42751e+06	521017	296785	260073	163494
Q6A0A9	FAM120A	1	42.6831	21	1.35275e+06	1.25735e+06	1.14692e+06	598991	801078	850527
Q61768	Kif5b	1	46.8718	21	1.5828e+06	1.78432e+06	933556	652090	781569	887350
Q61704	Itih3	1	54.9454	21	1.06262e+06	1.54772e+06	1.31109e+06	1.19663e+06	1.21363e+06	1.39881e+06
Q5XJY5	Arcn1	1	60.8674	21	3.33678e+06	1.52278e+07	1.01291e+07	7.9448e+06	1.08775e+07	9.45734e+06
Q5S003	Spag17	1	3.99551	21	352708	446297	33338.8	322352	377147	304062
Q5I012	Slc38a10	1	20.0993	21	2.76968e+06	2.41521e+06	882088	666366	708997	485424
Q5DTT3	Tasor2	1	4.01706	21	593964	464056	1.4793e+06	600387	1390280	1.15138e+06
Q1HFZ0	Nsun2	1	35.3478	21	427976	660868	308677	853660	892875	1.39928e+06
Q01149	Col1a2	1	33.2927	21	1.91947e+06	4.56723e+06	3.80619e+06	7.61947e+06	3.71111e+06	728374
P97479	Myo7a	1	12.0588	21	212797	230131	255153	147141	235608	152000
P97371	Psme1	1	95.6475	21	1.94006e+07	1.53161e+07	2.18367e+07	2.08654e+07	1.91047e+07	1.78923e+07
P62962	Pfn1	1	82.7751	21	2.59515e+08	2.54072e+08	2.66517e+08	2.58095e+08	2.66794e+08	3.47618e+08
P62814	Atp6v1b2	1	115.195	21	1.18382e+06	2.7293e+06	1.24671e+06	921208	2.36473e+06	2.74123e+06
P60335	Pcbp1	1	107.707	21	1.22498e+07	1.3951e+07	2.45567e+07	2.68181e+07	2.57784e+07	2.70108e+07
P55012	Slc12a2	1	30.4568	21	512775	2.73622e+06	2.16726e+06	2.9463e+06	1.24474e+06	1.0562e+06
P51881	Slc25a5	1	125.171	21	4.12676e+07	4.10108e+07	4.51252e+07	3.4492e+07	2.10098e+07	2.11439e+07
P51174	Acadl	1	100.379	21	4.79899e+06	4.94864e+06	8.26441e+06	6.78837e+06	7.90133e+06	7.79318e+06
P48962	Slc25a4	1	104.954	21	2.76981e+07	2.71657e+07	2.43237e+07	3.84621e+07	9.6992e+06	1.05547e+07
P47962	Rpl5	1	34.9388	21	1.8563e+06	3.72745e+06	5.04382e+06	4.89706e+06	2.71328e+06	1.89648e+06
P46471	Psmc2	1	54.5051	21	1.62241e+06	2.47676e+06	2.99623e+06	2.06661e+06	2.3513e+06	2.57318e+06
P42208	Septin2	1	58.3828	21	2.46449e+06	2.93291e+06	2.23199e+06	3.52449e+06	3.95933e+06	3.77348e+06
P41233	Abca1	1	3.99842	21	1.01804e+06	305182	380270	551585	121255	319630
P35441	Thbs1	1	56.1751	21	95943	670625	444064	300037	116402	280297
P32921	Wars1	1	43.3044	21	4.82513e+06	4.12249e+06	5.03466e+06	5.4929e+06	6.18238e+06	3.92236e+06
P28843	Dpp4	1	16.1016	21	1.62555e+06	3.44764e+06	1.05232e+06	3.36864e+06	624864	1.75349e+06
P24369	Ppib	1	91.6892	21	2.67774e+07	2.45374e+07	3.0482e+07	3.44722e+07	4.01303e+07	3.00127e+07
P19324	Serpinh1	1	47.9752	21	3.25178e+06	3.72663e+06	6.28752e+06	8.09914e+06	7.91881e+06	6.64521e+06
P19221	F2	1	88.2994	21	1.54555e+06	1.29424e+06	798423	1.2294e+06	1.30665e+06	2.05865e+06
P14685	Psmd3	1	16.1694	21	9.04621e+06	428794	1.82014e+06	1.16329e+06	8.00925e+06	2.63586e+06
P11103	Parp1	1	24.6047	21	1.92922e+06	3.29564e+06	669701	634639	149890	67571.3
P09055	Itgb1	1	55.6416	21	2.50394e+06	2.30259e+06	4.07127e+06	3.27226e+06	2.08698e+06	1.88251e+06
P06801	Me1	1	82.5183	21	3.27811e+06	2.57829e+06	4.03173e+06	5.93213e+06	1.56737e+06	3.61888e+06
O88685	Psmc3	1	74.1139	21	3.02624e+06	2.74804e+06	2.2132e+06	2.64527e+06	2.09508e+06	1620796
O09131	Gsto1	1	50.6137	21	2.06525e+07	2.41481e+07	5.11328e+07	37173713	4.02206e+07	2.8899e+07
O08529	Capn2	1	46.0291	21	2.51048e+06	2.06213e+06	1.18843e+06	936567	1.4495e+06	1.41921e+06
E9QAT4	Sec16a	1	3.93033	21	140384	395592	159646	391491	164296	249671
E9PY46	Ift140	1	4.04135	21	545846	502250	361422	204378	334111	344848
A2AF47	Dock11	1	6.8451	21	538919	136423	124526	49272.8	1.08017e+06	970544
Q9Z1G4	Atp6v0a1	1	40.2905	20	403500	682793	333479	394872	357831	535516
Q9WVE8	Pacsin2	1	24.0802	20	3.11984e+06	2.72773e+06	1.73699e+06	3.02491e+06	1.86687e+06	2.07068e+06
Q9WTP7	Ak3	1	58.8542	20	1.91681e+07	1.26063e+07	2.47532e+07	2.67974e+07	1.4433e+07	1.26232e+07
Q9QXX4	Slc25a13	1	56.4944	20	1.00196e+06	241370	993326	354279	763887	1.26747e+06
Q9QWG7	Sult1b1	1	25.0754	20	1.24273e+07	1.03013e+07	1.60648e+07	1.33346e+07	1.37002e+07	9.08939e+06
Q9EPN1	Nbea	1	8.01981	20	273406	631106	750378	406556	424376	374175
Q9DCX2	Atp5pd	1	57.3921	20	1.89612e+07	20307237	2.79063e+07	2.28601e+07	2.56259e+07	2.78996e+07
Q9DBP5	Cmpk1	1	52.0397	20	1.76992e+07	1.9729e+07	3.0343e+07	2.48816e+07	3.03137e+07	2.72018e+07
Q9D279	Misp	1	30.2378	20	1.16583e+06	1.44814e+06	1.60833e+06	2.00034e+06	1.63818e+06	1.86962e+06
Q9D154	Serpinb1a	1	53.2888	20	1.29512e+07	1.27224e+07	3.94994e+07	4.25067e+07	2.73928e+07	3.5479e+07
Q9CWK8	Snx2	1	39.2998	20	4.27767e+06	3.32988e+06	1.80933e+06	1.89025e+06	1.99705e+06	500842
Q99P88	Nup155	1	25.8331	20	1.5506e+06	977859	493962	576116	876540	803972
Q99MD9	Nasp	1	40.4384	20	1.61915e+06	1.57286e+06	1.06217e+06	2.2543e+06	449675	604267
Q91YR7	Prpf6	1	15.9941	20	346802	994098	1.2625e+06	652621	141068	7.05975e+06
Q91YM2	Arhgap35	1	3.9627	20	776441	1.89645e+06	1.30064e+06	1.55372e+06	343208	823931
Q91YE7	Rbm5	1	3.99696	20	1.1529e+06	598383	1.29516e+06	928113	883506	591688
Q91W50	Csde1	1	44.1077	20	1.12558e+06	1.4073e+06	1.62352e+06	1.133e+06	951272	974763
Q8VDP3	Mical1	1	7.73719	20	1.21881e+06	1.48683e+06	1.74035e+06	624352	931408	386992
Q8R5H1	Usp15	1	31.9305	20	3.20765e+06	907260	969201	397776	266547	163672
Q8K441	Abca6	1	19.9667	20	337894	909544	506393	662453	808776	1.05264e+06
Q8K310	Matr3	1	29.8592	20	340978	1.76528e+06	4.90884e+06	4.868e+06	2.12766e+06	1.84036e+06
Q8K012	Fnbp1l	1	4.08989	20	1.63894e+06	754622	5.88967e+06	118610	907576	581148
Q8CIQ7	Dock3	1	7.92422	20	425364	617084	361476	506091	1.10277e+06	289234
Q8C0C7	Farsa	1	33.922	20	1.00408e+06	1.4132e+06	2.05442e+06	2.70734e+06	596390	1.36392e+06
Q8BYW1	Arhgap25	1	30.274	20	937647	719005	1.87257e+06	1.06786e+06	1.21394e+06	1.41376e+06
Q8BUK6	Hook3	1	10.9565	20	1.44263e+06	782321	441135	699515	588370	570259
Q8BRT1	Clasp2	1	11.9774	20	3.60291e+06	3.94446e+06	575518	2900083	745701	340130
Q8BIQ5	Cstf2	2	3.98336	20	3.25481e+06	1.72667e+06	6.59383e+06	827418	2.34667e+06	5.18836e+06
Q8BH95	Echs1	1	75.3241	20	8.75498e+06	7900979	5.85165e+06	9.76657e+06	8.67807e+06	9.45341e+06
Q8BH35	C8b	1	36.0125	20	206476	200575	1.15352e+06	399191	888785	870925
Q80UM7	Mogs	1	40.211	20	2.64402e+06	478017	1.89012e+06	1.108e+06	1.4582e+06	2.21715e+06
Q6ZPJ3	Ube2o	1	28.0363	20	4.4168e+06	4.56476e+06	2.00804e+06	1.15267e+06	334537	474425
Q6P5H2	Nes	1	48.0497	20	364539	513089	226317	685155	651912	404826
Q6NV83	U2surp	1	8.03044	20	1.04823e+06	337904	1.17419e+06	611344	1.005e+06	917262
Q6GQT9	Nomo1	1	47.1842	20	543685	523440	1.78241e+06	681129	361009	267860
Q62465	Vat1	1	104.974	20	1.22507e+07	1.0297e+07	1.79801e+07	1.43062e+07	7.38317e+06	6.89096e+06
Q62059	Vcan	1	12.0176	20	21931.1	89442.7	467002	325556	65946.8	20468.4
Q61792	Lasp1	1	36.9823	20	7.3528e+06	6.90857e+06	9.93189e+06	1.685e+07	1.31421e+07	1.05849e+07
Q5XKE0	Mybpc2	1	8.08308	20	567851	711816	269669	309668	113809	244486
Q4ACU6	Shank3	1	20.1268	20	108742	89452.8	488666	495615	466381	302502
Q3URD3	Slmap	1	26.927	20	794037	570518	1.58209e+06	3.43695e+06	696453	2.73847e+06
Q3TXS7	Psmd1	1	45.0516	20	2.64752e+06	1.71963e+06	2.62555e+06	4.69975e+06	1.47055e+06	1.53834e+06
Q11136	Pepd	1	17.3327	20	3.95148e+06	2.43561e+06	1.70969e+07	2.1449e+07	7.86426e+06	8.25238e+06
Q0VBL3	Rbm15	1	16.1858	20	1.02038e+06	1.60697e+06	889297	897692	634247	167933
Q08091	Cnn1	1	68.6589	20	2.59314e+07	2.73039e+07	4.96552e+07	4.71341e+07	6.89674e+07	6.77041e+07
P97372	Psme2	1	52.4856	20	9.28537e+06	8.75004e+06	1.6499e+07	1.55814e+07	1.29509e+07	3.21058e+07
P63005	Pafah1b1	1	43.3878	20	4.36154e+06	3.25064e+06	2.44391e+06	2.51904e+06	2.25536e+06	1.84561e+06
P62806	H4c1; H4c2; H4c3; H4c4; H4c6; H4c8; H4c9; H4c11; H4c12; Hist1h4m; H4c14; H4c16	1	49.3041	20	9.12271e+07	9.23448e+07	2.9256e+08	2.79328e+08	1.65865e+08	9.21921e+07
P55096	Abcd3	1	80.3685	20	737467	697193	1.61312e+06	1.76255e+06	992572	949827
P48722	Hspa4l	1	31.9563	20	1.01463e+06	890678	2.76954e+06	2.85599e+06	2.81116e+06	2.93709e+06
P48437	Prox1	1	3.9627	20	1.6217e+07	199847	1.62952e+07	1.43224e+07	834397	259333
P47757	Capzb	1	30.1191	20	5.24804e+06	4.94837e+06	1.02598e+07	8.10979e+06	8.72917e+06	1.04272e+07
P45952	Acadm	1	61.4281	20	3.67012e+06	4.42831e+06	5.0358e+06	5.06025e+06	1.98821e+06	4.42772e+06
P45700	Man1a1	1	40.0419	20	910535	824412	766617	286110	138950	457699
P43406	Itgav	1	16.1116	20	520588	724552	443337	501316	573965	335012
P37804	Tagln	1	79.5425	20	2.40213e+08	2.24244e+08	2.56008e+08	2.44121e+08	2.60676e+08	3.09341e+08
P27046	Man2a1	1	39.257	20	397070	460357	944205	2.69534e+06	261574	2.22336e+06
P26928	Mst1	1	40.0808	20	733482	834236	2.46447e+06	1.95573e+06	586652	38253.3
P26262	Klkb1	1	48.348	20	829090	593340	893879	1.70414e+06	682102	184922
P25976	Ubtf	1	10.5056	20	2.11403e+06	2.77519e+06	3.18102e+06	2.81607e+06	408760	685150
P15105	Glul	1	44.3333	20	6.01326e+06	1.60895e+06	2.90635e+06	6.08406e+06	9.20694e+06	6.6889e+06
P14206	Rpsa	1	88.9837	20	2.15013e+07	2.24607e+07	3.5994e+07	2.67353e+07	2.07179e+07	2.09723e+07
P12960	Cntn1	1	36.12	20	997049	2.56357e+06	411554	690756	782683	268011
P00532	V-RAF	4	3.86199	20	3.38833e+06	1.52555e+06	1.57564e+06	3.14542e+06	1.84085e+06	2.29625e+06
O88508	Dnmt3a	1	28.0744	20	1.68266e+06	1.23297e+06	525596	1.03399e+06	1.47704e+06	521611
O70566	Diaph2	1	4.0163	20	467129	391508	331679	579632	298187	219063
O54774	Ap3d1	1	14.3065	20	968570	2.58784e+06	451645	409649	1.14338e+06	1.4048e+06
O35887	Calu	1	49.3125	20	2.26933e+06	2.24933e+06	4.28167e+06	5.68701e+06	4.38711e+06	3.87747e+06
O35685	Nudc	1	42.3774	20	2.49213e+06	2.4837e+06	2.49687e+06	1.85506e+06	4.4333e+06	4.67811e+06
O08749	Dld	1	80.7406	20	7.70916e+06	7.70043e+06	9.39583e+06	8.63869e+06	7.79905e+06	7.60648e+06
F8VPU2	Farp1	1	7.97809	20	419818	498807	639300	740485	20219.8	297434
B1AY13	Usp24	1	11.8977	20	319258	402257	233710	104304	130752	143583
A6H8H2	Dennd4c	1	3.97845	20	3.24248e+06	3.49377e+06	754992	388454	602876	249699
Q9Z1G3	Atp6v1c1	1	38.1731	19	4.12674e+06	2.10152e+06	1.17718e+06	4.00583e+06	502263	645724
Q9WVJ2	Psmd13	1	27.7769	19	9.2447e+06	3.46491e+06	3.5851e+06	4.93009e+06	5.83202e+06	9.04718e+06
Q9WV32	Arpc1b	1	79.3619	19	2.23106e+07	2.36591e+07	1.17561e+07	1.46261e+07	3.00663e+07	3.20084e+07
Q9R1P4	Psma1	1	53.3281	19	7.69161e+06	9.15313e+06	1.50192e+07	2.09537e+07	9.65706e+06	9.81481e+06
Q9R1M5	Nlrp5	1	68.2827	19	546426	2.39773e+06	416231	501783	155841	438162
Q9R0P5	Dstn	1	70.3973	19	2.67042e+07	2.76766e+07	9.14702e+07	8.43045e+07	9.63537e+07	1.04237e+08
Q9R0L6	Pcm1	1	3.98761	19	210392	3.53608e+06	818813	1.07292e+06	286387	738203
Q9QXL2	Kif21a	1	8.21402	19	669291	198334	2.42987e+06	2.77484e+06	628467	631710
Q9QXH4	Itgax	1	7.23091	19	395351	1.55608e+06	989670	470821	284538	2.15043e+06
Q9JKY5	Hip1r	1	4.00652	19	1.91257e+06	185002	727587	648225	147850	675769
Q9ER72	Cars1	1	6.50261	19	632182	347205	1.03902e+06	888339	154272	466011
Q9EQW7	Kif13a	1	4.08541	19	262594	234620	616984	1.01201e+06	1.31428e+06	1.22345e+06
Q9EPL9	Acox3	1	34.1744	19	7.52849e+06	3.35955e+06	7.83356e+06	3.15964e+06	5.93232e+06	5.91428e+06
Q9DCW4	Etfb	1	65.5354	19	1.36198e+07	6.62297e+06	2.06248e+07	1.80064e+07	1.89426e+07	2.29279e+07
Q9D554	Sf3a3	1	30.0573	19	756860	2.39119e+06	906898	355332	1.29263e+06	747880
Q9CZN7	Shmt2	1	39.4128	19	2.18585e+06	1.69941e+06	2.42858e+06	3.05858e+06	1.26585e+06	1.35553e+06
Q9CZD3	Gars1	1	53.7918	19	1.86902e+06	681204	1.67096e+06	2.08191e+06	2.52141e+06	1.77428e+06
Q9CQA3	Sdhb	1	55.2494	19	4.19026e+06	6.05481e+06	9.97766e+06	8.01403e+06	1.00153e+07	1.04996e+07
Q99MS7	Ehbp1l1	1	12.01	19	130351	1.02523e+06	413522	1.00024e+06	297159	446556
Q99MR8	Mccc1	1	48.0895	19	1.56086e+06	689255	909215	459296	1.09436e+06	875498
Q99KD5	Unc45a	1	15.8204	19	724427	836572	2.04445e+06	1.10947e+06	929056	1.51654e+06
Q91ZV0	Mia2	1	16.2827	19	64361.8	337367	136814	2.65206e+06	511704	108284
Q91YE8	Synpo2	1	34.6147	19	2.32147e+06	1.3395e+06	2.76394e+06	2.09172e+06	480132	608856
Q91WG0	Ces2c	1	61.8281	19	9.83861e+06	9.15216e+06	1.55787e+07	1.62751e+07	1.96446e+07	1.51388e+07
Q8VH51	Rbm39	1	29.3373	19	2.28395e+06	3.3551e+06	762214	579014	648251	1.30703e+06
Q8VDP4	Ccar2	1	4.02786	19	705747	1.07763e+06	778615	919411	1.1724e+06	336978
Q8VDC1	Fyco1	1	8.01972	19	2.6684e+06	1.06522e+06	251863	833931	588060	2.53023e+06
Q8K4G1	Ltbp4	1	11.9338	19	117259	525625	401145	416039	398674	113847
Q8K182	C8a	1	52.6951	19	1.76176e+06	804551	365031	745775	88913.9	165985
Q8JZZ7	Adgrl2	1	4.07223	19	6.64331e+06	1.0092e+06	601989	398173	185407	428253
Q8JZQ2	Afg3l2	1	43.9553	19	1.32491e+06	1.56102e+06	738149	331236	260734	353774
Q8CCJ3	Ufl1	1	16.2377	19	9.90081e+06	9.17977e+06	1.87459e+06	1.53434e+06	1.27465e+06	1.1519e+06
Q8BZ05	Arap2	1	3.32417	19	584849	667848	561503	619974	322036	303712
Q8BVE3	Atp6v1h	1	75.9075	19	1.149e+06	956583	4.06515e+06	4.21724e+06	5.29681e+06	2.4761e+06
Q8BVA4	Lmod1	1	21.3005	19	7.93811e+06	1.54279e+06	1.42146e+06	1.72153e+06	1.1537e+06	1.3052e+06
Q8BRF7	Scfd1	1	32.7748	19	1.80254e+06	923742	2.11916e+06	1.25724e+06	6.80094e+06	1.56728e+06
Q8BH61	F13a1	1	39.7908	19	1.5013e+06	1.22448e+06	801529	653116	1.61905e+06	788428
Q8BGQ7	Aars1	1	43.0471	19	1.49772e+06	1.07856e+06	2.83006e+06	2.42606e+06	2.19602e+06	2.61514e+06
Q8BG32	Psmd11	1	43.8569	19	1.50069e+06	766513	1.6919e+06	1.61003e+06	972786	1.03314e+06
Q8BFU3	Rnf214	1	7.98131	19	2.33554e+06	825647	2.12268e+06	1.90242e+06	1.05578e+06	2.02815e+06
Q80UG2	Plxna4	1	8.00855	19	777575	893245	2.11937e+06	1.0731e+06	2.00158e+06	543315
Q80U28	Madd	1	3.98125	19	204212	884284	361424	368499	254782	226025
Q7TMF3	Ndufa12	1	40.2891	19	6.62953e+06	3.11716e+06	7.01848e+06	9.99649e+06	6.79647e+06	5.83296e+06
Q6ZQ58	Larp1	1	15.905	19	1.78742e+06	1.47674e+06	562904	777045	683793	178414
Q6P542	Abcf1	1	33.9826	19	798020	555255	855375	1.98664e+06	798322	1.58414e+06
Q6NXI6	Rprd2	1	3.92229	19	661008	746650	920561	1.51997e+06	339031	1.15036e+06
Q6DFW4	Nop58	1	31.4766	19	589896	509477	380865	412705	667195	135018
Q69ZS0	Pdzrn3	1	3.10982	19	1.3097e+06	3.93625e+06	3.91471e+06	3.79682e+06	1.05777e+06	569274
Q69Z99	Znf512	1	7.89851	19	1.02921e+06	696051	1.67087e+06	1.61888e+06	1.35215e+06	1.95496e+06
Q62376	Snrnp70	1	22.7038	19	970583	1.14213e+06	2.12876e+06	2.286e+06	1.77125e+06	1.91303e+06
Q61881	Mcm7	1	25.3693	19	1.34231e+06	980534	1.47757e+06	705450	871659	785141
Q61207	Psap	1	62.943	19	3.1854e+06	3.86974e+06	5.46799e+06	6.10275e+06	2.30073e+06	2.5327e+06
Q61129	Cfi	1	80.0432	19	2.44445e+06	2.74276e+06	930970	1.06257e+06	1.22316e+06	1.05134e+06
Q501J6	Ddx17	1	76.5154	19	5.36515e+06	1.02317e+06	1.30343e+06	2.61057e+06	2.52832e+06	2.5391e+06
Q4KUS2	Unc13a	1	4.0561	19	264597	3.45703e+06	2.12399e+06	3.70253e+06	3.06558e+06	2.88715e+06
Q3UJD6	Usp19	1	12.0078	19	258977	26684.7	1.10645e+06	510485	959551	693377
Q3UEB3	Puf60	1	31.9367	19	4.31521e+06	1.97675e+06	453061	976107	675066	1.11146e+06
Q3TJD7	Pdlim7	1	45.075	19	6.73288e+06	3.68128e+06	5.39134e+06	4.07896e+06	5.15745e+06	5.18571e+06
Q3THK7	Gmps	1	26.5393	19	332688	1.02188e+06	737719	293247	671783	119044
Q2KN98	Specc1l	1	12.0486	19	450566	925135	729803	759498	607624	446093
Q05512	Mark2	1	20.2176	19	1.21726e+06	1.68641e+06	304214	950558	345152	432394
Q01097	Grin2b	1	44.0727	19	300321	783871	938765	1.03257e+06	68947.6	214075
P98064	Masp1	1	23.9356	19	443316	584840	1.19091e+06	1.21238e+06	337655	1.22259e+06
P97384	Anxa11	1	55.2053	19	7.1411e+06	7.40615e+06	7.24526e+06	6.1817e+06	5.16952e+06	4.97626e+06
P70392	Rasgrf2	1	8.1606	19	1.22613e+06	308480	1.16555e+06	683345	707930	420205
P70290	Mpp1	1	18.7971	19	4.08153e+06	2.46548e+06	3.7651e+06	5.07139e+06	5.1637e+06	4.90351e+06
P70248	Myo1f	1	23.0628	19	974477	629274	939515	1.03484e+06	135284	358068
P62270	Rps18	1	50.7388	19	1.35391e+07	1.35672e+07	15472049	1.13782e+07	6.99472e+06	8.52172e+06
P55302	Lrpap1	1	22.8339	19	777523	1.27679e+06	391346	1.32062e+06	493049	424198
P47911	Rpl6	1	55.8284	19	4.19864e+06	3.17567e+06	2.97248e+06	2.61524e+06	1.31436e+06	2.02293e+06
P42225	Stat1	1	12.2476	19	430166	863545	810077	690478	201255	435919
P35438	Grin1	1	32.3452	19	784931	819544	511464	547523	510603	376644
P29351	Ptpn6	1	74.3775	19	3.18471e+06	3.46985e+06	1.23256e+06	1.32402e+06	1.3405e+06	1.41619e+06
P20444	Prkca	2	3.94107	19	669830	3.59743e+06	4.20193e+06	1.39116e+06	687949	958802
P20060	Hexb	1	35.8041	19	3.96087e+06	3.7771e+06	2.5649e+06	2.21775e+06	1.48397e+06	2.15982e+06
P17751	Tpi1	1	91.1425	19	7.46796e+07	6.94888e+07	6.75732e+07	8.61417e+07	1.06369e+08	1.049e+08
P17742	Ppia	1	69.2441	19	2.47816e+08	2.47094e+08	2.09444e+08	2.67208e+08	2.7285e+08	2.71828e+08
P16332	Mmut	1	37.8996	19	833349	835327	1.1479e+06	1.12587e+06	1.77208e+06	829612
P16330	Cnp	1	44.3269	19	1.69448e+06	3.5486e+06	1.04543e+06	904602	713199	126166
P14094	Atp1b1	1	80.9924	19	3.07575e+07	3.04641e+07	3.58337e+07	4.04744e+07	1.97116e+07	1.95882e+07
P0C5E4	Ptprq	1	2.62133	19	77965.4	2.15648e+06	280030	655585	141678	953921
P06683	C9	1	28.3881	19	95101.1	128317	658899	289879	218752	420587
O89053	Coro1a	1	50.5698	19	3.2748e+06	2427927	7.35864e+06	7.03082e+06	7.37286e+06	5.34343e+06
O88947	F10	1	56.0783	19	3.41066e+06	3.53671e+06	4.03353e+06	4.59336e+06	3.8004e+06	3.76573e+06
O88544	Cops4	1	56.2297	19	1.08166e+06	1.7085e+06	3.96882e+06	2.94049e+06	3.36721e+06	3.31074e+06
O88492	Plin4	1	3.96136	19	3.40604e+06	1.83902e+06	464358	2.55554e+06	729225	720577
O88428	Papss2	1	40.437	19	1.51873e+06	1.32754e+06	849986	472127	1.05931e+06	1.28949e+06
O88310	Itln1	1	4.05861	19	1.15409e+07	7.34017e+06	4.02628e+07	4.71005e+07	2.75053e+07	2.60822e+07
O55111	Dsg2	1	44.4671	19	1.06259e+06	754739	734581	858289	1.36646e+06	1.34347e+06
O55103	Prx	1	27.9104	19	478686	618055	178589	519344	53092.8	413130
O54950	Prkag1	2	8.9416	19	2.10644e+06	2.22855e+06	1.62062e+06	1.22618e+06	1.26003e+06	2.16753e+06
O35639	Anxa3	1	82.2952	19	7.03232e+06	4.46156e+06	6.61371e+06	7.2516e+06	5.36019e+06	5.45411e+06
O35488	Slc27a2	1	28.1182	19	828856	516545	1.36163e+06	251374	378790	156534
O09159	Man2b1	1	26.2395	19	100331	231075	721538	582143	925794	129938
B9EJ86	Osbpl8	1	16.169	19	765943	687375	241548	729904	302708	665401
A2AG58	Bclaf3	1	4.02943	19	873907	544973	259716	1.456e+06	86465.6	754721
Q9Z315	Sart1	1	19.5482	18	134942	323334	487115	937292	887904	440008
Q9Z280	Pld1	1	4.03654	18	5.50903e+06	4.69917e+06	6.6704e+06	7.02483e+06	7.35333e+06	6.90735e+06
Q9WUM5	Suclg1	1	61.443	18	1.54757e+07	1.74231e+07	2.35202e+07	9.67919e+06	1.20607e+07	1.20099e+07
Q9WUM4	Coro1c	1	61.4285	18	4.21443e+06	7.06571e+06	1.01375e+07	1.09937e+07	8.4895e+06	9.38022e+06
Q9WUB3	Pygm	1	102.701	18	382386	873976	657140	114035	1.37973e+06	937990
Q9QWI6	Srcin1	1	40.0464	18	801619	130021	912223	1.04496e+06	1.02338e+06	387141
Q9JLV5	Cul3	1	11.7075	18	553244	458221	599041	418064	1.1426e+06	422393
Q9EP69	Sacm1l	1	15.9197	18	1.14331e+06	4.48799e+06	1.55275e+06	1.85132e+06	401971	2.55549e+06
Q9DC50	Crot	1	63.2873	18	780316	1.31318e+06	1.22757e+06	612644	1.95279e+06	1.05063e+06
Q9DBS1	Tmem43	1	34.8409	18	767934	1.12737e+06	792980	1.45077e+06	1.1634e+06	438453
Q9D8W5	Psmd12	1	40.702	18	3.03901e+06	1.16532e+06	5.63013e+06	4.29096e+06	2.70395e+06	3.5988e+06
Q9CY58	Serbp1	1	39.0089	18	2.01742e+06	1.56151e+06	2.36434e+06	3.00366e+06	3.47873e+06	2954947
Q99L45	Eif2s2	1	10.8263	18	1.80265e+06	1.42277e+06	2.57272e+06	2.06752e+06	1.5238e+06	1.56379e+06
Q99KY4	Gak	1	14.5496	18	706439	844069	1.03048e+06	656084	502614	194473
Q99KN9	Clint1	1	6.35669	18	1.78637e+06	6.43388e+06	1.66503e+06	2.54451e+06	2.43534e+06	3.23433e+06
Q99K41	Emilin1	1	26.6431	18	976785	74118.6	776233	849582	735740	678861
Q99JB2	Stoml2	1	31.2019	18	983767	2.2822e+06	5.04422e+06	4.4181e+06	3.27738e+06	4.09678e+06
Q925J9	Med1	1	8.01381	18	313585	541017	478094	583361	202363	285497
Q924X2	Cpt1b	1	16.0605	18	1.01758e+06	387048	122090	72355.5	1.46099e+06	1.01959e+06
Q91YW3	Dnajc3	1	20.0511	18	506117	675488	1.17837e+06	811303	1.30178e+06	975009
Q91VM9	Ppa2	1	45.0797	18	809643	1.48055e+06	989586	1.01135e+06	2.04459e+06	1.49596e+06
Q91V14	Slc12a5	1	28.2201	18	258090	349180	562690	502162	220374	403974
Q8VDF2	Uhrf1	1	36.1425	18	1.33567e+06	1.37338e+06	773775	583179	448614	414545
Q8VCY6	Utp6	1	4.00652	18	511809	615992	155795	196761	271401	127921
Q8R146	Apeh	1	18.2133	18	7.01943e+06	3.13983e+06	4.42567e+06	3.18225e+06	2.50102e+06	2.73705e+06
Q8R0S2	Iqsec1	1	8.07232	18	549223	142167	1.10569e+06	1.56339e+06	702386	2.12122e+06
Q8R0I0	Ace2	1	19.0739	18	4.26319e+06	1.24387e+06	1.70549e+06	1.49086e+06	493205	2.37555e+06
Q8K4P0	Wdr33	1	2.71982	18	356848	3.35711e+06	179564	2.45086e+06	2.71755e+06	2.30871e+06
Q8K0D5	Gfm1	1	52.2907	18	1.32295e+06	1.24254e+06	1.15514e+06	1.14676e+06	945625	1.36479e+06
Q8JZQ5	Aoc1	1	33.0977	18	3.49073e+06	3.83654e+06	6.94153e+06	5.76338e+06	2.61085e+06	2.61489e+06
Q8CI51	Pdlim5	1	17.4246	18	1.10912e+06	1.12289e+06	983034	3.01943e+06	2.62295e+06	2.74641e+06
Q8CDG1	Piwil2	1	8.01569	18	1.04489e+06	796851	609536	140409	1.55798e+06	470544
Q8C3Y4	Kntc1	1	12.1986	18	922446	665890	364895	570900	104911	240825
Q8C1A5	Thop1	1	31.1467	18	1.25696e+06	1.66967e+06	1.32755e+06	816341	915862	1.01424e+06
Q8C0T5	Sipa1l1	1	3.95736	18	100962	272338	181693	104309	136828	207747
Q8BWZ3	Naa25	1	4.04621	18	237579	4960.32	705857	836997	1.23685e+06	197246
Q8BH04	Pck2	1	58.8696	18	2.8696e+06	2.24841e+06	2.22687e+06	2.25658e+06	1.61453e+06	1.87171e+06
Q80XP9	Wnk3	1	4.10548	18	48452	162265	184192	232457	121211	49354.2
Q7M6Y3	Picalm	1	62.5237	18	3.36939e+06	3.54125e+06	7.45973e+06	8.1219e+06	3.60389e+06	5.86217e+06
Q6Q477	Atp2b4	1	59.7129	18	3.25151e+06	724559	810286	1.3127e+06	400218	899635
Q6Q473	Clca4a	1	27.2108	18	1.17285e+06	590847	2.20285e+06	2.82918e+06	2.17492e+06	2.43769e+06
Q6PDM2	Srsf1	1	16.9229	18	3.10539e+06	8.05471e+06	3.4987e+06	4.2343e+06	4.05571e+06	6.1041e+06
Q6PDG5	Smarcc2	1	32.32	18	480518	93136.3	1.76739e+06	176690	159350	392509
Q6NZB0	Dnajc8	1	8.54713	18	1.9908e+06	3.49458e+06	2.32499e+06	645461	2.0104e+06	2.49376e+06
Q6NSW3	Sphkap	1	3.95471	18	1.12089e+06	1.11822e+06	927469	311195	323511	187438
Q61941	Nnt	1	32.2819	18	565439	1.89871e+06	1.72108e+06	200735	629025	919520
Q61171	Prdx2	1	65.0737	18	3.63832e+07	3.03771e+07	7.63658e+07	6.60024e+07	8.32485e+07	8.79129e+07
Q60967	Papss1	1	16.0205	18	899782	1.19606e+06	854402	737386	855500	386184
Q60932	Vdac1	1	86.0001	18	2.35027e+07	1.99184e+07	2.8674e+07	2.77796e+07	2.72815e+07	2.42722e+07
Q60930	Vdac2	1	79.2996	18	2.05655e+07	2.97563e+07	4.1397e+07	3.27743e+07	2.54019e+07	2.58176e+07
Q60520	Sin3a	1	12.0516	18	122772	879451	803544	65806.9	589664	972050
Q5SX40	Myh1	1	128.979	18	489124	426661	812704	839497	67699.1	32659.8
Q5SUF2	Luc7l3	1	22.7192	18	1.56321e+06	1.99967e+06	1.05848e+06	777949	625675	716335
Q5I043	Usp28	1	16.2215	18	248221	1.04761e+06	258959	343278	490426	744397
Q5HZI1	Mtus1	1	8.04143	18	546197	297068	523630	96204.5	135165	75710.5
Q52KR3	Prune2	1	4.0926	18	1.80741e+06	1.58392e+06	871742	1.12525e+06	1.19871e+06	2.0497e+06
Q3UM45	Ppp1r7	1	14.6162	18	2.7001e+06	1.53111e+06	1.59155e+06	1.63941e+06	1.71944e+06	1.30427e+06
Q3TTY0	Plb1	1	7.94409	18	615507	1.2012e+06	3.69241e+06	3.36205e+06	1.98275e+06	1.8575e+06
Q02566	Myh6	1	136.995	18	439384	1.01611e+06	1.60953e+06	1.42434e+06	1.89058e+06	1.59897e+06
Q02248	Ctnnb1	1	56.0305	18	3.73296e+06	2.22672e+06	2.85173e+06	2.64134e+06	1.64113e+06	2.47073e+06
P99029	Prdx5	1	89.5879	18	2.5017e+07	2.38126e+07	2.76192e+07	2.68916e+07	2.93175e+07	2.87811e+07
P97461	Rps5	1	20.8882	18	7.92244e+06	7.61825e+06	1.01655e+07	6.2544e+06	7.27105e+06	7.06406e+06
P97447	Fhl1	1	85.9317	18	1.18045e+07	1.05713e+07	1.52926e+07	1.54384e+07	2.04354e+07	2.02143e+07
P97290	Serping1	1	40.0275	18	969991	3.30046e+06	920149	1.17825e+06	124274	1.54889e+06
P84091	Ap2m1	1	19.9292	18	1.40707e+06	4.20854e+06	1.35709e+06	1.61516e+06	1.54925e+06	606843
P81117	Nucb2	1	14.6776	18	1.10333e+06	436447	828977	2.65842e+06	1.03731e+06	764985
P68254	Ywhaq	1	141.547	18	2.0833e+07	1.86363e+07	1.65379e+07	2.02754e+07	2.02127e+07	2.16278e+07
P62960	Ybx1	1	71.1665	18	1.35931e+06	1.72624e+06	3.33339e+06	1.14752e+06	3.00317e+06	2.25168e+06
P60843	Eif4a1	1	99.3948	18	2.82289e+06	1.73382e+06	9.57625e+06	1.03018e+07	1.37133e+07	1.23646e+07
P59470	Polr3b	1	4.07571	18	540276	8.4904e+06	5.01516e+06	973093	2.06699e+06	365085
P57016	Lad1	1	10.8034	18	699677	698731	1.75288e+06	2.30608e+06	1.78103e+06	1.56867e+06
P54823	Ddx6	1	40.5629	18	2330823	1.67033e+06	634943	2.0317e+06	4.88198e+06	803400
P49710	Hcls1	1	8.0947	18	570960	287824	1.07259e+06	1.29689e+06	81266.7	228171
P47708	Rph3a	1	12.135	18	1.51197e+06	2.31431e+06	2.45312e+06	2.42019e+06	3.78282e+06	2.95579e+06
P46935	Nedd4	1	46.4131	18	999553	708146	584205	688216	282908	412401
P39054	Dnm2	1	64.699	18	775074	794789	842400	785371	469660	300120
P28867	Prkcd	1	6.53346	18	1.5554e+06	1.11834e+06	3.51291e+06	1.55592e+06	822897	573125
P27659	Rpl3	1	32.7097	18	4.30864e+06	4.01681e+06	5.77086e+06	5.67631e+06	1.69172e+06	1.51996e+06
P25688	Uox	1	64.211	18	1.15972e+06	1.07606e+06	2.67183e+06	8.59736e+06	1.21017e+06	1.14584e+06
P25206	Mcm3	1	26.3198	18	660985	1.46703e+06	382051	271668	2.85937e+06	435599
P17426	Ap2a1	1	66.3114	18	505905	174182	523448	595272	616300	297226
P16014	Chgb	1	12.1077	18	1.4475e+06	1.05365e+06	792307	1.17499e+06	1.96378e+06	2.99493e+06
P11214	Plat	1	4.08452	18	831605	389895	554607	344038	131819	207678
P10649	Gstm1	1	134.633	18	26869490	2.80105e+07	2.34354e+07	1.96979e+07	8.93152e+06	1.93446e+07
P10605	Ctsb	1	115.268	18	6.22162e+06	1.3949e+07	6645256	5.01486e+06	6.1304e+06	7.28514e+06
P03958	Ada	1	64.2016	18	3.9787e+06	1.04286e+07	6.60908e+06	7.99211e+06	1.00584e+07	7.22859e+06
P02088	Hbb-b1	1	140.44	18	2.0815e+08	1.56846e+08	1.21702e+08	1.32118e+08	2.22517e+08	1.11266e+08
O70310	Nmt1	1	17.9804	18	3.46817e+06	1.7931e+06	3.13874e+06	3.26142e+06	2.33373e+06	542169
O35638	Stag2	1	4.02089	18	984448	964932	400106	12085.4	65209.7	26636.1
E9Q634	Myo1e	1	29.7176	18	1.2656e+06	2.96795e+06	967390	1.03648e+06	844086	642943
D3Z7P3	Gls	1	62.3768	18	922731	633533	959342	618086	553980	918955
Q9Z2I8	Suclg2	1	73.7267	17	1.03479e+07	4.42894e+06	7.73977e+06	6.37974e+06	7.29757e+06	8.14801e+06
Q9Z0Z4	Heph	1	11.8439	17	1.12828e+06	370856	913169	508520	1.2651e+06	216854
Q9WU79	Prodh	1	40.174	17	680523	894919	950446	1.20105e+06	294978	930425
Q9WTX6	Cul1	1	23.9356	17	572916	1.05072e+06	1.16985e+06	1.29875e+06	87002.4	268450
Q9R1P1	Psmb3	1	33.6419	17	6.62329e+06	6.10698e+06	7.64247e+06	4.6399e+07	5.92858e+06	2.31736e+07
Q9R0P9	Uchl1	1	20.1286	17	6.58045e+06	5.49e+06	2.82508e+06	5.41676e+06	3.74248e+06	4.10735e+06
Q9QXC1	Fetub	1	12.0168	17	207007	78504.2	196363	1.46435e+06	1.07079e+06	81626.1
Q9JLI8	Sart3	1	16.1449	17	730452	361147	568104	412042	686051	698098
Q9JI91	Actn2	1	98.1173	17	1.46381e+06	1.56234e+06	308751	217943	656705	296491
Q9ES64	Ush1c	1	7.30783	17	973821	3.65741e+06	726829	552578	536364	552772
Q9ERG0	Lima1	1	30.0719	17	1.3205e+06	1.3936e+06	2.56513e+06	2.2594e+06	2.11538e+06	3.36416e+06
Q9EQZ7	Rims2	1	4.13246	17	41370.9	768861	2.69276e+06	2.54122e+06	910542	3.49991e+06
Q9DCD2	Xab2	1	2.85372	17	773409	1.12046e+06	704743	934196	892493	583209
Q9DBW0	Cyp4v2	1	4.03495	17	1.11964e+06	2.07603e+06	1.14048e+06	1.33338e+06	1.47698e+06	1.0753e+06
Q9DBR1	Xrn2	1	8.60997	17	715681	563862	688107	804862	396539	352234
Q9DBH5	Lman2	1	24.5571	17	7.08433e+06	6.30943e+06	3.9002e+06	2.02142e+07	2.2003e+06	3.07306e+06
Q9DBG5	Plin3	1	32.969	17	2.52054e+06	3.63988e+06	2.70153e+06	5.44488e+06	6.89976e+06	5.45362e+06
Q9D6Y9	Gbe1	1	24.0962	17	3.21471e+06	1.7428e+06	976827	2.44658e+06	1.40954e+06	1.91501e+06
Q9D4H8	Cul2	1	11.863	17	420968	1.27322e+06	1.14494e+06	829326	1.24056e+06	291530
Q9D2G2	Dlst	1	70.4404	17	6.27163e+06	7.2676e+06	1.05274e+07	1.09863e+07	5.1291e+06	5.28491e+06
Q9D024	Ccdc47	1	20.0197	17	1.44996e+06	1.12444e+06	767052	961738	338568	877196
Q9CTN5	Six6os1	1	2.07747	17	1.78944e+06	1.95788e+06	1.2037e+06	570448	402192	1.42282e+06
Q9CQJ8	Ndufb9	1	28.1331	17	2.4636e+06	2.16798e+06	3578316	5.30118e+06	2.78675e+06	3.3372e+06
Q9CQ62	Decr1	1	91.9075	17	5.43518e+06	7.25074e+06	7.96839e+06	1.09338e+07	1.83287e+07	8.89461e+06
Q99PG0	Aadac	1	56.1593	17	5.72231e+06	4.61704e+06	6.51061e+06	4197744	2.43205e+06	943022
Q99MU3	Adar	1	11.9533	17	345349	248271	378361	270076	426683	602820
Q99ME9	Gtpbp4	1	4.05113	17	499743	279104	564705	306147	229557	460395
Q99KV1	Dnajb11	1	34.9602	17	3.08319e+06	6.1037e+06	3.18462e+06	2.59205e+06	4.69161e+06	3.2814e+06
Q99KP3	Cryl1	1	38.3561	17	5.69299e+06	5.58391e+06	1.00729e+07	1.06196e+07	8.7546e+06	9.94015e+06
Q99JI4	Psmd6	1	40.7836	17	3.9036e+06	4.51203e+06	3.21566e+06	3.77963e+06	3.38677e+06	1.36498e+07
Q99J77	Nans	1	16.0853	17	3.35455e+06	2.80916e+06	1.76905e+06	3.59845e+06	3.45086e+06	2.71192e+06
Q922R8	Pdia6	1	76.9795	17	1.36844e+07	1.27229e+07	1.84717e+07	1.53198e+07	1.44866e+07	1.6776e+07
Q91WQ3	Yars1	1	22.6086	17	2.44936e+06	1.91566e+06	2.22674e+06	2.56939e+06	2.20519e+06	1.15808e+06
Q91VR2	Atp5f1c	1	50.6732	17	1.8601e+07	1.74017e+07	2.1178e+07	2.09189e+07	2.07978e+07	2.13414e+07
Q8VHY0	Cspg4	1	8.07545	17	1.03108e+06	753247	828360	728949	515996	764734
Q8VCW8	Acsf2	1	45.9367	17	1.12673e+06	722810	8.70286e+06	1.7685e+06	924050	2.20648e+06
Q8VCT4	Ces1d	1	58.4999	17	1.21772e+06	969981	1.88674e+06	2.38243e+06	1.21583e+06	1.11786e+06
Q8R5F7	Ifih1	1	3.96608	17	588360	224113	116116	132042	260110	18604.1
Q8R081	Hnrnpl	1	61.1842	17	3.90039e+06	5.1391e+06	2.00471e+06	2.10283e+06	2.07155e+06	3.3013e+06
Q8QZR5	Gpt	1	4.0043	17	1.30186e+06	652229	3.0711e+06	3.334e+06	2.17238e+06	2.71342e+06
Q8K4Q0	Rptor	1	3.98406	17	321251	6.00008e+06	598981	335069	354883	36273.9
Q8K3V4	Padi6	1	80.1813	17	590984	623147	787486	1.11145e+06	1.00069e+06	638851
Q8K2V1	Ppp4r1	1	8.04647	17	1.13905e+06	762091	1.23808e+06	692894	139808	623679
Q8K297	Colgalt1	1	20.3772	17	1.12484e+06	1.41717e+06	1.02961e+06	847315	801374	22999.4
Q8JZN5	Acad9	1	47.2807	17	1.1557e+06	1.6075e+06	887708	1.16857e+06	431705	577224
Q8CHH9	Septin8	1	37.7134	17	1.05144e+06	477706	584441	76062.8	309285	51063.7
Q8CG19	Ltbp1	1	4.0454	17	1.39662e+06	841032	535048	787473	1.09556e+06	296294
Q8C0I1	Agps	1	28.1364	17	638562	1.41421e+06	1.53723e+06	1.16238e+06	1.14236e+06	1.26359e+06
Q8BMG7	Rab3gap2	1	16.1219	17	5.54142e+06	3.58362e+06	4.09726e+06	4.01649e+06	3.59544e+06	3.64492e+06
Q8BK72	Mrps27	1	7.93068	17	2.89083e+06	3.38766e+06	2.98001e+06	1.52623e+06	193399	6.3359e+06
Q8BJ64	Chdh	1	41.4983	17	1.59523e+06	1.40205e+06	2.22876e+06	2.88046e+06	1.9037e+06	2.28472e+06
Q810U3	Nfasc	1	28.0671	17	138692	932662	866231	840983	143955	252771
Q810A7	Ddx42	1	10.0253	17	731615	2.00671e+06	282756	145329	301200	617059
Q80ZX8	Spag1	1	8.11272	17	964787	1.12028e+06	240848	490701	332235	280165
Q80ZF8	Adgrb3	1	4.00652	17	420822	384341	216789	544235	192648	352119
Q80TV8	Clasp1	1	7.97428	17	303995	383613	1.32591e+06	300740	435090	115397
Q80TE7	Lrrc7	1	28.031	17	507430	15560.4	925748	226856	135907	55879.5
Q7TN75	Peg10	1	28.0434	17	1.10386e+06	803661	1.03028e+06	557309	1.08873e+06	1.99716e+06
Q6ZWX6	Eif2s1	1	28.6669	17	2.97135e+06	2.80247e+06	3.01077e+06	5.31095e+06	3.49519e+06	3.50795e+06
Q6R891	Ppp1r9b	1	16.0618	17	1.32793e+06	774992	512185	2.89491e+06	1.77206e+06	1.16399e+06
Q6PH08	Erc2	1	4.01859	17	1.78979e+06	923064	356153	1.97428e+06	3.06867e+06	1.92973e+06
Q6PAJ1	Bcr	1	4.00356	17	612415	790934	572769	235977	600054	4.51358e+06
Q6A009	Ltn1	1	3.93346	17	572206	361617	892236	731615	993678	699838
Q66X19	Nlrp4e	1	4.03179	17	404210	782053	1.91346e+06	1.42847e+06	1.30132e+06	1.12344e+06
Q64739	Col11a2	1	12.0496	17	492255	148775	298218	760528	681022	172855
Q64324	Stxbp2	1	17.7402	17	657949	2.69179e+06	1.1542e+06	3.03058e+06	1.69145e+06	1.38314e+06
Q61937	Npm1	1	65.5731	17	1.6522e+06	2.49774e+06	4.83695e+06	5.27478e+06	1.87514e+07	5.89124e+06
Q61508	Ecm1	1	72.3225	17	1.64688e+06	1.01618e+06	1.8427e+06	1.06014e+06	1.97584e+06	1.95099e+06
Q61425	Hadh	1	93.469	17	5.03751e+06	4.83193e+06	7.78683e+06	7.103e+06	1.07476e+07	1.86035e+07
Q60865	Caprin1	1	37.5641	17	3.53782e+06	2.96325e+06	4.35847e+06	4.3431e+06	4.72248e+06	4.27564e+06
Q60598	Cttn	1	24.6403	17	3.32169e+06	2.95678e+06	5.92816e+06	3.15111e+06	4.51919e+06	3.19153e+06
Q5U430	Ubr3	1	3.97775	17	423345	113909	1.05214e+06	1.06152e+06	588325	731260
Q5SX39	Myh4	1	132.931	17	260628	212677	73255.6	250660	1.04027e+06	445124
Q5DTU0	Afap1l2	1	11.9729	17	397903	164386	1.29855e+06	603415	350626	328688
Q52KI8	Srrm1	1	8.33347	17	57501.5	375283	125006	128028	136584	263468
Q4QRL3	Ccdc88b	1	6.75679	17	598616	249848	429491	195719	896433	178696
Q3V3R4	Itga1	1	8.27346	17	1.64596e+06	1.38138e+06	643905	1.0356e+06	1.08801e+06	110682
Q3UIR3	Dtx3l	1	3.9919	17	184839	2.90642e+06	1.31183e+06	585896	782663	462760
Q3UH68	Limch1	1	8.0439	17	1.15092e+06	3.17995e+06	2.02694e+06	688917	562987	621762
Q18LF2	ORFC	1	5.06268	17	680294	523451	420645	928882	768552	900180
Q07417	Acads	1	29.6751	17	4.77954e+06	1.09252e+06	2.22331e+06	2.38636e+06	4.06912e+06	4.12701e+06
Q01339	Apoh	1	52.0237	17	126728	432203	2.13133e+06	8.58771e+06	2.40663e+06	6.83946e+06
P97310	Mcm2	1	8.10975	17	810123	1.32941e+06	494983	509680	557926	164994
P70663	Sparcl1	1	40.2332	17	2.78167e+06	2.94984e+06	3.18581e+06	2.88086e+06	67588.9	420458
P70296	Pebp1	1	72.3952	17	3.21498e+07	2.19245e+07	2.42238e+07	2.32459e+07	2.83205e+07	3.48693e+07
P63158	Hmgb1	1	60.9779	17	5.11311e+06	6.95411e+06	1.20402e+07	1.17802e+07	1.25987e+07	1.24023e+07
P62082	Rps7	1	49.099	17	1.96953e+07	1.97428e+07	1.79321e+07	1.78988e+07	2.52909e+07	2.03909e+07
P58774	Tpm2	1	124.97	17	5.60385e+07	4.70971e+07	6.46915e+07	5.75703e+07	7.32434e+07	8.59195e+07
P58044	Idi1	1	24.3337	17	3.9564e+06	3.84592e+06	4.76498e+06	1.99858e+06	2.14797e+06	3.35656e+06
P54775	Psmc4	1	51.8986	17	3.29145e+06	3.531e+06	3.23067e+06	3.46979e+06	6.16583e+06	2.43805e+06
P51863	Atp6v0d1	1	80.402	17	2.44467e+06	3.84758e+06	1.88176e+06	1.15871e+07	1.69969e+06	2.04748e+06
P51150	Rab7a	1	96.444	17	1.12523e+07	1.23751e+07	1.42609e+07	1.54708e+07	9.03945e+06	9.16604e+06
P50431	Shmt1	1	48.5456	17	2.91472e+06	3.10656e+06	9.79387e+06	9.97943e+06	5.6205e+06	6.13868e+06
P48758	Cbr1	1	69.1465	17	5.83124e+06	1.70293e+07	1.27479e+07	1.43174e+07	1.62821e+07	1.57958e+07
P46735	Myo1b	1	52.7044	17	2.30282e+06	2.06282e+06	5.8084e+06	104780	6.21714e+06	557276
P26043	Rdx	1	87.9501	17	1.41166e+06	1.05392e+06	784186	568716	1.05131e+06	1.06056e+06
P24788	Cdk11b	1	4.03654	17	236288	243674	395003	905117	13283.6	693311
P22892	Ap1g1	1	24.0613	17	340906	744572	521203	420587	2.29428e+06	426247
P17427	Ap2a2	1	64.7333	17	1.75087e+06	988571	817936	932686	1.27097e+06	1.55088e+06
P17156	Hspa2	1	143.861	17	1.78954e+06	1.30196e+06	624658	1.40635e+06	1.23163e+06	1.42369e+06
O88935	Syn1	1	32.144	17	2.75608e+06	953446	776088	459611	444361	1.09014e+06
O70194	Eif3d	1	10.81	17	4.67016e+06	3.88123e+06	667609	1.01378e+06	571561	808743
O54941	Smarce1	1	16.0536	17	1.6041e+06	1.41836e+06	3.72074e+06	3.39852e+06	3.25026e+06	3.64416e+06
O35516	Notch2	1	3.97985	17	1.38446e+06	1.29523e+06	55392.3	107035	106666	99601.5
O08795	Prkcsh	1	43.5435	17	2.3663e+06	6.59847e+06	5.41596e+06	4.02661e+06	6.47001e+06	3.42799e+06
D3Z750	Mroh2a	1	2.53536	17	281678	168262	806375	645359	369129	223218
A6H611	Mipep	1	16.111	17	99849.4	345755	207261	253323	118218	1.45894e+06
A2ATU0	Dhtkd1	1	32.0503	17	4.0666e+06	238076	2.85469e+06	74349.3	147237	6.41014e+06
A2A8L5	Ptprf	1	8.00494	17	115443	195485	385916	453250	1.61314e+06	74092.1
Q9Z218	Dpp6	1	8.04276	16	527754	704174	549610	1.23479e+06	9.6902e+06	7.25855e+06
Q9Z1S0	Bub1b	1	12.1045	16	960298	304031	4.7148e+06	5.02258e+06	377205	725706
Q9Z1Q5	Clic1	1	41.4092	16	8.33015e+06	7.49409e+06	1.58349e+07	1.37782e+07	1.16875e+07	1.21678e+07
Q9Z1N5	Ddx39b	1	51.0974	16	2.11353e+06	2.14138e+06	3.70246e+06	2.52828e+06	2.69984e+06	2.50943e+06
Q9WV54	Asah1	1	72.5807	16	2.96163e+06	7.53256e+06	3.02303e+06	4.78867e+06	1.96675e+06	2.07227e+06
Q9WTX8	Mad1l1	1	3.95339	16	1.50364e+06	849558	2.3694e+06	562118	890696	664191
Q9R0G8	Nrk	1	3.99624	16	183702	377037	79083.6	450892	114409	145863
Q9QYE6	Golga5	1	7.94773	16	1.47344e+06	685959	590119	309161	618396	501744
Q9QYC0	Add1	1	38.7306	16	1.5023e+06	2013018	1.43951e+06	1.30735e+06	1.59157e+06	1.18855e+06
Q9JLV1	Bag3	1	24.3481	16	2.39074e+06	3.16301e+06	183808	2.26225e+07	1.0308e+06	640894
Q9JLQ0	Cd2ap	1	12.0044	16	3.00128e+06	1.27092e+06	6.30527e+06	5.7211e+06	3.04564e+06	3.53565e+06
Q9EST3	Eif4enif1	1	20.1054	16	1.18876e+06	1.21614e+06	1.17654e+06	1.02584e+06	451331	817348
Q9ES97	Rtn3	1	21.1505	16	1.81635e+06	1.10275e+06	2.22588e+06	2.46243e+06	1221091	766906
Q9EPL8	Ipo7	1	15.9996	16	2.21201e+06	3.47435e+06	6.34312e+06	1.20719e+06	1.57008e+06	4.21566e+06
Q9EP71	Rai14	1	7.97417	16	1.68159e+06	496942	119162	225102	69322.7	229227
Q9CR16	Ppid	1	18.272	16	1.25661e+06	1.39595e+06	3.50337e+06	3272575	1.98663e+06	1.8206e+06
Q9CQF9	Pcyox1	1	35.1849	16	1.02365e+06	2.50383e+06	364676	417037	249596	293733
Q9CPU0	Glo1	1	37.6308	16	1.08947e+07	1.6495e+07	1.23456e+07	1.11453e+07	3.09711e+07	2.89857e+07
Q99L13	Hibadh	1	50.5049	16	3.75047e+06	2.30514e+06	2.88469e+06	1.12109e+06	2.63395e+06	3.92272e+06
Q99KJ8	Dctn2	1	32.7289	16	6.79875e+06	8.42443e+06	6.44645e+06	7.72936e+06	9.8264e+06	1.09386e+07
Q99JY9	Actr3	1	113.804	16	5.23046e+06	5.0965e+06	1.03845e+07	1.12056e+07	1.13117e+07	8.525e+06
Q99020	Hnrnpab	1	72.4615	16	9.84823e+06	1.79882e+07	1.28706e+07	1.64404e+07	1.93449e+07	1.01774e+07
Q921M4	Golga2	1	12.3125	16	630860	53664.2	382927	94496	147653	114730
Q920E5	Fdps	1	23.456	16	4.72081e+06	8.78632e+06	4.54135e+06	6.41831e+06	5.67825e+06	5.47307e+06
Q91YR9	Ptgr1	1	32.4385	16	3.72378e+06	1.71102e+06	3.19985e+06	4.87843e+06	2.56054e+06	3.05315e+06
Q91YP2	Nln	1	31.4734	16	546074	832931	1.70703e+06	1.23432e+06	2.8763e+06	1.58668e+06
Q91YI0	Asl	1	52.5403	16	6.8217e+06	1.52719e+06	1.26866e+06	898584	2.2184e+06	2.18037e+06
Q91XV3	Basp1	1	58.7664	16	1.2303e+07	2.07573e+06	3.06543e+06	1.90992e+06	1.53575e+06	3.29715e+06
Q91WU0	Ces1f	1	44.5484	16	100394	608353	1.36482e+06	1.44254e+06	3.47327e+06	1.04988e+06
Q91WJ8	Fubp1	1	34.4009	16	2.5925e+06	1.20903e+06	1.14388e+06	1.10105e+06	3.68958e+06	3.84136e+06
Q91VA0	Acsm1	1	55.8595	16	1.41336e+06	312396	163665	807121	35795.2	332457
Q91V41	Rab14	1	66.8098	16	1.14451e+07	9.76316e+06	8.57082e+06	1.13656e+07	6.44149e+06	6621710
Q8VDQ9	Kri1	1	3.98055	16	417434	2.35478e+06	880629	555808	187483	619082
Q8VC28	Akr1c13	1	45.9665	16	4.79991e+06	5.73212e+06	4.56315e+06	9.39468e+06	1.00446e+07	9.98863e+06
Q8R4U0	Stab2	1	4.05693	16	73172.6	94811.5	233873	289748	192928	76794
Q8R429	Atp2a1	1	83.021	16	557905	304997	271217	248185	190957	57276.3
Q8R420	Abca3	1	4.07051	16	461703	431077	673818	563409	566119	513524
Q8R2G6	Ccdc80	1	4.02864	16	147618	406645	323283	575639	48980.7	156706
Q8R1Q8	Dync1li1	1	21.268	16	1.48744e+06	2.61848e+06	1.62892e+06	1.59645e+06	1.52654e+06	1.72688e+06
Q8R016	Blmh	1	18.5529	16	2.86596e+06	2.39582e+06	1.23926e+06	1055127	661085	1.62207e+06
Q8QZS1	Hibch	1	23.97	16	1.38559e+06	353961	1.14605e+06	824839	452930	2.95839e+06
Q8K3H0	Appl1	1	7.89127	16	1.01117e+06	1.37658e+06	772983	864735	277071	1.15755e+06
Q8CHT0	Aldh4a1	1	63.8295	16	1.40402e+06	1.24148e+06	2.26847e+06	539201	1.16877e+06	771901
Q8CG48	Smc2	1	3.97016	16	4.0187e+06	4.16661e+06	723628	205335	185880	470257
Q8C1D8	Iws1	1	4.11397	16	1.22599e+06	892206	338891	393787	115529	170097
Q8BWY3	Etf1	1	56.0702	16	4.34015e+06	4.49717e+06	4.11126e+06	3.43891e+06	3.80912e+06	3.57527e+06
Q8BMP6	Acbd3	1	15.8717	16	164296	2.72933e+06	3.48534e+06	442327	226186	2.88124e+06
Q8BK67	Rcc2	1	25.411	16	1.33879e+06	480503	2.80156e+06	2.7268e+06	1.19822e+06	1.4129e+06
Q8BGH2	Samm50	1	32.2894	16	5.15939e+06	1.72756e+06	6.19063e+06	6.5306e+06	4.61162e+06	5.37846e+06
Q80XN0	Bdh1	1	60.9377	16	1.42379e+07	1.45545e+07	2.81257e+06	4.152e+06	3.78866e+06	4.577e+06
Q80W00	Ppp1r10	1	4.00578	16	407380	1.3002e+06	6.54733e+06	4.38102e+06	6.61527e+06	3.57353e+06
Q80TL7	Mon2	1	12.0377	16	1.52884e+06	651827	2.45484e+06	2.42227e+06	653397	571859
Q7TT37	Elp1	1	11.9395	16	1.5561e+06	283728	1.6049e+06	1.03942e+06	4977.18	101345
Q7TSQ8	Pdpr	1	36.6128	16	339261	360656	792519	727717	137817	1.17045e+06
Q7TPD0	Ints3	1	12.1341	16	415243	296447	234601	230013	96505.3	170084
Q7TMB8	Cyfip1	1	39.8419	16	406517	192124	1.11175e+06	2.37418e+06	218357	1.63799e+06
Q6ZWN5	Rps9	1	41.1828	16	1.06927e+07	1.10188e+07	1.15994e+07	1.44001e+07	7.13408e+06	4.87495e+06
Q6PGC1	Dhx29	1	3.95208	16	858228	813272	720561	1.60121e+06	654673	901101
Q6PDM1	Msl1	1	2.28739	16	1.25394e+06	551470	438722	213371	112728	281350
Q6PB44	Ptpn23	1	15.8736	16	1.8102e+06	2.03346e+06	7.40262e+06	6.71188e+06	1.71277e+06	1.85365e+06
Q6P9K8	Caskin1	1	28.1754	16	325125	536333	632019	274936	331334	226150
Q6NS52	Dgkb	1	7.86382	16	490018	4.21372e+06	190855	40134.8	383142	392510
Q6A068	Cdc5l	1	16.0014	16	1.09862e+06	432137	511497	158781	509687	415835
Q68FL6	Mars1	1	12.1719	16	1.10539e+06	652243	1.93335e+06	901840	1.60993e+06	1132927
Q66X22	Nlrp9b	1	31.9955	16	315636	378634	236320	373107	51271.8	139698
Q64433	Hspe1	1	45.4145	16	5.70035e+07	5.3619e+07	1.14132e+08	1.04579e+08	8.30829e+07	1.02323e+08
Q62523	Zyx	1	21.8091	16	2.39104e+06	3.23226e+06	3.94626e+06	3.68284e+06	3.29921e+06	2.32698e+06
Q62418	Dbnl	1	39.6927	16	5.61479e+06	5.08243e+06	4.93501e+06	2.86722e+06	2.35206e+06	2.67001e+06
Q62234	Myom1	1	24.0661	16	852697	735189	318264	96399.5	168054	127941
Q61655	Ddx19a	1	24.0265	16	862165	525733	981437	606830	1.67489e+06	785766
Q61464	Znf638	1	7.97703	16	734734	321600	703961	176579	37654.2	6176.24
Q61247	Serpinf2	1	32.3206	16	1.25719e+06	428494	1.80724e+06	406992	747099	894029
Q61210	Arhgef1	1	21.2841	16	1.94569e+06	312390	951869	700254	827658	906827
Q61092	Lamc2	1	4.00282	16	1.52171e+06	351040	909421	72846	880509	1.40953e+06
Q61081	Cdc37	1	29.7954	16	1.91891e+06	5.57455e+06	4.31513e+06	2.67755e+06	2.80583e+06	2.85184e+06
Q5SUR0	Pfas	1	7.9883	16	171738	891906	1.26819e+06	1.48279e+06	1.31325e+06	986202
Q5SFM8	Rbm27	1	7.90291	16	346107	609680	70107.3	277169	258614	228371
Q5HZG4	Taf3	1	4.03894	16	838026	684791	377237	249484	139733	757275
Q5DTL9	Slc4a10	1	12.0376	16	1.32943e+06	1.33503e+06	267122	101298	1.5745e+06	1.36513e+06
Q3UYH7	Grk3	2	4.0731	16	351174	601622	92882	400361	307310	26465.5
Q3UJB9	Edc4	1	43.8406	16	593324	254877	268093	123367	2.1256e+06	207603
Q3UGY8	Arfgef3	1	3.97845	16	73360.2	143065	692091	257241	59285.6	226873
Q3U962	Col5a2	1	4.04216	16	217815	306343	120455	436537	204777	355791
Q3TRM8	Hk3	1	27.3835	16	899769	767942	535108	1.68102e+06	1.74724e+06	1.76657e+06
Q3TES0	Iqsec3	1	12.0419	16	373792	912050	231943	517384	1.16064e+06	8050.07
Q3B7Z2	Osbp	1	8.1053	16	502526	589639	489972	714411	252607	398061
Q19LI2	A1bg	1	60.213	16	1.84437e+06	1.75495e+06	678910	2.14939e+06	2.16088e+06	1.06802e+06
Q07076	Anxa7	1	40.2376	16	4.29805e+06	4.83204e+06	5.96006e+06	6.12349e+06	3.28636e+06	4.7709e+06
Q06770	Serpina6	1	68.0488	16	1.34193e+06	1.8723e+06	2.3176e+06	1.80046e+06	2.64575e+06	2.60939e+06
Q03517	Scg2	1	31.9851	16	1.03501e+06	723214	635299	1.78322e+06	146533	515141
P97864	Casp7	1	17.0138	16	2.52037e+06	4.84461e+06	4.28673e+06	3.73822e+06	6.12925e+06	5.06644e+06
P68510	Ywhah	1	118.534	16	1.13314e+07	1.00028e+07	1.38202e+07	1.70436e+07	1.78653e+07	1.19397e+07
P62196	Psmc5	1	29.1238	16	1.75154e+06	2.23937e+06	2.11891e+06	2.07725e+06	3.03475e+06	1.96358e+06
P58710	Gulo	1	40.4598	16	6.76931e+06	3.36947e+06	2.10717e+06	2.6927e+06	4.23796e+06	3.92908e+06
P56695	Wfs1	1	10.4457	16	754046	1.27025e+06	636250	486048	139608	64410.5
P50285	Fmo1	1	32.0804	16	453610	6.64028e+06	21121.6	1.27507e+06	136674	233987
P50172	Hsd11b1	1	51.0552	16	2.47007e+06	4.98231e+06	2.09134e+06	5.1616e+06	3.39124e+06	3.79045e+06
P49312	Hnrnpa1	1	45.849	16	6.74232e+06	7.79995e+06	4.71317e+06	4.54043e+06	8.27359e+06	5.69439e+06
P47857	Pfkm	1	24.0555	16	383827	320885	1.1069e+06	600405	1.08561e+06	691376
P45376	Akr1b1	1	68.1992	16	6.92119e+06	9.72181e+06	6.36288e+06	6.07345e+06	37446571	1.21492e+07
P35487	Pdha2	1	20.1155	16	4.8976e+06	3.24052e+06	7.06032e+06	1.70613e+06	3.02288e+06	2.13645e+06
P16125	Ldhb	1	81.0577	16	1.16806e+07	1.06679e+07	9.40698e+06	1.88678e+07	1.05798e+07	1.33314e+07
P14602	Hspb1	1	53.3586	16	2.44801e+07	3.05572e+07	2.2501e+07	2.33021e+07	3.83243e+07	3.20598e+07
P13595	Ncam1	1	32.2048	16	535625	283826	664331	1.49991e+06	694546	588337
P12970	Rpl7a	1	63.1707	16	6.51416e+06	6.41827e+06	4.93853e+06	4.24429e+06	2.97954e+06	1.00337e+06
P11627	L1cam	1	18.522	16	1.01929e+06	433954	2.18404e+06	1.0809e+06	2.87423e+06	1.83379e+06
P10711	Tcea1	1	12.1593	16	985239	697766	908908	1.51144e+06	1.5352e+06	1.73373e+06
P09803	Cdh1	1	47.609	16	2.39308e+06	2.44722e+06	1.96764e+06	2.15085e+06	3.99146e+06	3.16208e+06
P09242	Alpl	1	28.3011	16	1.28867e+06	1.08935e+06	1.4475e+06	1.05567e+06	708025	574716
P08122	Col4a2	1	31.829	16	671442	1.28146e+06	1.25856e+06	475079	767707	80937.4
P03365	gag-pro-pol	6	7.95205	16	114322	149699	648384	774459	507802	863843
P01872	Ighm	1	35.2017	16	2.1762e+06	1624307	3.21438e+06	4.39778e+06	1.30691e+06	2.30764e+06
O70209	Pdlim3	1	47.4501	16	1.21587e+07	1.1134e+07	2.57641e+07	1.89751e+07	2.02263e+07	2.48484e+07
O55222	Ilk	1	39.1033	16	2.8086e+06	1.55845e+06	2.6904e+06	2.4987e+06	1.60167e+06	1.70386e+06
O54931	Pakap	1	8.09239	16	997047	508132	935255	351940	447557	283866
O35490	Bhmt	1	65.5926	16	1.2237e+06	971969	1.11274e+07	1.27432e+06	1.14613e+06	1.06765e+06
O08759	Ube3a	1	7.9902	16	1.10199e+06	554143	940247	250438	248317	954089
G5E829	Atp2b1	1	107.152	16	1.42016e+06	573550	1.38775e+06	2.35961e+06	953533	2.31404e+06
E9Q5C9	Nolc1	1	11.9514	16	2.94963e+06	3.24674e+06	1.443e+06	1.2734e+06	2.79799e+06	2.88334e+06
D3YZU1	Shank1	1	8.07469	16	519889	190795	447970	182658	1.35222e+06	1.06993e+06
C0HKD8	Mfap1a	2	3.97016	16	1.57248e+06	920603	375623	203421	442307	303264
A2A5R2	Arfgef2	1	4.18523	16	174714	505368	23435.7	97518.3	25106.1	13745.4
Q9Z2W0	Dnpep	1	78.3616	15	8.37066e+06	4.71533e+06	7.25101e+06	6.92201e+06	6.96705e+06	6.28311e+06
Q9Z2A5	Ate1	1	10.6269	15	1.27528e+06	665461	1.41385e+06	848712	914128	739477
Q9Z204	Hnrnpc	1	44.8273	15	5.86685e+06	5.01445e+06	1.17934e+07	7.33343e+06	9.6971e+06	8.15882e+06
Q9Z0S1	Bpnt1	1	46.2681	15	1.55822e+07	1.43697e+07	2.60221e+07	2.06116e+07	2.94897e+07	2.34393e+07
Q9Z0M6	Adgre5	1	19.2225	15	1.64733e+07	3.49197e+06	1.05963e+06	372374	1830441	394886
Q9WVK4	Ehd1	1	45.7211	15	778091	2.39192e+06	1.73874e+06	1.11672e+06	687491	391360
Q9WVD5	Slc25a15	1	32.3853	15	1.47582e+06	2.86611e+06	1.69526e+06	2.37495e+06	1.45182e+06	1.6968e+06
Q9WUM3	Coro1b	1	44.7533	15	2.2598e+06	4.11396e+06	4.15848e+06	3.85668e+06	3.90555e+06	3.61435e+06
Q9WTP6	Ak2	1	42.2613	15	7.97265e+06	7.11185e+06	1.00045e+07	9.55035e+06	9.34362e+06	9.68433e+06
Q9QXS6	Dbn1	1	9.28255	15	547414	1.51677e+06	1.31262e+06	830089	1.02179e+06	1.06999e+06
Q9QXE0	Hacl1	1	48.0228	15	1.52186e+06	1.0218e+06	1.43955e+06	135713	513567	2.20506e+06
Q9QXD1	Acox2	1	24.2453	15	713658	506111	42974	184823	288015	127115
Q9QUR6	Prep	1	54.2635	15	791668	1.33686e+06	1.53583e+06	1.58123e+06	726701	1.39316e+06
Q9QUM9	Psma6	1	42.8246	15	5.35397e+06	5.2601e+06	1.26611e+07	1.50059e+07	12237495	1.34033e+07
Q9JMA1	Usp14	1	16.0836	15	3.73807e+06	4.69229e+06	3.43224e+06	4.13538e+06	645805	377866
Q9JM99	Prg4	1	12.1765	15	322836	411477	91983.2	127158	106574	232314
Q9JKS4	Ldb3	1	20.1139	15	1.49423e+06	955973	4.84172e+06	4.15113e+06	4.01057e+06	3.79063e+06
Q9JK53	Prelp	1	35.1458	15	3.51468e+06	3.7078e+06	7.07799e+06	4.90813e+06	9.26568e+06	7.16869e+06
Q9JHH6	Cpb2	1	27.9731	15	746840	2.89612e+06	1.44922e+06	1.77688e+06	1.16387e+06	2.43462e+06
Q9EQG3	Scel	1	4.031	15	1.48493e+06	1.47336e+06	1.329e+06	448173	1.33672e+06	1.0558e+06
Q9EPC1	Parva	1	49.9952	15	3.24984e+07	4.64041e+06	4.33563e+06	3786460	3317743	3.55124e+06
Q9EP89	Lactb	1	28.0325	15	1.99487e+06	1.60806e+06	592352	783254	405850	577331
Q9DC23	Dnajc10	1	16.2346	15	1.77563e+06	1.08859e+07	7.4952e+06	3.70165e+07	7.63408e+06	8.29069e+06
Q9DBN5	Lonp2	1	40.4732	15	413131	754825	149572	314647	87480.2	560903
Q9DBG1	Cyp27a1	1	23.985	15	421556	1.76608e+06	1.01186e+06	538974	638316	1.02606e+06
Q9DB20	Atp5po	1	40.7425	15	8.4347e+06	1.09661e+07	3.01104e+07	3.01662e+07	3.59814e+07	2.71649e+07
Q9DB05	Napa	1	30.9957	15	1.26643e+06	1.59466e+06	3.02797e+06	3.23089e+06	1.23685e+06	1.68721e+06
Q9D8Y0	Efhd2	1	33.3606	15	2.23189e+06	4.0373e+06	7099718	4.8954e+06	5.77903e+06	4.48131e+06
Q9D855	Uqcrb	1	30.3782	15	8.7456e+06	7.6755e+06	1.68768e+07	1.79442e+07	1.7737e+07	2.14233e+07
Q9D6Z1	Nop56	1	28.1476	15	1.38612e+06	954921	2.08941e+06	1.54174e+06	1.83088e+06	1.33876e+06
Q9D620	Rab11fip1	1	4.05693	15	2.80056e+06	2.49987e+06	76066	1.3824e+06	760400	1.13548e+06
Q9D2V7	Coro7	1	32.5969	15	718815	451708	1.32461e+06	665872	514567	381897
Q9D2R0	Aacs	1	3.99118	15	807869	669034	1.09402e+06	732506	630655	587319
Q9D0F3	Lman1	1	50.0698	15	1.78153e+06	4.2861e+06	3.45934e+06	733325	3.03322e+06	1.80265e+06
Q9CSH3	Dis3	1	3.95936	15	494610	481955	189811	1.34299e+06	2.93854e+06	3.0885e+06
Q9CQV8	Ywhab	1	100.109	15	2.25177e+07	1.87224e+07	2.1838e+07	2.13541e+07	2.25194e+07	2.5856e+07
Q9CQH3	Ndufb5	1	22.0456	15	2.55329e+06	7.66087e+06	6890816	5513840	6.58025e+06	3.61861e+06
Q9CPW0	Cntnap2	1	3.94043	15	136472	602076	567650	133012	444408	510217
Q99PT1	Arhgdia	1	121.617	15	2.5166e+07	2.62949e+07	3.19042e+07	3.39927e+07	3.75931e+07	3.81413e+07
Q99MV1	Tdrd1	1	16.1638	15	1.12544e+06	1.16597e+06	1.53595e+06	1.33534e+06	639321	407183
Q922Q8	Lrrc59	1	36.5748	15	4.82775e+06	4.39467e+06	1.11493e+07	1.44995e+07	5.83858e+06	5.98516e+06
Q920I9	Wdr7	1	16.073	15	219196	376975	590234	287554	289896	285622
Q91XE0	Glyat	1	44.3953	15	147486	1.17683e+06	2.75537e+06	2.54795e+06	529956	1.16864e+06
Q91WP6	Serpina3n	1	50.723	15	3.5561e+06	465531	7.91528e+06	8.62817e+06	700658	1.13019e+06
Q91W64	Cyp2c70	1	24.0559	15	391194	637501	4.87922e+06	4.97761e+06	440451	540082
Q91VC3	Eif4a3	1	27.8544	15	2.72842e+06	2.2665e+06	1.16581e+06	1.75537e+06	845652	947704
Q91V76		1	43.9858	15	7.96281e+06	4.42336e+06	7.30948e+06	7.36783e+06	9.55298e+06	1.3121e+07
Q8VDM6	Hnrnpul1	1	3.96744	15	618515	730020	982526	750462	205185	499204
Q8VD04	Gripap1	1	3.97429	15	8.64699e+06	9.21812e+06	1.31745e+07	1.30953e+06	1.32253e+07	1.19577e+07
Q8R1F1	Niban2	1	55.9497	15	226998	190221	298471	481612	1.09698e+06	445939
Q8K440	Abca8b	1	3.96608	15	2.68951e+06	3.45435e+06	5.7055e+06	5.75785e+06	2.3162e+06	2.29691e+06
Q8K419	Lgals4	1	104.711	15	9.49899e+07	1.15849e+08	1.36472e+08	1.30531e+08	7.71699e+07	7.03914e+07
Q8K2I3	Fmo2	1	43.887	15	923890	423529	291193	540109	1.39035e+06	720961
Q8K1N1	Pnpla8	1	4.06879	15	1.33749e+06	612768	417266	1.25397e+06	206859	316374
Q8K0L3	Acsm2	1	40.3638	15	2.40171e+06	1.00426e+06	618258	128392	685732	267912
Q8JZU2	Slc25a1	1	42.2761	15	3.22579e+06	1.60812e+06	3.75663e+06	1.99925e+06	1.89304e+06	2.28961e+06
Q8CIB5	Fermt2	1	49.5332	15	1.74632e+06	1.4856e+06	1.70885e+06	1.98153e+06	736877	786296
Q8CHR6	Dpyd	1	16.0207	15	846914	168860	808394	1.05411e+06	726897	1.25059e+06
Q8CHG7	Rapgef2	1	3.96676	15	706998	1.15993e+06	1.10756e+06	1.19662e+06	15977.7	215772
Q8CGY8	Ogt	1	11.9914	15	409569	383447	385743	37683.8	78069	425497
Q8C854	Myef2	1	4.13545	15	2.66977e+06	40400.4	970286	570538	361083	407665
Q8C2E7	Washc5	1	4.01706	15	875248	1.35584e+06	103375	3.64522e+06	387042	432876
Q8BSY0	Asph	1	19.9155	15	8.04723e+06	8.22459e+06	1.10743e+07	1.04383e+07	749705	1.25537e+07
Q8BMA6	Srp68	1	18.8913	15	1.79251e+06	1.79561e+06	2.04427e+06	2.43342e+06	2.45562e+06	2.28869e+06
Q8BK64	Ahsa1	1	37.7137	15	2.74747e+06	1.47756e+06	5.29256e+06	6.20398e+06	5.9151e+06	4.9869e+06
Q8BJ05	Zc3h14	1	4.05777	15	177436	171925	127705	164480	192659	22053.8
Q8BIJ7	Rufy1	1	4.01554	15	1.22526e+06	1.28955e+06	95257.1	345561	633387	1.27264e+06
Q811D0	Dlg1	1	36.0206	15	1.16809e+06	1.16932e+06	357913	495818	355729	348360
Q80YA9	Cnksr2	2	3.99262	15	401224	617459	378136	364563	7552.59	37557.5
Q80XL6	Acad11	1	48.412	15	406016	636417	232899	1.17886e+06	576638	219095
Q80X82	Sympk	1	7.98028	15	1.76171e+06	1.17798e+06	1.50368e+06	1.56504e+06	792425	910733
Q80UJ7	Rab3gap1	1	7.96856	15	1.44079e+06	721223	569542	572090	216885	156586
Q7M758	Naaladl1	1	25.1322	15	1.67134e+06	2.06906e+06	4.23605e+06	4.29005e+06	2.57633e+06	2.4443e+06
Q6PGA0	Rcor3	2	3.94492	15	1.39416e+06	8.11893e+06	471202	265308	946614	1.01807e+06
Q62095	Ddx3y	2	99.2592	15	1.21442e+06	1.29779e+06	1.27537e+06	1.30099e+06	1.11768e+06	763617
Q61847	Mep1b	1	16.1546	15	737082	975932	2.23931e+06	2.36338e+06	899712	1.14347e+06
Q61584	Fxr1	1	14.2879	15	1.21867e+06	551315	1.62272e+06	5.20857e+06	249140	1.14529e+06
Q61391	Mme	1	8.07039	15	510411	1.06731e+07	397829	603723	914179	231477
Q61301	Ctnna2	1	36.9402	15	1.75302e+06	1.643e+06	2.22622e+06	2.26924e+06	1.78147e+06	1.84227e+06
Q61176	Arg1	1	48.2658	15	3.49682e+06	1.47308e+06	7.45907e+06	1.10713e+06	1.19737e+06	2.09952e+06
Q60992	Vav2	1	4.04135	15	638035	291839	461417	288534	236157	54142.4
Q60737	Csnk2a1	1	20.7245	15	850748	1.41456e+06	1.809e+06	1.65408e+06	1.00866e+06	1.56618e+06
Q3UVX5	Grm5	1	7.94839	15	648384	867499	153242	442064	175454	254769
Q3UNX5	Acsm3	1	24.1545	15	773813	378935	374407	6.08823e+06	1.47817e+06	1.13886e+06
Q3UHQ6	Dop1b	1	11.9958	15	168752	200798	532248	124515	124997	115050
Q3UH60	Dip2b	1	12.0097	15	1.19766e+06	1.52596e+06	289908	297119	229144	253166
Q0P5W1	Vps8	1	3.95208	15	187017	255369	138016	185017	214110	120981
P99027	Rplp2	1	79.4147	15	1.41447e+08	9.3873e+07	1.40167e+08	1.1751e+08	2.06275e+08	1.3435e+08
P97434	Mprip	1	8.04592	15	208113	433985	221744	419345	216561	198499
P97379	G3bp2	1	24.1035	15	3.33976e+06	3.30092e+06	1.42449e+06	981384	1.58977e+06	1.66078e+06
P97315	Csrp1	1	118.294	15	3.84775e+07	4.83422e+07	6.95514e+07	5.70147e+07	1.15383e+08	1.26747e+08
P63037	Dnaja1	1	44.0869	15	2.82192e+06	1.82437e+06	1.50164e+06	1.39252e+06	1.84446e+06	1.79241e+06
P62281	Rps11	1	38.7681	15	1.20272e+07	1.69985e+07	1.04701e+07	1.07113e+07	7.6335e+06	2.3484e+07
P62192	Psmc1	1	24.2002	15	1.27732e+06	1.87027e+06	2.52748e+06	2.2989e+06	847563	626318
P61222	Abce1	1	19.9017	15	2.06394e+06	2.27628e+06	2.04937e+06	1.0961e+06	1.79665e+06	2.50932e+06
P56960	Exosc10	1	7.97881	15	840745	1.71935e+06	1.1791e+06	188493	765624	545805
P56593	Cyp2a12	1	32.2258	15	81081.9	808853	44077	557915	553042	271515
P55066	Ncan	1	4.00135	15	910306	1.89087e+06	940289	610768	842623	679116
P47740	Aldh3a2	1	65.834	15	2.32512e+06	2.29247e+06	4.6133e+06	3.68492e+06	1.29186e+06	1.10353e+06
P42859	Htt	1	12.1023	15	326938	128082	251225	408486	208188	322480
P39749	Fen1	1	8.30071	15	7.73752e+06	1.16626e+06	1.13069e+06	1.48203e+06	1.15328e+06	760889
P35235	Ptpn11	1	15.858	15	1.01832e+06	1.05786e+06	980341	976684	1.11587e+06	1.22434e+06
P33267	Cyp2f2	1	44.2335	15	1.51261e+06	1.76747e+06	703193	840321	741445	188677
P31748	V-AKT	2	13.1996	15	2.02443e+06	2.55799e+06	2.30881e+06	1.20054e+06	1.39012e+06	1.9278e+06
P29699	Ahsg	1	73.1009	15	5.44173e+06	6.02719e+06	4.28809e+06	4.03283e+06	2.99233e+06	3.49899e+06
P28654	Dcn	1	40.5404	15	9.99624e+06	8.30852e+06	1.08921e+07	9.12328e+06	1.00676e+07	8.8046e+06
P28653	Bgn	1	63.2093	15	1.26154e+06	2.2141e+06	4.39311e+06	5.13884e+06	7.41583e+06	7.69613e+06
P28481	Col2a1	1	11.9807	15	418460	600156	252716	4.18584e+06	3.81963e+06	3.9554e+06
P26638	Sars1	1	45.7533	15	2.18396e+06	3.48544e+06	1.75225e+06	2.41829e+06	1605678	4.21427e+06
P23492	Pnp	1	84.9473	15	1.16305e+07	4.32648e+07	3.56922e+07	3.54219e+07	4.28097e+07	4.49946e+07
P21447	Abcb1a	1	45.4041	15	303553	462440	157601	142961	389233	347778
P18760	Cfl1	1	106.385	15	6.10999e+07	6.01919e+07	6.94574e+07	7.42975e+07	8.0913e+07	8.47913e+07
P17225	Ptbp1	1	90.9841	15	6.01679e+06	6.19051e+06	5.85734e+06	4.30503e+06	7.7334e+06	7.84957e+06
P16045	Lgals1	1	66.2762	15	4.14524e+07	3.82555e+07	6.35299e+07	5.87733e+07	7.2093e+07	7.18036e+07
P12710	Fabp1	1	80.208	15	6.59245e+07	6.57081e+07	6.53653e+07	9.49624e+07	8.37267e+07	7.24105e+07
P12023	App	1	19.9629	15	161850	515265	1.26503e+06	346235	182155	690778
P09671	Sod2	1	47.4057	15	14599202	1.38054e+07	1.63182e+07	1.33209e+07	1.41032e+07	1.19039e+07
O70362	Gpld1	1	36.1056	15	2.50234e+06	1.03237e+06	4.8507e+06	4.91067e+06	2.53559e+06	2.47458e+06
O70293	Grk6	2	4.15804	15	362171	1.28047e+06	1.18974e+06	705233	2.27788e+06	3.14128e+06
O35857	Timm44	1	16.0378	15	4.43249e+06	935916	1.21175e+06	4.50544e+06	498711	5.02895e+06
E9Q286	Ice1	1	2.7223	15	374817	386030	710362	761935	1.91617e+06	680575
A2ABU4	Myom3	1	7.93611	15	981187	132077	535786	279366	492284	435737
A1L317	Krt24	3	2.81195	15	103137	87075.7	746379	1.26421e+06	551388	558910
Q9Z2U1	Psma5	1	72.0887	14	1.75084e+07	1.44283e+07	1.63919e+07	1.64076e+07	1.7547e+07	1.83952e+07
Q9Z2D6	Mecp2	1	20.2857	14	483769	320986	700277	597342	192733	128511
Q9Z1T1	Ap3b1	1	18.8989	14	1.6574e+06	1.88321e+06	214891	1.31387e+06	2.01697e+06	751954
Q9Z1R2	Bag6	1	12.102	14	428840	222663	519006	419100	201883	1.14107e+06
Q9Z0H8	Clip2	1	3.96002	14	408220	174353	90106.8	723092	34524	413390
Q9WVA4	Tagln2	1	88.4837	14	4.55492e+07	4.27549e+07	5.14282e+07	4.9437e+07	60719024	5.6777e+07
Q9WUK2	Eif4h	1	20.4744	14	3.44285e+06	4.09979e+06	5.6351e+06	5.57944e+06	4.96101e+06	5.07434e+06
Q9R1T4	Septin6	1	19.4335	14	876149	4.4331e+06	842772	1.51438e+06	1.53977e+06	1.51919e+06
Q9QZ82	Cyp11a1	1	28.0269	14	461600	450771	280557	748841	492463	381745
Q9QYB1	Clic4	1	29.0025	14	4.96026e+06	4.62488e+06	1.84766e+06	1.94806e+06	1.97915e+06	1.1585e+06
Q9QWR8	Naga	1	27.4239	14	969889	1.07234e+06	335450	3.73401e+06	795857	938368
Q9JL35	Hmgn5	1	6.24854	14	852348	1.48571e+06	1.05713e+06	2.2579e+06	5.26374e+06	5.12815e+06
Q9JIL4	Pdzk1	1	32.335	14	1.37284e+06	1.65698e+06	946003	298055	1.70538e+06	3.7755e+07
Q9JHW9	Aldh1a3	1	22.6988	14	1.55467e+06	600439	1.43684e+06	975419	1.24137e+06	827758
Q9JHI5	Ivd	1	42.5218	14	391982	1.17758e+06	5.43063e+06	2.08349e+06	3.48478e+06	2.59421e+06
Q9EPE9	Atp13a1	1	20.0155	14	385829	294315	439331	860921	567549	313307
Q9DCJ9	Npl	1	34.631	14	1.78276e+06	6.94874e+06	8.46114e+06	1726171	2.32442e+06	2.42204e+06
Q9DC69	Ndufa9	1	52.3732	14	5.00778e+06	3.66133e+06	4.63222e+06	4.91537e+06	2.66312e+06	2.08014e+06
Q9DC61	Pmpca	1	16.2933	14	1.89967e+06	1.46697e+06	709027	446494	116668	707952
Q9DBJ1	Pgam1	1	104.43	14	1.90643e+07	1.78918e+07	2.11392e+07	2.70411e+07	2.57489e+07	2.42672e+07
Q9DBG7	Srpra	1	4.02089	14	679109	589562	235437	131178	132677	521457
Q9D9T8	Efhc1	1	4.12458	14	999046	665322	1.98929e+06	2.88912e+06	1.48238e+06	1.48173e+06
Q9D964	Gatm	1	60.0921	14	1.33288e+06	556995	1.1444e+06	784710	1.74128e+06	1.15706e+06
Q9D8U8	Snx5	1	19.7562	14	1.39417e+06	1.4164e+06	925594	905588	954068	810486
Q9D180	Cfap57	1	12.1668	14	762601	972777	1.01408e+06	1.1648e+06	206869	588886
Q9D0M3	Cyc1	1	61.1966	14	4.73087e+06	1.04961e+07	1.60865e+07	1.27537e+07	4.11269e+06	5.65323e+06
Q9D0F1	Ndc80	1	4.11112	14	276700	660906	1.10313e+06	1.09949e+06	818643	5.9169e+06
Q9CZ44	Nsfl1c	1	42.0181	14	3.15888e+06	3.31925e+06	2.43725e+06	2.30338e+06	2.90174e+06	2.5916e+06
Q9CYZ2	Tpd52l2	1	39.3775	14	5.11571e+06	6.66001e+06	1.07469e+07	1.1412e+07	6.59858e+06	3.76668e+06
Q9CXF4	Tbc1d15	1	21.4025	14	1.40801e+06	2.07985e+06	1.32838e+06	1.41742e+06	1.32531e+06	718511
Q9CX34	Sugt1	1	12.1067	14	2.60973e+06	2.75036e+06	684742	1.08347e+06	1.27067e+06	748433
Q9CQW5	Lgals2	1	71.9412	14	2.21359e+08	1.85684e+08	3.2096e+08	2.96342e+08	3.59954e+08	3.92788e+08
Q9CQM9	Glrx3	1	12.552	14	1.94914e+06	1.64757e+06	4.61474e+06	3.96156e+06	3.22702e+06	2.05104e+06
Q9CQE8	RTRAF	1	25.6532	14	2.94669e+06	2.08125e+06	3.38568e+06	1.44262e+06	2.31853e+06	3.49776e+06
Q99NB1	Acss1	1	36.5422	14	1.11029e+06	767636	998638	511110	412644	1.15055e+06
Q99MQ4	Aspn	1	20.0419	14	3.82363e+06	6.42687e+06	3.42009e+06	6.67477e+06	4.96745e+06	5.25065e+06
Q99MN9	Pccb	1	49.7303	14	579474	687485	472313	404271	381547	406573
Q99LB2	Dhrs4	1	34.8304	14	7.96508e+06	3.59404e+06	2.69573e+06	4.42822e+06	1.02922e+07	8.10364e+06
Q99L47	St13	1	20.3183	14	5.19544e+06	5.07545e+06	3.13629e+06	6.18999e+06	4.00917e+06	4.71002e+06
Q99KP6	Prpf19	1	51.9354	14	1.06364e+07	2.18876e+06	4.26924e+06	1.45134e+07	3.25774e+06	2.79678e+06
Q99JW4	Lims1	1	18.1979	14	1.17197e+06	1.52141e+06	562067	2.42578e+06	1.66994e+06	2.09023e+06
Q922D4	Ppp6r3	1	7.96945	14	606444	605333	359905	1.0036e+06	623496	427820
Q921X9	Pdia5	1	23.9206	14	1.70799e+06	607012	533718	730544	376310	426717
Q921L5	Cog2	1	4.02166	14	1.37134e+07	1.21076e+07	1.51505e+07	1.97224e+06	1.33519e+07	1.41484e+07
Q921F2	Tardbp	1	52.1684	14	8.01176e+06	6.32106e+06	7.71923e+06	7.93575e+06	9.03998e+06	7.69838e+06
Q91WL0	Eps8l3	1	33.8987	14	4.03261e+06	976976	1.14349e+06	1.9221e+06	4.87221e+06	9.884e+06
Q91VH2	Snx9	1	20.2246	14	594547	659127	713634	724006	1.00719e+06	1.16845e+06
Q91VE6	Nifk	1	3.94816	14	1.00191e+06	980682	160807	1.49658e+06	38756	151223
Q8VEL2	Mtmr14	1	11.9519	14	782705	1.55405e+06	1.87679e+06	277071	341670	344488
Q8VD65	Pik3r4	1	8.01537	14	375506	358513	291475	623721	159528	203153
Q8VCB3	Gys2	1	12.1482	14	254176	679038	2.03882e+06	5.66057e+06	160986	336970
Q8R4N0	Clybl	1	26.7392	14	2.60579e+06	801477	2.52903e+06	2.10333e+06	1.19739e+06	1.00193e+06
Q8R326	Pspc1	1	8.17589	14	696728	1.12837e+06	2.28169e+06	1.34112e+06	1.10848e+06	1.78407e+06
Q8R307	Vps18	1	4.04948	14	533080	1.23449e+06	1.34329e+06	1.15477e+06	1.00286e+06	1.03426e+06
Q8R059	Gale	1	25.1169	14	3.14201e+06	2.90274e+06	6.85577e+06	7440709	3.82383e+06	3.9536e+06
Q8K4B0	Mta1	1	8.06789	14	5.47286e+06	696314	139027	171104	146064	672185
Q8K371	Amotl2	1	3.99842	14	223260	43941.9	836209	966628	840490	256688
Q8K370	Acad10	1	24.1463	14	156293	377356	348639	517680	193373	366284
Q8K2Z4	Ncapd2	1	4.02553	14	1.42895e+06	782859	629092	762705	494403	264147
Q8K0V4	Cnot3	1	7.984	14	256652	834553	1.201e+06	236776	640097	1.07733e+06
Q8K0D2	Habp2	1	26.1275	14	1.1017e+06	1.8518e+06	947728	1.12053e+06	1.22844e+06	1.28356e+06
Q8CIM7	Cyp2d26	1	44.2141	14	2.82877e+06	4368626	305901	410652	691494	476872
Q8CH09	Sugp2	1	8.08064	14	254525	103033	1.38842e+06	241067	327558	414522
Q8CH02	Sugp1	1	8.01535	14	836529	230244	372363	833862	161806	211298
Q8CGM1	Adgrb2	1	4.00951	14	139805	261436	887382	673210	30643.1	55370
Q8CG14	C1s1	1	48.1316	14	1.77e+06	1.15582e+06	990114	451529	1.18541e+06	471147
Q8C7X2	Emc1	1	32.2001	14	2.56446e+06	130323	415503	142324	604569	392949
Q8C6K9	Col6a6	1	3.99842	14	66810.1	41129.5	203328	238924	74781.7	387843
Q8C5H8	Nadk2	1	32.2426	14	1.12262e+06	444542	749812	574146	876359	960711
Q8BXA1	Golim4	1	3.93979	14	2.60014e+06	3.41848e+06	753585	767488	925895	884828
Q8BX02	Kank2	1	23.6049	14	935985	949315	1.93697e+06	5.11618e+06	1.73998e+06	2.07491e+06
Q8BND5	Qsox1	1	46.585	14	299446	946655	1.69714e+06	730604	314425	188395
Q8BL48	Unk	1	4.19315	14	1.54849e+06	854584	390225	54930	85913.2	431742
Q8BK63	Csnk1a1	1	23.1264	14	1.29202e+06	954370	1.42668e+06	1.84487e+06	2.14049e+06	2.21714e+06
Q8BJS4	Sun2	1	15.9141	14	546002	2.0107e+06	2.39792e+06	2.45057e+06	890593	2.7957e+06
Q8BJ42	Dlgap2	1	4.02475	14	1.67798e+06	1.46559e+06	346833	1.40342e+06	134054	505036
Q8BG95	Ppp1r12b	1	25.7105	14	2.05521e+06	2.24349e+06	2.22791e+06	2.33341e+06	1.11248e+06	1.68476e+06
Q8BFR4	Gns	1	25.6345	14	1.31381e+06	907293	2.60671e+06	1.86305e+06	1.00242e+06	1.43038e+06
Q80Z38	Shank2	1	8.10467	14	123375	5925.31	143278	124147	55571.1	60447
Q80X50	Ubap2l	1	27.9472	14	47224.8	376483	468098	373023	495505	669398
Q80X19	Col14a1	1	3.95339	14	501688	486601	175993	237062	257008	581652
Q80WJ7	Mtdh	1	8.13634	14	661757	665991	508222	1.00415e+06	678770	737778
Q80UM3	Naa15	1	16.0746	14	889864	751045	231860	272286	723933	333467
Q80U72	Scrib	1	7.99615	14	197856	202599	226754	236008	385023	291515
Q80TZ3	Dnajc6	1	7.96737	14	1.79513e+06	283227	138568	51689.3	643518	716172
Q80SY5	Prpf38b	1	4.05777	14	125238	271228	177005	206859	133099	117284
Q7TSG2	Ctdp1	1	7.97709	14	255439	358744	489204	177379	300016	216511
Q6ZQH8	Nup188	1	7.97431	14	958583	808985	676222	305680	389822	168360
Q6PIE5	Atp1a2	1	167.772	14	929970	136216	278635	1.65355e+06	1.08764e+06	173195
Q6P8J7	Ckmt2	1	26.0877	14	4.47226e+06	1.9229e+06	2.02606e+06	996187	2.36191e+06	2.38021e+06
Q6P1B1	Xpnpep1	1	29.6971	14	5.80034e+06	6.92272e+06	1.67275e+07	1.69695e+07	9.26741e+06	7.54006e+06
Q6NXK2	Znf532	1	4.03021	14	674848	158342	1.65623e+06	1.39687e+06	122528	149804
Q6EDY6	Carmil1	1	11.9266	14	147233	108252	219312	633715	426008	408893
Q6DYE8	Enpp3	1	13.0026	14	308601	215962	1.28497e+06	1.20914e+06	538752	261489
Q6DID3	Scaf8	1	4.06707	14	792153	1.05257e+06	210925	930908	104990	554979
Q69ZB0	Lrrcc1	1	2.64845	14	1.94029e+06	1.7446e+06	4.51914e+06	2.81536e+06	2.23013e+06	1.05556e+06
Q64436	Atp4a	1	50.3923	14	1.26321e+06	461551	1.41625e+06	2.16451e+06	2.25013e+06	2.01876e+06
Q63844	Mapk3	1	31.2307	14	2.60336e+06	2.82277e+06	5.64872e+06	4.96128e+06	4.03086e+06	5.96722e+06
Q61496	Ddx4	1	15.9996	14	1.72727e+06	1.29388e+06	4.10215e+06	1.16552e+06	594723	1.003e+06
Q61282	Acan	1	11.8511	14	337150	304916	230147	499389	118314	434094
Q61166	Mapre1	1	23.8369	14	2.69855e+06	4.64778e+06	6.23076e+06	5.40423e+06	5.2508e+06	5.8073e+06
Q61035	Hars1	1	43.3402	14	6.84682e+06	1.04237e+06	1.65349e+06	1.63903e+06	2.05567e+06	1.71621e+06
Q5RKZ7	Mocs1	1	20.0028	14	1.85583e+06	913353	2.77957e+06	390596	696711	403988
Q4KMM3	Oxr1	1	16.1624	14	1.0361e+06	1.23728e+06	657676	609940	387189	458225
Q3UMU9	Hdgfl2	1	21.3611	14	417814	1.35781e+06	504392	966206	380614	293821
Q3ULJ0	Gpd1l	1	12.2922	14	2.56179e+06	5.15025e+06	3.55525e+06	2389842	2.28115e+06	2.98106e+06
Q3ULF4	Spg7	1	20.1296	14	621058	3.15544e+06	415028	2.5003e+06	2.71909e+06	3.38231e+06
Q3U2P1	Sec24a	1	12.0321	14	281140	295284	477313	1.05808e+06	550400	84944.6
Q3TEA8	Hp1bp3	1	36.1056	14	1.68909e+06	1.86388e+06	798752	1.0867e+06	284348	472470
Q14C51	Ptcd3	1	24.1216	14	1.23232e+06	319453	477880	28691.6	653946	498811
Q03141	Mark3	1	8.1607	14	2.53995e+06	1.63166e+06	682580	472145	207823	224082
Q02789	Cacna1s	1	16.2061	14	371627	133578	309555	1.62373e+06	2.00832e+06	2.18113e+06
Q02357	Ank1	1	31.9958	14	81380.7	125660	34481	74941.4	817248	212218
Q00612	G6pdx	1	45.7255	14	1.50599e+06	1.92638e+06	4.80155e+06	4.6424e+06	2.35671e+06	2.45858e+06
P97821	Ctsc	1	15.6207	14	738795	1.48618e+06	1.34616e+06	1.49433e+06	1.77073e+06	1.81443e+06
P84309	Adcy5	1	8.14104	14	497535	751434	311492	652535	101464	399667
P70695	Fbp2	1	45.6043	14	7.40758e+06	9.14428e+06	1.44194e+07	1.33962e+07	8.27412e+06	1.50644e+07
P70694	Akr1c6	1	33.6026	14	3.07706e+06	444355	219733	1.02172e+06	810309	687837
P63085	Mapk1	1	37.179	14	8.4291e+06	9.21338e+06	2.65906e+06	1.24948e+06	1.88967e+06	1.06849e+06
P62996	Tra2b	1	8.45298	14	1.25046e+06	787817	973389	1.25074e+06	1.26038e+06	1.44574e+06
P61161	Actr2	1	35.0411	14	3.58589e+06	5.26591e+06	5.10036e+06	6.22269e+06	3.01021e+06	3.14052e+06
P59999	Arpc4	1	33.8199	14	4.96683e+06	5.44255e+06	25260537	2.38125e+07	2.19691e+07	2.04343e+07
P55264	Adk	1	36.0493	14	5.16317e+06	5.31013e+06	3.06195e+06	2.589e+06	4.26726e+06	3.83733e+06
P52430	Pon1	1	48.6511	14	2.98268e+06	1.50889e+06	246590	750203	572972	527499
P52196	Tst	1	19.8126	14	719761	1.37782e+06	3.2331e+06	1.43761e+06	1.09871e+06	1.12107e+06
P51855	Gss	1	10.8697	14	2.49046e+06	4.27305e+06	2.46905e+06	2.01488e+06	1.92813e+06	1.91887e+06
P48025	Syk	1	21.112	14	6.03524e+06	7.22883e+06	1.16348e+06	865999	475670	216769
P46978	Stt3a	1	32.7568	14	1.78694e+06	1.04202e+06	3.80852e+06	3.73895e+06	2.58791e+06	1.51973e+06
P46664	Adss2	1	26.9346	14	4.07148e+06	3.10437e+06	3.25643e+06	4.01637e+06	1.97487e+06	2.55022e+06
P43247	Msh2	1	8.11524	14	1.45051e+06	236204	248199	266589	294115	129227
P43006	Slc1a2	1	44.1374	14	998792	1.04971e+06	949292	891110	1.52691e+06	1.65739e+06
P35822	Ptprk	1	4.02708	14	753426	281516	575867	408545	4.25254e+06	649581
P28704	Rxrb	1	4.01859	14	643184	362068	313224	164004	130736	185464
P19783	Cox4i1	1	57.6956	14	1.74514e+07	18725139	2.6199e+07	2.58751e+07	2.24207e+07	1.85998e+07
P17879	Hspa1b	2	69.5414	14	1.85225e+06	1.36094e+06	5.31018e+06	6.36011e+06	3.28233e+06	5.62172e+06
P05555	Itgam	1	3.96812	14	1.05145e+06	138563	234634	467823	281327	297718
P00688	Amy2a5	1	95.9255	14	2.6839e+06	2.25289e+06	2.98937e+06	2.06883e+06	721464	710122
P00493	Hprt1	1	68.8769	14	2.51719e+07	2.10352e+07	5.76178e+06	5.34526e+06	3.90203e+06	3.88643e+06
O89110	Casp8	1	2.08353	14	1.98139e+06	141847	876453	656715	410457	1.16201e+06
O89001	Cpd	1	16.1448	14	450321	337944	841668	470623	690515	492826
O88487	Dync1i2	1	67.7121	14	2.45205e+06	2.28481e+06	2.90962e+06	3.51182e+06	1.27679e+06	1.04816e+06
O88343	Slc4a4	1	20.0403	14	705577	621547	356701	143493	472590	293775
O88307	Sorl1	1	3.96203	14	2.03581e+06	2.05549e+06	175482	109299	148325	153913
O70370	Ctss	1	65.3041	14	1.44195e+06	2.6461e+06	541197	2.2506e+06	3.48809e+06	1.26552e+06
O55106	Strn	1	16.0131	14	643118	723320	1.44014e+06	1.65634e+06	917536	2.43923e+06
O35598	Adam10	1	14.1748	14	758580	239841	450352	406679	440664	404332
O09173	Hgd	1	40.2202	14	965092	1.70241e+06	631258	581741	740112	758952
O08691	Arg2	1	40.2192	14	8.9099e+06	8.37796e+06	2.6343e+07	2.32501e+07	2.58053e+07	2.86961e+07
B1AZP2	Dlgap4	1	12.0903	14	399172	706200	696909	61660.5	392336	190103
B0F2B4	Nlgn4l	3	4.01327	14	2080860	43104.5	422891	92053.8	231979	297882
A2AKG8	Focad	1	7.98685	14	257323	221526	265491	48101.7	226724	72386.8
A2AJI0	Map7d1	1	8.00915	14	218947	218482	655593	214886	307429	193604
Q9Z2Y8	Plpbp	1	24.7221	13	3.07378e+06	1.46967e+06	1.35483e+06	762226	86862.3	835975
Q9Z2M7	Pmm2	1	38.4129	13	8.13366e+06	7.97798e+06	8.42344e+06	7.93081e+06	4.83657e+06	8.75472e+06
Q9Z1Z2	Strap	1	42.9631	13	2.14432e+06	2.95702e+06	5.06585e+06	5.33999e+06	3.98062e+06	3.28621e+06
Q9Z1J3	Nfs1	1	6.85753	13	952125	674646	2.77098e+06	829451	871180	1.03996e+06
Q9WVA3	Bub3	1	42.0799	13	1.88133e+06	1.67485e+06	5.91712e+06	1.96121e+06	3.41968e+06	3.90055e+06
Q9WV80	Snx1	1	6.7934	13	536384	1.34041e+06	208200	108679	525272	1.62054e+06
Q9R1P3	Psmb2	1	3.95936	13	2655650	2.39617e+06	5.67144e+06	6.14386e+06	2.8433e+06	7.41977e+06
Q9R1P0	Psma4	1	27.1358	13	9.02122e+06	1.00847e+07	8.67546e+06	8.20511e+06	6.75907e+06	7.6716e+06
Q9R117	Tyk2	1	2.75255	13	1.37936e+06	185804	282281	296234	208472	230797
Q9R0P3	Esd	1	70.1978	13	1.30161e+07	1.16454e+07	1.2552e+07	1.15005e+07	1.23242e+07	1.31751e+07
Q9QZD8	Slc25a10	1	8.12156	13	1.95858e+06	201649	1.76109e+06	2.62397e+06	1.10639e+06	1646418
Q9QY81	Nup210	1	27.9576	13	956463	834551	1.73325e+06	127673	148267	180125
Q9JJG0	Tacc2	1	12.0324	13	1.48645e+06	395845	560848	259713	130762	310042
Q9EQP2	Ehd4	1	31.968	13	370561	3.22757e+06	892121	1.06382e+06	624599	867761
Q9DBY8	Nvl	1	3.94043	13	1.32459e+06	1.5583e+06	1.30693e+06	1.82703e+06	615241	1.13625e+06
Q9DBL1	Acadsb	1	19.9884	13	1.01994e+06	786616	3.91309e+06	361035	1.26681e+06	1.59971e+06
Q9DBA8	Amdhd1	1	24.0275	13	231482	822470	1.42574e+06	2.04925e+06	359197	493621
Q9D8T2	Gsdmd	1	17.2125	13	6.7889e+06	6.75106e+06	8.73303e+06	8.05842e+06	5.65664e+06	6.16165e+06
Q9D826	Pipox	1	32.3977	13	2.29685e+06	3.08335e+06	4.62387e+06	7.1518e+06	41395.7	260422
Q9D7N3	Mrps9	1	12.0962	13	3.15194e+06	3.62483e+06	1.12562e+06	4.58161e+06	832847	1.71641e+06
Q9D6J6	Ndufv2	1	33.7242	13	6.59982e+06	6.35005e+06	7.2215e+06	7.37928e+06	6.59893e+06	7.7681e+06
Q9D0L8	Rnmt	1	4.00652	13	360508	820036	334125	266244	57918.7	291567
Q9CZW4	Acsl3	1	11.9223	13	1.15879e+06	484973	1.80546e+06	349201	1.56336e+06	557162
Q9CZM2	Rpl15	1	21.1115	13	1.23795e+07	1.06248e+07	1.08721e+07	7.06462e+06	4.71821e+06	4.68754e+06
Q9CZ30	Ola1	1	35.7091	13	2.67271e+06	4.05666e+06	1.07968e+07	2.42788e+06	1.98146e+06	2.81302e+06
Q9CWL8	Ctnnbl1	1	20.0747	13	957716	633420	337033	386857	440412	109238
Q9CR62	Slc25a11	1	63.7466	13	4.05549e+06	3.62007e+06	4775030	4.75355e+06	1.05393e+07	3.93626e+06
Q9CR61	Ndufb7	1	12.1399	13	1.57719e+06	1.52522e+07	348751	505845	238914	741142
Q9CQI6	Cotl1	1	30.4737	13	1.59622e+07	1.15996e+07	2.25916e+07	2.57759e+07	2.958e+07	2.42441e+07
Q9CQE1	Nipsnap3b	1	29.8411	13	1.68704e+06	7.75512e+06	1.34047e+06	2.76861e+06	2.4952e+06	3.29531e+06
Q99PU8	Dhx30	1	28.1398	13	554887	339828	1.28168e+06	1.02159e+06	503364	258356
Q99JW5	Epcam	1	65.2467	13	5.39733e+06	4.88508e+06	1.32969e+07	1.25329e+07	1.0313e+07	7.13319e+06
Q920F6	Smc1b	1	2.05407	13	249470	360306	267616	267256	234103	427396
Q920A7	Afg3l1	1	16.0245	13	3.75726e+06	563987	707962	141246	130454	192831
Q91YN5	Uap1	1	4.01706	13	1.32082e+06	595444	664505	692449	724193	1.15186e+06
Q91WK2	Eif3h	1	20.4319	13	1.29246e+06	929763	897459	1.10479e+06	2.62107e+06	2.08396e+06
Q91W39	Ncoa5	1	7.94977	13	2.99243e+06	209412	180814	113443	194643	240454
Q91V57	Chn1	1	3.97016	13	842051	2.75206e+06	2.42894e+06	724142	250422	169947
Q8VHE0	Sec63	1	22.0106	13	3.64956e+06	406010	386846	716054	518977	706078
Q8VCS0	Pglyrp2	1	28.3292	13	188111	583016	3.93604e+06	1.2569e+06	1.40662e+06	1.21674e+06
Q8VC12	Uroc1	1	16.0798	13	181106	314808	2.59425e+06	514905	915124	622074
Q8R4Y4	Stab1	1	4.1178	13	178429	320709	1.31961e+06	1.52329e+06	650641	44244.9
Q8R1M0	Hmces	1	3.99915	13	1.67563e+06	1.77559e+06	2.41806e+06	3.12643e+06	4.12474e+06	3.82274e+06
Q8R0K2	Trim31	1	5.61556	13	1.63384e+06	815364	2.31308e+06	3.09969e+06	1.06862e+06	2.08283e+06
Q8QZV7	IntS13	1	4.00578	13	512658	765931	582369	198786	345256	281923
Q8QZR3	Ces2a	1	88.5888	13	5.00541e+06	5.46045e+06	3.66384e+06	5.40374e+06	4.97791e+06	4.89134e+06
Q8K0U4	Hspa12a	1	19.5802	13	1.22255e+06	390680	3.26162e+06	414828	454198	324015
Q8CIN4	Pak2	1	41.9932	13	1.09521e+06	1.99941e+06	1.82505e+06	2.27262e+06	2.43976e+06	2.10778e+06
Q8CIG8	Prmt5	1	15.9422	13	3.85072e+06	270725	1.01651e+06	1.09082e+06	777331	1.04885e+06
Q8CIG3	Kdm1b	1	4.04216	13	702765	7.77936e+06	2.98056e+07	486331	1.22077e+07	1.18027e+07
Q8CG76	Akr7a2	1	40.0851	13	2.87167e+06	3.63055e+06	3.13481e+06	3.11169e+06	3.57147e+06	2.75054e+06
Q8C9S4	Ccdc186	1	4.05527	13	806922	1.80788e+06	3.16639e+06	290272	615722	1.08558e+06
Q8C419	Gpr158	1	8.08676	13	32736.6	132930	840947	763515	715687	170124
Q8C0P5	Coro2a	1	24.0202	13	1.50755e+06	8.18037e+06	1.94203e+06	1.86045e+06	2.10052e+06	2.10294e+06
Q8BYR5	Cadps2	1	3.95736	13	282256	260403	532484	320266	95600.4	166317
Q8BYJ6	Tbc1d4	1	3.91742	13	836270	298910	729061	566503	336227	494963
Q8BWF0	Aldh5a1	1	56.6581	13	921533	396544	408376	251777	307033	1.0373e+06
Q8BUV3	Gphn	1	27.1504	13	681234	575471	2.91083e+06	863044	846129	638325
Q8BJW6	Eif2a	1	39.6235	13	1416417	1.35253e+06	2.3051e+06	2.10124e+06	1.81181e+06	3.18539e+06
Q8BJU0	Sgta	1	12.0796	13	2.80878e+06	5.10132e+06	1.08019e+06	3.28417e+06	2.5592e+06	1.62491e+06
Q8BHG1	Nrdc	1	27.6994	13	1.0414e+06	1.36187e+06	1.47928e+06	1.5076e+06	616956	711039
Q8BH74	Nup107	1	4.01327	13	481469	359445	704171	345933	203533	441338
Q8BFZ9	Erlin2	1	41.7174	13	797264	702066	1.17793e+06	1.09152e+06	2.05521e+06	1.24751e+06
Q80W49	Crybg3	1	12.1804	13	488609	225184	460501	325458	385510	60574.3
Q80SU3	Zar1	1	4.01403	13	1.57861e+07	1.60303e+06	7.03037e+07	301354	866518	4.85556e+07
Q7TNC4	Luc7l2	1	19.7666	13	641255	4.4222e+06	220348	204764	503164	716974
Q7SIG6	Asap2	1	4.18635	13	150875	240299	121535	2.06662e+06	103806	206007
Q6P4S6	Sik3	1	4.11397	13	1.24662e+06	821735	1.55011e+06	2.10156e+06	915452	253568
Q6P1F6	Ppp2r2a	2	23.1092	13	1.43732e+06	1.61757e+06	2.70755e+06	564765	618901	1.54056e+06
Q6NXY9	Polr3g	1	2.66803	13	8.84879e+06	1.19994e+07	2.41685e+06	2.10452e+06	1.81297e+06	2.07593e+06
Q6NWV3	Ift122	1	3.97985	13	447867	415210	467264	187442	303377	223678
Q6NVF9	Cpsf6	1	15.7913	13	846496	914145	805301	1.40211e+06	254352	82871.5
Q66X05	Nlrp4f	1	28.0557	13	883390	685862	260885	172869	14553.7	19255.2
Q66X03	Nlrp9a	1	23.9795	13	693766	452072	269219	1.23804e+06	197026	165133
Q64FW2	Retsat	1	7.97953	13	411574	698652	1.66875e+06	410090	459360	418883
Q64518	Atp2a3	1	35.1983	13	620210	798804	2.20482e+06	2.41436e+06	2.00707e+06	989515
Q64442	Sord	1	41.0165	13	1.48199e+07	1.26258e+07	1.60866e+07	1.35757e+07	6.00694e+06	5.6279e+06
Q64105	Spr	1	16.4775	13	5.45604e+06	5.90294e+06	5.07219e+06	7.85481e+06	5.76097e+06	9.02294e+06
Q61074	Ppm1g	1	24.4815	13	1320158	1.31576e+06	3.377e+06	3.75284e+06	272079	587996
Q61033	Tmpo	1	27.4811	13	438549	564447	200237	325235	320117	444088
Q60996	Ppp2r5c	3	4.06282	13	1.41404e+06	1.36088e+06	308717	946322	221283	1.07314e+06
Q60936	Coq8a	1	20.3248	13	1.51354e+06	1.4323e+06	367421	950862	4.33883e+06	4.01714e+06
Q60759	Gcdh	1	20.0094	13	1.2192e+06	269584	1.17972e+06	1.04662e+06	613103	272856
Q5SWY7	Fam83g	1	8.05917	13	253971	515478	723847	828048	677478	723727
Q5SUA5	Myo1g	1	4.01176	13	155843	41144.8	80813	282313	241071	54562.5
Q5FWK3	Arhgap1	1	17.8974	13	3.53133e+06	990805	2.46511e+06	2.30429e+06	2.31804e+06	2.42756e+06
Q5DQR4	Stxbp5l	1	8.14324	13	969160	1.04392e+06	907482	297659	424833	743251
Q58A65	Spag9	1	12.1217	13	248853	443678	122787	256958	76521	370849
Q4PZA2	Ece1	1	14.1343	13	3.54714e+06	1.38524e+06	380513	783544	1.83984e+06	2.75355e+06
Q3UZ39	Lrrfip1	1	9.2482	13	382143	366023	1.0324e+06	843029	889235	472277
Q3UVL4	Vps51	1	3.95012	13	818402	451740	111355	2.03992e+06	83023.5	80668.4
Q3UQU0	Brd9	1	2.72038	13	2.7705e+06	2.27418e+06	111470	114746	399475	170427
Q3UNH4	Gprin1	1	11.8634	13	727356	358438	1.25558e+06	635406	156601	561186
Q3UIA2	Arhgap17	1	8.14422	13	2.19549e+06	2.04653e+06	769677	2.51677e+06	222025	65603.2
Q3TIX9	Usp39	1	7.93246	13	1.49908e+06	383466	1.50415e+07	404727	66470.1	92392.6
Q148V8	Fam83h	1	3.94299	13	904403	2.97927e+06	794326	1.58808e+06	3.41661e+06	1.50077e+06
Q0VBM2	Fam83b	1	2.63732	13	149054	94270.8	708756	251069	427226	466903
Q09199	B4galnt2	1	2.47571	13	673693	1.66089e+06	2.23281e+06	1.00934e+06	199108	555616
Q05816	Fabp5	1	73.1905	13	1.98627e+06	1.83576e+06	2911104	1.29598e+06	3.46764e+06	2.07982e+06
Q03311	Bche	1	20.1076	13	1.02026e+06	1.21574e+06	526398	228389	954728	1.02254e+06
P97798	Neo1	1	3.97636	13	266719	246439	504682	857216	169355	846949
P70698	Ctps1	1	18.1067	13	477542	809510	1.25374e+06	573258	531224	378360
P70349	Hint1	1	50.1211	13	4.56362e+07	2.7965e+07	4.14412e+07	4.53864e+07	5.39796e+07	5.24108e+07
P70175	Dlg3	1	23.9764	13	455672	466335	162343	526374	75072.5	84986
P62301	Rps13	1	15.7029	13	8635959	1.1329e+07	1.70019e+07	1.53482e+07	1.08282e+07	1.1708e+07
P62242	Rps8	1	14.7333	13	1.26561e+07	1.60092e+07	1.14991e+07	1.59288e+07	9.25355e+06	1.31162e+07
P60469	Ppfia3	1	4.0163	13	1.99685e+06	1.8999e+06	608993	643526	539664	563938
P58021	Tm9sf2	1	4.08452	13	1.94523e+06	499242	1.77041e+06	1680242	706023	797565
P57776	Eef1d	1	36.7087	13	1.16068e+07	1.35744e+07	1.2806e+07	1.63613e+07	1.49233e+07	1.55074e+07
P54276	Msh6	1	8.06912	13	1.36239e+06	1.16378e+06	707297	992873	1.12644e+06	766928
P51859	Hdgf	1	16.9144	13	2.37072e+06	963815	3.41039e+06	2.85758e+06	3.31711e+06	2.95435e+06
P51162	Fabp6	1	41.8047	13	1.45414e+07	1.49779e+07	9.3757e+06	1.06637e+07	1.37017e+07	1.65269e+07
P50136	Bckdha	1	36.0549	13	1.35512e+06	5.9968e+06	4.15796e+06	3.22498e+06	898218	832366
P49722	Psma2	1	47.6236	13	1.33367e+07	9.37635e+06	1.16634e+07	1.30458e+07	1.00579e+07	1.32669e+07
P47963	Rpl13	1	25.7343	13	1.77948e+07	2.10552e+07	1.52678e+07	1.50637e+07	5.09903e+06	4.35923e+06
P47802	Mtx1	1	16.2225	13	5.94428e+06	5.2944e+06	1.53678e+06	1.88095e+06	3.92007e+06	1.90399e+06
P36552	Cpox	1	36.1293	13	335920	437832	3.06444e+06	1.78843e+06	2.00999e+06	1.93009e+06
P28741	Kif3a	1	4.0043	13	174919	303820	629261	691025	283735	561402
P26645	Marcks	1	40.3319	13	2.9549e+06	1.77887e+06	3.80488e+06	4.51696e+06	3.08392e+06	2.50728e+06
P26369	U2af2	1	37.5012	13	3.32378e+06	3.95545e+06	1.85307e+06	2.69085e+06	2.24183e+06	1.7084e+06
P24547	Impdh2	1	24.2396	13	1.05412e+06	906303	1.68519e+06	946763	998577	686033
P24452	Capg	1	67.8985	13	3.38027e+06	2.69342e+06	2.97927e+06	3.5824e+06	2.39221e+06	3.59121e+06
P21278	Gna11	1	17.6826	13	1.17244e+06	1.07993e+06	1.68256e+06	2.53862e+06	1.07663e+06	2.10698e+06
P21180	C2	1	44.1577	13	468601	497270	1.05774e+06	447368	821202	1.52437e+06
P18653	Rps6ka1	1	64.036	13	1.23916e+06	874037	1.90218e+06	1.62701e+06	1.09124e+06	1.42045e+06
P16675	Ctsa	1	53.0027	13	2.87249e+06	1.86824e+06	1.21007e+06	4.27521e+06	1.23069e+06	4.33087e+06
P12787	Cox5a	1	39.7916	13	1.34578e+07	1.31259e+07	5.30004e+07	6.29159e+07	6.14434e+07	6.29557e+07
P12265	Gusb	1	50.7095	13	169986	443222	476752	514686	618555	586775
P11034	Mcpt1	2	4.03734	13	2615949	2.16755e+06	1.2254e+06	1.72887e+06	4.84438e+06	5.33522e+06
P06837	Gap43	1	46.7821	13	1.15838e+06	1.2743e+06	1.54368e+06	1.30879e+06	1.66965e+06	2.18264e+06
P03995	Gfap	1	23.0388	13	2.08128e+06	1.90395e+06	3.17499e+06	1.65583e+06	1.39132e+06	1.34182e+06
O88898	Tp63	1	3.20534	13	417523	995914	251582	1.17139e+06	169804	639796
O70456	Sfn	1	56.1145	13	5.80742e+06	4.32516e+06	6.88747e+06	6.06207e+06	6.7515e+06	6.63928e+06
O70435	Psma3	1	31.7143	13	3.8787e+06	1.75694e+06	3.76963e+06	8.08729e+06	6.90131e+06	8.11929e+06
O54984	Get3	1	34.1805	13	2.30884e+06	2.20445e+06	1475685	2.61231e+06	684558	996271
O54824	Il16	1	3.98619	13	164113	167753	833916	650141	324469	500264
O35927	Ctnnd2	1	15.9168	13	330049	247047	338620	2.66125e+06	487954	527646
O35691	Pnn	1	16.1091	13	1.07647e+06	1.31117e+06	482493	509206	426952	387896
O35604	Npc1	1	14.6404	13	194033	781418	244031	77749	414895	661952
O35226	Psmd4	1	28.4247	13	1.05939e+06	677426	1.32636e+06	6.56479e+06	1.85481e+06	1.76543e+06
E9Q7X6	Heg1	1	8.04267	13	1.07658e+06	1.67792e+06	140962	117181	290987	187461
B2RU80	Ptprb	1	5.01836	13	56137.8	9574.67	1.34541e+06	1.3454e+06	357318	1.79668e+06
B2RPV6	Mmrn1	1	3.98761	13	313077	187149	225405	342914	64719	313481
B1AQ75	Krt36	2	8.39149	13	1.00873e+06	344149	1.55661e+06	1.11311e+06	1.19459e+06	433973
A2ASQ1	Agrn	1	7.97306	13	368169	402859	211203	364501	401941	314408
Q9Z2U0	Psma7	1	78.0821	12	6.15624e+06	6.21775e+06	4.37736e+06	4.33432e+06	5952487	5.162e+06
Q9Z2G6	Sel1l	1	16.0609	12	5.09309e+07	4.93889e+07	3.64741e+07	3.39238e+07	4.80374e+07	4.93383e+07
Q9Z1B3	Plcb1	1	16.1528	12	185313	305762	442122	154467	213920	134236
Q9WVL0	Gstz1	1	30.0999	12	1.05406e+06	2.83007e+06	4893347	5.17378e+06	1.76024e+06	2.56618e+06
Q9WUU7	Ctsz	1	46.2426	12	4.35977e+06	5.03832e+06	5.94366e+06	5.76156e+06	5.7779e+06	6.48735e+06
Q9WTM5	Ruvbl2	1	11.0567	12	718765	1.03263e+06	1.34037e+06	1.38122e+06	2.32815e+06	1.88416e+06
Q9R1T2	Sae1	1	18.6732	12	3.55185e+06	529786	3.40687e+06	616417	1.45822e+06	1.74651e+06
Q9R0R1	Meltf	1	3.97567	12	365826	569379	381412	316065	495191	444682
Q9R0B9	Plod2	1	12.1496	12	172401	816892	404656	233463	285598	275656
Q9QZE7	Tsnax	1	4.02943	12	2.35771e+07	1.97607e+07	8.9907e+06	9.79717e+06	6.33811e+06	5.58265e+06
Q9QY30	Abcb11	1	6.12671	12	627496	532017	450385	225042	241690	153726
Q9QXG4	Acss2	1	3.96136	12	1.13793e+06	1.09795e+06	666926	735002	1.21349e+06	253155
Q9JLQ2	Git2	1	12.0226	12	123164	157667	1.29109e+06	75690.7	13411.5	105144
Q9JJU8	Sh3bgrl	1	44.0841	12	8.65446e+06	1.45329e+07	1.69259e+07	16658274	1.74768e+07	1.47185e+07
Q9ESB3	Hrg	1	58.4875	12	1.3413e+06	1.03774e+06	34233.2	540923	1.72858e+06	1.03844e+06
Q9EQ06	Hsd17b11	1	58.2993	12	1.8309e+06	1.6951e+06	4.50156e+06	4.58025e+06	2.86292e+06	2.29413e+06
Q9EPW0	Inpp4a	1	4.01478	12	1.11557e+06	922743	409123	30211.2	550167	36973.4
Q9EPU4	Cpsf1	1	3.93915	12	310990	588265	164280	66715.5	45033.9	77139.3
Q9DCT2	Ndufs3	1	12.0107	12	778946	783439	5.4836e+06	7.10087e+06	5.98152e+06	7.05748e+06
Q9DCS9	Ndufb10	1	35.9335	12	2.22525e+06	2.04714e+06	5.57098e+06	1.95658e+06	3.92344e+06	4.03569e+06
Q9DBB4	Naa16	1	12.1269	12	1.13009e+06	339517	475190	350738	774084	149972
Q9D8S3	Arfgap3	1	12.0751	12	1.11478e+06	296273	1.49816e+06	948603	413210	238387
Q9D7I9	Tgm5	1	4.03495	12	612981	937544	1.09351e+06	1.03596e+06	660304	1.25296e+06
Q9D6Y7	Msra	1	11.1036	12	1.14471e+07	1.08436e+07	2.86285e+06	8046421	8.72589e+06	4.95594e+06
Q9D662	Sec23b	1	23.2245	12	690061	1.18566e+06	431514	618613	1.22181e+06	474004
Q9D3P8	Plgrkt	1	29.2446	12	2.8829e+06	3.02401e+06	2.71123e+07	26681032	3.30299e+07	3.08286e+07
Q9D172	Gatd3	1	39.1224	12	5.97893e+06	3.18252e+06	9.19411e+06	1.06572e+06	5.18692e+06	5.66785e+06
Q9CZJ2	Hspa12b	1	16.275	12	1.14233e+06	576719	432356	334023	1.02945e+06	574658
Q9CYA0	Creld2	1	14.2815	12	1.67744e+06	3.82629e+06	2.17888e+06	2.77684e+06	2.23426e+06	4.37663e+06
Q9CY64	Blvra	1	25.1962	12	2.43462e+06	3.72569e+06	3.15397e+06	4.82865e+06	4.09672e+06	4.10534e+06
Q9CX86	Hnrnpa0	1	25.1604	12	1.12403e+08	3.24809e+06	5.00967e+06	2.90661e+06	6.84723e+06	6.10179e+06
Q9CWU0	Tdrd12	1	3.01585	12	2.82101e+06	1.34513e+06	294785	452599	264304	505792
Q9CRC8	Lrrc40	1	8.06435	12	678428	139527	1.66646e+06	284915	141907	309514
Q9CQZ5	Ndufa6	1	26.1052	12	3.89163e+06	3.79347e+06	5.36638e+06	3.20393e+06	2.70766e+06	3.91357e+06
Q9CQ69	Uqcrq	1	24.2565	12	8.51061e+06	1.33524e+06	2.7474e+07	2.94574e+07	1.1482e+07	9.49383e+06
Q9CPP6	Ndufa5	1	46.3205	12	5.88088e+06	9.66794e+06	1.94316e+07	1.70382e+07	9.7018e+06	1.60936e+07
Q99P30	Nudt7	1	32.4022	12	1.303e+06	542039	612785	355676	1.85966e+06	429831
Q99LE6	Abcf2	1	4.13947	12	1.23296e+06	307187	753058	1.15669e+06	296171	230466
Q99L04	Dhrs1	1	28.0186	12	4.14526e+06	3.95149e+06	7.21812e+06	3.5159e+06	3.69137e+06	3.1178e+06
Q99KQ4	Nampt	1	50.5868	12	2.61937e+06	2.12042e+06	7.0188e+06	7.66694e+06	1.06379e+07	9.88924e+06
Q924C1	Xpo5	1	3.93283	12	1.74768e+06	1.31658e+06	2.41187e+06	2.13245e+06	2.36838e+06	2.37608e+06
Q921F4	Hnrnpll	1	12.0261	12	176629	474284	1.56142e+06	912196	88081.9	420966
Q91Y74	St3gal4	1	4.00135	12	862736	6.87719e+06	2.45244e+06	2.9506e+06	678993	1.14806e+06
Q91XD4	Ftcd	1	16.0964	12	404406	1.85097e+06	2.58761e+06	1.81758e+06	1.39368e+06	1.48967e+06
Q91XA2	Golm1	1	13.4215	12	1.86196e+06	800580	1.77196e+06	1.72512e+06	829947	787454
Q8VI36	Pxn	1	21.1269	12	2.72605e+06	2.33711e+06	2.27452e+06	571678	2.43591e+06	1.74118e+06
Q8VHK9	Dhx36	1	8.00701	12	54440.7	536651	115472	151050	500397	96891.5
Q8R2Q4	Gfm2	1	27.9879	12	264587	559230	149373	324931	264073	502734
Q8R0X7	Sgpl1	1	15.1267	12	1.86501e+06	2.04976e+06	1.46579e+06	1.78357e+06	742472	375930
Q8K2F0	Brd3	1	19.9317	12	333815	45074.1	100070	690622	356604	801259
Q8K2C7	Os9	1	8.09968	12	233844	613880	6.18313e+06	7.94786e+06	5.58114e+06	6.33718e+06
Q8K224	Nat10	1	7.90275	12	182037	144005	748452	1.44949e+06	672623	1.01687e+06
Q8K1X4	Nckap1l	1	10.6959	12	607560	650042	743630	399184	556430	628483
Q8K183	Pdxk	1	24.4996	12	929183	1.30818e+06	2.11097e+06	745908	1.67463e+06	1.9548e+06
Q8CHP0	Zc3h3	1	4.10362	12	347996	448443	49355.2	206588	363003	40359.1
Q8CGZ0	Cherp	1	3.96002	12	361443	490675	327321	36769	77237.3	179770
Q8CFI0	Nedd4l	1	6.58749	12	321200	149007	602307	737160	268727	242803
Q8CD10	Micu2	1	20.8425	12	1.99365e+06	498404	1.43957e+06	504398	3.31475e+06	1.39199e+06
Q8CAY6	Acat2	1	35.911	12	1.00645e+06	1.68776e+06	839935	980770	1.14611e+06	2.74866e+06
Q8C1B7	Septin11	1	45.4289	12	640573	565967	1.45313e+06	2.65383e+06	1.50654e+06	3.45109e+06
Q8C129	Lnpep	1	12.2167	12	465603	357928	237631	544335	46040.2	141715
Q8BZ25	Ankk1	1	3.32513	12	183372	839025	377610	29671.4	289862	521780
Q8BWQ6	Vps35l	1	4.22639	12	1.08229e+06	504718	1.26264e+06	1.45504e+06	294554	1.34221e+06
Q8BWQ1	Ugt2a3	1	28.5241	12	1.82234e+06	1.81421e+06	4.13653e+06	3.38055e+06	2.55207e+06	2.10586e+06
Q8BL97	Srsf7	1	6.87434	12	1.84096e+06	3.011e+06	2.49396e+06	1.63526e+06	3.22662e+06	2.13658e+06
Q8BKZ9	Pdhx	1	24.1455	12	474654	476404	263202	1.24268e+06	688174	109655
Q8BKF1	Polrmt	1	12.2552	12	945946	392172	191737	419940	286276	400561
Q8BJY1	Psmd5	1	16.0751	12	1.3046e+07	140874	1.57932e+06	538379	1.36143e+06	2.39712e+06
Q8BJI1	Slc6a17	1	16.0229	12	549764	685066	804336	757977	733602	681251
Q8BJ71	Nup93	1	16.0413	12	165690	716326	297566	224781	266939	219424
Q8BJ34	Marf1	1	6.25078	12	678033	571955	132808	213332	622198	641142
Q8BFZ3	Actbl2	1	52.3841	12	1.20492e+07	1.29012e+07	4.98403e+06	4.48538e+06	4.75422e+06	6.42621e+06
Q810U4	Nrcam	1	3.93158	12	263232	935756	10587.3	264561	276586	85283.7
Q810B6	Ankfy1	1	27.9734	12	494036	759730	537579	873117	367425	507366
Q80ZA4	Pkhd1l1	1	4.04866	12	206851	289012	420266	325659	1.01623e+06	120291
Q80SY4	Mib1	1	2.27308	12	426642	502185	267567	135116	44298.2	514358
Q791V5	Mtch2	1	37.0952	12	7.25858e+06	6.12055e+06	4.86342e+06	4.99233e+06	1.73787e+06	3.93638e+06
Q6ZQ73	Cand2	1	27.8079	12	92403.5	200113	245941	258602	162037	66995.4
Q6ZPU9	Kifbp	1	4.04135	12	698676	492814	515591	601202	836225	224327
Q6PFR5	Tra2a	1	3.95603	12	2.6913e+06	2.88937e+06	1.02446e+06	418776	856358	1.18738e+06
Q6PB93	Galnt2	1	11.9676	12	805604	1.79967e+06	307561	628425	130593	487538
Q6PAM1	Txlna	1	14.9925	12	511804	684602	961498	723481	431826	369421
Q6GQW0	Abtb3	1	4.01403	12	2.14057e+06	407475	1.64278e+06	1.46791e+06	1.22862e+06	1.6732e+06
Q68EF4	Grm4	1	15.8871	12	1.36009e+06	3.11353e+06	257472	228424	219928	452704
Q66X01	Nlrp9c	1	4.08009	12	71177.2	3.30412e+06	830128	1.58444e+06	853452	1.01489e+06
Q64726	Azgp1	1	44.0804	12	606451	54956.3	280240	1.32624e+06	2.65607e+06	2.72047e+06
Q64459	Cyp3a11	1	46.4646	12	968021	684157	3.56149e+06	3.02234e+06	174057	404439
Q62425	Ndufa4	1	29.8673	12	3.86517e+07	4.14895e+07	6.89454e+07	6.92968e+07	5.32004e+07	5.33677e+07
Q62219	Tgfb1i1	1	20.7049	12	2.39918e+06	2.14186e+06	1.99317e+06	3.28205e+06	2.11081e+06	2.32981e+06
Q62165	Dag1	1	7.93561	12	62740.9	130936	436955	851185	356229	750453
Q62093	Srsf2	1	11.1672	12	7.40762e+06	4.34545e+06	4.25002e+06	6.41395e+06	5.61195e+06	6.10595e+06
Q62077	Plcg1	1	4.04135	12	336217	274497	540829	26462.7	104075	140596
Q61738	Itga7	1	12.0427	12	503302	566916	930070	849294	481729	500451
Q61578	Fdxr	1	20.1397	12	3.18094e+06	656821	787140	558492	158253	4.38825e+06
Q60902	Eps15l1	1	11.9384	12	856301	75344.3	227147	121582	1.16022e+06	1.15755e+06
Q60766	Irgm1	1	12.0397	12	636093	1.19807e+06	1.71158e+06	1.44783e+06	686780	1.55629e+06
Q5XPI3	Rnf123	1	7.9569	12	1.11135e+06	1.71173e+06	1.10327e+06	527984	700465	701571
Q5PRF0	Heatr5a	1	3.95537	12	71893.7	450363	346128	284749	189995	323235
Q3V1L4	Nt5c2	1	4.14149	12	1.19877e+06	922456	766331	221932	88976.7	527839
Q3ULW8	Parp3	1	7.95345	12	3.18118e+06	426323	1.27481e+06	661073	342352	27276.9
Q3UIL6	Plekha7	1	3.9736	12	433157	393300	320530	612925	905118	804192
Q3UEG6	Agxt2	1	19.9166	12	1.28262e+06	1.33202e+06	995178	1.03065e+06	1.00563e+06	507286
Q3UDE2	Ttll12	1	12.0318	12	555454	425075	2.11381e+06	343010	2.10762e+06	496926
Q3TW96	Uap1l1	1	10.6885	12	156457	40022	1.6463e+06	2.08126e+06	280254	263783
Q3TVI8	Pbxip1	1	23.9125	12	445590	368468	1.03251e+06	554352	538984	363810
Q3TDQ1	Stt3b	1	24.3097	12	1.22977e+06	1.39264e+06	2.00327e+06	1.13513e+06	453959	2.00732e+06
Q3TDD9	Ppp1r21	1	4.05777	12	442775	543709	103498	1.05504e+06	575246	124718
Q1XH17	Trim72	1	28.2729	12	114159	415270	1.38558e+06	24615.9	21318.6	129175
Q14DH7	Acss3	1	4.16015	12	348884	958219	146416	648160	628640	1.50463e+06
Q148W0	Atp8b1	1	2.60877	12	733132	248672	264026	1.10188e+06	258620	222322
Q08331	Calb2	1	10.9563	12	3.05167e+06	4.21097e+06	1.4662e+06	2.36578e+06	3.90276e+06	1.8407e+06
P97496	Smarcc1	1	8.21384	12	919527	929724	379056	487526	621603	224452
P97452	Bop1	1	8.11428	12	403559	1.42022e+06	875008	657439	982801	174697
P97450	Atp5pf	1	53.7366	12	2.73202e+07	25285438	3.00395e+07	2.14743e+07	2.89364e+07	3.10483e+07
P82343	Renbp	1	35.5274	12	2.41706e+06	445833	53872.8	1.437e+06	452695	743721
P70372	Elavl1	1	35.7861	12	3.03447e+06	3.7986e+06	6.77437e+06	8.95765e+06	3.39378e+06	5.13724e+06
P70303	Ctps2	1	8.08181	12	637454	21371.6	981664	564097	1.02018e+06	548979
P70206	Plxna1	1	4.03495	12	439061	481060	413715	436921	986081	1.14463e+06
P63325	Rps10	1	27.3793	12	1.56019e+06	1.4028e+06	1.35659e+07	1.42105e+07	9.96273e+06	1.14565e+07
P63239	Pcsk1	1	3.95208	12	776562	1.41448e+06	3.68662e+06	2.96822e+06	405114	2.6993e+06
P62918	Rpl8	1	45.9108	12	4.84002e+06	4.62602e+06	2.26759e+06	2.92672e+06	821790	2.34278e+06
P62869	Elob	1	31.3343	12	9.93174e+06	1.14073e+07	1.52233e+07	1.69559e+07	1.47972e+07	1.47496e+07
P62754	Rps6	1	18.9905	12	4.97765e+06	6.69715e+06	2.86575e+06	3.05847e+06	862805	628516
P62717	Rpl18a	1	17.916	12	1.84185e+06	1.64274e+06	4.20138e+06	3.12544e+06	2.15036e+06	4.38873e+06
P62245	Rps15a	1	30.7102	12	1.1543e+07	1.0488e+07	2.50388e+07	2.02842e+07	1.38159e+07	1.38525e+07
P61027	Rab10	1	53.6327	12	3.58611e+06	2.72843e+06	4.09187e+06	7.42892e+06	2.30056e+06	2.09944e+06
P60122	Ruvbl1	1	23.5601	12	1.26123e+06	1.21288e+06	1.24907e+06	1.58419e+06	1.26934e+06	1.82872e+06
P59325	Eif5	1	30.6305	12	1.18964e+06	1.20419e+06	1.11945e+06	1.7447e+06	1.27259e+06	1.56036e+06
P59017	Bcl2l13	1	34.8396	12	2.17454e+06	3.59202e+06	1.42133e+06	972194	987582	353832
P56391	Cox6b1	1	25.8504	12	3.22374e+07	2.80819e+07	5.07414e+07	6.85193e+07	6.77221e+07	5.093e+07
P53995	Anapc1	1	11.992	12	336666	290790	220112	98651.9	242006	119594
P49429	Hpd	1	36.2523	12	698367	51544.3	182135	33278.9	84084.9	150276
P47878	Igfbp3	1	16.1742	12	3.44277e+06	2.63396e+06	4.15778e+06	1.20625e+07	5.03686e+06	1.43839e+06
P47791	Gsr	1	56.5606	12	1.58686e+07	1.58148e+07	9.39623e+06	8.9321e+06	6.99112e+06	5.24013e+06
P47226	Tes	1	9.14221	12	3.22833e+06	3.09334e+06	3.78899e+06	3.64142e+06	2.10778e+06	2.38217e+06
P46096	Syt1	1	31.8859	12	159036	1.22337e+06	513330	554520	241441	251567
P46061	Rangap1	1	25.8021	12	1.77957e+06	3.90639e+06	1.12805e+06	1.25173e+06	440836	805515
P42567	Eps15	1	4.00356	12	213127	597172	721496	409044	854680	193141
P35979	Rpl12	1	57.2002	12	3.13609e+07	1.60107e+07	20943130	2.54373e+07	2.21237e+07	2.33614e+07
P28740	Kif2a	1	12.0458	12	1.09506e+06	555760	448753	742631	166921	3.11705e+06
P28738	Kif5c	1	27.5758	12	4.43962e+06	1.30722e+06	463438	590206	630583	1.79465e+06
P28658	Atxn10	1	20.1379	12	390419	368273	1.30566e+06	1.6948e+06	1.19825e+06	459970
P28656	Nap1l1	1	45.9172	12	1.44258e+06	2.0526e+06	898158	811021	1.24793e+06	1.59674e+06
P28474	Adh5	1	43.0175	12	1.75069e+06	3.48616e+06	1.56855e+06	1.80622e+06	1.45991e+06	2.24283e+06
P20108	Prdx3	1	25.2602	12	6.81551e+06	7.24919e+06	9.10277e+06	1.12161e+07	9.00494e+06	9.94928e+06
P19253	Rpl13a	1	22.8797	12	1.18592e+07	1.54554e+07	1.49831e+07	14537144	1.50453e+07	1.04489e+07
P17183	Eno2	1	60.7262	12	1.03434e+06	2.63317e+06	6.69641e+07	982841	375225	851226
P15331	Prph	1	23.862	12	435233	1.04034e+06	1.89249e+06	376734	148763	1.01415e+06
P15116	Cdh2	1	32.1433	12	162024	203089	26219.2	38557.3	408095	201724
P12382	Pfkl	1	27.7762	12	872004	2.24473e+06	1.57654e+06	1.02269e+06	2.16843e+06	1.63086e+06
P11835	Itgb2	1	54.9773	12	398374	1.00179e+06	4.02786e+06	1.3347e+06	2.94771e+06	2.76314e+06
P10922	H1-0	1	47.0012	12	1.27069e+06	1.20658e+06	257242	277921	235411	217203
P10637	Mapt	1	23.9742	12	1.81781e+06	324681	93629.3	341837	459129	27842.3
P05063	Aldoc	1	73.6817	12	2.64372e+06	1.42948e+06	283044	450591	86771.2	391439
P02463	Col4a1	1	8.13189	12	894209	771789	888366	909983	472273	716555
P01942	Hba	1	87.6027	12	4.17855e+08	4.86243e+08	3.65601e+08	4.17461e+08	5.64482e+08	5.74369e+08
P01878		1	69.2317	12	8.73681e+07	8.77369e+07	5.90897e+07	5.50673e+07	3.69412e+07	3.52514e+07
P01592	Jchain	1	26.368	12	1.64071e+07	7.21788e+06	1.14106e+07	1.11598e+07	1.09277e+07	9.63146e+06
P00687	Amy1	1	23.1692	12	240482	40145	583785	348152	135483	153133
O88986	Gcat	1	35.9893	12	1.37126e+06	956897	1.43128e+06	1.12518e+06	393665	589515
O88962	Cyp8b1	1	4.0917	12	1.44217e+06	1.67723e+06	608943	910276	190758	429475
O88712	Ctbp1	2	3.85193	12	556046	1.349e+06	1.10056e+06	1.16114e+06	1.12777e+06	5.1475e+06
O70503	Hsd17b12	1	40.2508	12	2.85127e+06	2152803	4.94103e+06	4.56373e+06	3.53969e+06	8.71974e+06
O70251	Eef1b	1	46.2323	12	2.02265e+07	2.95753e+07	2.06178e+07	2.23473e+07	2.66945e+07	3.47907e+07
O54991	Cntnap1	1	8.07008	12	761606	19485.1	368831	750286	679365	229931
O54734	Ddost	1	27.2981	12	4.44822e+06	7.79848e+06	9.27133e+06	9.3391e+06	6.87026e+06	6.29649e+06
O35841	Api5	1	24.2771	12	2.66281e+06	1.17288e+06	3.14217e+06	1.03338e+06	333447	452124
O35379	Abcc1	1	3.97153	12	99403.6	318482	764926	1.05732e+06	361546	520373
O35098	Dpysl4	1	7.97856	12	644423	428386	466477	1.14195e+06	430356	212422
O08784	Tcof1	1	19.933	12	380070	468729	128098	497329	93651.4	542255
O08528	Hk2	1	24.1818	12	5.36391e+06	3.02437e+06	397574	1.15911e+06	1.24586e+06	262625
E9Q5G3	Kif23	1	12.1461	12	76503.7	221398	4332.38	69182.6	62026.8	99820.2
B2RY04	Dock5	1	11.8499	12	513910	152135	184175	257419	228171	46481.4
A2APB8	Tpx2	1	4.06452	12	437766	591248	293331	321903	102925	8515.47
A2AHC3	Camsap1	1	7.9264	12	1.69916e+07	1.72582e+07	1.30605e+06	19696.3	102315	129932
Q9Z2Z6	Slc25a20	1	19.0653	11	260800	432042	496909	671718	69084.7	75519.7
Q9Z2N8	Actl6a	1	29.8318	11	2.55088e+06	2.26723e+06	1.7077e+06	1.979e+06	1.66891e+06	1.58729e+06
Q9Z1X4	Ilf3	1	42.4109	11	522739	196182	511547	184768	2.19645e+06	6.83237e+06
Q9Z1F9	Uba2	1	34.3412	11	789718	484456	768266	424329	936138	384972
Q9Z0P4	Palm	1	22.9281	11	845850	1.83493e+06	664423	2.30996e+06	957660	479392
Q9WVL3	Slc12a7	1	16.2329	11	345133	525062	775964	741457	490475	552918
Q9WVB3	Tle6	1	32.2759	11	1.47502e+06	1.43752e+06	2.45088e+06	3.28542e+06	1.02459e+06	2.75592e+06
Q9WV55	Vapa	1	40.2862	11	9.4902e+06	3.5144e+06	4.40009e+06	5.87822e+06	2.75264e+06	2.43659e+06
Q9WV34	Mpp2	1	8.05193	11	40098.1	1.24871e+06	198705	125222	385978	699877
Q9WUZ5	Tnni1	1	7.98637	11	1.47568e+06	952626	2.03421e+06	3.37162e+06	2.056e+06	2.27008e+06
Q9WUP7	Uchl5	1	24.6207	11	1.27897e+06	1.8373e+06	1.40187e+06	2.77336e+06	2.31609e+06	3.1434e+06
Q9WU40	Lemd3	1	7.97409	11	996277	991484	236131	177324	76595.4	74096.4
Q9R0Q7	Ptges3	1	34.5556	11	7.36493e+06	9.33271e+06	9.98673e+06	1.2089e+07	1.23963e+07	9.87797e+06
Q9QZQ8	Macroh2a1	1	51.5992	11	4.12215e+06	3.97392e+06	3.4027e+06	3.73278e+06	1.5905e+06	2188782
Q9QZN1	Fbxl17	1	8.04468	11	1.40418e+06	985947	3.62015e+06	5.20573e+06	2.88864e+06	2.60615e+06
Q9QZ25	Vnn3	1	12.1716	11	1.38084e+06	1.13902e+06	1.38866e+06	348843	450711	246357
Q9QYI3	Dnajc7	1	7.96174	11	767899	1.51245e+06	1.7198e+06	1.05135e+06	844609	643362
Q9QXT0	Cnpy2	1	31.7081	11	3.3441e+06	2.64888e+06	5.40158e+06	8.38202e+06	8.73702e+06	8.26845e+06
Q9JME5	Ap3b2	1	8.10111	11	841323	1.06834e+06	328282	436003	593920	624746
Q9JM14	Nt5c	1	20.4341	11	7.0533e+06	1.63995e+07	8.94384e+06	7.35739e+06	7.94419e+06	8.14553e+06
Q9JLM8	Dclk1	1	16.0542	11	156157	14514	63149.9	68459.6	1.39216e+06	1.46577e+06
Q9JKX4	Aatf	1	4.07571	11	787119	1.61338e+07	468344	293864	3.66138e+06	1.41792e+06
Q9JKF7	Mrpl39	1	18.7881	11	586835	476071	153111	214135	786986	389075
Q9JJY4	Ddx20	1	3.94881	11	2.76987e+06	2.08321e+06	4.4339e+06	405892	903509	228229
Q9JHJ0	Tmod3	1	50.0231	11	1.50257e+06	973905	2.00649e+06	2.06414e+06	3.67781e+06	3.44304e+06
Q9JHE3	Asah2	1	13.7837	11	1.69214e+06	1.60975e+06	992361	771191	1.57852e+06	272142
Q9ET30	Tm9sf3	1	23.364	11	941247	1.20031e+06	579654	825432	3.82822e+06	254709
Q9ESJ0	Xpo4	1	4.05693	11	158096	526564	356352	357736	786432	470150
Q9ES28	Arhgef7	1	3.9654	11	239666	1.07823e+06	261298	121885	470239	270287
Q9EQU5	Set	1	46.8636	11	2.00492e+07	1.53716e+07	1.63388e+07	1.31437e+07	1.75547e+07	1.74226e+07
Q9EQC5	Scyl1	1	3.97706	11	179867	127817	896074	286964	448199	520059
Q9EPK7	Xpo7	1	8.04056	11	151076	448052	678813	351164	198131	97518.2
Q9DCS3	Mecr	1	52.2169	11	235013	927731	440173	4.79763e+06	5.18394e+06	4.11527e+06
Q9DBE9	Ftsj3	1	3.97498	11	216770	224889	121253	176056	35038.5	2.04572e+06
Q9DB15	Mrpl12	1	29.5926	11	4.46232e+06	2.79197e+06	3.72341e+06	5.54079e+06	4.403e+06	4.27237e+06
Q9D8S4	Rexo2	1	8.33237	11	2.70685e+06	3.47704e+06	508636	1.01203e+06	1.39548e+06	1.46459e+06
Q9D832	Dnajb4	1	11.7099	11	472871	1.21965e+06	1.05409e+06	2.78011e+06	1.0015e+06	1.15268e+06
Q9D7N9	Apmap	1	34.6893	11	9.43516e+06	8.27515e+06	1.29028e+07	7.06701e+06	6.69279e+06	6.77242e+06
Q9D5V6	Syap1	1	8.16366	11	2.34892e+06	2.35067e+06	681726	420559	1.83316e+06	1722480
Q9D3E6	Stag1	1	4.01251	11	337901	367328	285068	614679	23247.4	137422
Q9CYR6	Pgm3	1	26.7535	11	1.25748e+06	1.11261e+06	2.50365e+06	2.35389e+06	2.36077e+06	2.26966e+06
Q9CXW3	Cacybp	1	36.7576	11	2.449e+06	1.75408e+06	1.12847e+07	1.121e+07	2507785	7.34612e+06
Q9CXI5	Manf	1	18.7533	11	4.26914e+06	2.56908e+06	1.68088e+06	1.76735e+06	1.54472e+06	2.1811e+06
Q9CTY5	Micu3	1	12.0361	11	129660	90207.4	447094	348696	279049	558868
Q9CRB9	Chchd3	1	28.4126	11	8.37339e+06	6.71287e+06	4405575	2.85036e+06	4.78266e+06	2.96487e+06
Q9CR57	Rpl14	1	25.1706	11	1.70492e+06	2.27497e+06	1.85615e+06	1.59167e+06	689989	915301
Q9CQX2	Cyb5b	1	16.1489	11	3.40806e+06	7.33518e+06	2.18445e+07	1.58105e+07	5.00941e+06	1.86372e+06
Q9CQF3	Nudt21	1	23.0894	11	3.42103e+06	3.8808e+06	3.91194e+06	2.49218e+06	3.51263e+06	5.89585e+06
Q9CQ80	Vps25	1	2.44321	11	1.02959e+07	2.10537e+06	6.7602e+06	2.10814e+07	7.09265e+06	9.24873e+06
Q9CPV4	Glod4	1	44.6192	11	1.11363e+06	2.14352e+06	2.97174e+06	1.83559e+06	1.6248e+06	1.58584e+06
Q99P91	Gpnmb	1	80.9183	11	378465	494381	939869	705585	1.32219e+06	829639
Q99LX0	Park7	1	25.2753	11	102566	4.72923e+06	9.31343e+06	1.30631e+07	1.2489e+07	1.23109e+07
Q99JW2	Acy1	1	23.9833	11	2.18686e+06	3.15682e+06	2.0935e+06	2.19308e+06	3.49789e+06	2.31629e+06
Q924C6	Loxl4	1	12.1267	11	1.11941e+07	676692	2.48989e+07	1.02976e+06	165221	1.14039e+06
Q921G8	Tubgcp2	1	4.02786	11	226349	336133	650135	30958.9	63821.3	144686
Q91YH5	Atl3	1	28.3446	11	1.64536e+06	2.15337e+06	566980	1.38574e+06	381769	542988
Q91WU5	As3mt	1	20.3249	11	2.67434e+06	5.33575e+06	1.76951e+06	1.11586e+06	1.02929e+06	4.82248e+06
Q91WT9	Cbs	1	8.16579	11	1.23962e+06	620698	6.83028e+06	7.60562e+06	824870	1.28191e+06
Q91WG8	Gne	1	8.09794	11	415158	777931	798883	1.19214e+06	438652	829615
Q91VS7	Mgst1	1	54.5272	11	2.861e+06	4.33245e+06	4.26221e+06	5.02288e+06	1.94534e+06	2.81893e+06
Q91VE0	Slc27a4	1	4.01026	11	3.03811e+06	769383	2.16416e+06	1.50865e+06	578736	514949
Q8VI75	Ipo4	1	3.97222	11	2.38659e+06	2.3391e+06	830572	2.67438e+06	2.84959e+06	3.20084e+06
Q8VHK1	Caskin2	1	4.07746	11	560347	781426	372564	56430.8	636338	758346
Q8VE33	Gdap1l1	1	20.0741	11	551667	965389	3.08672e+06	3.25151e+06	540279	286566
Q8VCC9	Spon1	1	8.21088	11	1.46564e+06	1.50372e+06	1.05368e+06	1.13774e+06	2.20874e+06	196392
Q8R5A3	Apbb1ip	1	7.16933	11	735708	203690	577420	923035	269028	197067
Q8R164	Bphl	1	27.934	11	2.55755e+06	304633	4.42501e+06	1.50471e+06	457757	2.41655e+06
Q8R121	Serpina10	1	47.9531	11	1.80881e+06	1.50665e+06	89745.8	713669	1.34679e+06	256364
Q8R0F8	Fahd1	1	34.7171	11	5.90412e+06	1.02369e+07	2.96856e+06	5.82183e+06	1.72406e+06	4.2542e+06
Q8R086	Suox	1	32.0643	11	446129	455898	5.04163e+06	2.58651e+06	1.17468e+06	948668
Q8R010	Aimp2	1	5.16342	11	1.21954e+06	1.40236e+06	2.25047e+06	1.60899e+06	1.1313e+06	2.40356e+06
Q8K4Z3	Naxe	1	43.324	11	7.72839e+06	5.7497e+06	5.81508e+06	6.78637e+06	3.34863e+06	7.42459e+06
Q8K4L0	Ddx54	1	7.9472	11	671296	163359	766786	1.50295e+06	581349	1.86427e+06
Q8K4I3	Arhgef6	1	12.1021	11	605168	32968.2	5.51601e+06	1.65771e+06	4.17965e+06	177090
Q8K4G5	Ablim1	1	3.96744	11	117376	138311	435484	376807	149476	2.79785e+06
Q8K363	Ddx18	1	11.9704	11	702846	555458	418367	524585	156898	475923
Q8K1R3	Pnpt1	1	40.3411	11	24015.1	407036	3.27078e+06	6.87436e+06	246710	2.18414e+06
Q8K0C4	Cyp51a1	1	23.9998	11	946445	1309910	442156	665693	257585	761144
Q8K009	Aldh1l2	1	26.2413	11	857986	976499	1.15842e+06	7766.1	810514	1.18284e+06
Q8JZK9	Hmgcs1	1	26.0012	11	537547	521915	370944	691519	863454	1.99768e+06
Q8CHT1	Ngef	1	8.04651	11	642493	191345	263860	13148.1	121725	872433
Q8CFX1	H6pd	1	33.1961	11	669020	911425	750407	854741	489504	304597
Q8CFI7	Polr2b	1	9.48691	11	968076	139573	87213.4	470099	402153	275209
Q8CFE4	Scyl2	1	15.9931	11	107967	647157	265695	229307	500932	281192
Q8CCS6	Pabpn1	1	12.3204	11	7.29254e+06	8.88473e+06	8.46562e+06	1.01488e+07	9.34667e+06	1.42089e+07
Q8CCF0	Prpf31	1	8.01298	11	1.08126e+06	645946	696539	3.45502e+06	433707	419686
Q8C561	Lmbrd2	1	4.03336	11	2.34193e+06	2.12548e+06	512954	688734	461972	37377.7
Q8C2Q3	Rbm14	1	8.04335	11	147186	12807.7	2.97723e+06	904782	713533	1.24001e+06
Q8BY89	Slc44a2	1	4.00951	11	84607.9	310742	1.21186e+06	217506	476305	450936
Q8BVI4	Qdpr	1	38.5724	11	3.02943e+06	2.31199e+07	6.32937e+06	6.12013e+06	3.4123e+06	3.91397e+06
Q8BPU7	Elmo1	1	3.9567	11	552152	546295	466036	255747	236526	359098
Q8BP40	Acp6	1	24.9753	11	1.72549e+06	4.31116e+06	659264	3.50454e+06	2.72075e+06	481319
Q8BMI4	Gen1	1	2.25848	11	5.85085e+06	5.86052e+06	616139	372845	1.42624e+06	775411
Q8BLY2	Tars3	1	2.71895	11	18029.7	347233	45389.5	463417	41161.9	17732.7
Q8BL65	Ablim2	1	4.1083	11	118648	531149	215981	798128	318679	238650
Q8BKX1	Baiap2	1	32.325	11	702714	1.85526e+06	106478	144212	185652	827836
Q8BH66	Atl1	1	49.7133	11	426350	1.95215e+06	995486	553164	59609	30320.2
Q8BFY9	Tnpo1	1	10.488	11	936126	1.12081e+06	1.03547e+06	911290	744033	582738
Q80XU3	Nucks1	1	4.83528	11	1.49733e+06	552145	671188	1.02207e+06	926180	749634
Q80U95	Ube3c	1	3.9567	11	399578	1.39322e+06	844314	967170	1.11197e+06	552030
Q80SY3	Atp6v0d2	1	37.2591	11	1.88995e+07	3.02097e+06	376940	2.88594e+06	3.05658e+06	2.26338e+06
Q7TQI3	Otub1	1	55.1983	11	6.63996e+06	8.47604e+06	6.79341e+06	5.75107e+06	5.70704e+06	6.22798e+06
Q7TPM6	Fsd1	1	4.01706	11	1.53919e+06	1.40104e+06	27332	1.44437e+06	302960	177734
Q6ZQM8	Ugt1a7	1	37.2604	11	3.80598e+06	3.37674e+06	4.44999e+06	3.2397e+06	2.46659e+06	1.28571e+06
Q6ZPE2	Sbf1	1	7.99193	11	116326	139222	82186.9	55656.8	201580	7169.19
Q6WKZ7	Nostrin	1	4.04948	11	2.25642e+06	430764	1.92825e+06	7.60578e+06	1.40854e+06	779122
Q6QI06	Rictor	1	4.07397	11	296848	233659	950512	596197	1.12077e+06	1.03736e+06
Q6P9Q4	Fhod1	1	20.0286	11	335641	449572	253073	422814	297402	480692
Q6P8X1	Snx6	1	21.5329	11	2.1816e+06	1.24708e+06	1.41199e+06	2.66219e+06	1.05631e+06	688400
Q6P6M7	Sepsecs	1	4.89095	11	2.29574e+07	6.89199e+06	6.98381e+06	7.2023e+06	6.9376e+07	3.71233e+07
Q6P1H6	Ankle2	1	4.00062	11	1.37089e+06	208302	367668	202615	64380.4	7907.24
Q64332	Syn2	1	28.2619	11	49586	483450	4.05909e+06	4.01074e+06	4.48506e+06	4.10029e+06
Q64213	Sf1	1	35.8158	11	435920	147156	1.54896e+06	3.13226e+06	1.05892e+06	3.34694e+06
Q640N1	Aebp1	1	4.10269	11	751214	1.30263e+06	278125	246071	176689	1.04074e+06
Q63918	Cavin2	1	12.041	11	1.54677e+06	1.36333e+06	1.25669e+06	2.43863e+06	2.40508e+06	677847
Q62470	Itga3	1	16.1054	11	4.2417e+06	4.35102e+06	6.93131e+06	116472	6.89989e+06	6.78848e+06
Q62393	Tpd52	1	47.3881	11	2.98591e+06	2.11353e+06	1.19262e+07	1.261e+07	1.42954e+07	1.47067e+07
Q62188	Dpysl3	1	42.8012	11	1.14765e+06	2.06593e+06	1.29534e+06	2.0102e+06	7.26042e+06	2.16179e+06
Q62010	Ovgp1	1	12.0778	11	3.47523e+06	1.59548e+06	293075	13236.2	191017	928829
Q61644	Pacsin1	1	8.13366	11	240972	440329	214399	465652	214484	504286
Q61625	Grid2	1	3.97153	11	338973	517002	259097	454353	192958	175188
Q61136	Prpf4b	1	4.03734	11	139040	73957.1	95214.9	94349.3	34083.9	184825
Q60770	Stxbp3	1	19.2686	11	322547	101698	767102	661921	252408	479579
Q60749	Khdrbs1	1	13.7298	11	424175	1.12901e+06	1.14894e+06	3.04776e+06	1.43706e+06	796452
Q60715	P4ha1	1	7.94556	11	411480	324632	2.79547e+06	3.15878e+06	3.00136e+06	2.77471e+06
Q60668	Hnrnpd	1	50.7721	11	7.45284e+06	7.19345e+06	7.61246e+06	7.25774e+06	7.34895e+06	7.39297e+06
Q60605	Myl6	1	52.8339	11	2.89151e+08	2.81366e+08	3.62889e+08	359028021	4.39295e+08	3.86417e+08
Q5SWD9	Tsr1	1	3.97222	11	601071	8263.46	280893	644085	490847	59356.1
Q5SQX6	Cyfip2	1	33.2737	11	15909.3	17001.3	657977	401056	3.29778e+06	174261
Q5DW34	Ehmt1	1	4.06537	11	762875	99031.3	321232	35332.8	280351	146645
Q3UMY5	Eml4	1	8.59891	11	1.00493e+06	1.36688e+06	2.121e+06	850049	1.90344e+06	2.1325e+06
Q3UHD6	Snx27	1	8.12553	11	3.91012e+06	3.63992e+06	5.92352e+06	5.89789e+06	6.07065e+06	5.79669e+06
Q3UH66	Wnk2	1	12.1025	11	4.86237e+06	1.50454e+06	5.82895e+06	5.98804e+06	4.46802e+06	4.29401e+06
Q3UFM5	Nom1	1	2.08164	11	380495	320352	1.38578e+06	739867	104791	166192
Q3U213	Serac1	1	4.02475	11	432252	134922	2.08745e+06	227030	752934	36036.2
Q0VGY8	Tanc1	1	4.02397	11	314096	402011	357467	179062	100490	79617.4
Q08857	Cd36	1	16.9518	11	370456	152584	229156	841404	285219	279239
Q07456	Ambp	1	32.1895	11	612747	30077.6	2.25425e+06	3.60937e+06	1.99889e+06	2.07249e+06
Q06138	Cab39	1	24.8746	11	3.45005e+06	3.47359e+06	5.84111e+06	6372180	6.63757e+06	6.28861e+06
Q05909	Ptprg	1	12.1149	11	254028	233766	375226	442067	201547	175190
Q01730	Rsu1	1	36.0222	11	1.07956e+07	1.01103e+07	1.33936e+07	1.34027e+07	6367733	7.884e+06
P97363	Sptlc2	1	4.02475	11	3.56739e+06	950429	1.16142e+06	1.48885e+06	691060	2.41536e+06
P63242	Eif5a	1	95.8019	11	9.34235e+06	3.92761e+07	4.44424e+07	2.90625e+07	2.18021e+07	1.96268e+07
P63028	Tpt1	1	42.3447	11	1.57028e+07	1.98431e+07	2.06719e+07	2.08923e+07	3.32196e+07	2.36354e+07
P62334	Psmc6	1	20.9284	11	2.54548e+06	2.14996e+06	2.68392e+06	3.03722e+06	910927	794955
P61982	Ywhag	1	80.4718	11	8.99617e+06	9.18549e+06	1.30093e+07	1.23823e+07	1.07357e+07	1.02268e+07
P60766	Cdc42	1	51.5126	11	2.00064e+07	1.51306e+07	2.18306e+07	1.63361e+07	9.74715e+06	1.0124e+07
P59672	Anks1a	1	8.02432	11	497491	293682	269062	223804	89072.5	199182
P58771	Tpm1	1	126.748	11	4.15234e+07	4.05737e+07	37121428	3.64672e+07	4.08054e+07	4.05534e+07
P53564	Cux1	1	8.05125	11	607658	1.32159e+06	115020	172670	73431.5	398974
P51410	Rpl9	1	64.8765	11	1.17717e+07	1.03385e+07	9.37903e+06	9.14782e+06	4.6641e+06	7.97983e+06
P50518	Atp6v1e1	1	26.7239	11	1.83472e+06	2.9227e+06	1.89962e+06	474425	796352	285488
P49135	Ercc3	1	3.97016	11	1.48099e+06	1.81217e+06	152661	268127	356611	296265
P48774	Gstm5	1	28.2504	11	4.25888e+06	4.49064e+06	5.42141e+06	6.13168e+06	4.16443e+06	3.80085e+06
P47934	Crat	1	24.0721	11	110117	186797	627775	333877	679348	569816
P47809	Map2k4	1	4.07484	11	442717	918316	2.78761e+06	1.16268e+06	460012	516935
P47754	Capza2	1	30.52	11	7698901	7.74565e+06	8.7076e+06	7.79506e+06	1.09221e+07	8.63209e+06
P43404	Zap70	1	7.32943	11	13770.1	249469	541222	639903	607459	1.38946e+06
P35980	Rpl18	1	22.7646	11	9.69001e+06	8.99807e+06	1.00767e+07	1.35441e+07	7.00535e+06	4.84422e+06
P34022	Ranbp1	1	34.0639	11	4.39616e+06	3.87238e+06	1.09404e+07	9.08058e+06	8.70312e+06	7.38726e+06
P33587	Proc	1	11.9843	11	391371	380419	547284	605812	387728	2.2755e+06
P32067	Ssb	1	35.3862	11	713888	470687	203956	128779	389932	389352
P31725	S100a9	1	44.8946	11	689280	858263	8.68332e+06	5.12286e+06	1.87899e+06	2.7052e+06
P31428	Dpep1	1	21.674	11	753654	390874	4.96299e+06	5.40405e+06	1.78332e+06	1.63984e+06
P29788	Vtn	1	24.1591	11	24617	18222.2	353084	470875	123303	125381
P29452	Casp1	1	12.946	11	2.32718e+06	2.09563e+06	1.94272e+06	1.92758e+06	1.76433e+06	2.08767e+06
P28825	Mep1a	1	8.19174	11	173010	670410	1.57695e+06	4.03236e+06	785315	773493
P23780	Glb1	1	17.9534	11	779994	456659	166993	366512	755491	725972
P21956	Mfge8	1	26.6774	11	7.22423e+06	9.38018e+06	1.29857e+06	2.1681e+06	2.65619e+06	3.26775e+06
P19467	Muc13	1	17.8154	11	5.49702e+06	6.03002e+06	7.47188e+06	7.21419e+06	5.59308e+06	6.39657e+06
P19246	Nefh	1	32.1588	11	126852	669798	211068	332225	70295	126498
P18572	Bsg	1	29.3279	11	4.70993e+06	4.59005e+06	3.60123e+06	3.82521e+06	2.38665e+06	3.93255e+06
P18337	Sell	1	12.0277	11	7.41452e+06	6.18371e+06	1.33637e+06	1.85014e+06	1.40806e+06	1.20435e+06
P17717	Ugt2b17	1	29.5987	11	861161	77997.1	387176	178187	329184	885801
P16283	Slc4a3	1	8.01969	11	405884	391156	61264.3	735979	145629	57410.6
P14576	Srp54	1	4.02943	11	1.4264e+06	686518	2.15214e+06	1254336	1.18334e+06	554468
P11352	Gpx1	1	49.3118	11	1.59304e+07	1.04916e+07	9.66532e+06	9.20063e+06	8.96634e+06	9.56777e+06
P10833	Rras	2	7.40539	11	5.66085e+06	2.74904e+06	1.8819e+06	2.04309e+06	2.06168e+06	2513865
P09581	Csf1r	1	12.2565	11	1.34886e+06	1.39377e+06	429774	585475	449435	224230
P07361	Orm2	1	35.1086	11	483033	827953	330547	1.86475e+06	113154	4.78976e+06
P04117	Fabp4	1	76.2035	11	2.14578e+07	5.11642e+07	2.88923e+07	2.90287e+07	1.64604e+07	1.94008e+07
P01837	Igkc	1	38.2954	11	3.22983e+07	4.1054e+07	3.04952e+07	2.86621e+07	30300463	26794521
P00342	Ldhc	1	60.3033	11	838180	678016	1.51882e+06	1.44419e+06	3.62077e+06	1.7683e+06
P00186	Cyp1a2	1	48.0721	11	274895	135450	360996	356639	410517	466130
[truncated: 1,750 more rows]

## Sheet: Tab3
ACCESSION	Gene	Protein #	Score	Peptide #	WT1	WT2	WT3	WT4	WT5	WT6
A2ASS6	Ttn	1	537.399	429	5874556	5966218	5026669	6.95403e+06	5572085	5620578
Q9QXS1	Plec	1	710.817	269	9567555	10062430	8.34849e+06	8.3776e+06	6888340	7.97103e+06
O08638	Myh11	1	959.369	202	93570902	122756896	66876040	74131820	5.72229e+07	56873340
P16546	Sptan1	1	595.64	199	14953410	12178670	9.56078e+06	9148438	10816590	9.24823e+06
Q9JHU4	Dync1h1	1	506.238	199	9153656	8996390	8761539	8.49676e+06	8480247	5.52237e+06
Q8VDD5	Myh9	1	757.252	172	18281415	17665930	18689265	18218450	11445510	12613840
Q8BTM8	Flna	1	856.175	155	76261296	73881112	52834540	52917620	24473740	22992380
Q62261	Sptbn1	1	381.307	144	10053649	11747780	9.34213e+06	9893171	7.22465e+06	6535316
P01027	C3	1	389.808	127	5.69543e+06	5851875	4.87315e+06	5679318	7.52679e+06	7562209
Q6URW6	Myh14	1	421.593	123	13390580	12748110	10998450	12182100	9.30409e+06	10182040
Q8C196	Cps1	1	381.814	123	19025910	18610755	19890905	17809835	12592690	13323865
P26039	Tln1	1	468.044	122	18146810	18526805	15251445	13997825	8735582	9105888
Q6ZWR6	Syne1	1	11.1474	120	6855844	5101842	9.61766e+06	9178314	5804043	7622316
P11276	Fn1	1	373.651	111	8.63429e+06	8.67995e+06	8.59576e+06	10213180	6344447	9058717
Q80X90	Flnb	1	381.174	107	14850900	12917995	13035175	13294760	10416525	7890939
Q68FD5	Cltc	1	486.703	106	18386040	25901670	24710050	24098722	12415485	12609170
E9Q557	Dsp	1	108.755	105	6597930	5509122	5508893	6339147	4220925	8533457
Q6ZWQ0	Syne2	1	15.4058	105	7728765	6577961	7457542	7628983	7.59293e+06	6.46021e+06
Q9JKF1	Iqgap1	1	339.885	104	9437469	9.70094e+06	10241630	11273325	9895390	8693770
A2ARZ3	Fsip2	1	158.099	99	5983630	3622354	2.41707e+06	8176619	5784022	5.32422e+06
Q91ZU6	Dst	1	34.3063	95	7.3969e+06	4694142	7751696	7502815	8148403	5004534
P07724	Alb	1	447.928	86	64601175	33519210	44742168	40539442	18913631	26419090
Q8VHX6	Flnc	1	286.053	86	11692060	8592935	7201854	6891589	13172730	10261420
P23116	Eif3a	1	66.0372	85	5798427	7908867	5995378	4182665	6.39327e+06	8.29241e+06
P19096	Fasn	1	200.753	84	9984111	10022480	11004620	9.22393e+06	7408556	9.74459e+06
Q05793	Hspg2	1	188.018	84	7886021	7.20316e+06	7066585	6852760	4277423	6855711
E9Q414	Apob	1	200.296	82	3590561	5008519	1.74014e+06	4720315	4918147	8152061
Q64727	Vcl	1	309.948	81	33632888	3.81773e+07	31804625	30568480	24161660	24711460
P08113	Hsp90b1	1	301.514	79	5.03742e+07	45482446	38214472	27361355	27481540	26883480
Q61838	Pzp	1	202.084	79	9998481	8.13744e+06	6303990	5138827	4197504	2821038
E9PZQ0	Ryr1	1	84.2797	77	3794328	5.09772e+06	6.47346e+06	6.50014e+06	5473427	5.81775e+06
Q8R0W0	Eppk1	1	206.776	77	9926190	1.07323e+07	11262420	8.63872e+06	8389528	11088030
Q921I1	Tf	1	368.293	77	13437092	11380495	11407520	8679379	10807420	7192406
Q70IV5	Synm	1	105.789	75	20000445	19873780	16603880	16415060	10040525	9.51783e+06
Q91XQ0	Dnah8	1	106.715	74	8167941	4214314	7105224	9843036	7.54531e+06	8113452
A2AAJ9	Obscn	1	27.1128	73	6327178	6.27914e+06	3888037	7.92346e+06	6097489	5957151
P48678	Lmna	1	226.778	70	44156808	43003232	14397085	14545665	8603069	1.07217e+07
P58252	Eef2	1	358.169	69	40933490	42923240	22054960	2.47138e+07	13445670	10787085
P03332	gag	18	10.7504	68	4.52186e+06	6.10638e+06	5793083	6292905	9784656	11354090
P20152	Vim	1	336.489	68	21659810	23986980	23382380	14528900	42930810	33643460
Q99KI0	Aco2	1	246.38	68	28844550	29805030	19973235	21595620	18428110	19203805
Q69Z23	Dnah17	1	69.3233	66	2926052	3070171	8669287	5093554	3.61762e+06	5.9133e+06
Q80Z19	Muc2	1	60.6697	66	22699350	15165184	12700890	11727460	9043101	7.96846e+06
Q9QXZ0	Macf1	1	117.093	66	4319577	3.77458e+06	6484170	7.44273e+06	4312231	8.12933e+06
P14824	Anxa6	1	170.643	65	22797230	32754360	19079020	18957400	14307145	12178880
Q91ZX7	Lrp1	1	151.758	65	3659115	4479845	4.60005e+06	3826898	8290716	7595622
O88737	Bsn	1	96.1144	64	5619319	8.82132e+06	7323797	9327011	4479556	4.51062e+06
P20029	Hspa5	1	236.378	64	95728161	106023696	87592820	91652568	5.04841e+07	66516482
Q60597	Ogdh	1	187.643	64	1.50269e+07	15510980	15547660	10429269	15303915	12348500
Q99PL5	Rrbp1	1	196.591	63	9.91604e+06	12449600	9.77351e+06	8.41907e+06	14023790	14105030
A2AN08	Ubr4	1	42.442	62	3719956	2948791	6790598	4279288	5221861	6.98698e+06
P01029	C4b	1	144.007	62	4993090	3.534e+06	6918677	4.05313e+06	4572712	3071361
Q78PY7	Snd1	1	212.524	62	14544800	13701550	14521540	8999367	14176400	8163940
Q8VDJ3	Hdlbp	1	123.595	62	10307110	10218990	8.48201e+06	6972992	18292210	16878850
Q02053	Uba1	1	184.32	61	18760510	15070580	12689515	12452040	12437095	11923120
Q6PB66	Lrpprc	1	178.652	61	8664199	8.55008e+06	8480104	6905635	5933942	7625311
P06909	Cfh	1	170.111	60	3451000	1638283	5614969	2676585	2538813	5612235
P08003	Pdia4	1	129.45	60	19505980	17112995	20715340	18547800	14712700	16699505
Q01853	Vcp	1	256.801	60	17537274	21015015	23426050	24737240	20276095	19391310
E9Q401	Ryr2	1	7.70506	59	3116696	7350171	5085171	3.16908e+06	5065817	4470038
P02468	Lamc1	1	95.5287	59	6800036	8405193	7511443	6075703	5925911	5419716
P09103	P4hb	1	182.942	59	94368768	96212480	62239248	66814620	3.19931e+07	40235954
P70398	Usp9x	1	69.1761	59	6447917	4638778	10507410	2301121	4151550	6.19301e+06
Q64GA5	Pla2g4c	1	19.0957	59	75369584	79847536	5.42098e+07	58572992	18341480	12112690
Q8CGC7	Eprs1	1	121.116	59	7.24255e+06	7008424	9865625	8283218	6.44801e+06	8.26922e+06
A2ARV4	Lrp2	1	80.9592	58	6649990	1.61577e+06	9271742	7457014	7573951	3.54404e+06
Q61147	Cp	1	205.857	58	9315866	8.24867e+06	9873096	5885641	6411529	6864247
Q69ZN7	Myof	1	140.6	58	5209789	5709494	7097162	5478337	4492463	4.35364e+06
Q9QYR6	Map1a	1	114.971	58	3.03916e+06	2103192	6050368	6414884	4.22206e+06	1625450
Q9QYX7	Pclo	1	46.1942	58	27307270	6368376	6186705	5974356	10944575	13694220
Q6PDN3	Mylk	1	141.324	57	63130488	61139160	24868945	24322440	20503820	16063780
Q70FJ1	Akap9	1	3.85137	57	4715866	3.66691e+06	9.2313e+06	3414887	3.39677e+06	7.25621e+06
Q8CC88	Vwa8	1	125.598	57	13759110	13628080	8779595	5374330	3546169	2485015
O08601	Mttp	1	166.232	56	14698460	16661370	22608565	19506020	1.34695e+07	1.27304e+07
Q61879	Myh10	1	189.12	56	5265908	10372440	5478186	3919753	6742887	4967951
Q91VW5	Golga4	1	10.0201	56	11555005	14834865	8.0698e+06	9890159	7024293	8.09685e+06
F6ZDS4	Tpr	1	78.5879	55	3935936	4831610	4596752	8.99128e+06	7737350	8.6238e+06
P40142	Tkt	1	216.286	55	38619380	3.48298e+07	40317316	35072432	22171550	21540010
P57780	Actn4	1	344.327	55	2.78069e+07	29236238	2.31219e+07	34457506	13993030	27690000
Q6RT24	Cenpe	1	15.3513	54	10560542	7287210	5426914	6953632	7.67844e+06	1.01767e+07
P63038	Hspd1	1	296.498	53	23538940	21469800	19624710	20057480	15384075	24467130
Q03265	Atp5f1a	1	204.58	53	186518096	191376542	44750714	60884928	5.15413e+07	48569568
Q62468	Vil1	1	198.904	53	61774400	56461194	36942380	37487020	18000450	19471230
E9Q7G0	Numa1	1	95.7378	52	5231247	5.97856e+06	4706546	5624057	6002208	8.23206e+06
P27773	Pdia3	1	198.017	52	6.28761e+07	59268594	38588054	39812040	25938185	19345730
P31001	Des	1	159.384	52	225143441	246897792	150711800	199185792	44375734	55719320
P83510	Tnik	3	7.87733	52	6422977	12084250	7186941	7610251	10771798	1.03041e+07
Q64331	Myo6	1	78.2403	52	6085382	6312873	5.63794e+06	5757981	5.43236e+06	7.3372e+06
Q6A078	Cep290	1	3.81402	52	4967856	4114556	4.74984e+06	5.20949e+06	4513326	3302185
P11499	Hsp90ab1	1	236.461	51	39445460	51880080	30884110	19400695	8186927	13959075
Q6P5E4	Uggt1	1	124.885	51	8290005	9540212	8163735	7603219	6009214	6138647
Q8VIJ6	Sfpq	1	72.4161	51	5689879	6804198	6.94632e+06	4.91367e+06	3644887	9760520
E9PVA8	Gcn1	1	87.7659	50	5812354	7433325	6243962	5227577	7636010	4528446
O88342	Wdr1	1	177.254	50	1.54427e+07	28749350	2.16367e+07	20856440	7465586	9059778
Q01815	Cacna1c	3	3.995	50	8166900	6875915	4467361	5078856	10328405	5577614
Q3UQ44	Iqgap2	1	128.31	50	6308403	7.58899e+06	6.59897e+06	8.2963e+06	7591570	8206898
Q8K0E8	Fgb	1	164.848	50	8277623	5.46214e+06	4.82966e+06	5020576	10716530	3251888
Q99PV0	Prpf8	1	42.3917	50	6802178	6429327	5331082	4.77924e+06	4.92924e+06	4.76231e+06
Q9JMH9	Myo18a	1	43.8461	50	6739892	8.98225e+06	4312707	6858401	10585660	7816819
P0C6F1	Dnah2	1	23.2665	49	9863486	14920155	15931560	8.199e+06	7580652	8.12237e+06
P38647	Hspa9	1	195.55	49	24126425	23508720	25394435	19103480	9.08829e+06	11687676
P52480	Pkm	1	280.043	49	39838860	3.49381e+07	41703358	26063590	19784230	18414820
Q05920	Pc	1	130.379	49	5410225	6277369	5363591	9.95429e+06	3024540	6.15848e+06
Q8CIE6	Copa	1	124.045	49	9.87088e+06	1.02549e+07	9.22997e+06	9115657	6.70944e+06	6.80587e+06
Q9DBR7	Ppp1r12a	1	32.7223	49	8952681	10107185	10558210	11999240	6.36661e+06	5.53691e+06
Q9JKR6	Hyou1	1	169.999	49	13336445	11407840	11346300	9811807	9.33275e+06	9819480
P56480	Atp5f1b	1	263.84	48	9.30487e+07	65189672	63417024	55041485	22190670	22647190
Q3TLH4	Prrc2c	1	9.0619	48	2705846	5.47349e+06	3690508	7.85398e+06	8371384	7.23284e+06
Q7TPH6	Mycbp2	1	3.8189	48	5.17034e+06	2001815	4250239	5698313	9056709	10184780
Q7TPR4	Actn1	1	313.274	48	29809230	28826410	17397910	15713959	19556601	19915170
Q8CAQ8	Immt	1	159.495	48	10721200	18236066	10832945	12516255	8254813	5.1471e+06
Q91X72	Hpx	1	144.481	48	11800640	9.16263e+06	5905715	7.2205e+06	3657288	5225661
B2RY56	Rbm25	1	14.821	47	7006320	6838683	11772220	6702932	5.35233e+06	6247214
P08032	Spta1	1	30.6796	47	2510281	2.55878e+06	3046466	3080921	2170459	4846023
P13020	Gsn	1	177.234	47	34959312	29156410	22711625	23262775	7478940	9321628
P21614	Gc	1	184.424	47	3504289	7417293	3.66977e+06	5365359	5277023	4863432
Q45VK7	Dync2h1	1	38.5622	47	6247739	7770342	3797786	6026788	3817645	6.75811e+06
Q9D7Z6	Clca1	1	106.239	47	7.87662e+07	70627912	52535550	64751530	29690080	37769230
Q9WTQ5	Akap12	1	48.3169	47	3850353	3.72555e+06	3296837	3479639	4397270	5975055
O70133	Dhx9	1	104.76	46	8675981	6514735	8108078	7.92743e+06	6516442	11987415
P06728	Apoa4	1	141.906	46	7.24102e+06	7.35275e+06	5.34882e+06	18592090	10238660	11868235
P10107	Anxa1	1	160.378	46	11184510	10300740	7558575	7168050	7396254	7912360
P20918	Plg	1	150.132	46	1740955	3918779	1427691	2185690	2565994	3059589
P28665	Mug1	1	204.395	46	4079670	2663635	5745565	4.42358e+06	10516400	9205310
P97449	Anpep	1	208.664	46	30318830	25125330	15098560	16958790	1.00036e+07	9.35508e+06
Q9D312	Krt20	1	169.158	46	54256152	52179956	30593820	34344029	23436080	19929530
D3YXK2	Safb	2	11.7415	45	8879594	7300602	6.12344e+06	4540899	11944910	3.41741e+06
E9PV24	Fga	1	164.529	45	4.76737e+06	3.9015e+06	7373283	7177229	5649850	4288829
P14873	Map1b	1	87.8507	45	3850422	739105	2555332	6597397	10979106	2161357
P19001	Krt19	1	276.341	45	196737408	169679352	78801069	99547990	43565688	29321599
P20357	Map2	1	76.5663	45	3974800	1.73502e+07	11090720	18514235	10257051	7.76762e+06
Q3UPL0	Sec31a	1	110.353	45	7.69971e+06	7573682	6882795	9.07882e+06	8622097	6351061
Q61233	Lcp1	1	258.523	45	8014315	7899402	9.86141e+06	5622080	13981840	17267700
Q61292	Lamb2	1	73.8979	45	5153097	10175470	6433372	3673752	3780628	3198997
Q64521	Gpd2	1	128.496	45	8015377	7154682	7201797	7861613	3325097	10896194
Q7TMY8	Huwe1	1	51.2332	45	5.04341e+06	8472434	4859432	3.69851e+06	3482182	4450267
Q8K4L3	Svil	1	17.2239	45	4.46415e+06	6683410	2674130	5558243	5590095	6706715
Q922D8	Mthfd1	1	138.661	45	8.76421e+06	9574570	9226319	8.58287e+06	9648621	7778670
Q99104	Myo5a	1	47.192	45	4931512	4.90299e+06	5650020	5293091	7752569	4179002
Q9WU78	Pdcd6ip	1	109.172	45	9029533	9.98818e+06	9.41026e+06	8547408	10310450	6766195
P05784	Krt18	1	184.756	44	52809114	52256926	28488400	30841910	17034190	1.55132e+07
P13864	Dnmt1	1	80.7678	44	8770477	3294017	4.49134e+06	5.3998e+06	3.30571e+06	1929163
Q11011	Npepps	1	88.9139	44	9343571	8127718	11229930	9.21672e+06	9577578	8310953
Q5SYD0	Myo1d	1	64.0447	44	6311812	8399464	7.81442e+06	7910027	6.47546e+06	13130120
Q8BHN3	Ganab	1	129.185	44	15544480	14950840	11593730	10729457	7020684	6828262
Q9EQK5	Mvp	1	166.073	44	21493115	23815050	17631730	20677600	13563400	15707670
P11881	Itpr1	1	36.9455	43	6629954	5952324	4668579	5515461	5716859	1.19373e+07
P13541	Myh3	1	128.31	43	2.88248e+06	2932696	3265864	2427043	6305800	4.7104e+06
P14211	Calr	1	205.359	43	46858335	38268398	35757530	47387460	33670920	34172912
P30999	Ctnnd1	1	103.665	43	10781820	9522503	9.05283e+06	9812848	6732842	5123950
P50544	Acadvl	1	146.332	43	11471740	14176695	10525767	10120420	9765094	16821275
P63017	Hspa8	1	198.967	43	68332500	6.74997e+07	14212010	42762272	38116620	13672420
Q3V0Q1	Dnah12	1	11.6418	43	4198925	4680326	7262880	3519417	12194190	1723135
Q61595	Ktn1	1	48.0598	43	7956103	3030103	3.61158e+06	3209706	3931774	6058271
Q80W93	Hydin	1	7.74339	43	4.97682e+06	2745394	8.19496e+06	5300081	12258190	7780465
Q8BW94	Dnah3	1	11.4964	43	11276330	11178590	7830847	14180740	6900103	9.88199e+06
Q8K2B3	Sdha	1	182.423	43	14197140	8426878	19595705	14703640	19058200	21007395
Q91V92	Acly	1	115.473	43	11085980	1.10318e+07	7443668	8303065	8671970	7.38398e+06
Q9EQH3	Vps35	1	121.784	43	10520810	13333515	1.00122e+07	13101650	12820300	6151234
P51432	Plcb3	1	76.712	42	10810830	11421690	6665654	7777941	12912160	10428839
Q60604	Scin	1	81.6207	42	25659740	26911380	19121260	22617515	9.11808e+06	12069740
Q6P4T2	Snrnp200	1	62.8686	42	2318676	4.73877e+06	3015721	8051178	5.40813e+06	7103729
Q6PDQ2	Chd4	1	34.8015	42	7.68658e+06	7579209	7522175	6.65447e+06	3731777	7.87369e+06
Q8C8R3	Ank2	1	42.4718	42	4882986	4344875	8.32278e+06	4224784	4738130	7822578
Q99MY8	Ash1l	1	3.87167	42	10135190	6545731	10947250	8.03142e+06	6949890	5918261
Q9CU62	Smc1a	1	25.3534	42	6.17419e+06	4367365	7737868	10888465	6523517	6898562
E9Q0S6	Tns1	1	69.293	41	7210722	10110910	8.81074e+06	5231028	9650599	6.64206e+06
O88783	F5	1	88.5488	41	1183935	5543940	5841665	6725989	3858670	6.05055e+06
P07356	Anxa2	1	126.565	41	52722728	52846240	44746072	44882740	17133200	10986960
P21981	Tgm2	1	87.8194	41	12835620	12655160	14715090	12806670	12217600	15308940
P35564	Canx	1	97.4326	41	13643920	13629160	9.78167e+06	1.5456e+07	7352767	5.13977e+06
Q6ZQ38	Cand1	1	127.025	41	14774525	18903360	9.67783e+06	7661241	9.52255e+06	12402390
Q80YX1	Tnc	1	78.76	41	6.7112e+06	8267519	7811639	7136477	4844177	3.57236e+06
Q99NB9	Sf3b1	1	111.179	41	7.41884e+06	7.367e+06	6317215	7.51462e+06	8399212	8.09642e+06
Q9DBM2	Ehhadh	1	100.308	41	6799446	4396118	8.48807e+06	5648187	7013701	8470929
A2AQ25	Skt	1	7.04822	40	3.47759e+06	5436516	3723795	4644210	2443800	10699230
O88329	Myo1a	1	107.965	40	13472880	15204510	12010990	12177275	10338601	12392970
P02469	Lamb1	1	49.8342	40	6633288	7687142	8.54445e+06	10484570	6040061	2712464
P50516	Atp6v1a	1	131.642	40	7929968	5756797	6404705	7.35423e+06	8283504	6.17295e+06
Q3V0K9	Pls1	1	159.044	40	18738125	17936410	18987890	16219790	17796430	17323810
Q64514	Tpp2	1	69.1056	40	4257959	4467815	4807124	1.94944e+06	6110042	1.04485e+07
Q8BIJ6	Iars2	1	75.8296	40	6222253	6.24506e+06	6304468	6856504	5.31945e+06	6892554
Q8BMS1	Hadha	1	158.315	40	23144055	13737165	20628450	11150610	6369112	6443859
Q8VDN2	Atp1a1	1	297.465	40	26035101	24278020	23604640	8582599	17851190	16716470
Q9WTI7	Myo1c	1	47.7291	40	10208450	9184951	5712980	9509650	7821013	9.03969e+06
E9Q8T7	Dnah1	1	23.0293	39	11905670	9.66783e+06	8246964	9.86107e+06	2866388	9252191
O55029	Copb2	1	80.5002	39	12502120	12728910	11645850	11653570	13074000	10751360
P26041	Msn	1	115.367	39	4.28656e+06	8624026	11564745	9679781	4747195	8.22903e+06
P48725	Pcnt	1	3.86822	39	6.83706e+06	6871794	6830599	3.81164e+06	12754715	2.78548e+06
Q00612	G6pdx	1	94.4984	39	17283205	15095700	13018220	12686030	8.76577e+06	1.01906e+07
Q00623	Apoa1	1	138.155	39	5289140	6529521	5091906	4566815	3839819	8021205
Q61001	Lama5	1	107.849	39	3964325	3067944	4.60101e+06	5595945	4707366	5.45866e+06
Q61316	Hspa4	1	105.142	39	5880342	10094240	10105590	7680207	9525982	7291536
Q61554	Fbn1	1	60.2268	39	2592602	4639319	4794117	5.28618e+06	4832752	4808912
Q6PDI5	Ecpas	1	63.7364	39	4721573	5.1869e+06	6933189	4668728	3.51697e+06	3.75266e+06
Q8BX70	Vps13c	1	22.1762	39	2407540	1632520	6877605	4483634	8811847	6960538
Q8C170	Myo9a	1	2.21526	39	10035270	12966260	9.98462e+06	5887671	8933588	7176307
Q91VD9	Ndufs1	1	129.22	39	16581630	16974620	15936090	13588940	13943350	5543356
Q9DBD0	Inhca	1	107.818	39	2.27756e+06	1.98999e+06	1757580	5825124	3328869	3468591
Q9R0H0	Acox1	1	153.013	39	5063192	5011546	5172565	5700818	6.42462e+06	10930730
Q9Z1Q9	Vars1	1	57.1236	39	11649120	1.03518e+07	10845340	10135180	8949401	12736655
P05064	Aldoa	1	227.277	38	43354210	35774019	42303454	35507952	47402916	20352900
P11679	Krt8	1	330.869	38	168080152	88799888	80918223	65630360	14605061	1.95098e+07
P14733	Lmnb1	1	121.263	38	16126840	16993570	13492160	14094360	6055930	14288325
P24270	Cat	1	167.604	38	4876870	5581510	7808933	7971899	8.82292e+06	8293577
P61979	Hnrnpk	1	106.745	38	38241440	46815420	30471140	2.7562e+07	24514700	38601808
Q8BP47	Nars1	1	65.9311	38	15091030	10521750	11678180	11064950	10942110	10803690
Q8CIZ8	Vwf	1	50.2365	38	10499070	6869157	2428738	6573870	5386045	6456461
Q93092	Taldo1	1	76.4357	38	3.20711e+07	33542820	21989649	15065130	13138500	13399100
Q99MZ6	Myo7b	1	51.942	38	4315504	7599413	5659466	9362011	2647498	4312248
Q9ERU9	Ranbp2	1	35.2496	38	5.13793e+06	5899282	4227525	13286230	7929219	2653471
Q9QZQ1	Afdn	1	10.4439	38	3.42123e+06	5670206	4370994	3829153	3378670	3730748
Q9R100	Cdh17	1	122.813	38	31242790	36618796	52504140	28556440	12658620	1.71492e+07
P07901	Hsp90aa1	1	200.879	37	31628180	26459233	25114595	20232445	14139935	14586350
P28271	Aco1	1	118.145	37	14582760	13661930	8445790	11752378	18510700	11585660
P46460	Nsf	1	96.0004	37	5589689	3997095	4.24262e+06	4.14403e+06	9808028	4657273
P54071	Idh2	1	161.632	37	18484600	19716385	17105370	13332595	10150588	12056735
Q5H8C4	Vps13a	1	27.064	37	2522127	4.03891e+06	5.2363e+06	3.07592e+06	10357540	8071899
Q61543	Glg1	1	31.2563	37	2789274	3999587	5448169	2366385	6640824	6.73586e+06
Q9JIX8	Acin1	1	37.9208	37	8173752	4.41631e+06	5896772	4577296	5407395	9213478
A2A4P0	Dhx8	1	7.8287	36	9964934	6718886	8539731	10549970	5820371	1.50039e+07
P04186	Cfb	1	101.407	36	3708671	5039876	1757675	6242957	5.36889e+06	4.66422e+06
P06684	C5	1	123.045	36	2459576	6569282	10352830	6048313	5831201	7469730
P06745	Gpi	1	101.016	36	2.58618e+07	28269151	32594940	30714590	13824940	13283010
P17182	Eno1	1	204.965	36	66620048	69919752	61358900	63468820	44983965	48789820
P26040	Ezr	1	102.791	36	11790690	14055205	1.06844e+07	9798538	6060528	7615918
P26231	Ctnna1	1	147.819	36	1.68544e+07	12417340	14286240	12423230	14527730	14110610
P26443	Glud1	1	155.481	36	21701579	20850403	16762345	18345976	11011250	12095470
P27546	Map4	1	80.2056	36	4266997	3.21267e+06	4.5575e+06	3867956	4858917	7394932
P59242	Cgn	1	30.3258	36	6439909	4544631	4264357	5250204	5037436	5576127
Q60847	Col12a1	1	53.4255	36	6340659	5.40345e+06	4639965	8556290	7537281	13363200
Q61598	Gdi2	1	172.932	36	16125885	15117010	2.76821e+07	1.1257e+07	8.58593e+06	9.7863e+06
Q62167	Ddx3x	1	104.476	36	16489350	16609625	12571720	11496390	10446335	7747513
Q8BL66	Eea1	1	48.7639	36	4073789	1.94183e+06	7.37027e+06	8.20541e+06	8.02951e+06	4948822
Q9CQN1	Trap1	1	112.971	36	8.10122e+06	7.90235e+06	7746566	8930737	7670493	5015561
Q9ERG0	Lima1	1	36.235	36	7012480	13133770	8.49412e+06	9.10797e+06	6534068	8492278
O08808	Diaph1	1	34.566	35	5.00001e+06	5355628	4498901	2.67109e+06	5228248	4730523
O88844	Idh1	1	116.371	35	13826906	13774290	20034986	14474720	1.86166e+07	11397835
P09405	Ncl	1	92.2297	35	28486690	31030300	23957120	32407126	18343970	18208475
P15508	Sptb	1	53.153	35	5748052	6422760	3.3409e+06	6780805	6694119	6.62257e+06
P49025	Cit	1	11.5832	35	8.29082e+06	7502758	4.31434e+06	6.01987e+06	5008399	5208774
P58281	Opa1	1	104.097	35	4192880	5996636	3183988	2044106	2259062	2789525
Q04857	Col6a1	1	104.937	35	1.70252e+07	14801590	9.1036e+06	1.09293e+07	16637911	15254269
Q3URD3	Slmap	1	50.7717	35	12173580	14681990	13411045	6897676	12360940	9.69235e+06
Q569Z6	Thrap3	1	36.6791	35	4741382	5698302	7.72776e+06	8.64736e+06	8946687	6426840
Q5SNZ0	Ccdc88a	1	3.84546	35	3548133	3836198	6.60219e+06	3182626	5439447	6615037
Q60710	Samhd1	1	82.9366	35	7811347	7.96684e+06	11618270	6728138	9661806	3956338
Q62351	Tfrc	1	69.7724	35	5636738	6285177	5143627	5420148	9784383	11741650
Q62448	Eif4g2	1	11.5435	35	9260502	6323062	1.17483e+07	4284507	3479017	3.52058e+06
Q8BFR5	Tufm	1	93.9092	35	12357645	12561900	13850915	15152570	7547837	10499130
Q9D0I9	Rars1	1	56.8019	35	10882620	9480140	8523313	8.29195e+06	8264041	11702760
Q9ET54	Palld	1	58.1622	35	13300795	10766600	1.00454e+07	12642950	9.00139e+06	7745516
Q9JLN9	Mtor	1	38.1842	35	6190478	12999710	14818430	1.23903e+07	6.37613e+06	4262695
O08788	Dctn1	1	72.8204	34	5835118	4503697	6124084	6330782	6299778	10912331
P05202	Got2	1	134.602	34	14677815	2.12204e+07	18004325	20612993	9372953	8473632
P09411	Pgk1	1	206.347	34	26322743	15484850	15502520	20341873	14357235	19433560
P11983	Tcp1	1	136.62	34	15101720	16511400	10540874	14965330	21497550	8.04956e+06
P17710	Hk1	1	104.579	34	3.64698e+06	4.96936e+06	4.1196e+06	4901796	5999378	9.34122e+06
P21447	Abcb1a	1	96.437	34	6.94535e+06	10941189	8.27706e+06	5.09046e+06	10573140	5951318
P29341	Pabpc1	1	93.656	34	24571760	24130945	20521660	20775190	19256230	16416810
P29758	Oat	1	132.118	34	20196142	31575660	22416470	12433350	10079440	9437169
P37040	Por	1	56.5393	34	6.90133e+06	5767925	7.81102e+06	4.53491e+06	9022879	4952276
P41216	Acsl1	1	113.911	34	5011731	4908806	8007970	4219275	15941360	7577728
P42932	Cct8	1	88.5337	34	14969530	12993770	15776660	18302560	9864485	12267060
P62702	Rps4x	1	78.2452	34	12335035	15516580	17961990	14212640	13683710	13976610
P70336	Rock2	1	15.3784	34	7635909	4202447	8.20518e+06	5778210	4027969	4033518
Q569Z5	Ddx46	1	18.5206	34	4.51816e+06	4416496	5.93324e+06	6533785	13257960	10289340
Q61290	Cacna1e	1	7.6627	34	3.6937e+06	4449572	6110317	11976915	3066484	7737529
Q6NZJ6	Eif4g1	1	58.8484	34	6.94371e+06	4732162	8986825	5602327	5.70349e+06	5.37484e+06
Q6P1G2	Kdm2b	1	7.665	34	2.91067e+06	1.73005e+06	4535349	5000774	4343080	1951058
Q8CHG3	Gcc2	1	11.6065	34	4.59828e+06	5.28512e+06	5005956	6394871	4112193	4295170
Q922B2	Dars1	1	59.1796	34	12898760	12136485	8287837	7408650	6.43828e+06	8.09911e+06
Q9CZS1	Aldh1b1	1	161.198	34	51151200	56778010	43656920	43704272	17835230	17926270
Q9WV92	Epb41l3	1	79.0732	34	4.65e+06	5565645	7470881	7.30794e+06	3456890	6455983
Q9Z0U1	Tjp2	1	32.6444	34	6256030	6046911	7028050	4779859	5669687	6250387
G5E870	Trip12	1	41.2549	33	13150582	2192984	6.06441e+06	2106446	1523946	22190410
O35350	Capn1	1	58.0919	33	7991618	9398077	8114178	8953403	8319221	7692478
O55131	Septin7	1	86.0323	33	9355164	7.3243e+06	8351298	8.84223e+06	6225973	4733369
O55143	Atp2a2	1	119.306	33	11671540	14160540	14264889	6385176	15366680	18771895
P06151	Ldha	1	135.264	33	152618704	1.00241e+08	27568750	84999687	33889220	42093240
P07310	Ckm	1	72.2535	33	24526265	17380930	20353130	11928270	10143400	10356280
P48036	Anxa5	1	120.331	33	35075072	46114332	16987970	16277170	14689980	18914090
P70441	Nherf1	1	115.344	33	1.05925e+07	13999410	18563674	12556380	15100801	14126200
Q02788	Col6a2	1	59.4789	33	10231510	9709025	6528739	1.14977e+07	8.0658e+06	9974512
Q3U1J4	Ddb1	1	64.7517	33	5731425	4.80317e+06	4642408	8373478	4429794	12247590
Q62234	Myom1	1	23.1544	33	3796850	4660056	14077185	5923695	5.23074e+06	2.33604e+06
Q8BG05	Hnrnpa3	1	123.22	33	30125610	27122110	25007840	2.17804e+07	11652920	1.02581e+07
Q8BI84	Mia3	1	30.6863	33	5623592	5228041	6.24035e+06	9466321	7003637	7569893
Q8CGK3	Lonp1	1	100.647	33	5259103	5520374	10551720	8.53351e+06	4385192	5709974
Q8VEK3	Hnrnpu	1	54.1222	33	13933980	14023530	8.45199e+06	13616770	6.48174e+06	8193708
Q91YQ5	Rpn1	1	89.946	33	18437950	15676240	10692840	15546010	8874078	6750727
Q99LB7	Sardh	1	99.9905	33	7712405	6219501	4689441	17554515	657406	2083394
Q9Z1N5	Ddx39b	1	65.937	33	20169365	15751870	11920160	9897454	6.19304e+06	14307500
O88738	Birc6	1	7.65164	32	3745838	6258580	8734973	4221665	4455451	3857126
P09055	Itgb1	1	61.8555	32	12220240	11522840	7663390	8.32715e+06	8207786	9945154
P47738	Aldh2	1	154.379	32	43938360	48373246	27185070	29298255	18614485	21035264
P56399	Usp5	1	109.281	32	7913637	9793156	7933460	6657764	19579373	8636365
P62814	Atp6v1b2	1	111.946	32	8.57423e+06	12816270	11519080	11026660	6166390	1.20499e+07
P70227	Itpr3	1	10.0078	32	9928780	7.208e+06	8700186	5.10541e+06	2814488	4675758
P97429	Anxa4	1	128.094	32	53852260	49759912	47252648	48044060	9.59792e+06	13677940
P97927	Lama4	1	44.276	32	5160810	5971744	7289877	4542093	7044734	4297495
Q02819	Nucb1	1	72.7747	32	12110605	10295300	8205116	8602171	6778299	6748763
Q04750	Top1	1	14.6627	32	4073466	1554294	5795629	3348854	4604644	7.8619e+06
Q06890	Clu	1	74.9973	32	5.2768e+06	3.83416e+06	7002883	8256148	8714254	4554011
Q3UMT1	Ppp1r12c	1	30.6737	32	7.48523e+06	7.13568e+06	4613428	4906347	5400235	6812939
Q91YT0	Ndufv1	1	67.9354	32	13134020	9936128	16220510	7760888	13750360	15467170
Q921M3	Sf3b3	1	43.1619	32	7570095	13877940	12703590	1.10171e+07	7.79248e+06	5282825
Q925I1	Atad3	1	57.0648	32	9539490	4173445	7653821	5207495	4960441	2.34528e+06
Q9CWJ9	Atic	1	155.801	32	16710110	18941450	18249158	19338880	12035490	11638610
Q9DCV7	Krt7	1	121.785	32	35772160	36442586	24005820	28159365	14974785	14726785
A2A863	Itgb4	1	19.3286	31	9.05022e+06	6077067	4991555	5.43711e+06	5638710	9505925
O08709	Prdx6	1	117.53	31	35026400	3.09979e+07	24031509	18928725	14050840	22432940
O88569	Hnrnpa2b1	1	106.872	31	73824580	7.05604e+07	12589031	55765845	1.55499e+07	19737750
P08226	Apoe	1	78.4888	31	4.90329e+06	6779033	3695188	2.10063e+06	7351500	17105743
P14148	Rpl7	1	72.3374	31	18400130	13730800	12430920	6816522	14141785	15872780
P35436	Grin2a	1	38.5196	31	8221641	7826499	4291380	7.00937e+06	5.15005e+06	5.02497e+06
P51660	Hsd17b4	1	99.5109	31	7.92808e+06	4384148	8.68697e+06	7598494	5650371	5783923
Q04447	Ckb	1	159.676	31	8.57498e+07	178514784	75712770	62554072	62156968	52013269
Q08091	Cnn1	1	83.5992	31	70728580	69647520	60784411	43322604	42599580	21288560
Q60675	Lama2	1	19.359	31	4.28388e+06	8830475	4.68336e+06	8314012	14732300	8817574
Q61699	Hsph1	1	42.2062	31	8.52272e+06	11558170	10852754	16891310	18325530	8.98517e+06
Q6P5H2	Nes	1	45.94	31	7725446	4385631	6009135	7.48375e+06	7808020	6318950
Q7TPV4	Mybbp1a	1	70.0805	31	4126684	3096415	5.56353e+06	5844472	3169691	5640077
Q80TJ1	Cadps	1	65.0794	31	413794	1874689	1424224	6946226	3.7385e+06	2689401
Q8BMJ2	Lars1	1	51.5796	31	7171227	8.25181e+06	10708745	3978666	8577743	8054252
Q8BPN8	Dmxl2	1	57.6448	31	4830197	5587622	3.15607e+06	2.58793e+06	8147282	11604280
Q8K411	Pitrm1	1	69.5697	31	5.46412e+06	4644266	4472406	1824463	5691889	3570164
Q8R1A4	Dock7	1	18.9521	31	4284807	5794418	7671779	5180313	8235636	3414108
B2RQC6	Cad	1	31.7318	30	3760326	3284846	4.5882e+06	6829821	5.7282e+06	7475442
O08677	Kng1	1	97.6712	30	5817122	9558813	8773873	5.43272e+06	3590580	3.4771e+06
P16406	Enpep	1	65.807	30	11051730	10847970	7542852	8.24071e+06	7.55808e+06	2359502
P70168	Kpnb1	1	94.0538	30	11147090	14013895	9.25231e+06	9.88324e+06	9915381	6268548
P80317	Cct6a	1	76.9242	30	12548270	13204305	10737868	9435084	7112369	12625005
P80318	Cct3	1	93.1605	30	10625040	16119510	8026989	7751771	13961180	13698810
P97351	Rps3a	1	51.9311	30	14753380	11774850	13325430	5775492	16066220	1.0933e+07
P97868	Rbbp6	1	3.80147	30	6730985	3876583	8.64877e+06	9331213	5005477	7103565
Q00PI9	Hnrnpul2	1	68.3793	30	6.49064e+06	6022755	4688239	7137747	4022295	4897672
Q05D44	Eif5b	1	49.5831	30	5856500	4311140	15372847	2.75131e+06	6.5214e+06	2950891
Q3TVA9	Ccdc136	1	22.9483	30	3536105	2329722	2.71045e+06	2.9769e+06	1.38995e+06	6481471
Q7M758	Naaladl1	1	127.974	30	18990370	19231700	8.01655e+06	5569481	3517065	6033824
Q8VCM7	Fgg	1	66.6956	30	4951942	5496246	9300576	11710422	3863829	5096344
Q91ZW3	Smarca5	1	21.5809	30	3883762	3989111	8105708	2924314	1587637	3173286
Q922J3	Clip1	1	15.4068	30	5415089	5.20021e+06	12983680	5861079	3.6628e+06	4066268
Q99KE1	Me2	1	78.881	30	8.82924e+06	8147563	5.78964e+06	1.33537e+07	8024150	6319014
Q9D0E1	Hnrnpm	1	71.3151	30	21007940	25870290	17945820	16214740	21670560	21042930
Q9JLB4	Cubn	1	80.6038	30	5264915	1904043	3.70423e+06	2.79446e+06	1885739	1.01971e+06
Q9QZE5	Copg1	1	65.2603	30	8.25771e+06	9.95422e+06	9523210	9311267	8.49024e+06	9733791
Q9Z2I9	Sucla2	1	118.015	30	15128100	16196260	11873460	9.93474e+06	17688660	9.42202e+06
E9Q394	Akap13	1	8.05933	29	2555967	3098539	5508409	4207443	4493591	10361980
E9Q634	Myo1e	2	10.5684	29	6458823	8343716	2.9099e+06	5092546	21438160	7227383
P16858	Gapdh	1	193.69	29	73992008	66542968	46583552	48275800	23800446	14904104
P24527	Lta4h	1	126.483	29	16924370	16578810	14449650	12977300	1.3933e+07	10451857
P32020	Scp2	1	94.2526	29	6620443	7230859	12447260	8.2429e+06	14110605	23362740
P32261	Serpinc1	1	76.9389	29	9.90654e+06	6650651	5414336	5646033	5.10109e+06	4888609
P40124	Cap1	1	114.83	29	14305775	22269830	14796350	10885940	17105575	11978070
P45952	Acadm	1	76.4941	29	6719637	6643688	17681571	11402650	9626025	5.16234e+06
P62259	Ywhae	1	85.5045	29	28181100	35514692	17715700	18278050	9635578	14288920
P63101	Ywhaz	1	138.698	29	85619408	9.41737e+07	93300008	100206800	48465792	36538726
P80314	Cct2	1	124.31	29	13722115	9.8623e+06	18284305	1.45093e+07	8780977	9.41052e+06
P80315	Cct4	1	90.0558	29	24300290	24543000	14956070	21736715	8140574	10641120
P80316	Cct5	1	107.658	29	1.54462e+07	18186380	17871460	21121360	20226320	10201140
Q00519	Xdh	1	71.4	29	10280280	9.65898e+06	10119425	9027490	6757078	6951810
Q01279	Egfr	1	57.8438	29	6425234	1110521	21531890	6824507	4829123	18082925
Q3U7R1	Esyt1	1	45.9137	29	8803553	9298315	5563998	6176536	10725150	8178725
Q3UTJ2	Sorbs2	1	14.3728	29	11358160	19727350	10418570	11350840	7745702	6.02876e+06
Q52KR3	Prune2	1	3.89956	29	5318346	7799558	9066268	5436706	18183193	15348260
Q5SSH7	Zzef1	1	5.79216	29	1.59627e+07	6031365	8234712	12214677	5886741	5644499
Q5SWU9	Acaca	1	26.6969	29	2537705	5177976	13649105	6243646	19510745	7.90988e+06
Q5XJY5	Arcn1	1	63.6706	29	9281318	16726380	9522893	16157755	1.20627e+07	10664370
Q61702	Itih1	1	83.7964	29	2463315	1.0366e+06	5027805	2072419	3140438	7.74299e+06
Q61768	Kif5b	1	89.3911	29	5800568	5.43605e+06	5989725	3362562	4591495	6.41559e+06
Q62009	Postn	1	57.3025	29	1.05595e+07	3696179	3323242	2330238	5909140	15279550
Q640L5	Ccdc18	1	4.8094	29	5164219	6392662	6537628	5.08683e+06	9755202	11695870
Q8BGQ7	Aars1	1	37.4832	29	4.19955e+06	5635700	4175461	4835601	5679975	5081491
Q8BJ64	Chdh	1	55.6304	29	3.90799e+06	5.30789e+06	6395750	5.47181e+06	4631178	2650192
Q8BNA6	Fat3	1	3.84351	29	7372782	9426372	8.11176e+06	4.14922e+06	6193159	8849700
Q8BZF8	Pgm5	1	59.4658	29	28114005	27676350	14924390	14124570	1.83048e+07	9418393
Q8CI94	Pygb	1	72.3938	29	21747770	25178060	14654535	17293875	12392760	12067455
Q8CJ40	Crocc	1	4.69071	29	10584716	4.87993e+06	7025349	3.85258e+06	1.0604e+07	13542080
Q8K4Z5	Sf3a1	1	35.52	29	4757808	4982952	8.98772e+06	5332656	7027204	4328286
Q8QZT1	Acat1	1	136.178	29	22707970	42277909	32630160	26680733	20786910	19393485
Q8R1B4	Eif3c	1	60.7174	29	5738416	6638577	10424040	8906634	9737919	7219726
Q8VCT3	Rnpep	1	68.0099	29	11332270	9345901	12549350	11895750	8.16301e+06	7112318
Q8VDM4	Psmd2	1	82.8329	29	8.43034e+06	8645816	5610867	7119864	6335670	9005728
Q9CW03	Smc3	1	26.8669	29	5.3293e+06	2874255	3790634	7826709	6578171	6459856
Q9D279	Misp	1	39.1196	29	5664552	6101851	8669513	6684957	7758505	8.55829e+06
Q9D8E6	Rpl4	1	75.6907	29	11844380	15319350	18427160	20280850	9445396	7.45842e+06
Q9ET01	Pygl	1	77.7005	29	3694453	4.61384e+06	13372280	4239028	4079702	5.72076e+06
Q9Z0X1	Aifm1	1	33.1627	29	13175920	8707023	8.30637e+06	9.21322e+06	5816589	6565870
Q9Z110	Aldh18a1	1	84.6917	29	9.99867e+06	1.00163e+07	7929850	9.69904e+06	5286388	8.34224e+06
A2CG49	Kalrn	1	7.68976	28	4.95127e+06	4283940	4.60372e+06	4.44494e+06	3127991	13672760
O35639	Anxa3	1	96.7606	28	6713201	15993324	7384653	8.64381e+06	6703662	13884830
O88532	Zfr	1	3.79157	28	11342440	3589271	3081095	7380248	3.19192e+06	4494758
P00688	Amy2a5	1	120.288	28	6185967	5.89034e+06	8409290	8458023	47971758	38288252
P18242	Ctsd	1	145.636	28	12818940	10837910	13275600	11510415	13583165	14912020
P19137	Lama1	1	7.62092	28	10032240	3535843	7404840	6.29853e+06	9555539	9.26334e+06
P26928	Mst1	1	38.3453	28	4393125	3233927	10105780	4.01041e+06	2292081	2.62e+06
P55096	Abcd3	1	102.776	28	10258020	10373800	7362412	7142208	12316890	1.11017e+07
P58774	Tpm2	1	108.862	28	28908710	27433680	29540480	17942900	56477230	70855872
P62908	Rps3	1	87.0986	28	29038190	28572910	14270030	2.26158e+07	13465640	19059620
P67778	Phb1	1	65.2768	28	22131880	27689760	22649350	26097160	11982180	17411205
P68040	Rack1	1	99.1645	28	18444370	53825152	60510152	3.00618e+07	7997996	15439250
P70670	Naca	1	77.9857	28	27000160	13786960	26405260	11990360	8575618	10496276
P97479	Myo7a	1	15.3796	28	4816718	2199067	11258050	3328190	13141801	7835878
Q61739	Itga6	1	19.1938	28	5262606	6078750	6356195	6.06506e+06	4498016	1682469
Q62417	Sorbs1	1	37.0638	28	12463050	10817560	11436110	12875320	16984640	16556350
Q64133	Maoa	1	100.709	28	29390160	29920890	22660340	23631880	1.09315e+07	14480690
Q6IRU2	Tpm4	1	96.3457	28	19659094	13855500	17010160	12338400	14975310	10774300
Q71LX4	Tln2	1	51.0786	28	1969351	12036890	7.5258e+06	8.80101e+06	7649115	6121155
Q8BGD9	Eif4b	1	56.9471	28	9927618	3921905	9.85523e+06	5959383	7228858	7.5697e+06
Q8R0Y6	Aldh1l1	1	88.2878	28	14044910	10855050	9.28589e+06	8411887	6880480	6900694
Q8R151	Znfx1	1	3.83452	28	7673349	4646231	4816635	15336380	10793590	6669553
Q9CPY7	Lap3	1	90.4556	28	6886731	6965516	8375093	7582886	5425307	5938488
Q9CZ13	Uqcrc1	1	100.283	28	28102990	23868160	2.32019e+07	23446785	15589280	15264060
Q9D6R2	Idh3a	1	82.0817	28	14841830	15749980	14316460	18617060	6026445	11729460
Q9R112	Sqor	1	87.9263	28	20926650	14309800	13087610	10988065	12226285	8.25119e+06
B1AY13	Usp24	1	2.43503	27	5445198	6050290	6702629	6449096	10201810	7553587
B1AZI6	Thoc2	1	3.85736	27	4413550	2.8107e+06	4732285	4549597	4545618	2765934
O89020	Afm	1	80.6348	27	2001287	4609431	4693182	1452007	6342764	3830626
P05201	Got1	1	84.02	27	22694250	29789030	16664440	16271765	5.54819e+06	6.36199e+06
P08249	Mdh2	1	133.353	27	126790004	144150304	114282802	96690512	59440706	73065856
P10493	Nid1	1	79.4048	27	7006230	7963519	11644370	7052276	10528460	6723722
P14206	Rpsa	1	124.786	27	28647620	29236890	29517990	26849765	15327000	22487370
P21619	Lmnb2	1	62.0492	27	9612836	6288058	7164794	6.97402e+06	1.10467e+07	6607378
P26262	Klkb1	1	57.6389	27	1746126	1338748	48257780	2460704	1535039	3.89792e+06
P35441	Thbs1	1	76.6197	27	1.14884e+07	2366081	6978103	13211195	4342181	6776980
P42703	Lifr	1	42.0444	27	10407000	3.63525e+06	6.54319e+06	2.97645e+06	8609765	4942152
P48722	Hspa4l	1	34.8028	27	6354550	5967876	5646323	4268380	3782257	7777273
Q02248	Ctnnb1	1	66.7812	27	14893530	8224683	3910052	10875370	5235189	1307619
Q0KL02	Trio	1	23.2684	27	4033427	7502042	4.45416e+06	6.29496e+06	4194022	3257605
Q11136	Pepd	1	28.6128	27	9797726	9773552	7.02418e+06	7429408	7409442	4.9995e+06
Q5DU25	Iqsec2	1	38.2913	27	6136127	2315660	6130021	7112566	5.60936e+06	5106643
Q62059	Vcan	1	7.69739	27	10757640	8.3587e+06	5516194	5974440	4793644	5.31937e+06
Q6NS46	Pdcd11	1	7.75084	27	106308896	4043156	9138213	4193043	9.35746e+06	8354462
Q6P1B1	Xpnpep1	1	75.509	27	13110566	15435090	10361078	10727375	8315413	9.91456e+06
Q6ZQ08	Cnot1	1	30.7472	27	3636433	3989990	4089485	5019790	8356688	7310187
Q80XI3	Eif4g3	1	13.807	27	1923423	2.47923e+06	6007393	9857996	4191984	6122020
Q80YT7	Pde4dip	1	2.15521	27	10361070	7131749	22553090	16302615	14135070	15953230
Q8BH64	Ehd2	1	47.2489	27	10353110	11207110	7360669	6750437	4113161	13603030
Q8C3J5	Dock2	1	5.87566	27	6978550	7880679	3309963	9205861	10674180	6130584
Q8CHI8	Ep400	1	3.78188	27	10533940	3078375	8081427	8648441	11871900	6701344
Q8JZQ2	Afg3l2	1	43.8452	27	5456035	5291466	2.29338e+06	9661776	1.10982e+07	3260174
Q99JG3	Anxa13	1	68.8916	27	1.03408e+07	9663176	7.10808e+06	11226830	6122987	14207560
Q99P72	Rtn4	1	91.8696	27	13269000	13606700	10492570	10496230	5271631	8695807
Q9CVB6	Arpc2	1	64.2057	27	14941330	16760585	9434625	10654640	9026106	9.72578e+06
Q9D8N0	Eef1g	1	103.193	27	22477800	22449760	20505650	22421930	10887620	11520615
Q9DBT9	Dmgdh	1	84.6953	27	1.32658e+06	1801666	6815155	1471552	2708651	6703816
Q9EPU0	Upf1	1	55.7266	27	6478445	5693660	7162732	5971010	5.72375e+06	9.49919e+06
Q9EQH2	Erap1	1	36.1014	27	5.22288e+06	7225470	7587862	10424700	4511526	5849700
Q9QX47	Son	1	3.86276	27	2351213	3.82607e+06	5848237	4423301	6.64111e+06	6809422
Q9WUA3	Pfkp	1	124.914	27	8.80829e+06	10466968	8.94298e+06	9064215	7090446	8908956
Q9WV54	Asah1	1	78.3891	27	8091039	7338805	7472559	7354571	4333761	7650821
Q9Z0R4	Itsn1	1	19.2586	27	3.9979e+06	2974857	6942325	8.95946e+06	8520146	5304924
A2AGT5	Ckap5	1	11.3757	26	7456069	2176359	8.6147e+06	6613406	7885159	4424278
E9Q3L2	Pi4ka	1	15.301	26	2025488	2955665	6547240	2891622	2209246	6365972
O08528	Hk2	1	44.617	26	5.95528e+06	24206640	1.19009e+07	15846980	8355727	11779920
O08553	Dpysl2	1	168.194	26	26000415	36324740	20568420	20460965	11482750	11764190
O08599	Stxbp1	1	73.1531	26	5.84972e+06	4.84292e+06	2.94455e+06	1545761	2499165	7021729
O08810	Eftud2	1	73.8995	26	5.10567e+06	8742357	4.51316e+06	6004797	5777089	6795279
O35129	Phb2	1	73.1551	26	20971330	1.75945e+07	20222610	19163020	1.53225e+07	17854665
O70318	Epb41l2	1	82.9524	26	3816771	3.26487e+06	3655415	5478608	6.28467e+06	5603484
O88428	Papss2	1	32.7896	26	9675744	6.44883e+06	14223690	9.49563e+06	11773680	9.01591e+06
P06801	Me1	1	49.6662	26	11618700	14185810	1.11414e+07	9.96693e+06	1.55818e+07	8.90467e+06
P21271	Myo5b	1	30.8969	26	6.30151e+06	5066992	3.6746e+06	4221526	7024131	7.96395e+06
P24369	Ppib	1	79.8908	26	50498150	46333272	40781634	31215836	23067400	18699640
P29351	Ptpn6	1	66.6245	26	4084933	6.11029e+06	16183950	14154285	1.61157e+06	29038810
P30416	Fkbp4	1	35.0827	26	13961270	8735697	9384747	9.69061e+06	6871497	9017129
P35486	Pdha1	1	56.1802	26	9193387	1.34427e+07	7939454	6551136	1.05376e+07	16933759
P37804	Tagln	1	83.7467	26	188073104	188057696	111210664	150618232	27734680	46098140
P52825	Cpt2	1	72.0451	26	11456960	9826206	6047359	7.87165e+06	1657603	8.98414e+06
P70335	Rock1	1	11.5701	26	1.64946e+07	5022696	6844219	8229331	5318537	5.08592e+06
P80313	Cct7	1	88.5278	26	13442680	11765260	9.89412e+06	7849682	15900985	7330800
P97384	Anxa11	1	68.6435	26	15580940	15171740	12181860	11782390	17987430	10041350
Q3UU96	Cdc42bpa	1	6.51549	26	7006907	6465903	15765459	8383533	1.03459e+07	6.12259e+06
Q3V3R1	Mthfd1l	1	56.4123	26	1590699	6972405	3553900	6865960	6.56473e+06	7669585
Q5DTM8	Rnf20	1	3.87865	26	11959048	8.0261e+06	5101878	1.39426e+07	8.29424e+06	8.3765e+06
Q5F2E8	Taok1	2	3.26916	26	5763174	2.98149e+06	11374520	4559563	6066351	7691908
Q60854	Serpinb6	1	82.7971	26	16427870	16641856	11838865	10950740	5501120	7089305
Q61646	Hp	1	90.3465	26	8667887	8361572	8371975	6950477	22142720	13680810
Q61656	Ddx5	1	72.0018	26	20082230	17180490	14903060	15999950	7.75865e+06	10724250
Q64464	Cyp3a13	1	17.9799	26	12531380	8521769	5425392	22805790	20169808	8.85746e+06
Q64511	Top2b	1	31.1677	26	3670847	4.00405e+06	4091983	3184045	4107002	1692407
Q69ZH9	Arhgap23	2	3.87445	26	6070794	5201376	13209580	5006421	8.78188e+06	3243325
Q6P5F9	Xpo1	1	58.31	26	7773672	8.5581e+06	4322988	3866957	4477973	4086609
Q7TSJ2	Map6	1	53.8188	26	2908482	4.15028e+06	7572331	3623073	4879889	1.07904e+07
Q7TT50	Cdc42bpb	1	29.0563	26	4359476	1641811	4923030	4.79804e+06	6109693	3830649
Q80U28	Madd	1	7.63286	26	867522	3.80106e+06	7141837	2218102	7586747	3.30303e+06
Q8BWT1	Acaa2	1	109.536	26	16425490	15042040	12759310	19661952	8.67742e+06	12571880
Q8CIB5	Fermt2	1	38.35	26	5208635	16487570	13429370	11363150	4703564	5086810
Q8JZQ9	Eif3b	1	70.548	26	7728481	9.62504e+06	8.71451e+06	7.3328e+06	5535692	5750188
Q8JZR0	Acsl5	1	85.5271	26	14201310	12797900	21754240	13253800	14543080	18300340
Q8K1M6	Dnm1l	1	73.519	26	9141772	9586981	6500041	7574299	4304852	15242355
Q8QZY1	Eif3l	1	49.9668	26	6473689	6450039	7554047	4865824	9.04142e+06	7884187
Q8R1F1	Niban2	1	48.7669	26	5113707	4.09023e+06	17257910	9004534	9345799	4.35183e+06
Q91VI7	Rnh1	1	125.064	26	1.27562e+07	18017360	13328430	11262346	11377925	6548936
Q921G7	Etfdh	1	64.7205	26	5.82796e+06	5181457	5.99809e+06	6706396	7350898	5739117
Q99JY0	Hadhb	1	98.1039	26	30440960	16217620	24838470	22424340	16000730	24303220
Q99K48	Nono	1	26.4899	26	5066153	4823401	6.88722e+06	9298026	7321205	5282448
Q9CZN7	Shmt2	1	59.8697	26	13276765	8083888	18287807	7577589	7299391	15837610
Q9D0R2	Tars1	1	68.4301	26	1.1543e+07	10383830	11737435	9697308	17423200	15402610
Q9D1A2	Cndp2	1	143.618	26	24064410	26944240	29834350	35884370	29126400	27073630
Q9DB77	Uqcrc2	1	96.7856	26	26660870	25847920	24868170	31955330	9.53065e+06	14493785
Q9EQ20	Aldh6a1	1	50.849	26	11513030	8636828	13502560	11121490	3831891	16205510
Q9ESD7	Dysf	1	48.6653	26	7508482	4429502	1778733	6523525	5.77104e+06	4216063
Q9JIK5	Ddx21	1	36.1683	26	15933140	8937185	7.89956e+06	9.21322e+06	5632332	8142383
Q9Z1G3	Atp6v1c1	1	55.5759	26	1749938	8469976	3977924	8500651	7280155	35921215
Q9Z2I8	Suclg2	1	78.5966	26	15156655	15457940	16499300	15923640	11180845	12073740
E9Q7R9	Cfap43	1	3.82508	25	7.34945e+06	6634076	969721	1236446	4891529	5551155
O08749	Dld	1	75.2795	25	10201868	11899890	1.11148e+07	5804730	17710290	11228959
O35286	Dhx15	1	62.4354	25	5955020	7186356	4110532	4307961	8.64936e+06	7417950
O54774	Ap3d1	1	11.5731	25	2424284	757703	3134113	16605660	7368831	7528665
O70209	Pdlim3	1	60.6036	25	20148690	29727621	19735630	1.66732e+07	10596690	10903610
O70570	Pigr	1	29.992	25	7.99532e+06	6905519	8811683	8.6949e+06	4.58848e+06	7.77767e+06
P06683	C9	1	57.7357	25	385756	7898349	1214974	3103664	5.50453e+06	6.14837e+06
P08775	Polr2a	1	11.5152	25	4054243	4.43698e+06	4.97232e+06	5430328	5.8566e+06	7.2521e+06
P14869	Rplp0	1	76.2252	25	33221200	30613880	34954347	34163792	27321613	28528621
P16460	Ass1	1	47.6754	25	13761980	14507850	3470193	8.13417e+06	9318078	7790718
P19221	F2	1	99.8411	25	5770891	2863637	1.35913e+07	3496653	1199805	1626038
P27046	Man2a1	1	38.5404	25	5050010	5631581	4889237	5120056	5146563	6098485
P35917	Flt4	1	26.9014	25	6.21157e+06	13816545	7003455	7.31361e+06	1.09091e+07	6384937
P50247	Ahcy	1	98.7591	25	32633480	24615260	5611652	9.65724e+06	20236628	17529740
P58871	Tnks1bp1	1	19.0896	25	1.94365e+07	8.5298e+06	2584536	9222028	1664760	2735146
P61922	Abat	1	91.6832	25	4704126	3612300	6352115	8403171	8.04676e+06	7237353
Q01405	Sec23a	1	63.0706	25	6628391	5212474	10006597	10428550	6.82433e+06	7766957
Q02357	Ank1	1	34.5338	25	2893604	2657479	8996490	3193340	1.33933e+06	2555911
Q3TKT4	Smarca4	1	3.83899	25	4211383	12281980	8.29863e+06	6544653	10336260	4.60391e+06
Q3TXS7	Psmd1	1	63.7057	25	10419030	8.716e+06	4794704	8185286	16965520	1.44271e+07
Q3UYH7	Grk3	2	3.24277	25	4.04655e+06	6.63591e+06	3186198	4790804	5747324	4.52681e+06
Q69ZR2	Hectd1	1	15.3843	25	8098418	4.82737e+06	2878416	12753880	3.63091e+06	4016445
Q6P5D4	Cep135	1	3.82946	25	12206570	11069300	4592268	4.41984e+06	5586337	6188349
Q6P5D8	Smchd1	1	11.4722	25	12435595	7.11213e+06	11771355	3571748	19809560	9.70193e+06
Q6Q473	Clca4a	1	44.8267	25	5.85572e+06	13033380	6805730	6.56119e+06	2.35871e+06	6128146
Q7TSC1	Prrc2a	1	11.6052	25	6670424	1337771	5029784	5059995	6855727	3880070
Q7TSV4	Pgm2	1	38.9207	25	9242518	8.11132e+06	6939470	9.76573e+06	8.42176e+06	1.03005e+07
Q80UG5	Septin9	1	46.8585	25	4316605	4.79148e+06	5667937	6.15661e+06	9.80905e+06	8581152
Q8BH35	C8b	1	49.9036	25	5.17728e+06	1145836	5590486	8.29218e+06	17097835	6667626
Q8BKC5	Ipo5	1	95.2379	25	8.20213e+06	7945063	8750101	3589814	7393286	6.4065e+06
Q8BND3	Wdr35	1	3.88148	25	3258564	2791346	5.04703e+06	8965156	5727171	8760806
Q8BTI8	Srrm2	1	25.2112	25	2664433	4.71658e+06	5615327	7781775	12028855	8924499
Q8BW75	Maob	1	48.5776	25	8485557	6561975	12253670	12619530	3237488	14302290
Q8BX02	Kank2	1	10.0796	25	9034856	7347457	5230705	4760671	8035550	7715509
Q8VC30	Tkfc	1	87.1224	25	15248550	16781960	13584370	12650340	14856710	14274455
Q91VR5	Ddx1	1	46.9482	25	13991570	10079705	7.41393e+06	11058370	5.6052e+06	8.79593e+06
Q91Y97	Aldob	1	111.766	25	16587325	2.09377e+07	6415375	14546000	29346010	28583770
Q920B9	Supt16h	1	59.2446	25	9175333	6860304	8462450	4532636	6255330	7.79039e+06
Q99KW3	Triobp	1	6.48103	25	11413385	9.3425e+06	4.08093e+06	11740730	4.65203e+06	7.86027e+06
Q9CZU6	Cs	1	93.2853	25	71278008	63118640	25677990	24105590	13977924	19772515
Q9JIF7	Copb1	1	101.137	25	15295525	10629910	16737170	15624890	10018193	8592389
Q9JII6	Akr1a1	1	75.7755	25	27737175	27882265	22638450	11850300	7455243	9147016
Q9R111	Gda	1	107.293	25	7.22293e+06	8126310	8118040	7313266	16239120	10915225
Q9WU42	Ncor2	1	3.83899	25	2.05351e+07	5.82049e+06	17633120	9835651	9868720	10239940
Q9Z2I0	Letm1	1	68.3428	25	5.59002e+06	5376366	5909655	3807280	7.38177e+06	7259165
A6X935	Itih4	1	68.8192	24	3148006	1.89489e+06	2193529	2.81406e+06	2132932	3453488
D3Z7P3	Gls	1	73.5657	24	7156208	5871996	6700501	4.84703e+06	5111698	7.84674e+06
O08529	Capn2	1	47.6682	24	7728223	7.7711e+06	5584369	2640568	7454244	19084967
O35638	Stag2	1	3.82446	24	6.03402e+06	7.38766e+06	3837700	6819496	4.5847e+06	11108480
O54988	Slk	1	8.87323	24	4236691	3691109	3719053	5409547	4721727	3.71876e+06
P17426	Ap2a1	1	76.9222	24	6954436	6582808	4666051	2759089	12170410	16060765
P24549	Aldh1a1	1	140.737	24	13970515	15485110	9.6395e+06	13470120	12654760	10989040
P26638	Sars1	1	49.0197	24	15488220	11594450	10628510	13074310	9077491	12693020
P32921	Wars1	1	44.0239	24	15342940	11174450	4603891	8149542	4825727	5289023
P33173	Kif1a	1	11.7436	24	7782343	4317099	10210740	8044949	5.3581e+06	4.50963e+06
P35700	Prdx1	1	167.581	24	201524896	234844304	182976448	164512400	55369912	53838700
P39447	Tjp1	1	35.6898	24	3166201	3.0696e+06	5.47568e+06	6808683	6.55408e+06	3253779
P54869	Hmgcs2	1	75.4775	24	2732312	1.71213e+06	1.0273e+07	4.1133e+06	5621231	2731461
P97371	Psme1	1	79.9897	24	33368200	24068860	22954831	22371542	9704530	11739115
P97447	Fhl1	1	97.3427	24	21512130	15823615	11943725	19576185	22902689	17209930
Q01097	Grin2b	1	77.0511	24	8.17987e+06	433341	2727747	7.37326e+06	10739000	1934546
Q01320	Top2a	1	17.51	24	6592989	6905042	7712542	4786068	4752774	15018845
Q02257	Jup	1	96.1816	24	10630685	11531575	8645272	8837793	16702990	10618100
Q0P5X5	Zbbx	2	2.3356	24	5296690	23083300	20397500	6366842	7.08332e+06	8605599
Q3U0V1	Khsrp	1	45.042	24	5303940	4785165	4665940	4.38056e+06	3432771	8.927e+06
Q3UH68	Limch1	1	3.811	24	4470128	2590430	6900089	3759134	4823959	7720695
Q52KI8	Srrm1	1	26.176	24	4151569	3860720	8.79271e+06	7064946	4.19863e+06	4851845
Q60864	Stip1	1	60.0396	24	15131380	1.48405e+07	1.26157e+07	8707971	12431310	9.82968e+06
Q6GQT1	A2m	1	69.1463	24	10675295	31101384	6539768	4737604	3187927	863316
Q6GYP7	Ralgapa1	1	3.86412	24	7.56199e+06	3798363	7649430	8627553	11535120	6.53482e+06
Q6ZWN5	Rps9	1	34.4598	24	14806045	30172005	15798480	17566090	44245072	34388856
Q7TSQ8	Pdpr	1	57.912	24	3.34509e+06	7.06838e+06	37150120	1.2394e+06	12582860	2223238
Q8BFW7	Lpp	1	55.5101	24	16360150	17892222	1.38427e+07	8031380	11345307	9106616
Q8BSS9	Ppfia2	1	15.4316	24	4647624	9.80183e+06	6972877	8350215	1214482	5.64707e+06
Q8BVA4	Lmod1	1	20.537	24	19330400	1.5632e+07	8.60128e+06	9.14719e+06	8.24169e+06	16596010
Q8K0C9	Gmds	1	54.1648	24	21807995	19373720	12787575	13343810	13444580	13564520
Q8K297	Colgalt1	1	21.5872	24	2002506	2509809	6.8404e+06	7918711	7484533	3.56554e+06
Q8R081	Hnrnpl	1	71.4245	24	3327223	1.14737e+07	2900955	7680494	3.52994e+06	3978743
Q8R4Y4	Stab1	1	3.88646	24	3632416	3586870	3410333	1858723	4619590	3.2698e+06
Q8VCW8	Acsf2	1	39.0804	24	9.52803e+06	1991628	9.06957e+06	4630717	4846382	429402
Q91YE8	Synpo2	1	16.7024	24	12176770	10092344	11677830	15386835	8.52044e+06	10071610
Q99JY9	Actr3	1	165.158	24	25462010	23171000	30232000	25364810	12565560	12474870
Q99K67	Aass	1	72.7264	24	11554420	8611544	9510349	6.59808e+06	4636065	5.22609e+06
Q99LC5	Etfa	1	118.239	24	25802320	19245010	13433630	11938870	10463960	14923970
Q99MN1	Kars1	1	35.6776	24	9.33284e+06	9597117	4765505	9.33429e+06	7.94324e+06	8.81357e+06
Q99MR6	Srrt	1	20.5838	24	2472037	7466886	5102286	6.47241e+06	9.7898e+06	2653524
Q9D0K2	Oxct1	1	82.9319	24	14564720	13180715	9.14733e+06	11674630	10669355	13459730
Q9D819	Ppa1	1	57.4411	24	15792280	14133160	18470230	17674180	16403000	11836198
Q9DCD0	Pgd	1	93.2562	24	10724580	13465020	9.61175e+06	15074070	11235680	12139670
Q9ES64	Ush1c	1	10.4477	24	4023281	5317351	7101073	6.19573e+06	7885877	12995710
Q9ESB3	Hrg	1	30.8142	24	10067750	2288209	1.01249e+07	4327367	2919321	3.19848e+06
Q9JLI8	Sart3	1	19.5272	24	4.16884e+06	7861526	2502178	22897735	5338552	8.11246e+06
Q9QY06	Myo9b	1	7.68436	24	2006948	5.94023e+06	5457097	6.57351e+06	5.5014e+06	7.66718e+06
Q9QYC0	Add1	1	64.2953	24	9948880	10148449	8931443	13890210	5383805	4795242
Q9R0P5	Dstn	1	76.3247	24	31931735	33122800	37951700	36248968	24698930	20558570
B2RXS4	Plxnb2	1	36.5635	23	4.58671e+06	4.91146e+06	4538433	3.6379e+06	4.48301e+06	7840388
E9QAM5	Helz2	1	3.81281	23	7949754	4658507	4459270	4074163	8.1873e+06	7072316
O09159	Man2b1	1	35.7911	23	12352544	1.43928e+07	7.84123e+06	10452788	8.01801e+06	11722553
O35643	Ap1b1	1	137.916	23	11558275	8482858	9746565	9785030	6679943	5.45976e+06
O55111	Dsg2	1	77.9791	23	6.84211e+06	8790600	6914309	8584719	6496129	9969934
O70475	Ugdh	1	74.6068	23	10473970	11575105	9074420	8231586	1.03139e+07	13680530
P11087	Col1a1	1	31.0242	23	5653405	2188427	3585843	873441	5283699	6559468
P16014	Chgb	1	26.1573	23	2.91232e+06	4138163	5.87691e+06	5022143	4.119e+06	5318934
P18760	Cfl1	1	124.427	23	87090000	74525117	65580183	111773200	15267580	30722380
P28867	Prkcd	1	21.6973	23	15536150	14459450	11107340	8716926	4334214	6.65933e+06
P35822	Ptprk	1	3.82633	23	3.29679e+06	5864089	6398951	6112062	4295067	5941803
P39053	Dnm1	1	61.4773	23	13853418	4.5774e+06	1663274	5667169	9119899	7.6363e+06
P47757	Capzb	1	66.6409	23	13356000	11543457	12470350	2.03778e+07	6.99123e+06	9.04589e+06
P49290	Epx	1	19.4472	23	7374373	7.51108e+06	5698032	12479010	14640730	6.69706e+06
P50580	Pa2g4	1	45.5691	23	25694920	6.90172e+06	10057130	7825177	9078585	11856390
P51150	Rab7a	1	80.9809	23	13185300	9241292	7139242	17582285	8243522	12876720
P51174	Acadl	1	65.7575	23	21974040	35441700	18273209	31047410	7688926	22932100
P63242	Eif5a	1	93.1361	23	22326255	34083006	24587400	25438920	16501395	12263090
P84091	Ap2m1	1	36.4735	23	7962206	5852229	9976179	7622318	4821016	3094600
Q3URU2	Peg3	1	3.91843	23	7288466	4.243e+06	2757344	21436880	6756275	11701260
Q3V3R4	Itga1	1	23.1864	23	4.01896e+06	3981760	3090470	2519049	6740125	11802515
Q4U2R1	Herc2	1	7.60447	23	3338883	7301541	7.43691e+06	6399166	8100186	48630793
Q61207	Psap	1	79.7862	23	9.65628e+06	14968360	5.67463e+06	1.10027e+07	15556520	1.21516e+07
Q61937	Npm1	1	74.2712	23	9.97473e+06	6030858	13347370	13663110	7836073	8291409
Q62465	Vat1	1	152.906	23	8727574	13114450	9247814	10530865	12494262	11833550
Q6PAJ1	Bcr	1	3.81463	23	6256834	5.6857e+06	2576679	23249890	4.37432e+06	6.06556e+06
Q8BPM0	Daam1	1	3.79099	23	8093923	8.94628e+06	6262168	9950119	8.34268e+06	6.12376e+06
Q8BU30	Iars1	1	32.3103	23	5123972	5618088	8111799	3752647	9048147	9380039
Q8C1A5	Thop1	1	56.9145	23	7478526	1.14322e+07	7942555	5662180	7487290	6278132
Q8CH18	Ccar1	1	3.80265	23	2314211	4083630	2.97681e+06	2.65029e+06	7377059	15946875
Q8K310	Matr3	1	22.4557	23	6768286	14347440	11592570	1885726	8.43699e+06	4434150
Q8R146	Apeh	1	41.8497	23	11319000	11006150	15782645	1.02532e+07	7244673	2608192
Q91YR1	Twf1	1	68.4059	23	19461970	18779495	18125915	18560540	10359670	12188380
Q99K01	Pdxdc1	1	42.8282	23	8.06837e+06	12951540	6141963	6276877	6.72467e+06	9431659
Q9CZD3	Gars1	1	52.1508	23	8881900	7862760	10386970	4729311	2131905	8852553
Q9D8Y0	Efhd2	1	48.1043	23	16995540	12248985	11134790	10553680	22930570	24659570
Q9ESE1	Lrba	1	13.6247	23	7292477	1411318	16517935	4888957	15233385	1.27507e+07
Q9JJ28	Flii	1	21.8657	23	6189251	6912494	17333148	7.32529e+06	4634016	5361698
Q9WUM4	Coro1c	1	64.9193	23	17925990	27542920	9.10012e+06	8749896	12381950	6534435
A2AR02	Ppig	1	7.7363	22	8040035	7095211	5820210	1753371	7.35082e+06	41083474
A2BH40	Arid1a	1	3.84351	22	1462946	11074960	5266473	3.43311e+06	3243418	3167598
E9PZJ8	Ascc3	1	3.81463	22	5551243	11002130	6964203	7312970	1745371	561522
O55103	Prx	1	19.0745	22	3640506	990108	1.06627e+07	9473618	5876469	1.87829e+06
P08071	Ltf	1	30.7949	22	4638595	46098998	3874977	8725668	12506865	10483376
P08121	Col3a1	1	3.78584	22	5172233	4585045	7407772	5728146	8422267	764051
P10852	Slc3a2	1	49.5701	22	5255623	3967755	3005697	1594923	8442897	11603416
P17225	Ptbp1	1	80.8692	22	26025970	18375340	21798100	23946170	8.46713e+06	8.24233e+06
P17751	Tpi1	1	116.365	22	91511912	9.3466e+07	85555992	8.20714e+07	46482088	5.32711e+07
P27612	Plaa	1	60.3452	22	3329005	6150857	7301698	3571976	13067530	11820760
P46935	Nedd4	1	19.4705	22	5515499	6034050	4905167	6331774	3.50178e+06	7130058
P47856	Gfpt1	1	103.223	22	26250810	19438930	7.40295e+06	7895958	14544220	12875415
P51881	Slc25a5	1	149.127	22	159261812	66509172	78445698	1.00901e+08	3.15098e+07	2.52412e+07
P53657	Pklr	1	62.9553	22	11325270	7.81034e+06	8.72483e+06	10434940	9040736	17787720
P54775	Psmc4	1	48.3585	22	12108030	10770660	6097104	8.59198e+06	9.93859e+06	1.01968e+07
P55012	Slc12a2	1	25.9157	22	9948375	12711960	6820370	7084943	5468226	8757641
P97500	Myt1l	1	3.88219	22	3689770	4.05711e+06	4559638	7505097	9.31985e+06	8.45025e+06
P97807	Fh	1	89.0923	22	20592470	16717650	9129571	20730058	24993330	1.22723e+07
Q05512	Mark2	1	15.5223	22	1.10608e+06	3164021	2549144	2766717	10563550	9764955
Q0VGY8	Tanc1	1	2.60206	22	2423092	4511570	7321485	1296419	3390010	7.10698e+06
Q2KN98	Specc1l	1	7.76083	22	10707783	5.00883e+06	15854560	3678944	2944604	4818051
Q4QRL3	Ccdc88b	1	6.18462	22	5195960	74028848	4979939	5.29746e+07	6558634	7941039
Q60598	Cttn	1	56.3644	22	9048989	9413587	7975855	10239870	10030260	4.47773e+06
Q60662	Akap4	1	27.0838	22	2359171	3034873	2865979	1119172	11643020	12232700
Q60841	Reln	1	7.60298	22	6955349	7905625	1.91264e+06	8478317	5.54755e+06	6947745
Q61830	Mrc1	1	38.38	22	1692727	826798	3.23855e+06	13804210	4957383	5091350
Q62318	Trim28	1	93.5214	22	8730484	8.39343e+06	8263559	1.27856e+07	7810674	6289439
Q62523	Zyx	1	43.0815	22	8111534	7.0772e+06	9085981	7184419	19875820	8.56839e+06
Q6P4S8	Ints1	1	3.78301	22	6297099	7380242	21415610	5640323	12479800	11651540
Q80UG2	Plxna4	1	11.468	22	1.03146e+07	11105322	4810438	4775868	5.09031e+06	9.03933e+06
Q810B6	Ankfy1	1	12.0572	22	16775203	9435644	9.33571e+06	7646904	1.32323e+07	4873093
Q8BH59	Slc25a12	1	92.081	22	5.91118e+06	3.14278e+06	8943618	7537199	34263020	3478034
Q8BHG1	Nrdc	1	25.3574	22	2660958	5273501	6395479	2397901	9120696	2.49319e+06
Q8BVE3	Atp6v1h	1	44.4063	22	3.98224e+06	3.73132e+06	6043221	3502478	1.0235e+07	8.54273e+06
Q8C0D5	Efl1	1	7.71844	22	6926733	7102394	4.69516e+06	6229713	4.58567e+06	17238620
Q8CIH5	Plcg2	1	3.83515	22	2589368	7.90127e+06	6838055	5524964	9.98787e+06	5.60662e+06
Q8JZN5	Acad9	1	41.0027	22	7430751	9.83855e+06	7088069	5.46335e+06	7.04486e+06	3.8105e+06
Q8K182	C8a	1	53.8742	22	4.43856e+06	3.6648e+06	11776350	761598	3.32943e+06	5178285
Q8K2V1	Ppp4r1	1	3.84677	22	5243670	4828293	6468829	5218832	2751818	2724898
Q8VDC0	Lars2	1	30.9697	22	3971058	3670504	2034139	4372139	6.88964e+06	4454510
Q91W90	Txndc5	1	101.53	22	37299760	36131360	33735370	1.34871e+07	20130135	2.87259e+07
Q91YI0	Asl	1	65.9719	22	8.87787e+06	3328996	12085370	4592671	9407665	5870551
Q91YR7	Prpf6	1	11.6145	22	12081130	2343653	5272547	6222029	10443678	7845454
Q91ZA3	Pcca	1	80.2519	22	2950577	8842898	12049470	7.39602e+06	6162389	7864495
Q91ZJ5	Ugp2	1	48.0573	22	26889513	26730770	15448373	18862700	8584187	9.27408e+06
Q921M4	Golga2	1	15.5315	22	9802117	15391245	3.63299e+06	4637228	7214079	7230953
Q921X9	Pdia5	1	34.631	22	5852227	5.55489e+06	3060932	4578704	4597807	2.7046e+06
Q99K30	Eps8l2	1	83.623	22	12926030	4721227	5.36318e+06	5058441	9724799	3592652
Q9CQQ7	Atp5pb	1	32.0646	22	6014194	43442712	9580878	22848620	6170079	8.79912e+06
Q9CY64	Blvra	1	53.9849	22	11843040	10734002	13632460	13148275	15159120	10636890
Q9CZU3	Mtrex	1	7.67906	22	7418514	2.27169e+06	3.32849e+06	4182265	3228443	10683140
Q9D0F9	Pgm1	1	67.2554	22	8.58665e+06	8455456	6.8067e+06	7087995	7.276e+06	7.18618e+06
Q9DBG6	Rpn2	1	130.019	22	18525570	24905960	15496905	17233390	14731343	9.20414e+06
Q9EQP2	Ehd4	1	50.7038	22	17051400	9510551	5894908	9.71553e+06	13703765	7989168
Q9ERK4	Cse1l	1	45.1138	22	4898372	5638114	6869369	10516400	4311957	7841301
Q9QYI3	Dnajc7	1	19.2491	22	8662464	5498909	1259086	26960450	5405643	8.66359e+06
Q9R0K7	Atp2b2	1	63.1255	22	2.7925e+06	3215211	7617560	9.25464e+06	8178924	7252705
A2AX52	Col6a4	1	12.147	21	5846698	4513363	6298562	6246688	4130235	6.83974e+06
A6H584	Col6a5	1	3.81402	21	10085730	6297796	7518256	9083861	4209389	1.03594e+07
B2RX88	Cspp1	1	4.04672	21	4843619	11715560	12304840	25817620	4305562	31985274
E9PYK3	Parp4	1	7.70196	21	6.09693e+06	4.87039e+06	9659594	6153571	6840180	7647389
E9Q8I9	Fry	1	3.86208	21	6186392	3.9436e+06	4251561	4158398	3601288	4121364
G5E829	Atp2b1	1	93.9972	21	7479327	13314250	19411650	8.09055e+06	1.43685e+07	4945913
O09131	Gsto1	1	45.0776	21	56989860	28733410	18758090	18602350	17964240	17646980
O35488	Slc27a2	1	46.0028	21	3.5098e+06	172691	3934007	17029690	8.69119e+06	4858737
O70400	Pdlim1	1	71.1245	21	45218920	42987140	27345525	31163250	11852290	1.24337e+07
O88322	Nid2	1	39.9033	21	5825497	3651256	8.14103e+06	7.61892e+06	5.97825e+06	4.19611e+06
O89053	Coro1a	1	94.0304	21	19957390	13853630	13149160	22837760	9.43624e+06	13191398
P02088	Hbb-b1	1	159.899	21	38496020	75263775	95276505	31942320	57001036	36423938
P06800	Ptprc	1	35.2487	21	5.92162e+06	4039381	11649130	6.05218e+06	5.19821e+06	5.38851e+06
P10126	Eef1a1	1	190.423	21	142365952	176866304	119948904	110096050	43828008	42902505
P14094	Atp1b1	1	45.5544	21	40648534	43833684	25784250	27391580	8026566	40697300
P14152	Mdh1	1	96.3519	21	78987984	77432680	73597536	57879040	29556535	31851690
P16015	Ca3	1	38.3326	21	23493690	16412220	23927010	17337490	11042435	9863162
P17742	Ppia	1	99.8465	21	124244638	194652720	8.82936e+07	112175629	21830950	11657054
P19324	Serpinh1	1	30.3482	21	17588460	15866495	18845000	16587607	5011545	8210414
P23492	Pnp	1	45.6733	21	22505000	2.20748e+07	7.61073e+06	2.05526e+07	14819095	11302284
P23953	Ces1c	1	64.8693	21	4086394	2888710	9.06808e+06	9124395	5.67971e+06	4390467
P25444	Rps2	1	73.0141	21	24828640	25045320	15970970	15534790	18514220	12069083
P30275	Ckmt1	1	129.026	21	57595194	41520480	41152008	41748928	19399835	19593740
P34914	Ephx2	1	47.2299	21	4374652	8246166	2948312	6485566	5.93337e+06	6.81075e+06
P49312	Hnrnpa1	1	80.8564	21	14170460	24158270	17340780	11284710	18623580	14534830
P62270	Rps18	1	44.6848	21	16401710	13420620	9903314	4990399	2.39149e+07	19814950
P62960	Ybx1	1	42.4308	21	5091746	7.06259e+06	4057044	4603331	3272829	4216516
P97310	Mcm2	1	11.5607	21	2249776	5377197	5103041	4186545	7.7643e+06	4986179
P97496	Smarcc1	1	15.4394	21	5030771	5.33863e+06	3.31006e+07	9.11947e+06	5018825	3694367
Q03517	Scg2	1	32.6439	21	7223728	4617451	4.90334e+06	4443035	11735100	3909431
Q08943	Ssrp1	1	8.30107	21	14360060	18157525	5.15871e+06	5543163	8.11176e+06	2342485
Q2EMV9	Parp14	1	3.84416	21	19667565	3567920	8.56414e+06	2470599	11034445	2780231
Q3B7Z2	Osbp	2	3.87236	21	9.0515e+06	6.69358e+06	5353556	6.6224e+06	6823720	8.65318e+06
Q3TRM8	Hk3	1	72.4646	21	7.51307e+06	8418830	4.71402e+06	4214780	32797420	13608045
Q3UGY8	Arfgef3	1	3.96997	21	5320553	2646483	4732242	2.42808e+06	6555180	6077079
Q3UHQ6	Dop1b	1	19.1288	21	8.70386e+06	7573473	4986022	8.61754e+06	19173100	5024520
Q5SW19	Cluh	1	23.1171	21	3078931	4245498	10032350	6397186	1.05357e+07	2974061
Q61425	Hadh	1	65.6616	21	19685953	5677272	8.51691e+06	28809136	3.391e+06	8.69666e+06
Q61703	Itih2	1	74.4735	21	10197560	5879159	1019705	1954250	1417993	8.88655e+06
Q6A068	Cdc5l	1	14.6428	21	5113887	3.28635e+06	7.00009e+06	6770972	3880703	3989104
Q6B966	Nlrp14	1	61.7804	21	2132312	6.53584e+06	902889	12837660	3.52213e+06	1564402
Q6P9K8	Caskin1	1	38.219	21	6657041	7.86235e+06	8680648	3.38488e+06	12456900	12189880
Q76MZ3	Ppp2r1a	1	113.85	21	21611490	21180170	12670330	8.04414e+06	12521005	9787278
Q80YA9	Cnksr2	1	15.3571	21	4261418	7487982	11280945	1993229	1554497	3049305
Q8BG95	Ppp1r12b	1	35.0394	21	31076110	5.08739e+06	26507945	1.00347e+07	8827614	4337899
Q8BH61	F13a1	1	34.6989	21	3546591	2.16764e+07	4.71437e+06	8.78955e+06	9849484	25884700
Q8BKX6	Smg1	2	2.55091	21	10093100	8567822	9.00562e+06	5812460	7046345	6612231
Q8BML9	Qars1	1	49.0711	21	7476843	6771925	8032280	1.05238e+07	10514734	17649910
Q8C5N3	Cwc22	1	8.95213	21	7.76653e+06	7.87524e+06	1.51296e+06	4346347	5415749	7941153
Q8CH77	Nav1	1	3.85669	21	8.4091e+08	7502773	6886547	9.2575e+06	14403880	7542410
Q8CHC4	Synj1	1	46.0992	21	6.30095e+06	2154839	3996548	8.91727e+06	4980256	2112641
Q8K284	Gtf3c1	1	3.8257	21	9.20027e+06	9.72811e+06	1.33971e+07	5686631	7165042	7198069
Q8R418	Dicer1	1	3.88148	21	5006122	5219076	3674788	3601407	4528345	3302759
Q8VEM8	Slc25a3	1	74.7102	21	1.80555e+07	18298280	16092740	9889920	7379034	7454407
Q91W97	Hkdc1	1	27.0069	21	6738782	6669168	4728084	8.61892e+06	4864145	13195220
Q91WD5	Ndufs2	1	34.1229	21	2.50048e+06	14922230	10729375	10562884	10370425	6.53043e+06
Q91WQ3	Yars1	1	58.5049	21	4.75744e+06	6137064	7857823	9175439	8109953	8941442
Q91Z67	Srgap2	2	3.80324	21	6337530	8.3929e+06	6257854	2005408	10612880	6.86595e+06
Q920I9	Wdr7	1	19.1807	21	4974881	887804	1448595	2609445	3666520	2.45254e+06
Q921U8	Smtn	1	35.7607	21	11558930	13700695	13962670	19542400	10551920	10759542
Q99JI4	Psmd6	1	39.8567	21	6015750	4.71241e+06	3352851	5851905	6214747	6032614
Q99KC8	Vwa5a	1	36.3469	21	5034545	5.71214e+06	6.00087e+06	7920597	8634510	6748082
Q99KK7	Dpp3	1	60.338	21	9.4164e+06	9089826	14292955	13708470	10749180	11219940
Q99MI1	Erc1	1	7.64599	21	1651549	7449547	4761452	1624688	1757725	5176645
Q99PT1	Arhgdia	1	103.859	21	25672530	16177430	29841885	30168639	17360760	17644125
Q99PU8	Dhx30	1	38.3596	21	1858252	3511268	5.77182e+06	2053185	3818412	4651039
Q9CWK8	Snx2	1	32.1112	21	8.16544e+06	9114303	4834490	7269324	2099117	3171265
Q9DC50	Crot	1	45.991	21	4.06179e+06	4971408	6905049	4230533	5576902	6499588
Q9DC69	Ndufa9	1	74.155	21	11486630	10835870	13386950	15803605	12065270	11473250
Q9DCN2	Cyb5r3	1	78.4081	21	32146230	29529595	19428600	20103095	20068550	8.57711e+06
Q9EPL9	Acox3	1	48.6836	21	12482098	147500000	21932500	74697972	1.21418e+07	23038829
Q9JLJ2	Aldh9a1	1	81.2617	21	20576362	30977890	24572235	23278260	19002915	18881185
Q9JMH6	Txnrd1	1	71.2204	21	11937145	13471130	17027040	13998530	7153649	9024274
Q9QWI6	Srcin1	1	23.0799	21	5260355	3378174	6807098	9.393e+06	3781163	8095468
Q9R0P3	Esd	1	94.864	21	9671310	9.76861e+06	7087668	6964535	12217300	4.86278e+06
Q9R269	Ppl	1	7.5972	21	7294584	827089	7402856	13323643	5.21537e+06	7683510
Q9Z1Z0	Uso1	1	86.3408	21	13915050	5159036	4585578	4047661	7328755	4449642
Q9Z277	Baz1b	1	3.82198	21	6434190	5033916	3999574	3877665	4090330	6.94883e+06
O08532	Cacna2d1	1	38.3979	20	9309366	5326188	9079599	7338220	3689704	5.83834e+06
O08795	Prkcsh	1	31.7082	20	15484650	15009650	13912380	7148216	16467810	14865775
O54724	Cavin1	1	63.156	20	26613820	27087586	8807400	17262010	5770887	9.56409e+06
O88987	Akap3	1	30.7104	20	91697136	46389139	47899255	3000827	3.13774e+06	9463067
P11835	Itgb2	1	72.5994	20	6.40455e+06	4668787	5.40372e+06	5.45474e+06	4657642	4714416
P13595	Ncam1	1	61.6201	20	5122940	6912408	15803070	7.98263e+06	5313461	910795
P14602	Hspb1	1	63.872	20	25527675	72021456	60958912	65732608	14889760	35412632
P14685	Psmd3	1	45.0825	20	10685835	10728175	8000169	9.19568e+06	6464872	5279299
P16332	Mmut	1	44.3844	20	6997490	13881372	7363561	7919264	2648948	8.49527e+06
P28700	Rxra	2	3.8614	20	7.2058e+06	1975250	9077831	7928200	11342945	2943080
P28843	Dpp4	1	28.6058	20	4863575	4985880	5136105	4778227	7402803	10467330
P39054	Dnm2	1	74.4063	20	4.68495e+06	6301634	5091359	5004362	8.45726e+06	8744591
P42227	Stat3	1	39.7728	20	3591301	4627029	8383345	7879811	3.92559e+06	8277611
P42859	Htt	1	15.3704	20	4471468	1612469	12636250	11125870	4.6683e+06	5354130
P45376	Akr1b1	1	75.2877	20	28971240	16742280	18447820	19459690	20730600	17110100
P46471	Psmc2	1	54.5352	20	8308508	8.22959e+06	6114386	6714177	3732845	4265442
P48758	Cbr1	1	39.6944	20	17943605	15870830	13864361	8085359	9290898	18595810
P48962	Slc25a4	1	115.935	20	82215824	131857310	37314889	72937100	48580018	25836850
P54276	Msh6	1	5.88162	20	3642483	10925503	15286960	8.08336e+06	8.05406e+06	3.5401e+06
P57016	Lad1	1	19.7813	20	6601390	4156924	13248190	6.56377e+06	8.44846e+06	6220223
P62082	Rps7	1	42.6954	20	23575440	2.22687e+07	10647350	7916492	54254368	22158580
P62196	Psmc5	1	53.8616	20	4.55148e+06	8.29872e+06	7.86955e+06	6707758	12215985	8.13662e+06
P63094	Gnas	2	27.509	20	5.8569e+06	4302133	2032485	4780230	7086997	7018469
P84309	Adcy5	1	15.4373	20	10494185	5868482	1.2812e+07	7721529	9186302	5817794
Q07076	Anxa7	1	39.6776	20	16748495	17750990	13735845	16769715	15173670	14303260
Q3UPF5	Zc3hav1	1	3.06496	20	4475250	6845844	4596767	7965696	5765068	5.56092e+06
Q4ACU6	Shank3	1	19.3039	20	6.47439e+06	6205826	6.47993e+06	9042884	5795080	827167
Q4VA53	Pds5b	1	21.5713	20	2558832	4494139	1.25241e+07	1909677	2654723	8743342
Q58A65	Spag9	1	24.9685	20	2.08737e+06	8747156	12949160	7.93096e+06	3.99216e+06	3381136
Q5SUR0	Pfas	1	28.8616	20	11255780	4929719	2428844	4774144	6.19298e+06	5.94231e+06
Q5SX40	Myh1	1	155.257	20	6.79352e+06	5384585	6399824	6833071	1.5946e+06	9865803
Q61171	Prdx2	1	89.8839	20	52967520	52752792	38424656	39395352	25957200	32966225
Q61792	Lasp1	1	40.6453	20	21718150	22574590	18930000	16657075	6.97276e+06	5.30829e+06
Q62018	Ctr9	1	7.70657	20	5650238	13110100	10419610	13093785	6647638	3454639
Q62108	Dlg4	1	80.64	20	1215870	5724999	2252680	3.93679e+06	2830586	6.55899e+06
Q640N1	Aebp1	1	3.81221	20	3275661	9.87877e+06	6.95103e+06	7365575	3496187	5638154
Q6NZL0	Mtcl3	1	7.68194	20	9.01611e+06	27997300	9.59339e+06	7939169	8.69005e+06	8.20914e+06
Q6PH08	Erc2	1	7.65979	20	2.02581e+07	8780797	15652530	15567530	4739720	3.75426e+06
Q6ZQB6	Ppip5k2	1	3.90626	20	4.29224e+06	3604023	6552248	5066034	7.51349e+06	1.60101e+07
Q6ZWX6	Eif2s1	1	54.0528	20	6224503	7911878	9315845	7514490	8332741	5857790
Q7TMK9	Syncrip	1	36.0374	20	19855670	14207000	20630330	13094130	5160870	10897817
Q7TPD3	Robo2	1	7.64952	20	14552560	6675907	7930528	16309990	4352516	7148564
Q7TQG1	Plekha6	1	16.2872	20	4883500	8888638	8.20526e+06	6076514	9409748	9251465
Q80X19	Col14a1	1	11.647	20	2007716	2237030	1962033	3504188	2.47209e+06	4869055
Q8BH04	Pck2	1	75.5634	20	9.90541e+06	10591790	6897823	6.87217e+06	11104985	10209340
Q8BMF4	Dlat	1	65.6528	20	13803170	13044640	9.06253e+06	8671924	9434938	10832650
Q8BND5	Qsox1	1	49.9628	20	8.53504e+06	4372404	6216248	22045460	7547750	6.98514e+06
Q8BWF0	Aldh5a1	1	41.7377	20	2964191	4905887	4097785	2316912	7549829	7390681
Q8CG16	C1ra	1	38.498	20	2.49093e+07	5014400	2576920	7482549	8.5914e+06	1.5185e+07
Q8CH25	Sltm	1	7.62321	20	2.89663e+06	15714517	12046790	10429550	10194110	14984310
Q8CI51	Pdlim5	1	17.1156	20	6875952	5887015	5107377	3387192	5.12064e+06	7503272
Q8CJF7	Ahctf1	1	11.4993	20	2213573	4002107	2949983	2364860	2517544	3100162
Q8K019	Bclaf1	1	11.5622	20	9992544	8989305	4796084	4724347	8.95594e+06	8.8715e+06
Q8R420	Abca3	1	3.90927	20	2698477	2733814	4993262	2636443	3810007	4.05791e+06
Q8VCI0	Plbd1	1	23.9915	20	8897741	5.61868e+06	8329121	6418501	18394455	7248298
Q8VDF2	Uhrf1	1	38.3496	20	2.34854e+06	612798	2.4783e+06	982966	11900960	4.39066e+06
Q91VC3	Eif4a3	1	35.9312	20	13528500	6567881	10757499	11983785	9132208	9185247
Q91W50	Csde1	1	9.70633	20	6128879	1.11898e+07	4896663	1.10923e+07	5455169	4.0532e+06
Q91WG8	Gne	1	15.777	20	8250588	9.46393e+06	5194334	7469009	6485572	1353378
Q91XM9	Dlg2	1	76.8564	20	5.59099e+06	5852307	5065954	2.01814e+06	2413496	5388404
Q922R8	Pdia6	1	55.9115	20	3.403e+07	32393674	20861950	21785520	14213540	20804100
Q99JF8	Psip1	1	19.2108	20	1.63767e+07	4586837	6.04213e+06	7071103	2624117	9675439
Q99K41	Emilin1	1	50.6597	20	2822669	3485798	2731774	5.36305e+06	12906760	4.77532e+06
Q99KY4	Gak	1	21.3869	20	9884891	5.61883e+06	7657658	15358350	12217380	1.93436e+06
Q99MS7	Ehbp1l1	1	3.79214	20	5008971	3.8802e+06	2844748	2275161	4.12448e+06	10613790
Q9CSN1	Snw1	1	11.5171	20	7010344	7675833	5850119	14494320	10879500	13554540
Q9CZW5	Tomm70	1	53.3452	20	1.25909e+07	5805911	3772421	4171045	1252405	4782527
Q9D154	Serpinb1a	1	68.9248	20	26579917	30105530	21239330	15017570	3.75232e+06	7558411
Q9EPL8	Ipo7	1	39.6662	20	7026888	7204155	4401616	8.66378e+06	12238350	5310152
Q9JL35	Hmgn5	1	10.0489	20	3902818	4326993	4.97232e+06	5480465	1.23078e+07	7877233
Q9JM99	Prg4	1	15.4501	20	2738130	3809676	4556252	6925469	3630255	3304569
Q9QUR6	Prep	1	40.4929	20	8.4273e+06	8.16912e+06	11225380	6952291	3.46486e+06	7458022
Q9QZD9	Eif3i	1	34.8641	20	9157102	8.8091e+06	5.53482e+06	4949875	7055652	6420314
Q9R1M5	Nlrp5	1	73.435	20	7750828	4635626	2539306	11050335	3117853	6578771
Q9WTX6	Cul1	1	26.9132	20	3556374	3.8618e+06	1.0221e+06	878910	6515779	3363729
Q9WVA4	Tagln2	1	94.5618	20	8.7488e+07	9.08948e+07	81366989	53683580	25293390	54224620
Q9Z1S0	Bub1b	1	23.1262	20	7262585	7930031	3795451	6916467	5052663	4.39211e+06
Q9Z2H5	Epb41l1	1	26.8334	20	2616894	2832366	1.31283e+06	1285973	3578122	1867900
A2A5R2	Arfgef2	1	11.4582	19	2.63529e+06	4708074	2.17381e+06	5.37509e+06	12124420	8240534
B2RY04	Dock5	1	7.56173	19	9341645	4386479	4.27407e+06	6370009	8.15184e+06	3120735
O35685	Nudc	1	24.4562	19	7262012	5.71491e+06	7.12935e+06	7266759	2577934	4355709
O35857	Timm44	1	43.8157	19	5969472	3847206	6452220	4.82325e+06	1.69379e+06	6.21966e+06
O54734	Ddost	1	58.9212	19	30625545	32053930	23273855	17198380	7218042	8100175
O88307	Sorl1	1	3.90927	19	8545434	3695628	5748441	2.2481e+06	5761846	6591989
O88487	Dync1i2	1	42.9637	19	6538002	5.88611e+06	6964024	5.87239e+06	1.02263e+07	6.4161e+06
P01872	Ighm	1	63.835	19	5609547	4007248	5627073	6.21826e+06	9.15712e+06	5.88782e+06
P03958	Ada	1	40.5153	19	7224345	6613480	15575520	1.04709e+07	5874805	11260535
P07759	Serpina3k	1	103.662	19	10033400	4.19155e+06	16451870	7.86723e+06	5213000	3570192
P11680	Cfp	1	34.407	19	3.82527e+06	348485	2994091	2.49353e+06	5.51391e+06	8152858
P15331	Prph	1	21.7062	19	7746972	7025190	4.63741e+06	4250366	4865067	5662067
P16330	Cnp	1	30.8133	19	989318	2.20541e+06	485138	4710825	9797510	5118309
P17156	Hspa2	1	106.442	19	1.11828e+07	14661065	10483540	11699145	8956454	9828834
P39061	Col18a1	1	16.985	19	12784835	6783209	11018910	4169017	9.48985e+06	8.89276e+06
P42208	Septin2	1	20.5683	19	8953303	5.6447e+06	7208527	9.23951e+06	4781652	8.60338e+06
P47911	Rpl6	1	43.5243	19	12773535	8943453	10923170	9888125	8555429	11849470
P47934	Crat	1	38.4167	19	1.98337e+06	1254802	1870404	7097809	3899564	7865374
P50518	Atp6v1e1	1	46.2689	19	5.40227e+06	9583036	11423000	9.86734e+06	8.94742e+06	7677527
P51830	Adcy9	1	3.82883	19	4016601	7.96762e+06	7496313	9.04027e+06	7368694	7880197
P53994	Rab2a	1	60.2963	19	15246410	14056480	1.24959e+07	9.87129e+06	15323775	7072042
P59999	Arpc4	1	33.458	19	41360794	43962352	22487560	22982190	8924658	18683895
P60469	Ppfia3	1	11.5605	19	3.02952e+06	1416557	11676120	7035755	9891362	10795310
P63005	Pafah1b1	1	21.4765	19	7978196	9041535	9454457	8226474	7111175	9673686
P97311	Mcm6	1	33.2015	19	4391817	4731526	4372817	3.41481e+06	13494870	7700620
P97742	Cpt1a	1	19.3198	19	2.94013e+06	9.9362e+06	4.10001e+06	11636990	5819894	5318791
Q19LI2	A1bg	1	65.4291	19	14334830	4924644	6.24019e+06	7542420	6695566	9624537
Q3TEA8	Hp1bp3	1	22.9807	19	4761456	11394175	10930754	14937720	1718687	3.52578e+06
Q3TW96	Uap1l1	1	36.4742	19	3325933	3.6876e+06	3876744	5.18241e+06	4934049	4835292
Q3U9G9	Lbr	1	25.0803	19	9839339	9.45166e+06	6457563	6487327	7.8171e+06	9.33424e+06
Q3ULD5	Mccc2	1	46.131	19	3172514	7597846	5478934	6.63492e+06	6037109	4.28087e+06
Q60932	Vdac1	1	108.438	19	30421750	21124270	1.84377e+07	14631870	1.13216e+07	12361400
Q61245	Col11a1	1	7.6982	19	17498290	2519823	1.15748e+07	7199010	11410400	8.91283e+06
Q61510	Trim25	1	23.0988	19	1766475	2439217	4082941	6.50571e+06	5083863	5848233
Q61584	Fxr1	1	34.2301	19	5248446	3698912	6782938	4139199	1.82592e+06	2.07332e+06
Q61941	Nnt	1	34.5174	19	13018430	8.26376e+06	3726916	2570379	7653649	10347373
Q62141	Sin3b	1	3.82946	19	9178792	2248545	5736111	9501846	6820035	7287863
Q64433	Hspe1	1	47.1275	19	81893896	82892364	20848410	23664290	42010128	36830005
Q64459	Cyp3a11	1	42.6079	19	3645336	5747669	5.30183e+06	3519772	36049720	3818026
Q6A4J8	Usp7	1	19.0354	19	3307750	3835201	10675945	6761337	5.04618e+06	4.7754e+06
Q6P5U7	Nwd2	1	3.83009	19	7737132	7942789	17601330	19670910	24845015	1.0848e+07
Q6PIC6	Atp1a3	1	200.557	19	7311114	17763960	6330643	12228500	10313950	2568544
Q80TV8	Clasp1	1	3.8104	19	5008680	5.47258e+06	5.5875e+06	8.23171e+06	10877150	12044690
Q80ZX8	Spag1	1	7.60918	19	5123246	8.29829e+06	3620439	11168882	2232124	15670940
Q8BMD8	Slc25a24	1	89.4061	19	6844556	5528408	6.93519e+06	3340094	9006175	5.74968e+06
Q8BMI0	Fbxo38	1	7.8361	19	1.09199e+06	4299899	3716810	4823474	1.0447e+07	7299604
Q8BY87	Usp47	1	7.70542	19	1.44916e+07	38756650	4231020	3370384	8504587	5832468
Q8C1D8	Iws1	1	3.82075	19	9.83752e+06	13426120	17872530	11240125	9.04592e+06	6780110
Q8C7R4	Uba6	1	38.4345	19	1617512	3.07268e+06	8.5751e+06	4.32755e+06	4.21031e+06	1288040
Q8CFI7	Polr2b	1	3.81221	19	4615559	7416099	2501409	2607125	9.92493e+06	6.16648e+06
Q8R016	Blmh	1	11.46	19	6666971	12457935	10264099	15861572	1.21673e+06	7325132
Q8VCT4	Ces1d	1	82.9143	19	8815472	9280307	9.94083e+06	1.17098e+07	11742075	6242544
Q91YP2	Nln	1	19.9339	19	6252882	1.26591e+07	6042362	7370370	8177156	22935010
Q91Z83	Myh7	1	105.65	19	6165955	7081287	5200119	4861391	8304002	8779449
Q920E5	Fdps	1	41.6347	19	9726019	19923900	14127510	15328800	11831730	15531775
Q924A2	Cic	1	3.81281	19	4.64486e+06	683984	6.80578e+06	4495959	11478800	2811382
Q99MD9	Nasp	1	19.1525	19	3436650	5172528	1500279	3.51566e+06	2.80504e+06	1844494
Q9CR68	Uqcrfs1	1	62.1007	19	22704480	23376290	11585350	20711385	13717480	7.11846e+06
Q9D180	Cfap57	1	7.63048	19	24874760	12957300	18936360	13861437	14344050	6440716
Q9DBG3	Ap2b1	1	99.1324	19	5285305	7.55384e+06	8291941	6897985	2363172	5425609
Q9EP69	Sacm1l	1	17.7857	19	5663873	7612813	7515828	5825615	7152704	7.6943e+06
Q9ER72	Cars1	1	7.81729	19	8159620	3537839	5012278	8589092	5.66266e+06	6347004
Q9JHI5	Ivd	1	33.9482	19	3786462	7561481	8580844	8740102	8432174	1.07004e+07
Q9JLQ0	Cd2ap	1	19.1569	19	3894868	3114369	5005960	6.12015e+06	4.16085e+06	5402443
Q9R1P4	Psma1	1	59.7558	19	15549645	18719730	13372155	16811660	21079560	13631127
Q9WUM3	Coro1b	1	49.8186	19	9605167	8.69878e+06	9106776	5658519	6689444	4.28559e+06
[truncated: 2,636 more rows]

## Sheet: Tab4
UniProt code	Gene name	Duo1	Duo2	Duo3	Duo4	Duo5	Duo6	Jej1	Jej2	Jej3	Jej4	Jej5	Jej6	Ile1	Ile2	Ile3	Ile4	Ile5	Ile6
[truncated: 1,930 more rows]

[truncated: 2 more sheets: Tab5, Tab6]
