# Supplementary material for: Regional Differences in the Small Intestinal Proteome of Control Mice and of Mice Lacking Lysosomal Acid Lipase
Source: J Proteome Res. Author manuscript; Available in PMC 2024 Apr 5. (PMC7615810; doi:10.1021/acs.jproteome.4c00082)
Supplement: Table S2 [file EMS194559-supplement-Table_S2.xlsx]

## Sheet: Summary tab
	Tab1. Proteins common to duodenum and jejunum of WT mice (Abundance Log2 LFQ)
	Tab2. KEGG enrichment of the significantly different proteins between duodenum and jejunum of WT mice
	Tab3. KEGG enrichment of the non-significantly different proteins between duodenum and jejunum of WT mice
	Tab4. Proteins common to jejunum and ileum of WT mice (Abundance Log2 LFQ)
	Tab5. KEGG enrichment of the significantly different proteins between jejunum and ileum of WT mice
	Tab6. KEGG enrichment of the non-significantly different proteins between jejunum and ileum of WT mice
	Tab7. Proteins common to duodenum and ileum of WT mice (Abundance Log2 LFQ)
	Tab8. KEGG enrichment of the significantly different proteins between duodenum and ileum of WT mice

## Sheet: Tab1
UniProt code	Gene name	Duo1	Duo2	Duo3	Duo4	Duo5	Duo6	Jej1	Jej2	Jej3	Jej4	Jej5	Jej6	ttest
P70206	Plxna1	19.6736	19.1501	19.8335	19.3863	18.4569	18.5786	18.7441	18.8759	18.6583	18.737	19.9113	20.1264	0.990496
Q3UJV1	Ccdc61	20.6894	20.3004	18.9006	17.3825	17.371	16.5556	16.6186	19.0153	18.9302	18.9309	20.6001	17.0362	0.990364
A2ASZ8	Slc25a25	22.091	21.8212	19.4237	18.2078	17.1447	17.281	19.1638	19.1221	19.7487	18.9335	18.9358	19.989	0.989138
Q9CWX9	Ddx47	17.1288	18.6852	16.8233	18.494	17.5248	16.6248	17.4708	17.304	18.3943	18.0009	16.5276	17.5326	0.985001
Q9CPR5	Mrpl15	14.9216	18.3942	18.7114	17.9418	19.8084	15.2812	20.9264	17.7821	14.4768	18.2154	16.9622	16.4253	0.970474
Q62010	Ovgp1	18.9646	19.2663	18.8958	19.5778	15.7729	18.7779	21.7287	20.6056	18.1609	13.6922	17.5433	19.8251	0.969932
Q60963	Pla2g7	19.6895	17.8652	20.5136	20.1751	15.1256	14.7919	19.2259	16.314	14.6047	17.7054	18.9048	21.0807	0.969846
Q8JZM7	Cdc73	16.824	17.8529	18.0615	17.8941	17.0942	16.7574	19.0868	17.9157	16.2914	17.2018	16.2512	17.9309	0.950408
Q62420	Sh3gl2	19.7996	18.1948	20.6771	20.8863	16.3804	17.3627	19.5102	19.6512	19.8259	18.7665	17.2204	18.6529	0.950389
Q7TPZ8	Cpa1	18.2361	15.191	16.4992	18.1165	16.8974	16.7078	14.1274	19.6584	19.1885	14.9066	18.8029	15.4548	0.942376
Q920L1	Fads1	19.1819	17.7867	17.7982	19.4876	15.9506	17.7076	18.1796	19.2489	16.5862	16.5117	19.3121	17.7369	0.939278
Q99LG2	Tnpo2	18.8632	17.9813	19.429	19.3862	16.1166	16.3603	18.2148	17.0716	18.8467	16.9649	17.844	18.8263	0.930992
P27641	Xrcc5	18.8345	19.1617	19.6532	19.0942	17.7357	17.1783	20.1978	20.2283	19.5331	18.3494	17.2976	16.5021	0.921762
Q9DAN1	Pdilt	20.1678	18.6565	18.617	17.938	16.4837	16.1851	17.1115	23.0133	14.8834	15.9986	18.7781	17.4678	0.921433
Q9WV34	Mpp2	19.259	18.7737	19.0471	16.1971	17.9758	17.3376	15.2912	20.252	17.6003	16.9341	18.5582	19.4167	0.920383
P70694	Akr1c6	20.4076	22.6159	19.1197	18.5812	17.6372	18.0839	21.5531	18.7614	17.7454	19.9626	19.6281	19.3917	0.915428
Q8CC70	Cfap300	20.6477	20.3021	18.5696	18.6982	18.0184	15.5306	20.513	19.9822	18.8348	17.6069	18.2709	17.2047	0.909215
Q80TB8	Vat1l	17.2801	19.2408	19.955	16.5648	13.1385	18.9045	17.812	18.3937	16.6443	17.374	17.0861	16.9725	0.901189
Q6NZF1	Zc3h11a	20.7478	20.8664	17.044	17.0116	16.2837	15.2088	18.565	17.8477	18.0395	18.764	17.3873	17.3333	0.8999
Q8C3X4	Guf1	19.2509	19.2248	17.482	18.769	17.1412	17.6429	19.641	19.782	17.2993	17.6172	17.8449	16.8183	0.896857
A2AJI0	Map7d1	19.8549	17.7768	19.064	20.3045	16.2524	14.2154	17.7402	17.7372	19.3224	17.7132	18.2299	17.5628	0.89076
P97390	Vps45	19.4168	18.3657	19.6182	16.7621	17.3552	15.7347	21.4326	18.3314	17.5587	20.1552	15.9609	14.8482	0.887795
Q80SY4	Mib1	18.927	18.8244	18.8845	16.4607	17.1105	17.5386	18.7027	18.9379	18.0295	17.0438	15.435	18.9724	0.887282
Q99LE6	Abcf2	21.3936	21.2208	18.8158	18.3646	16.5611	16.8914	20.2337	18.2288	19.5224	20.1416	18.1761	17.8142	0.882027
P55284	Cdh5	20.3182	20.1652	18.2554	18.853	14.8367	16.133	14.1751	16.8005	16.6475	18.1183	18.695	22.7589	0.880338
O88559	Men1	19.5704	19.8952	19.6263	19.0668	17.8005	18.4086	20.674	20.4755	13.1579	19.1592	20.5718	19.172	0.877753
Q5S003	Spag17	19.8978	19.4745	18.4267	18.9886	15.6539	15.7599	18.4281	18.7676	15.0249	18.2983	18.5248	18.214	0.872529
Q8C6J9	Nlrp4b	17.4553	18.1895	19.4936	19.1616	17.3832	16.9397	18.657	19.6384	18.1732	14.7958	19.4247	18.8406	0.860643
Q71RI9	Kyat3	20.3526	19.7805	17.7219	20.9464	18.5978	19.0177	20.3011	20.5067	18.7419	18.5692	19.2343	19.7562	0.847651
P11714	Cyp2d9	19.088	20.7147	18.5233	17.294	16.522	14.4656	18.1568	16.4738	18.4292	19.1263	17.9656	17.6174	0.844168
Q8BPU7	Elmo1	21.1823	18.8722	17.6375	14.5161	20.0303	20.2151	19.0747	19.0593	18.8301	17.9644	17.8516	18.454	0.843862
Q99MU3	Adar	19.7104	19.7502	18.8075	18.8631	16.6869	16.1844	18.3977	17.9216	18.5294	18.043	18.7028	19.2014	0.843751
Q8VCY6	Utp6	19.5394	20.3732	16.6766	18.9227	17.1115	16.3704	18.9652	19.2326	17.2493	17.5861	18.0501	16.9649	0.843474
O89017	Lgmn	21.7858	18.7501	19.8873	19.6528	15.1166	19.0512	18.6282	15.6478	19.63	19.7423	17.3661	21.7151	0.842927
Q9DAW6	Prpf4	18.5396	18.6532	16.8546	17.783	16.2915	15.2061	14.8444	17.2871	19.509	19.4575	17.0109	16.3984	0.835588
Q9JK23	Psmg1	18.5865	18.3621	20.0442	19.97	16.8871	18.6256	20.762	21.0892	18.6676	15.7678	17.196	17.7431	0.834794
Q8VD37	Sgip1	18.3301	17.2558	18.9523	17.114	18.1537	15.7142	19.5667	18.2288	18.6253	18.8412	13.8233	17.6645	0.834756
P19246	Nefh	19.0671	17.5949	19.6463	20.632	13.9723	15.9257	16.9528	19.3534	17.6873	18.3418	16.1011	16.9488	0.833852
E9PXF8	Sbf2	19.7391	19.1488	18.5348	18.7678	15.2222	14.8539	19.888	17.5194	17.2737	18.0333	17.2974	14.7816	0.826693
P35492	Hal	19.5887	19.4587	17.716	19.158	15.2136	16.2266	18.7142	19.2288	17.3507	17.2033	18.508	17.4763	0.825897
Q9Z2D0	Mtmr9	19.0946	22.1858	20.9755	20.8605	17.9051	18.5056	19.4758	19.5996	20.7923	21.8398	17.7953	21.2898	0.821033
Q9EP71	Rai14	19.8591	19.3438	18.2298	16.7575	15.8364	16.8147	20.6814	18.9227	16.8626	17.7802	16.081	17.8064	0.821005
Q9JLM8	Dclk1	17.2277	19.9695	17.1271	18.3258	16.5197	16.5829	17.2526	13.8252	15.9465	16.063	20.4089	20.4832	0.811985
P52840	Sult1a1	21.6624	21.3081	16.9913	20.4622	17.4106	18.986	21.9373	17.2303	18.1728	17.9809	20.628	19.2683	0.81159
P36916	Gnl1	15.1605	21.7018	19.121	19.05	17.273	16.3698	20.4772	17.0847	19.5567	18.3419	17.5931	13.5367	0.805182
P11214	Plat	19.5118	19.3863	19.7813	17.9474	17.8654	16.841	19.6655	18.5727	19.0811	18.3922	17.0082	17.664	0.803192
Q91WM1	Strbp	17.0742	19.9115	17.9956	17.3015	14.7886	14.3885	18.4059	18.5467	17.5516	13.0487	17.8679	17.8817	0.802209
Q7TSS2	Ube2q1	20.501	20.4306	19.6844	20.8749	16.6956	16.6848	16.7947	16.6883	23.1504	23.2355	18.6943	18.7109	0.787239
Q8VEB4	Pla2g15	19.1149	17.7006	18.2684	20.1106	18.2738	16.7297	16.6896	19.7428	19.5911	19.6815	18.0643	14.8073	0.781568
Q61464	Znf638	17.8933	18.7911	17.4157	18.4425	16.0472	15.9111	19.4869	18.2949	19.4251	17.43	15.2005	12.5925	0.781126
Q8BSQ9	Pbrm1	17.748	18.3224	19.8142	20.7721	16.9461	16.4515	19.4251	19.2226	19.8191	18.7575	16.7411	17.5325	0.780174
Q3UV70	Pdp1	18.5365	18.2616	20.2218	19.697	16.3941	19.8533	20.4529	17.4129	19.4219	20.3272	18.7666	18.0022	0.764266
Q8CIQ7	Dock3	19.247	19.9663	18.5791	19.1556	17.5354	18.2268	18.6983	19.2351	18.4635	18.949	20.0727	18.1419	0.756893
Q3UVL4	Vps51	16.7807	17.9693	18.7407	19.3455	17.7201	16.4739	19.6424	18.7851	16.7648	20.9601	16.3412	16.2997	0.75525
P21550	Eno3	20.5579	17.9036	19.0741	19.421	16.7181	16.725	22.7775	22.5217	18.0435	14.709	15.4348	19.9676	0.748609
Q9EQ61	Pes1	20.397	14.8037	19.2272	16.8324	16.8916	14.8784	13.6651	14.3952	17.9568	17.7755	17.8815	18.8136	0.746547
P12894		19.0553	17.6384	19.1991	18.3534	16.2823	16.0572	18.7495	17.7732	17.5186	17.8977	18.7676	17.1447	0.739002
P08883	Gzmf	19.8089	19.9948	22.0905	20.1509	17.9312	16.1051	19.8334	19.5805	19.2109	20.0513	17.1407	18.2934	0.738423
Q6DFW5	Atp11b	17.0282	17.8894	18.0331	18.9634	16.0325	16.3682	19.6964	19.0659	16.2932	16.2124	17.542	17.0474	0.737022
Q9EQF5	Dpys	17.4531	17.812	19.5922	18.8841	15.251	16.3794	16.1265	17.451	16.6198	18.1973	17.8927	17.5661	0.734323
Q810U4	Nrcam	17.3585	19.4009	17.4161	17.2845	17.2729	16.9851	18.006	19.8358	13.37	18.0132	18.0774	16.38	0.733865
Q5RKZ7	Mocs1	21.5202	21.6148	18.3962	19.601	17.0277	18.608	20.8236	19.8008	21.4064	18.5753	19.4102	18.624	0.730843
P54310	Lipe	19.0303	20.1314	16.4425	16.4405	18.9874	15.9156	14.9252	20.4962	19.5706	16.46	19.0219	18.8534	0.730504
Q9R118	Htra1	16.5709	15.6477	19.5367	18.6592	16.3826	14.8007	17.5556	17.0648	17.3758	15.9601	18.0104	17.3913	0.718626
Q80SY5	Prpf38b	19.0863	19.9719	18.2371	17.3286	13.1454	13.4532	16.9343	18.0491	17.4334	17.6583	17.0221	16.8396	0.714319
Q91W64	Cyp2c70	19.5134	21.4606	19.8291	20.5788	18.2771	18.4295	18.5775	19.2821	22.2182	22.247	18.7486	19.0428	0.704832
Q9QZ82	Cyp11a1	19.8767	18.9943	17.3921	18.3812	18.2322	18.8343	18.8163	18.782	18.0979	19.5143	18.9097	18.5423	0.692732
Q5SFM8	Rbm27	18.5149	18.1886	19.362	19.5132	16.8419	16.7319	18.4009	19.2177	16.0973	18.0804	17.9804	17.801	0.69232
Q5FW57	Gm4952	20.3305	18.8293	18.9548	18.0878	19.6973	18.0616	17.5759	18.7567	20.5534	20.5032	19.249	18.7891	0.688678
O09012	Pex5	19.8905	19.8081	19.6644	19.9945	16.8144	17.6521	19.2245	18.9427	19.5423	19.5632	18.771	19.2455	0.680793
Q5MJS3	Fam20c	22.8371	23.0797	18.9169	14.7767	17.1075	16.1616	18.0432	16.8818	17.2386	19.6502	18.9089	18.2891	0.67294
Q3UQU0	Brd9	20.1182	18.5458	18.9815	18.691	16.3664	16.5443	21.4017	21.1169	16.7663	16.8081	18.6077	17.3788	0.662082
Q9JK88	Serpini2	18.8509	19.1118	18.0474	18.3406	16.3426	14.6934	14.3325	19.3441	15.9859	20.2632	19.4338	19.294	0.657937
G3X9K3	Arfgef1	18.1639	17.5375	18.0192	18.6258	14.8167	15.6892	18.4528	18.1782	17.9856	13.5777	13.8387	17.7432	0.65676
Q9CZJ2	Hspa12b	20.5292	20.7263	22.454	22.5257	18.8314	14.0556	20.1235	19.1375	18.7219	18.3496	19.9734	19.1323	0.651523
Q9Z108	Stau1	16.4887	16.7912	16.7835	16.9212	16.5018	16.4081	17.7809	15.1875	13.3414	20.7409	17.4034	18.4183	0.648861
Q9DAW9	Cnn3	20.0927	19.8927	20.5497	18.0203	17.5746	17.3163	21.2116	17.6223	19.1707	18.8447	20.4056	18.4372	0.646717
Q3UNZ8	Cryzl2	20.5971	19.0788	17.1483	17.3075	16.3322	17.3989	16.4859	18.7498	18.6639	15.5279	17.9816	18.0654	0.641306
Q80U72	Scrib	20.1691	19.2601	18.9662	17.7732	16.3119	16.8959	17.5941	17.6283	17.7908	17.8485	18.5546	18.1532	0.640024
Q6DID3	Scaf8	19.3097	18.4873	20.1406	20.3654	15.7673	15.8882	19.5954	20.0055	17.6864	19.8283	16.6799	19.0821	0.636488
O09173	Hgd	21.1228	20.672	19.5039	18.5959	18.6004	17.8329	19.8803	20.6991	19.2679	19.15	19.4974	19.5336	0.632753
Q571E4	Galns	20.2227	19.3111	18.3247	15.8317	17.9553	17.5974	19.4924	19.4569	18.3025	19.0432	17.2608	17.82	0.63249
Q3TUH1	Tamm41	18.2238	19.448	17.8023	19.0325	14.8499	15.1988	17.1352	17.634	18.9452	14.7279	19.9343	19.5153	0.629936
Q64471	Gstt1	21.2009	21.5766	22.9105	17.0789	19.0585	19.3241	21.3241	18.9815	20.8817	20.4834	21.5035	20.7893	0.62611
Q3UX83	Accsl	18.3223	21.0474	16.2257	17.6244	14.5782	18.1715	19.7883	18.2083	19.2178	18.1391	14.6953	19.5552	0.617243
Q6P5B0	Rrp12	18.1679	17.9141	18.3496	18.4969	15.796	14.7844	19.1291	16.4281	16.9139	17.6511	19.816	16.3538	0.606348
Q3TES0	Iqsec3	19.8072	18.5296	16.7831	17.7712	16.0452	15.157	18.5119	19.7988	17.8234	18.9809	20.1465	12.9748	0.600049
E9Q6J5	Bod1l	19.6743	19.6378	18.694	18.2532	16.8665	16.8016	18.2087	18.9241	18.5238	18.7697	18.5792	18.6638	0.595899
Q8K1R7	Nek9	18.2793	18.1465	18.2794	19.2974	15.1912	16.5587	16.5453	17.7612	19.1679	12.4341	18.0674	17.9584	0.59079
Q9EPU4	Cpsf1	17.762	17.926	18.259	18.0082	16.5512	16.2994	18.2465	19.1661	17.3258	16.0257	15.4587	16.2352	0.57466
Q6PDG5	Smarcc2	19.4871	19.5228	18.2364	17.797	14.6594	16.2451	18.8742	16.5071	20.7532	17.4309	17.2818	18.5824	0.571881
Q5SZA1	Slc17a2	16.8002	20.8308	19.9822	20.722	18.0661	19.5565	20.1222	20.1172	18.5649	19.148	19.6952	14.4543	0.570061
Q60991	Cyp7b1	19.1941	20.5135	19.0116	19.1226	17.1001	17.4987	19.7782	19.2226	18.2799	17.0687	18.963	16.5553	0.56817
P63030	Mpc1	19.9597	22.1484	19.5752	21.097	17.8294	19.531	17.7618	20.6688	21.3787	20.9571	21.5063	20.8127	0.56631
Q9ERB0	Snap29	18.9321	20.7029	19.9329	18.391	18.4678	14.5083	14.2943	19.2171	18.99	17.772	18.9477	17.5587	0.562634
Q91WN4	Kmo	17.001	17.8519	18.9662	19.8184	16.9095	15.3592	18.7056	19.3606	20.2181	14.362	18.1609	18.9911	0.553972
Q923Q2	Stard13	17.4292	18.0818	18.0855	16.8992	16.6467	17.1205	17.973	16.8053	18.4164	17.6581	16.0434	15.3706	0.552983
Q14C51	Ptcd3	18.0557	18.6168	19.1581	18.8234	14.4458	17.4602	20.2329	18.2852	18.8663	14.8083	19.3188	18.9281	0.548888
Q5DQR4	Stxbp5l	17.9366	19.5767	19.1928	20.5948	18.717	18.1538	19.8864	19.9936	19.7915	18.1833	18.6965	19.5035	0.545418
Q9QYJ3	Dnajb1	20.4883	19.8945	15.9717	17.4627	14.6331	15.8429	18.2796	18.2401	19.6132	16.8441	17.7327	17.5986	0.5327
Q921T2	Tor1aip1	17.3404	17.3069	21.3142	19.4503	17.7254	17.9046	19.075	19.1574	15.1974	18.8254	16.7083	18.477	0.529074
P51661	Hsd11b2	19.4285	19.0693	15.635	18.7484	16.0852	15.6247	21.6343	16.8569	19.4508	15.4582	15.7256	20.6178	0.526224
Q924K8	Mta3	21.5254	18.7816	16.2512	18.8686	15.1405	17.3051	16.6829	18.4016	13.953	20.1335	16.6888	17.0836	0.524841
P01887	B2m	20.4169	20.0558	21.0045	20.9237	18.5824	18.449	21.6705	22.1222	19.1588	18.9954	20.2221	20.0457	0.521851
Q3UFF7	Lyplal1	21.3388	21.7003	17.2715	20.9044	18.3522	17.8027	20.4165	20.3688	18.4171	17.9802	17.7208	18.7381	0.521746
Q9CXE7	Tmed5	20.5042	21.341	20.0519	20.6991	15.485	16.2219	19.533	17.3695	17.8689	18.6627	17.7415	18.5801	0.498218
P48193	Epb41	13.6904	19.1803	16.9026	17.3121	14.6857	16.5417	16.6424	20.6759	16.8765	13.7013	18.0674	17.673	0.484415
Q80X80	C2cd2l	17.5379	16.9953	20.0532	18.4	16.6507	15.5946	16.3981	17.0823	18.7834	18.3533	19.84	18.2902	0.483505
P47199	Cryz	19.4058	16.99	19.6089	19.6398	19.7292	18.705	17.9303	20.5939	18.8513	19.5776	19.6092	20.0318	0.483504
Q8C1E7	Tmem120a	19.5541	15.925	18.3663	20.0793	18.1492	18.6336	18.8681	15.8183	16.9242	22.9658	19.5649	22.2778	0.48059
Q9D2R6	Coa3	23.0878	24.5205	22.8258	23.0312	18.7169	18.9582	21.5757	21.9611	22.2312	21.2917	19.8048	19.4518	0.478955
Q99JY4	Trabd	17.0977	15.9938	19.4723	16.4867	17.1308	17.5731	18.7986	15.9166	18.151	19.5722	20.6496	15.1228	0.474692
P22777	Serpine1	19.1734	18.386	18.5338	17.9561	17.0728	16.4662	19.1774	19.8882	18.8043	18.9227	15.7083	18.2931	0.474166
E9Q7X6	Heg1	17.5069	18.5502	19.1903	18.4148	16.6632	16.4348	20.038	20.6782	17.1049	16.8384	18.1506	17.5162	0.47173
O88445	Aurkc	19.4676	16.3847	19.5267	17.4986	14.9424	15.543	16.5643	19.3355	17.9231	18.6011	16.5588	18.5478	0.47027
P16056	Met	16.9068	15.898	16.2563	17.5189	14.7005	13.7529	18.7074	16.3334	17.2976	19.5549	14.0464	14.066	0.469373
Q8R0N6	Adhfe1	17.8986	19.1986	18.437	18.366	15.8363	16.3503	17.3869	19.2784	19.6847	21.0041	15.9895	16.9993	0.468363
O08550	Kmt2b	19.5827	19.0731	17.5388	17.4228	16.0533	16.0574	18.6807	19.1101	18.4616	18.4553	17.3635	16.835	0.465922
Q8CH09	Sugp2	17.985	18.2922	18.4981	19.1019	16.9114	15.9561	17.9575	16.6528	20.405	17.8791	18.3214	18.6611	0.465783
Q9JMB7	Piwil1	16.6801	15.6984	18.9824	18.5281	16.8421	16.6895	19.0133	19.1648	17.8325	18.2872	16.9832	15.6087	0.458737
P53349	Map3k1	23.3295	19.5994	18.6001	17.8066	13.5856	16.0413	20.2886	18.8707	18.1815	18.8981	19.2453	19.9825	0.451959
Q9CWX2	Ndufaf1	19.8921	19.4364	22.489	22.4933	18.0483	18.959	18.552	20.1033	21.1495	21.2428	18.7054	16.5781	0.449526
Q3UYV9	Ncbp1	19.3916	19.4644	15.8669	18.6292	16.4036	16.5345	17.7867	16.5645	18.5687	19.8595	18.0112	19.4026	0.447286
Q9WTT4	Atp6v1g2	20.5739	20.0107	19.7077	19.9159	15.9732	17.0047	22.8858	17.9244	18.2369	20.8393	17.5518	21.3958	0.444946
Q9QZ88	Vps29	20.7015	24.8972	21.7673	22.4404	16.94	19.2672	22.7968	23.8202	21.5507	21.0479	21.4212	21.2169	0.437334
Q91YD9	Wasl	19.6331	19.9293	18.0057	19.4407	16.7384	16.8595	20.633	14.8098	17.052	17.9829	17.2896	18.1182	0.434388
Q91X17	Umod	19.7436	19.6244	18.334	19.4537	16.8635	16.1903	18.5614	17.829	18.304	18.8942	17.715	14.413	0.430928
Q8CIM7	Cyp2d26	20.5984	19.3286	19.1867	19.3	17.7953	18.6859	21.4317	22.0587	18.2227	18.6476	19.3994	18.8632	0.425926
Q9D0D3	Mtpap	15.4331	17.0186	17.0805	17.3628	13.9253	15.535	17.0363	15.3824	16.9609	15.225	18.0456	17.2548	0.423507
P54731	Faf1	18.0367	18.9083	18.9588	18.933	17.18	19.0164	16.4021	16.5228	18.8658	18.9655	16.6787	20.0179	0.418045
Q6ZQH8	Nup188	20.2198	18.0852	18.8025	20.1751	15.769	14.8839	19.8705	19.6258	19.3671	18.2217	18.5725	17.3612	0.413636
Q66X22	Nlrp9b	16.7816	18.9238	16.9684	17.9371	15.3228	16.3529	18.2679	18.5304	17.8504	18.5092	15.6459	17.0919	0.400983
Q8N7N5	Dcaf8	18.2275	19.7702	18.5078	16.9126	17.779	15.6965	20.4773	19.3387	16.2878	18.3659	17.5583	19.2682	0.398475
Q9DC71	Mrps15	19.9452	19.9571	18.1411	18.1633	17.799	16.462	18.7452	16.228	17.7935	18.1828	18.2381	17.8298	0.398387
Q8BWT5	Dip2a	21.7377	19.6879	19.1611	20.607	17.2125	16.7444	17.8443	16.5914	19.3852	18.9634	18.7181	18.9059	0.39633
Q9D024	Ccdc47	22.1687	19.8596	18.5584	19.1405	14.8427	18.0673	20.4676	20.1008	19.549	19.8753	18.3691	19.7425	0.394145
Q9R014	Ctsj	22.0391	22.0049	20.3338	18.9612	17.5359	16.9804	22.4809	22.3783	19.5374	17.1945	21.4698	21.4355	0.385031
Q5FWI3	Cemip2	19.8123	18.2526	18.5125	18.774	16.5044	15.1012	18.2363	18.802	19.6525	19.2584	18.3649	17.0905	0.370035
Q8BGQ1	Vipas39	19.8929	20.0825	16.6253	18.6741	17.068	13.9655	18.2386	18.3057	16.5172	17.7733	21.1947	21.2492	0.367504
P83741	Wnk1	18.3691	20.2602	18.8653	18.5695	18.3155	13.3901	16.4715	16.9776	16.4112	16.4696	17.7689	17.9711	0.365279
Q9CSH3	Dis3	21.4092	18.2008	18.7008	17.335	16.4381	20.7533	18.9159	18.8785	17.5342	20.357	21.4867	21.5585	0.362021
Q9CQD1	Rab5a	20.2433	17.7265	16.7382	20.1051	19.1287	16.1604	21.2686	15.8024	19.4318	19.2466	19.5688	20.8919	0.359861
Q640R3	Hepacam	14.4137	18.4693	18.0952	16.1222	15.7529	16.2172	18.0826	15.4037	15.8229	15.6015	12.8494	15.9949	0.359484
P03365	gag-pro-pol	19.0784	19.0407	18.0897	18.8528	15.9761	15.6608	16.8027	17.1917	19.3065	19.5628	18.9539	19.7204	0.349796
Q08761	Pros1	19.8625	20.0435	19.2543	19.9476	16.8471	19.1421	16.8107	21.3252	16.7075	18.3988	19.3447	17.3314	0.349424
P62488	Polr2g	21.4232	21.4754	21.8554	22.3329	17.6247	20.2047	20.8067	21.3329	19.5538	18.4941	19.674	20.2535	0.347924
B1AQ75	Krt36	19.6321	20.4038	20.381	18.3915	18.0438	17.2329	19.9441	18.3927	20.57	20.0862	20.1881	18.7272	0.347386
Q62452	Ugt1a9	17.9764	17.6493	21.0529	16.9636	17.5844	15.6359	21.3885	20.4189	16.1166	20.6716	16.8716	18.2531	0.345397
P05480	Src	19.3928	16.5349	17.9943	18.9425	16.9048	16.5017	16.8589	17.3729	17.2654	16.2714	17.7914	17.3823	0.3427
Q8VHI6	Wasf3	21.2649	21.2289	18.7644	19.0258	16.4602	17.7884	21.7583	21.6731	18.749	18.3468	19.3031	20.5892	0.341986
Q8BUK6	Hook3	19.624	19.7079	19.4678	18.8163	20.4959	20.5501	20.4603	19.5774	18.7509	19.416	19.1664	19.1213	0.337691
Q8K2Z4	Ncapd2	19.5056	19.1441	19.874	19.9035	17.0989	14.6056	20.4465	19.5784	19.2629	19.5408	18.9153	18.011	0.333765
Q8C7G5	Apoa5	15.5235	16.5454	17.9239	21.4483	15.5649	17.6383	15.0854	18.7458	18.9377	18.0222	20.756	20.6875	0.331494
Q9ET66	Pi16	18.6314	18.8715	18.451	18.6794	17.2501	17.1478	20.5356	20.4514	18.3922	18.4046	18.3253	16.921	0.330584
Q5XKE0	Mybpc2	16.7397	17.2496	20.3527	18.6149	16.5768	14.4668	19.1152	19.4411	18.0408	18.2404	16.7963	17.8994	0.33024
Q9R0Q6	Arpc1a	19.8156	19.6023	20.2335	18.9223	17.7356	16.9792	18.6701	18.6859	18.5678	18.2771	17.0001	18.4735	0.326567
Q9Z0M5	Lipa	16.719	17.8616	18.3992	20.1662	18.9691	18.4686	18.8476	20.5219	18.0206	17.6074	19.7752	20.0154	0.317798
Q8CGZ0	Cherp	18.7542	18.6514	17.6876	19.6153	17.3991	16.9942	18.4634	18.9044	18.3203	15.1662	16.237	17.4558	0.315092
Q5SWD9	Tsr1	18.6064	19.9823	19.6982	18.9289	16.6499	17.7537	19.1972	13.0125	18.0997	19.2969	18.9049	15.8571	0.313846
P13597	Icam1	19.9533	20.2545	20.5875	16.4095	15.0744	14.1866	19.1294	20.1213	18.2879	19.8956	18.9636	17.8845	0.310666
Q9ES28	Arhgef7	19.4258	17.6052	18.6814	17.6801	15.389	16.012	17.8707	20.0402	17.9953	16.8952	18.843	18.0441	0.309869
Q3U0S6	Rasip1	14.9763	19.9232	19.5168	19.2754	17.7788	16.6947	21.3115	19.3513	17.9325	19.4501	18.2245	18.0035	0.307651
Q9D3E6	Stag1	18.203	18.587	17.5018	16.3865	14.6128	13.5204	18.3662	18.4867	18.1209	19.2295	14.5048	17.0683	0.30686
A2ABU4	Myom3	18.5645	17.4104	19.6465	19.636	16.238	13.0134	19.9042	17.011	19.0313	18.0918	18.9091	18.7331	0.30568
Q8BFP9	Pdk1	18.8047	19.4689	16.4017	19.5002	16.1331	17.8951	21.5123	14.8313	20.2645	20.484	18.99	19.4534	0.30549
Q9D0L1	Zbed3	19.2098	18.2893	19.7717	19.869	17.9547	17.6837	18.4269	14.4505	17.7959	18.2702	19.0713	19.398	0.303819
O35459	Ech1	20.0038	21.4406	17.8752	18.8584	15.2621	17.5815	18.5897	20.5263	21.4521	19.3596	19.3701	18.3203	0.295907
P43883	Plin2	20.1992	19.711	18.3113	17.3952	17.4211	16.9364	18.3463	17.2814	19.3633	20.2742	20.3281	19.2123	0.294319
P19639	Gstm3	22.6367	24.2536	20.2311	20.929	19.0632	18.8502	23.2406	23.3013	21.3768	22.1807	21.9797	20.3962	0.290935
O88910	Mpp3	18.899	18.875	20.4169	21.1291	17.4305	17.5574	19.5028	19.8424	19.8554	19.687	19.1778	20.4856	0.290526
Q9CT10	Ranbp3	14.7513	19.2056	16.3664	19.2342	17.9198	17.1656	18.8091	18.7312	18.7904	18.5354	18.4084	16.6888	0.283548
P53995	Anapc1	19.0137	18.111	16.8056	16.5992	15.553	14.5283	18.361	18.1496	17.7479	16.5901	17.8847	16.8678	0.280025
P70402	Mybph	19.5283	17.905	18.571	19.1295	16.7681	18.0408	20.7504	18.2512	17.2795	16.8449	15.7465	14.1873	0.277008
F8VPU2	Farp1	19.8797	18.6054	20.5468	20.547	19.0697	16.948	18.6794	18.9281	19.2861	19.4981	14.3035	18.1822	0.2757
Q9Z2V4	Pck1	18.5755	20.1542	18.9152	19.6236	17.3367	16.2745	15.4544	18.7433	17.2385	18.7855	18.7746	15.9096	0.27283
Q8BU33	Ilvbl	18.471	15.4222	18.3133	18.0111	18.5499	14.3364	19.1606	19.14	18.7257	20.0347	14.9229	18.445	0.269313
Q80XL6	Acad11	19.5878	19.8211	17.9085	17.9497	15.4307	16.4187	18.6312	19.2796	17.8293	20.169	19.1373	17.7412	0.263921
Q9D394	Rufy3	19.0312	20.4718	19.5006	19.5017	17.4982	14.1996	20.4427	20.4209	18.637	19.0742	19.3299	19.2148	0.262995
Q6PNC0	Dmxl1	18.4154	18.4388	16.5461	16.9303	17.3191	16.6859	17.8903	16.5739	18.8434	18.369	17.7277	18.2777	0.261968
Q9QXX4	Slc25a13	19.5786	18.0155	20.4867	18.9005	16.8387	17.1526	19.9344	17.8809	19.9219	18.4345	19.543	20.2735	0.258957
Q8R0H9	Gga1	19.1097	18.9788	17.958	17.8816	16.2542	19.3881	19.1629	18.6321	16.904	21.5107	19.4962	19.416	0.25783
Q8K1N4	Spats2	18.6445	19.108	18.8796	18.7356	17.321	18.0042	17.6938	19.97	19.4548	19.8441	17.8115	19.5942	0.249177
Q9JLC8	Sacs	18.723	19.4465	17.3306	17.9141	15.4067	16.5469	18.8254	17.6577	19.7797	17.4376	17.9667	18.8672	0.247056
Q9D8T7	Slirp	18.6441	19.9747	20.7406	21.0065	17.5032	19.6849	20.03	19.2665	18.8958	18.9883	15.3779	18.622	0.241298
B9EJR8	Dnaaf5	18.0336	15.6938	16.9961	18.164	15.4755	15.9061	19.2692	18.2273	15.3955	17.541	17.5185	17.6719	0.238559
P02089	Hbb-b2	21.2924	22.2369	22.6889	19.3514	18.8938	16.1819	20.8523	21.2711	21.5664	20.9587	21.9439	21.7035	0.238121
Q925N0	Sfxn5	19.4548	18.467	16.0778	18.3092	17.6008	15.5729	15.3544	17.5481	20.3476	20.1205	19.7275	20.0912	0.236435
P32037	Slc2a3	20.0432	20.9102	19.1122	20.3335	16.971	17.1882	18.4994	19.8101	20.7716	21.4319	20.6435	19.5391	0.231645
A2AHC3	Camsap1	17.7677	16.3458	17.6878	18.0289	15.777	17.4054	24.0183	24.0408	20.3168	14.2656	16.6427	16.9874	0.224835
Q0GNC1	Inf2	18.8287	18.3729	18.3658	17.4245	15.4093	16.6093	18.5783	15.8248	14.2486	18.8128	15.6562	14.194	0.222721
Q8K1R3	Pnpt1	18.4827	19.7579	17.1726	18.0227	17.7967	13.5564	14.5517	18.6348	21.6412	22.7128	17.9125	21.0586	0.220761
E9PUL5	Prrt2	19.8339	19.8681	20.6272	19.6503	15.8251	17.6548	19.0409	18.3404	21.6808	21.5166	20.0464	20.0066	0.220464
Q922Q4	Pycr2	20.4506	19.4993	21.6808	20.2377	17.9111	18.3277	19.8677	17.2448	19.2813	19.2273	19.4134	17.0425	0.214503
Q91V88	Npnt	20.1322	19.7814	19.3536	19.824	18.3839	18.6502	20.0968	18.3325	19.1679	17.6789	18.862	18.4757	0.214216
Q91YJ5	Mtif2	17.8964	19.7247	22.8318	22.9698	16.9934	14.1077	17.6377	17.9097	15.299	15.4807	12.5473	20.9281	0.210759
A2AUC9	Klhl41	19.4718	19.1778	18.6926	15.7265	17.5554	14.3657	19.5972	19.9673	18.4287	17.7961	18.2	18.3255	0.208933
Q9DBS1	Tmem43	20.4554	20.7051	18.7102	19.1533	16.99	16.3168	19.5506	20.1045	19.5969	20.4684	20.1499	18.7421	0.203803
Q8CH02	Sugp1	21.2086	21.9217	18.9087	19.6438	17.6228	18.1171	19.6741	17.8128	18.5064	19.6694	17.3039	17.6889	0.195692
Q9Z1W8	Atp12a	16.6041	19.0096	20.3018	19.2729	14.7768	12.9503	20.2773	20.4065	14.7223	18.2377	21.7596	20.9792	0.184919
Q8K2V6	Ipo11	19.484	21.1649	18.9342	18.969	15.5006	16.656	17.1744	18.5719	14.9449	17.5451	17.1526	17.0289	0.182256
P54116	Stom	18.2218	18.3724	17.9381	19.9376	17.1442	15.215	18.3081	17.1919	19.72	19.6091	19.2487	19.2516	0.179404
Q9QZM0	Ubqln2	17.3531	18.7597	18.6882	18.1263	16.6282	15.6568	20.2413	17.506	18.273	19.4966	17.1357	18.6393	0.175588
Q6ZQ88	Kdm1a	18.8499	19.6661	14.4847	17.1805	14.3586	13.5251	17.7162	19.9242	18.2702	16.929	16.8538	18.5335	0.172945
Q8R2Q4	Gfm2	18.9419	16.8172	17.9677	18.8703	14.8775	15.0904	18.0134	19.0931	17.1886	18.3098	18.0106	18.9394	0.171531
Q9JJ59	Abcb9	19.4653	18.7283	18.4701	18.6474	18.6011	17.0971	19.9195	18.9994	18.6932	18.268	21.1978	18.7592	0.167892
Q5SSM3	Arhgap44	18.8255	16.2921	14.5092	14.3847	15.3313	16.5653	16.4357	18.2266	16.8273	16.9168	17.0653	16.9227	0.163618
O35098	Dpysl4	19.487	19.8568	18.4452	16.7714	15.897	13.4828	19.2976	18.7086	18.8314	20.1231	18.7152	17.6966	0.162613
Q9QZN4	Fbxo6	20.5087	19.2238	19.6636	19.3826	18.7773	17.6901	16.8757	18.5689	20.2456	19.4715	16.8272	16.4046	0.161398
Q6ZWY3	Rps27l	21.6269	21.5498	20.7075	19.834	17.3525	17.346	22.2384	22.6801	21.2424	21.1302	18.4013	21.9648	0.15993
Q9D415	Dlgap1	20.0197	19.5109	19.5368	19.6837	17.1813	16.6457	18.0247	16.9975	18.6596	17.6913	17.5059	17.9063	0.15962
Q9WUR9	Ak4	18.7654	19.2433	18.3153	18.2326	16.0139	15.5754	18.6085	18.6823	18.4015	19.8513	17.4004	19.8652	0.158653
Q5SRX1	Tom1l2	18.8206	18.3534	19.1083	20.598	16.1811	18.9352	21.3141	21.4816	19.8306	18.9776	17.5581	20.6089	0.15791
O54749	Cyp2j5	20.1455	20.5228	16.0089	19.0532	15.377	16.0631	19.1738	19.5811	19.5696	20.0934	19.2544	18.4358	0.154718
P98086	C1qa	21.1103	21.5285	19.6346	19.6177	15.51	17.3023	21.9484	21.8838	21.1954	20.44	18.803	20.3067	0.151064
Q5I043	Usp28	20.4819	16.4767	18.4888	17.9437	14.5153	16.2489	17.9213	19.9987	17.9824	18.389	18.9037	19.5057	0.149941
Q8BM55	Tmem214	18.2114	18.5046	17.9048	20.1852	14.7652	15.7425	19.1776	19.1342	19.5543	18.6754	17.8359	18.8301	0.148482
Q3U213	Serac1	16.0204	18.6764	15.79	18.127	14.8276	16.0894	18.7215	17.0418	20.9933	17.7925	19.5222	15.1372	0.147969
Q8VI24	Satb2	16.6589	17.6126	18.0397	19.7134	13.8718	13.315	20.4809	19.5443	18.5888	18.5141	18.1729	15.5415	0.144082
Q8C419	Gpr158	16.7421	17.5209	16.9074	17.7132	14.8297	15.9439	14.9986	17.0203	19.6817	19.5423	19.449	17.3762	0.143764
O88346	Tnnt1	18.0756	18.8369	17.4111	18.2506	14.3669	17.9521	20.4472	20.2809	16.4562	17.0792	19.9639	19.9383	0.143345
Q99N28	Cadm3	18.9581	19.7405	20.3531	20.3028	17.5211	19.8685	18.1199	17.402	17.3855	15.4748	20.6745	19.4769	0.142566
Q61578	Fdxr	19.5637	18.8174	18.8966	18.5718	16.5462	18.546	21.601	19.3251	19.5863	19.0912	17.2719	22.0652	0.140014
Q62383	Supt6h	19.7654	18.8858	19.3623	19.1221	16.9321	17.6863	19.461	18.7589	19.3657	19.5676	19.648	19.4176	0.138422
Q9EQC5	Scyl1	16.5618	18.3843	18.9711	18.0993	13.4335	15.1316	17.4566	16.9637	19.7733	18.1305	18.7738	18.9883	0.134917
Q02789	Cacna1s	19.788	18.189	18.3991	18.7221	16.392	16.0583	18.5035	17.0273	18.2398	20.6309	20.9376	21.0566	0.134773
Q6DFW4	Nop58	18.5439	18.5677	18.1633	18.116	17.0538	16.6648	19.1701	18.9587	18.5389	18.6548	19.3477	17.0428	0.134153
Q6NV83	U2surp	19.0865	21.4411	18.0511	17.8817	17.0094	14.6905	19.9995	18.3663	20.1632	19.2216	19.9388	19.807	0.1337
Q6NWV3	Ift122	16.9764	19.1478	19.1448	18.7916	21.857	21.8788	18.7727	18.6635	18.8339	17.5161	18.2108	17.7711	0.130327
O88712	Ctbp1	20.607	20.2974	18.0487	20.6965	17.1049	16.9707	19.0848	20.3635	20.0698	20.1471	20.105	22.2954	0.130099
P35438	Grin1	19.2759	18.5076	19.5317	18.6861	16.8328	16.6537	19.5822	19.6445	18.9643	19.0626	18.9618	18.5228	0.129308
Q60992	Vav2	22.047	22.2423	20.5515	20.7463	17.4551	16.1936	19.2833	18.1548	18.8157	18.1384	17.8494	15.7245	0.128314
Q91WC3	Acsl6	17.8493	16.7556	17.5028	18.3393	16.968	16.7455	17.9119	22.2431	18.4261	19.2174	17.758	16.8277	0.124305
Q3U962	Col5a2	18.8364	19.6464	19.4	18.443	18.4863	17.279	17.7327	18.2248	16.8781	18.7357	17.6437	18.4407	0.122405
Q9R0A0	Pex14	17.2613	18.3765	16.6832	17.9916	16.4581	15.9159	17.0796	17.0117	18.131	18.7269	19.1646	17.8726	0.121582
Q8R1N4	Nudcd3	20.7155	16.4843	21.101	21.4492	19.3988	19.4319	16.2184	15.6147	19.4733	19.4004	18.976	18.5989	0.121258
Q99P30	Nudt7	18.845	18.9444	18.5427	19.7497	17.8889	16.494	20.3134	19.048	19.225	18.4402	20.8266	18.7134	0.118517
Q3UNH4	Gprin1	19.8031	18.9654	17.7411	17.8773	13.6956	14.2611	19.4723	18.4514	20.2599	19.2773	17.2567	19.0981	0.114431
Q8VDC1	Fyco1	20.0761	19.2888	18.8926	19.0195	17.3795	17.8172	21.3475	20.0227	17.9423	19.6696	19.1656	21.2708	0.112839
P14901	Hmox1	22.4581	20.023	21.1249	19.1546	18.3061	17.1394	21.4768	21.6005	18.7725	21.4689	22.5265	22.417	0.11225
P03386	env	15.9808	15.442	19.7162	17.1098	14.7912	16.2748	15.8899	17.6191	20.442	20.4504	18.0813	17.5668	0.109492
Q91XE4	Acy3	19.119	20.372	19.5722	19.2451	16.1844	16.7243	20.126	20.5553	20.2624	19.8889	18.3918	20.0428	0.105059
Q5XG73	Acbd5	18.6204	15.6857	18.5488	19.0338	17.1332	15.5186	19.4686	19.0015	17.2555	18.8501	19.0234	18.5468	0.102714
Q9D0G0	Mrps30	20.5444	20.7342	21.7667	22.0852	17.1571	16.1783	18.2764	15.8215	16.4085	17.2937	19.9969	17.9113	0.101029
Q9D4H8	Cul2	19.3076	19.2101	18.9274	19.0726	17.3853	16.1903	18.6834	20.28	20.1268	19.6616	20.2426	18.1533	0.0945879
P25976	Ubtf	21.1472	20.9004	18.5265	18.7351	17.664	16.4597	21.0116	21.4042	21.6011	21.4252	18.6409	19.3861	0.0939548
Q6P4S6	Sik3	16.1457	20.5672	18.637	20.4593	16.7869	15.3774	20.2496	19.6483	20.5639	21.003	19.8041	17.952	0.0925266
P57724	Pcbp4	20.821	19.6773	16.8234	17.8981	19.8174	19.2634	23.1968	22.9139	18.7041	18.5762	19.8759	23.715	0.0918653
Q6ZQ73	Cand2	19.6209	19.7968	21.3345	21.3143	15.4481	17.183	16.4957	17.6105	17.908	17.9804	17.306	16.0318	0.0911334
P97798	Neo1	18.004	19.6165	15.648	17.2728	17.0481	16.169	18.025	17.9109	18.945	19.7093	17.3697	19.6919	0.0905065
Q8CI78	Rmnd1	17.1758	18.8289	17.58	18.7527	14.8578	15.3984	18.6598	19.8995	20.329	19.9452	15.452	19.7451	0.0884799
P70268	Pkn1	18.8161	18.6918	15.5043	17.3509	15.173	14.0738	20.8455	20.7405	18.9365	18.6447	14.9587	19.0138	0.0865806
Q9Z0W3	Nup160	17.8905	17.8245	18.9575	19.4549	22.0962	22.7675	18.4142	18.2889	17.8058	18.8152	17.516	18.0363	0.0860346
P04187	Gzmb	18.1994	17.569	17.8973	17.0015	13.7953	18.4925	19.391	18.989	20.0744	15.6676	19.6314	21.063	0.0840772
Q4LDG0	Slc27a5	21.0636	20.9872	16.6709	17.6031	17.1906	16.5922	14.4038	14.1907	15.3006	14.174	18.7986	18.7406	0.0825993
P55066	Ncan	19.7498	19.0238	19.3572	19.4151	14.7685	16.4851	19.796	20.8506	19.8427	19.2203	19.6845	19.3733	0.0824016
Q61391	Mme	18.7543	18.8763	17.9187	18.2968	16.4871	17.2112	18.9613	23.3475	18.6018	19.2035	19.8021	17.8205	0.0817374
Q5SUA5	Myo1g	20.6327	18.7429	17.8638	17.8833	17.0901	16.9031	17.2497	15.3284	16.3023	18.1069	17.8791	15.7356	0.0803001
Q8R4U6	Top1mt	18.5135	19.0102	18.344	17.378	12.9642	16.0216	20.5057	20.4669	17.3457	16.586	21.0266	20.5074	0.0787458
Q6DIA2	Exoc3l4	14.9866	18.0442	18.5656	18.5328	16.8691	15.9092	19.6387	19.7952	17.6365	18.5606	18.1056	17.677	0.0771942
Q8K2F0	Brd3	15.286	18.3479	15.2247	17.5565	14.6807	16.2415	18.3487	15.46	16.6106	19.3975	18.444	19.6119	0.076946
P62915	Gtf2b	20.2759	20.3762	18.9349	18.245	14.6968	16.6503	20.8863	20.0888	21.5009	20.2865	18.4789	19.7007	0.0768582
Q8BH74	Nup107	18.648	18.7287	17.2443	17.7302	13.921	15.8916	18.8771	18.4554	19.4256	18.4001	17.6349	18.7515	0.0763355
Q61164	Ctcf	17.5123	19.3344	18.3544	17.7065	17.0951	18.1118	18.8009	19.5589	16.7601	20.4524	20.2742	19.994	0.0748574
Q9DB29	Iah1	19.1326	21.1367	15.9691	17.5463	15.9051	16.915	19.2257	19.2404	18.0445	19.9625	20.5833	20.5577	0.0741042
Q9ESN9	Mapk8ip3	17.0914	18.2009	18.2577	18.9179	16.0103	16.4837	19.5561	17.5999	18.3328	18.3915	18.483	19.0878	0.0733765
Q6VNB8	Wdfy3	18.7767	18.4866	16.68	17.8553	15.3937	16.6136	19.3963	19.0049	19.4329	18.5601	17.1621	17.9606	0.0730726
Q8BUR4	Dock1	20.0427	18.9233	18.9472	18.3588	15.1816	16.5085	21.1981	21.139	20.309	18.989	21.5337	17.0458	0.0728655
Q8C3X8	Lmf2	18.4207	21.304	17.1312	19.1194	13.8865	14.7242	20.7516	17.122	21.6486	18.6613	21.6226	21.5724	0.069662
Q9JI91	Actn2	18.8078	16.0216	18.7772	19.1139	15.4346	15.494	20.4813	20.5753	18.2361	17.7336	19.3249	18.1776	0.0687154
Q8JZY4	Prorp	20.7048	21.3919	19.6715	19.2605	18.0922	16.1744	21.3133	21.2626	20.7554	21.5761	19.7459	20.6206	0.0682029
Q3UX10	Tubal3	14.4853	18.9288	19.8838	19.6912	15.9187	14.7434	20.0674	20.1306	19.0654	19.1395	18.6712	19.4906	0.0676382
P17183	Eno2	19.0605	19.0728	19.0989	19.1275	18.1472	16.7254	19.9803	21.3284	25.9969	19.9066	18.5174	19.6992	0.0669522
P11930	Nudt19	19.8515	18.8537	19.0828	20.2575	14.5963	17.1551	20.4096	19.2954	18.6163	19.67	23.2848	23.2899	0.0668613
Q61553	Fscn1	15.7923	16.894	16.5958	18.84	17.2526	16.3999	18.7156	19.6624	15.9335	18.6236	19.1348	18.132	0.0657307
Q9DBD5	Pelp1	16.4852	16.4533	16.3624	19.8054	17.3865	18.2801	21.9437	18.5838	20.4228	20.9804	22.5511	15.4077	0.0638179
Q61644	Pacsin1	18.6525	17.968	14.9847	18.07	16.1243	15.7519	17.8785	18.7482	17.7099	18.8289	17.7105	18.9439	0.0621989
Q80VA0	Galnt7	15.4614	16.5878	17.218	18.7404	14.7977	15.1408	16.5397	16.8353	18.1506	18.4847	18.4546	18.5076	0.0607996
Q91X34	Baat	21.3807	20.4609	20.9049	19.4983	18.9766	18.9805	17.2277	20.0594	16.9492	19.7173	16.005	19.7247	0.0606937
Q9DBB4	Naa16	18.5693	17.8692	16.396	19.0258	15.6732	15.583	20.108	18.3731	18.8581	18.42	19.5621	17.1943	0.0603678
Q6ZQ58	Larp1	17.7656	18.0619	18.9869	19.4856	17.6205	17.2186	20.7694	20.494	19.1025	19.5676	19.3832	17.4449	0.0599688
Q8K441	Abca6	21.436	17.9501	16.4945	17.2039	15.5824	15.4788	18.3662	19.7948	18.9499	19.3375	19.6254	20.0056	0.059456
Q9EQZ7	Rims2	19.4809	18.4445	17.2548	17.8164	15.771	15.4427	15.3363	19.5524	21.3607	21.2771	19.7964	21.7389	0.0588458
O35904	Pik3cd	16.8951	18.8119	17.7948	17.9193	17.5436	15.952	17.8738	17.783	19.2827	20.5584	17.8796	19.3125	0.0587679
Q8C9B9	Dido1	19.7776	18.3936	19.2397	18.9641	21.1162	20.9315	18.5142	20.3331	17.5476	18.3661	18.2542	17.4099	0.0564235
Q8K0Z7	Taco1	14.8094	19.6671	15.7266	19.3917	18.5188	18.6189	19.2319	20.4803	20.0427	19.9859	19.3249	18.8734	0.0554599
Q91WT9	Cbs	21.3164	14.4497	20.0827	17.5647	18.0809	18.4042	20.2415	19.2435	22.7035	22.8586	19.6538	20.2899	0.0540533
Q99J08	Sec14l2	18.3178	19.5002	18.2287	18.7455	17.4933	17.1696	18.2117	18.7972	19.1067	21.2568	19.147	20.6435	0.0538428
O88809	Dcx	20.6914	18.7731	16.0578	16.106	16.602	15.1785	21.6382	18.2608	17.9567	18.8941	19.6983	20.4985	0.0522527
O88477	Igf2bp1	16.7633	18.8281	17.2589	16.8221	14.3638	13.5241	19.0127	18.6687	19.651	19.9366	15.4095	18.6846	0.0514991
Q6A009	Ltn1	18.3755	18.1312	19.5995	18.9612	15.0475	15.9472	19.1262	18.4641	19.7671	19.4807	19.9224	19.4167	0.0507094
Q6NS52	Dgkb	19.7274	22.2586	22.3866	19.1443	20.6301	20.5791	18.9025	22.0067	17.5421	15.2926	18.5475	18.5824	0.0502169
Q61789	Lama3	18.9131	17.8107	18.3979	17.8329	15.1254	17.3775	19.1882	19.323	17.8685	19.3979	18.29	19.43	0.0500363
Q60949	Tbc1d1	19.8005	20.0049	19.5603	18.3513	16.5626	16.96	15.661	17.2762	18.1149	17.2324	17.3521	15.7178	0.0481648
Q9Z2W8	Gria4	18.934	19.2471	18.5876	18.8653	15.5974	15.4941	21.2352	20.937	18.3187	21.1977	18.6671	18.7791	0.0473189
Q9D5R2	Wdr20	19.5078	19.6822	20.5929	20.1714	18.3059	19.6708	19.2444	18.603	17.1068	18.3838	19.8338	16.4159	0.0468982
Q8R5H1	Usp15	18.5061	17.8449	17.9407	17.1492	17.7719	15.2532	21.6131	19.7912	19.8864	18.6016	18.024	17.3204	0.0450381
Q8CIG8	Prmt5	18.73	18.2722	19.4899	19.5313	16.9136	16.1907	21.8767	18.0465	19.9552	20.057	19.5682	20.0004	0.0439576
Q8K3G9	Appl2	19.4654	19.8672	18.2769	19.3	17.1517	17.4646	20.4329	19.7059	19.8164	19.547	19.4687	19.2964	0.0438356
Q7TSJ6	Lats2	19.9587	19.3404	19.0657	20.4349	16.8368	17.4287	17.637	18.2562	13.338	17.5523	17.6506	14.8203	0.0433098
O88343	Slc4a4	19.2049	17.561	17.4918	16.5138	15.8474	15.6264	19.4284	19.2455	18.4444	17.1306	18.8502	18.1644	0.0413576
Q64436	Atp4a	20.2681	20.2417	19.2339	19.1177	17.4242	17.1399	20.2687	18.8161	20.4336	21.0456	21.1016	20.945	0.0412928
O35701	Matn3	15.2298	20.2005	17.979	18.7527	17.0139	17.2883	18.5925	17.933	20.79	19.4674	20.868	21.1974	0.0411857
Q0VGB7	Ppp4r2	18.8408	19.641	18.77	20.0658	16.5516	17.766	19.4675	22.1662	20.5534	20.5505	20.3027	18.6448	0.0406937
Q8K4L0	Ddx54	18.895	16.5153	19.7757	17.4947	16.9822	15.9578	19.3566	17.3177	19.5485	20.5194	19.149	20.8302	0.0397083
P11034	Mcpt1	20.7598	19.6508	20.5824	20.6701	16.1561	15.9701	21.3189	21.0476	20.2248	20.7214	22.2079	22.3471	0.0396653
P41233	Abca1	17.4938	17.761	18.0668	17.5645	15.5216	15.1697	19.9574	18.2193	18.5367	19.0732	16.8877	18.286	0.0386799
Q69Z99	Znf512	19.5417	19.5477	19.8065	20.1529	17.0203	17.3724	19.9731	19.4088	20.6722	20.6266	20.3668	20.8987	0.0382728
Q8VDD9	Phip	19.4513	19.4754	18.9009	17.0674	14.5841	14.6533	20.3908	19.3572	18.3689	20.0543	19.7387	20.5949	0.0366376
Q9Z0H3	Smarcb1	18.6083	20.1352	17.9499	15.2726	14.5107	15.5907	20.4552	20.4041	18.3987	18.2981	18.6205	20.5138	0.0366272
P03921	Mtnd5	18.3434	19.4874	16.7878	17.591	16.0043	15.5528	20.4569	20.8742	20.6893	20.9123	17.5512	17.1206	0.0342017
Q8C5H8	Nadk2	19.5165	16.3547	19.4462	18.5167	16.3343	17.8462	20.0984	18.762	19.5162	19.1311	19.7412	19.8737	0.0335176
Q8VHE6	Dnah5	19.8134	19.8254	18.8256	18.8711	16.4388	16.4372	19.8116	19.7482	21.5307	22.0642	18.3737	21.7803	0.0312886
Q8K0D5	Gfm1	20.3756	19.8252	18.8595	18.8065	16.7469	16.2287	20.3353	20.2449	20.1396	20.1291	19.8509	20.3802	0.0311177
P33587	Proc	19.5538	18.8953	16.6418	16.5553	16.0451	16.4601	18.5782	18.5372	19.0619	19.2085	18.5647	21.1178	0.0310466
Q61140	Bcar1	19.3118	18.0073	18.5102	18.5628	15.1753	16.0526	19.8567	19.9535	19.633	19.394	18.6667	18.695	0.0305495
Q9Z2N8	Actl6a	20.6352	20.6671	19.2767	19.9367	18.2815	16.7054	21.2826	21.1125	20.7036	20.9163	20.6705	20.5981	0.0284717
Q9DCH6	Zfand6	19.521	15.5639	18.5226	17.3694	19.3982	17.3534	19.7307	20.1771	18.482	20.8945	19.5811	19.53	0.028318
Q8R4R6	Nup35	19.7958	19.0673	24.1941	18.2812	22.893	22.8537	18.0662	20.5319	20.0495	16.3878	15.742	13.6402	0.0278509
O88908	Soat2	18.7261	20.578	17.437	18.7018	18.0428	15.2261	20.5574	19.9227	20.7918	19.2551	19.4591	20.8478	0.0260805
Q61033	Tmpo	20.9121	21.4994	20.6168	20.6868	18.1382	18.519	18.7424	19.1065	17.6113	18.3111	18.2882	18.7605	0.0248266
Q0VGU4	Vgf	16.9611	15.3985	18.4913	17.4169	13.8772	17.003	17.1994	20.6325	17.8212	20.6459	18.3794	18.7659	0.023186
Q61176	Arg1	19.8647	20.7264	19.9606	19.4095	17.8103	17.4815	21.7376	20.4904	22.8306	20.0784	20.1914	21.0016	0.0219141
Q3UN04	Usp30	20.1068	20.4236	18.0884	18.0068	16.6042	15.9766	20.0569	19.9446	20.5104	19.9469	20.4057	20.5709	0.020648
Q9CTY5	Micu3	18.5768	18.2148	21.1679	21.2693	19.847	19.8861	16.9844	16.461	18.7702	18.4116	18.0902	19.0921	0.0194181
Q8VCC2	Ces1	16.0481	16.805	18.0697	18.1836	14.4055	15.7351	18.4843	19.1414	18.9	19.8706	16.715	18.4563	0.0188156
O35206	Col15a1	20.5966	20.7161	18.744	18.3891	16.4162	17.54	20.3139	20.3809	21.0768	21.9647	20.786	20.3208	0.0186232
Q9Z329	Itpr2	19.2564	18.5367	18.1243	17.3985	15.5029	16.4126	18.3021	18.6943	21.0724	19.9419	18.9509	20.4191	0.018525
Q9JHH6	Cpb2	19.5539	14.5884	19.0255	20.5687	17.1084	16.8918	19.5104	21.4657	20.4668	20.7609	20.1505	21.2153	0.0181711
Q04690	Nf1	18.5196	18.5995	19.3105	19.3434	16.4155	16.5482	19.6787	19.7267	19.2882	19.8258	19.3878	21.3149	0.0176931
Q8BP48	Metap1	15.8798	19.4623	17.2545	19.7206	17.1668	17.9314	19.2256	20.2794	19.898	19.7413	19.3343	19.5396	0.0173003
Q8K4B0	Mta1	15.802	13.721	17.3907	17.5976	15.6943	13.0598	22.3839	19.4094	17.085	17.3845	17.1562	19.3585	0.0165272
Q9D8V0	Hm13	20.705	19.0954	16.1751	17.7936	15.9433	16.7128	21.7518	21.044	20.4515	19.2497	18.9258	20.165	0.0163005
Q6P2L7	Golm2	20.2378	20.4182	21.5841	21.8849	19.1253	19.732	21.3627	21.208	22.7699	22.7109	21.5177	22.4858	0.0162786
Q66X01	Nlrp9c	17.9795	17.2626	17.698	15.8322	14.6841	17.9304	16.1191	21.6558	19.663	20.5955	19.703	19.9529	0.016107
Q8CFE4	Scyl2	22.2923	19.9553	19.6957	19.8495	19.0818	18.8823	16.7202	19.3038	18.0194	17.8069	18.9343	18.1012	0.015404
Q3TJZ6	Fam98a	19.1332	18.3405	18.8817	20.3464	17.2506	16.3489	20.5414	20.3264	19.7806	19.8554	20.1425	20.1875	0.0141024
Q65Z40	Wapl	18.3996	18.2837	17.5929	16.8791	16.6085	16.2955	19.4137	18.9243	19.6288	19.7074	17.6697	17.8781	0.013978
P22315	Fech	19.6363	18.6488	18.8099	17.7551	16.7072	15.5536	21.3223	20.0047	19.6028	19.8147	19.1933	19.4536	0.013845
O54950	Prkag1	21.2888	17.8172	19.2989	16.1942	18.3951	15.3705	21.0064	21.0877	20.6281	20.2257	20.265	21.0476	0.0136868
Q8BKE6	Cyp20a1	18.0453	18.8532	18.6051	19.5157	17.6985	17.919	19.3308	20.6965	19.9256	19.8547	18.7505	19.1756	0.0134414
Q99LM2	Cdk5rap3	19.1518	18.5892	20.4465	19.9808	15.4212	18.072	21.1584	21.3967	21.2114	21.4946	19.648	20.9286	0.01279
Q8CGB3	Uaca	18.9715	19.5096	19.5307	19.2042	17.5196	17.6104	18.3931	20.3143	21.0982	20.9968	20.8909	21.0777	0.0124827
Q9Z0K8	Vnn1	19.4321	15.0079	15.2796	18.5239	18.4714	14.7719	21.7427	19.9629	20.6014	20.7373	19.4792	17.7436	0.0122021
Q9D787	Ppil2	19.2317	18.9998	16.8426	17.0793	16.7198	18.0703	19.1518	19.9515	19.5555	19.6624	18.5452	19.1693	0.0121526
O08742	Gp5	15.9331	16.0486	18.079	18.3649	15.6064	14.9151	17.6579	18.7046	20.053	18.121	17.8086	19.1032	0.0120735
Q00724	Rbp4	19.4444	16.983	17.264	17.4453	15.7851	16.4786	19.0731	17.6459	22.3199	22.2918	18.7646	22.1519	0.0105044
P05555	Itgam	13.1117	15.8826	18.2788	16.188	14.9105	16.3888	20.0039	17.0802	17.84	18.8356	18.1019	18.1836	0.0103018
Q80VP1	Epn1	18.8395	18.7264	19.349	17.9028	17.0543	18.6403	19.8087	20.4067	18.9721	18.9436	20.7152	20.1783	0.0102777
P09041	Pgk2	18.5552	19.0045	19.1362	16.5767	15.5885	15.5391	20.1341	18.8774	19.9894	18.8108	20.5258	20.4729	0.010117
Q8BHZ0	Cyria	20.8171	21.5027	18.687	19.3258	20.19	20.3226	18.2066	17.0912	15.8817	19.2981	18.887	18.7098	0.00985113
Q8K2C7	Os9	18.8455	19.7165	18.2484	17.883	17.0158	17.0267	17.8352	19.2276	22.5599	22.9221	22.4121	22.5954	0.0096461
A2AGL3	Ryr3	17.9258	20.6348	18.3172	18.333	16.1295	16.4503	19.4768	20.1254	20.2792	20.2887	20.2209	20.398	0.00922417
Q810U3	Nfasc	17.8686	14.3675	15.9327	16.9373	15.3364	16.6278	17.0815	19.831	19.7244	19.6817	17.1353	17.9475	0.00917001
Q8BFU3	Rnf214	20.2799	18.7959	19.0744	20.1757	18.5672	17.9436	21.1553	19.6552	21.0175	20.8594	20.0099	20.9517	0.008885
P28652	Camk2b	17.9394	18.5694	16.9798	17.1923	16.101	17.6416	17.1986	20.9144	19.2011	19.8537	20.514	19.1946	0.00875874
Q61881	Mcm7	19.797	19.3963	17.849	17.4023	16.9029	16.0119	20.3563	19.9032	20.4948	19.4282	19.7334	19.5826	0.00858183
P32848	Pvalb	16.5037	18.7244	20.1343	19.2385	17.3525	16.2089	20.7186	19.8412	20.34	20.2385	20.1378	19.8328	0.00837433
O55528	L	18.2256	18.9103	18.7685	17.7247	17.486	16.9045	21.5827	21.049	19.3985	20.4706	19.3157	18.1736	0.00809068
Q9EPN1	Nbea	18.1122	16.7798	18.2978	18.2279	16.6578	16.7288	18.0607	19.2675	19.5173	18.6331	18.695	18.5134	0.00801914
P28660	Nckap1	17.6852	17.3115	16.3773	18.1501	14.0269	15.2092	19.8328	21.1445	17.94	19.2811	18.7696	17.9803	0.00796821
Q924C1	Xpo5	20.7824	19.7314	17.9097	18.5755	15.7315	15.7404	20.737	20.3284	21.2017	21.0241	21.1755	21.1802	0.00735723
Q9EPQ8	Tcf20	19.9255	19.2299	19.7855	18.9311	17.8786	16.9499	19.7063	20.2941	21.2165	20.2388	21.0529	21.0504	0.00681921
O08582	Gtpbp1	18.4449	16.2082	16.9287	17.9321	13.3038	16.9367	19.705	19.2093	18.755	19.1674	20.2027	18.6612	0.00655361
Q8QZV7	IntS13	16.4829	17.4622	17.5835	16.8198	17.4016	14.5377	18.9676	19.5469	19.1516	17.6009	18.3973	18.1049	0.00617919
P20444	Prkca	16.9442	17.1429	19.5672	18.7417	13.2657	15.7291	19.3534	21.7785	22.0026	20.4079	19.3919	19.8709	0.00615471
Q5U458	Dnajc11	17.4949	17.3976	18.3936	16.5253	14.8729	15.303	16.2995	20.5406	20.9746	19.7872	20.7232	20.738	0.00603364
Q9CZW4	Acsl3	17.883	18.7689	17.2408	18.759	17.7712	17.3489	20.1442	18.8875	20.7839	18.4137	20.5762	19.0877	0.00589595
Q8K224	Nat10	17.3405	15.7021	15.9975	18.0898	14.1395	13.6358	17.4739	17.1358	19.5135	20.4671	19.3594	19.9557	0.00559617
Q8BWQ6	Vps35l	18.9582	17.3724	17.7748	16.5354	13.3771	15.7803	20.0457	18.9451	20.268	20.4726	18.1682	20.3562	0.00558572
P56655	Cyp2c38	17.3792	20.0649	18.6373	18.4702	16.0941	15.7947	20.0073	20.6928	20.5133	19.7398	19.9902	20.1107	0.0051403
Q6PGC1	Dhx29	19.5208	18.5932	17.6016	16.6866	15.0681	15.9815	19.711	19.6334	19.4588	20.6107	19.3204	19.7813	0.00505481
A2AQP0	Myh7b	17.7488	18.7772	17.0285	16.6671	14.1208	15.0102	18.6691	19.4884	18.6859	19.2861	19.7949	19.2427	0.00468931
Q9D6Y9	Gbe1	19.462	19.5587	18.739	19.4181	16.2439	16.3386	21.6163	20.733	19.8977	21.2223	20.4268	20.8689	0.00463232
P33434	Mmp2	17.1345	18.3588	17.4257	14.487	14.3299	15.0667	18.6299	18.7658	19.3455	19.624	18.43	18.1246	0.00452429
Q60715	P4ha1	18.7661	18.1698	16.998	18.3071	18.0009	17.3285	18.6505	18.3084	21.4147	21.5909	21.5172	21.4039	0.00406995
Q9DBY8	Nvl	20.2375	18.1467	18.1187	17.598	15.7878	16.3057	20.3371	20.5715	20.3178	20.8011	19.2308	20.1159	0.0039948
Q8R1V4	Tmed4	21.8668	18.6778	20.1131	18.4585	17.9235	17.4098	21.943	21.8884	21.7855	21.711	21.1602	21.2653	0.00393509
Q8JZX4	Rbm17	20.8539	20.9247	18.4086	19.0622	17.8211	15.9283	20.7893	20.8325	22.8705	22.8619	22.7603	22.7218	0.00385684
Q6IFZ6	Krt77	18.6608	18.0636	20.2687	17.1224	17.3709	16.0821	19.4032	19.6201	20.676	20.5442	20.9814	21.5633	0.00381701
Q8R5M8	Cadm1	16.293	18.6723	17.9344	18.2629	17.5139	18.0673	20.3534	20.5415	20.9048	19.7477	18.7098	18.4746	0.00368152
Q62203	Sf3a2	17.431	16.7257	20.2871	17.9912	17.3717	14.7196	20.6257	20.893	22.0998	21.8215	19.7061	19.3909	0.0031028
O70566	Diaph2	20.8571	20.3878	19.2267	19.0109	19.7513	19.7129	18.8335	18.5787	18.3394	19.1448	18.1859	17.741	0.0030487
Q61092	Lamc2	15.558	17.1984	16.9717	15.2724	16.376	14.2983	20.5373	18.4213	19.7946	16.1526	19.748	20.4268	0.00266544
Q91VT4	Cbr4	21.5492	21.8521	20.7371	20.3633	18.6309	18.8901	18.4771	18.5416	17.2381	17.9993	16.1705	17.9164	0.00259708
Q922Y1	Ubxn1	18.1022	19.3273	15.6462	17.0399	18.3359	16.1421	18.4674	19.3889	22.5835	22.6418	21.8446	21.8971	0.00243878
P15089	Cpa3	13.6965	17.3193	16.4435	18.27	15.0406	16.5684	17.5293	18.7637	20.8751	19.9854	20.3113	21.0106	0.00224849
Q8C163	Exog	19.7776	19.857	17.5263	18.1767	16.6672	18.0141	16.6417	13.8031	15.7691	16.6779	15.4086	15.2131	0.00222109
Q59J78	Ndufaf2	21.601	19.5665	18.025	19.0249	17.8065	16.3692	21.3709	21.2009	22.2775	22.3219	21.7744	22.0137	0.00212382
O70325	Gpx4	20.481	21.1017	17.2932	15.9452	16.7847	16.1335	22.4988	22.1763	22.1621	21.4624	21.5847	21.1531	0.00211058
Q6NXI6	Rprd2	19.0231	18.0649	17.6429	17.0863	16.0722	16.308	19.3343	19.5101	19.8122	20.5356	18.3711	20.1337	0.00209918
Q9WVD5	Slc25a15	19.2063	19.4348	18.6613	19.7876	16.2899	17.7933	20.4931	21.4507	20.6931	21.1795	20.4694	20.6944	0.00197987
Q91XU3	Pip4k2c	20.0533	18.8526	19.4327	19.4392	16.0598	17.4833	21.319	20.9909	21.0134	21.1781	21.8914	21.3271	0.00142673
Q9D3P8	Plgrkt	21.7313	20.9573	18.9501	18.355	16.93	17.2311	21.4591	21.528	24.6924	24.6693	24.9773	24.8778	0.0013266
Q9CXI5	Manf	20.0163	20.3744	18.3577	18.2364	18.0117	17.5414	22.0255	21.2928	20.6808	20.7532	20.5589	21.0566	0.00128458
P59481	Lman2l	18.8108	16.8619	19.9518	19.8277	18.6997	18.9931	21.2394	21.359	20.4177	21.0467	20.956	20.8316	0.00119034
Q91YE7	Rbm5	18.0449	18.3545	19.1306	16.8959	16.3837	17.2411	20.1368	19.1907	20.3047	19.8239	19.7529	19.1745	0.00115922
Q9EQY0	Ern1	20.7644	18.7826	18.5437	18.5218	16.7955	15.6595	21.421	21.4101	21.5385	21.3989	21.4836	21.3668	0.00110561
Q60996	Ppp2r5c	15.4459	15.7055	18.1578	17.1431	16.4623	16.6503	20.4314	20.3761	18.2359	19.852	17.7555	20.0334	0.000980436
Q8VCC1	Hpgd	19.0953	16.7201	18.5193	17.8419	15.4477	16.7165	19.6031	24.7073	20.8426	21.4007	21.3093	21.4767	0.000820287
Q3SXB8	Colec11	17.4997	17.3681	19.7732	19.0356	16.2902	15.9074	20.7321	20.932	21.0235	21.3769	20.6763	20.0189	0.000635434
Q78JN3	Eci3	17.7213	19.3133	18.4913	18.1251	16.3612	16.4968	20.8402	19.5043	20.3693	20.3937	20.1502	21.61	0.000583182
O70310	Nmt1	17.4909	16.9955	16.7856	18.7074	19.1937	18.8739	21.7257	20.774	21.5818	21.6371	21.1542	19.0484	0.000525494
Q8R1M0	Hmces	16.587	17.9694	20.1498	19.4718	16.6315	18.1563	20.6763	20.7599	21.2054	21.5761	21.9759	21.8662	0.000522292
Q9EQG3	Scel	18.6165	18.8697	17.6276	17.1659	16.6187	16.3569	20.502	20.4907	20.3419	18.7737	20.3503	20.0099	0.000489566
O35618	Mdm4	16.6165	16.0085	17.602	15.6318	17.1163	17.4862	19.7429	20.2093	22.8016	21.2411	18.8064	19.0427	0.000445916
O08759	Ube3a	16.7689	17.0759	16.3253	17.1553	15.0211	15.6736	20.0717	19.0799	19.8427	17.9341	17.9218	19.8638	0.000368868
P50136	Bckdha	18.8149	16.664	18.3232	17.4643	17.8789	16.3127	20.37	22.5158	21.9874	21.6209	19.7767	19.6669	0.000298259
Q9Z0T9	Itgb6	17.0049	19.3129	17.9457	17.1496	16.1608	16.1633	20.4585	20.3559	19.893	19.2915	20.4249	20.5139	0.000282894
Q9CY16	Mrps28	18.5516	18.2713	18.4181	17.1012	17.6513	17.7999	18.8785	20.3351	19.511	19.8646	19.4394	19.5507	0.000278956
O88735	Map7	15.5988	16.4528	17.3935	17.6432	13.5237	13.2778	20.9377	20.9458	19.3641	19.7632	20.6257	20.6861	0.000172268
Q8CCS6	Pabpn1	20.6915	21.4457	19.7895	20.755	18.8903	17.9478	22.798	23.0829	23.0132	23.2748	23.156	23.7603	0.000147967
P46412	Gpx3	19.4354	19.325	17.8158	18.9847	16.2826	17.3418	21.1034	21.4911	21.7598	20.8864	21.313	21.7233	0.000140431
O70370	Ctss	17.9752	18.1102	18.2626	15.954	16.6808	16.1056	20.4596	21.3354	19.0458	21.1019	21.734	20.2713	0.000137743
Q7TQK1	Ints7	16.7728	16.4788	16.2443	18.0465	15.1412	16.8685	20.434	21.2164	19.4207	19.3394	19.8222	19.2808	5.41235e-05
P61255	Rpl26	19.5647	18.5444	16.9212	20.0212	16.9413	16.9235	22.4587	22.1457	21.7321	22.5001	22.2773	22.1568	4.43305e-05
Q99KK9	Hars2	18.1528	18.1597	16.7159	15.4437	16.8853	16.5629	21.6083	21.5322	20.0074	19.8014	20.4658	20.4325	3.93764e-05
Q9JHQ5	Lztfl1	18.6656	18.6654	17.8033	16.4532	16.188	15.1568	22.2235	21.3055	21.3512	22.217	21.6225	21.5606	2.19989e-05
P61164	Actr1a	18.3261	17.0227	18.2423	17.31	19.1709	19.3952	22.2269	22.3216	21.5662	21.656	21.8716	20.7049	1.79616e-05
Q8C1B1	Camsap2	15.8811	17.2914	17.5353	17.5645	16.3233	16.1402	19.6241	19.0016	20.9094	20.4791	20.1554	19.8686	1.47579e-05
Q9D7I9	Tgm5	17.8179	16.8501	15.5127	15.8544	15.7202	16.3961	19.2255	19.8385	20.0605	19.9825	19.3328	20.2569	5.39753e-06
Q8BGU2	Cbln2	19.6065	18.1332	19.1592	18.5977	18.2401	16.3389	25.4388	25.5285	23.9773	24.02	23.9054	24.0044	6.96747e-07

## Sheet: Tab2
Category	Term	Count	%	PValue	Genes	List Total	Pop Hits	Pop Total	Fold Enrichment	Bonferroni	Benjamini	FDR
KEGG_PATHWAY	mmu05022:Pathways of neurodegeneration - multiple diseases	10	8125-07-01	0.0116845	P28652, A2AGL3, Q9Z2W8, P03921, P61164, Q9EQY0, P46412, P20444, Q9Z329, Q8VHE6	74	471	9212	2.6430251907958913	0.8977291829592119	0.8721927208723623	0.872193
KEGG_PATHWAY	mmu04972:Pancreatic secretion	5	3.90625	0.0125811	P15089, Q9JHH6, P20444, O88343, Q9Z329	74	114	9212	5.459933617828355	0.914241764011913	0.8721927208723623	0.872193
KEGG_PATHWAY	mmu04971:Gastric acid secretion	4	3.125	0.0214615	Q64436, P28652, P20444, Q9Z329	74	75	9212	6.639279279279281	0.9851367064539759	0.8721927208723623	0.872193
KEGG_PATHWAY	mmu04728:Dopaminergic synapse	5	3.90625	0.0220526	P28652, Q60996, Q9Z2W8, P20444, Q9Z329	74	135	9212	4.61061061061061	0.9867806699499525	0.8721927208723623	0.872193
KEGG_PATHWAY	mmu04921:Oxytocin signaling pathway	5	3.90625	0.0329198	P28652, A2AGL3, O54950, P20444, Q9Z329	74	153	9212	4.068185832891715	0.9984874031696659	0.8721927208723623	0.872193
KEGG_PATHWAY	mmu04912:GnRH signaling pathway	4	3.125	0.0343448	P28652, P20444, Q9Z329, P33434	74	90	9212	5.5327327327327325	0.9988637344135161	0.8721927208723623	0.872193
KEGG_PATHWAY	mmu04810:Regulation of actin cytoskeleton	6	6875-04-01	0.0359667	P05555, O70566, P28660, Q9Z0T9, Q61140, Q91XU3	74	231	9212	3.2334152334152337	0.999179924108939	0.8721927208723623	0.872193
KEGG_PATHWAY	mmu04714:Thermogenesis	6	6875-04-01	0.0359667	O54950, P03921, Q9CZW4, Q59J78, Q9Z0H3, Q9Z2N8	74	231	9212	3.2334152334152337	0.999179924108939	0.8721927208723623	0.872193
KEGG_PATHWAY	mmu04713:Circadian entrainment	4	3.125	0.042534	P28652, A2AGL3, Q9Z2W8, P20444	74	98	9212	5.081081081081082	0.9997822652039043	0.9168450249527225	0.916845
KEGG_PATHWAY	mmu05146:Amoebiasis	4	3.125	0.05281119751680095	P05555, Q61092, Q61176, P20444	74	107	9212	4.653700429401364	0.9999731656105674	1.0	1.0
KEGG_PATHWAY	mmu04670:Leukocyte transendothelial migration	4	3.125	0.06684166360429639	P05555, Q61140, P20444, P33434	74	118	9212	4.219880897846999	0.9999985163344992	1.0	1.0
KEGG_PATHWAY	mmu04750:Inflammatory mediator regulation of TRP channels	4	3.125	0.07946013820194846	P56655, P28652, P20444, Q9Z329	74	127	9212	3.9208342200468187	0.9999998942539212	1.0	1.0
KEGG_PATHWAY	mmu05016:Huntington disease	6	6875-04-01	0.09084500993911199	Q9Z2W8, P03921, P61164, Q9EQY0, P46412, Q8VHE6	74	302	9212	2.473241453373904	0.9999999905429041	1.0	1.0
KEGG_PATHWAY	mmu04720:Long-term potentiation	3	2.34375	0.09859411453466392	P28652, P20444, Q9Z329	74	67	9212	5.574021782977007	0.9999999982029691	1.0	1.0

## Sheet: Tab3
Category	Term	Count	%	PValue	Genes	List Total	Pop Hits	Pop Total	Fold Enrichment	Bonferroni	Benjamini	FDR
KEGG_PATHWAY	mmu05100:Bacterial invasion of epithelial cells	7	2.422145328719723	0.0012562620534793763	Q8BUR4, P16056, Q91YD9, P05480, O35904, Q9R0Q6, Q8BPU7	147	76	9212	5.771929824561403	0.27516067103668995	0.17114741985794918	0.171147
KEGG_PATHWAY	mmu05135:Yersinia infection	9	3.1141868512110724	0.001337089217640228	Q8BUR4, Q9ES28, Q91YD9, P05480, O35904, Q9R0Q6, P70268, Q8BPU7, Q60992	147	135	9212	4.177777777777777	0.2900238373736972	0.17114741985794918	0.171147
KEGG_PATHWAY	mmu04146:Peroxisome	7	2.422145328719723	0.0023744070466916625	O35459, Q91X34, Q9R0A0, O09012, Q99P30, P11930, Q91WC3	147	86	9212	5.10077519379845	0.455872120875494	0.18009804644236174	0.180098
KEGG_PATHWAY	mmu04520:Adherens junction	7	2.422145328719723	0.0033332405956532454	Q8VHI6, P16056, Q91YD9, P05480, P55284, Q3U0S6, E9Q7X6	147	92	9212	4.768115942028985	0.574604052983412	0.18009804644236174	0.180098
KEGG_PATHWAY	mmu00140:Steroid hormone biosynthesis	7	2.422145328719723	0.0035175399695773777	P51661, P11714, Q8CIM7, Q9QZ82, Q62452, Q60991, Q91W64	147	93	9212	4.7168458781362	0.5942741976363823	0.18009804644236174	0.180098
KEGG_PATHWAY	mmu04142:Lysosome	8	2.768166089965398	0.0055738776338390035	Q571E4, Q9JJ59, Q9Z0M5, Q8R0H9, Q6PNC0, Q9R014, O89017, Q8VEB4	147	135	9212	3.71358024691358	0.7609073706884063	0.23781877904379747	0.237819
KEGG_PATHWAY	mmu05418:Fluid shear stress and atherosclerosis	8	2.768166089965398	0.008798391385079773	P19639, Q64471, P05480, P11214, P55284, P14901, O35904, P13597	147	147	9212	3.4104308390022675	0.8958950128971358	0.3007716505324858	0.300772
KEGG_PATHWAY	mmu04066:HIF-1 signaling pathway	7	2.422145328719723	0.00939911407914018	Q9D4H8, Q8BFP9, P14901, P17183, P21550, O35904, P22777	147	114	9212	3.8479532163742687	0.9108604814221501	0.3007716505324858	0.300772
KEGG_PATHWAY	mmu00120:Primary bile acid biosynthesis	3	1.0380622837370241	0.03233168564447401	Q91X34, Q4LDG0, Q60991	147	18	9212	10.444444444444445	0.9997781858360544	0.9196568361094828	0.919657
KEGG_PATHWAY	mmu03013:Nucleocytoplasmic transport	6	2.0761245674740483	0.038104537524537754	Q99LG2, Q3UYV9, Q8BH74, Q6ZQH8, Q8K2V6, Q9Z0W3	147	117	9212	3.2136752136752134	0.9999520557786584	0.9754761606281666	0.975476
KEGG_PATHWAY	mmu05204:Chemical carcinogenesis - DNA adducts	5	1.7301038062283738	0.044111484273284325	P52840, P19639, Q64471, Q62452, Q91W64	147	84	9212	3.7301587301587307	0.9999903560612459	1.0	1
KEGG_PATHWAY	mmu05132:Salmonella infection	9	3.1141868512110724	0.04783003781117287	Q8VHI6, Q8VDC1, Q91YD9, Q9CQD1, O35904, Q9R0Q6, P70268, Q8BPU7, Q3UX10	147	253	9212	2.2292490118577075	0.9999964444559704	1.0	1
KEGG_PATHWAY	mmu03320:PPAR signaling pathway	5	1.7301038062283738	0.052594344787467516	Q8C7G5, Q9Z2V4, P43883, Q4LDG0, Q91WC3	147	89	9212	3.52059925093633	0.9999990155151677	1.0	1
KEGG_PATHWAY	mmu05225:Hepatocellular carcinoma	7	2.422145328719723	0.05818289015795922	Q6PDG5, P16056, P19639, Q64471, P14901, O35904, Q8BSQ9	147	174	9212	2.5210727969348654	0.9999997835072086	1.0	1
KEGG_PATHWAY	mmu04666:Fc gamma R-mediated phagocytosis	5	1.7301038062283738	0.05997663595322893	Q8BUR4, Q8VHI6, O35904, Q9R0Q6, Q60992	147	93	9212	3.3691756272401436	0.9999998671095134	1.0	1
KEGG_PATHWAY	mmu04144:Endocytosis	9	3.1141868512110724	0.06729833214635039	Q9QZ88, Q91YD9, P05480, Q9CQD1, G3X9K3, Q9R0Q6, Q62420, P97390, Q3TES0	147	272	9212	2.073529411764706	0.9999999820466763	1.0	1

## Sheet: Tab4
UniProt code	Gene name	Jej1	Jej2	Jej3	Jej4	Jej5	Jej6	Ile1	Ile2	Ile3	Ile4	Ile5	Ile6	ttest
P63254	Crip1	25.0803	25.0321	25.7518	25.7554	25.9411	25.9441	27.0182	26.6717	26.3455	26.1366	23.3773	23.865	0.982035
Q07797	Lgals3bp	18.9229	21.7316	23.925	23.9724	22.1228	19.3009	22.1843	22.7473	21.6719	19.6917	21.5477	21.9082	0.970474
Q9Z0H4	Celf2	24.205	24.3204	24.3908	24.28	18.1464	24.2732	22.6817	24.0551	22.7929	22.9668	23.393	23.3504	0.95341
Q9DC23	Dnajc10	20.7599	23.376	22.8375	25.1417	22.864	22.9831	22.628	23.5026	23.1749	22.3629	23.0056	22.989	0.934794
Q921L5	Cog2	23.7091	23.5294	23.8529	20.9114	23.6705	23.7541	23.8826	22.3441	23.7448	23.1321	21.8786	24.7855	0.93106
Q80T19	Hamp2	23.9613	24.2609	21.3991	20.7097	19.9402	22.2521	22.7292	21.4246	21.9371	23.5201	21.4441	21.9065	0.927877
P84089	Erh	22.0912	22.4678	23.7566	23.7663	23.8011	23.8479	23.8192	25.4133	23.779	23.8655	21.5983	21.6382	0.927642
O35658	C1qbp	22.714	22.8993	23.1532	23.0449	23.0165	22.1054	24.3719	23.5991	22.5722	23.3397	21.5068	21.2093	0.918102
Q9D0M5	Dynll2	22.2799	22.195	22.5365	22.1786	22.5117	22.467	23.325	23.3075	23.7578	23.6571	20.8576	19.7775	0.904317
P56389	Cda	22.5005	23.1021	23.2884	23.6725	23.8685	24.0339	23.2804	24.302	23.9205	24.3205	21.2084	23.0048	0.895648
Q3TMH2	Scrn3	23.7915	23.7433	23.9251	19.3792	21.5141	23.8712	27.6375	23.2394	18.9571	23.2275	22.593	21.8297	0.881998
Q8BH43	Wasf2	23.4046	23.3319	19.171	20.9142	20.7319	25.2014	22.4744	22.7065	21.1371	22.362	22.5707	22.3974	0.876895
Q9D3D9	Atp5f1d	23.5599	22.8202	25.7214	25.7306	25.4125	25.2916	25.101	25.6703	24.9576	25.8891	22.8868	24.7191	0.867614
Q91V76		22.9248	22.0767	22.8013	22.8128	23.1875	23.6454	22.3475	23.1632	21.593	23.347	23.6948	23.7355	0.86213
Q9WTL7	Lypla2	20.5516	20.8231	22.9828	22.8322	22.3714	22.1069	22.4531	23.3694	21.2089	19.7968	22.5799	23.2765	0.813754
Q9CPU0	Glo1	23.3771	23.9755	23.5575	23.4099	24.8844	24.7888	24.3613	23.0942	23.6249	24.4381	25.2851	23.9453	0.768111
Q9ERF3	Skic8	21.6176	21.4865	22.2445	22.4139	21.9213	21.711	21.5817	24.0055	23.6118	23.2313	21.4696	19.0649	0.740575
P62301	Rps13	23.0419	23.4335	24.0192	23.8716	23.3683	23.481	24.625	24.5987	23.713	23.7615	23.3173	22.0814	0.728076
P97328	Khk	21.8105	21.7689	21.8932	21.8312	22.0168	21.9551	20.2589	20.6923	23.3533	23.675	20.8873	24.085	0.699739
P97372	Psme2	23.1465	23.0609	23.9759	23.8933	23.6265	24.9363	24.616	24.4394	23.5727	22.9197	23.3013	22.7772	0.696222
Q9CQ48	Nudcd2	21.5526	21.0169	21.3343	21.3317	21.7005	21.6559	21.4252	20.5991	22.2187	20.4058	22.8333	22.3797	0.625085
Q64012	Raly	25.2204	22.7482	21.0586	21.3965	23.5471	20.3425	22.7172	22.1877	23.9214	22.9266	22.8893	22.1982	0.603028
P56391	Cox6b1	24.9422	24.7431	25.5967	26.03	26.0131	25.602	25.5937	25.652	25.1212	24.9501	26.6814	26.0356	0.597294
P17533	Defa29	23.2785	23.3429	23.1076	23.6602	22.4234	22.3737	23.9467	23.9294	23.195	24.0121	22.5859	21.8826	0.596739
Q9JJU8	Sh3bgrl	23.045	23.7928	24.0127	23.9897	24.0589	23.8111	24.404	24.3292	23.916	23.6515	23.7352	23.4126	0.592014
Q9DAS9	Gng12	24.0289	24.9436	24.3985	23.9983	22.634	23.5424	24.0393	24.0633	23.9263	23.7792	24.4395	24.4961	0.571673
P62075	Timm13	24.1429	23.6127	24.223	24.2991	24.4124	23.2247	21.9999	22.4713	25.7783	23.4263	20.9278	25.7911	0.502988
Q99LB2	Dhrs4	22.9253	21.7772	21.3622	22.0783	23.2951	22.9501	22.322	22.927	23.1192	22.1322	21.7612	24.3505	0.467289
Q9CR21	Ndufab1	22.6448	22.5142	23.328	22.3705	22.1821	21.9198	22.648	22.8631	23.6143	22.0835	22.0633	23.2473	0.436971
P59470	Polr3b	19.0433	23.0174	22.2579	19.8922	20.9791	18.4779	20.7627	19.6401	21.3863	19.6972	24.2831	23.1658	0.428464
Q9DBH5	Lman2	22.7562	22.5891	21.8951	24.2689	21.0693	21.5512	23.4471	23.6648	22.4997	22.4074	21.7876	23.0396	0.424777
Q9EPB4	Pycard	23.7834	23.1877	24.4151	24.5205	24.693	24.7462	24.9969	24.9733	24.1555	23.9962	24.337	24.4782	0.402027
Q9QZ06	Tollip	21.488	20.5094	22.7678	23.5993	18.5461	19.3023	22.0891	22.0857	21.8092	23.8027	20.0975	21.2984	0.399366
G5E8V9	Arfip1	22.7172	22.1066	23.5358	23.5447	22.0095	22.0559	22.7798	22.928	23.3972	22.5377	22.7224	23.457	0.377497
Q9CQR2	Rps21	23.7367	23.8975	23.5487	23.566	24.3315	23.1138	24.2163	23.4168	25.4574	25.4875	23.6344	22.7179	0.373251
P49817	Cav1	21.963	23.0701	23.6849	23.9939	22.8081	22.1777	25.0269	25.0182	25.0149	24.8762	23.1275	19.7913	0.37206
P70158	Smpdl3a	20.8639	20.4108	21.0355	21.3116	20.7583	20.6337	20.833	22.9186	22.3742	20.646	18.6402	24.2502	0.366364
P62897	Cycs	23.7635	24.0449	24.7751	25.2496	25.503	25.4469	24.5436	24.6746	25.0808	25.1088	23.849	22.8719	0.36248
P97823	Lypla1	21.7299	24.9438	23.9433	23.7909	23.4523	23.1614	24.5225	24.3601	23.4807	23.5741	23.9912	23.7721	0.360276
Q8BPB0	Mob1b	22.1201	24.8344	19.5653	21.4454	21.5194	19.7947	22.1432	20.972	22.9855	22.9139	22.7417	22.3405	0.359424
Q5GH64	Xkr7	20.4431	19.4239	23.5079	23.1232	23.1629	23.8791	24.7547	24.3898	23.4632	22.4483	20.1198	24.4547	0.353012
Q9CX86	Hnrnpa0	26.7441	21.6312	22.2563	21.4709	22.7071	22.5408	24.9923	24.699	24.1089	23.8244	22.2466	22.7921	0.352711
Q9CZM2	Rpl15	23.5615	23.3409	23.3741	22.7522	22.1698	22.1604	23.8039	24.1569	23.1959	22.8709	22.8109	22.6226	0.349365
Q9JHC0	Gpx2	23.3866	24.9094	23.2004	23.4924	23.1699	22.9544	23.7429	23.8782	23.9024	22.8194	21.6084	22.2062	0.339204
Q9WTQ8	Timm23	22.6085	20.3255	23.762	23.7279	23.6922	23.5775	24.1346	23.6152	23.7712	22.6363	24.33	22.9413	0.336792
Q8K215	Lyrm4	21.9817	21.6865	20.7574	21.4876	20.6941	23.4802	22.8094	23.948	23.671	20.0317	22.1455	21.9033	0.326305
O55142	Rpl35a	20.3958	21.2286	22.0683	22.453	21.179	22.3829	22.2065	21.7625	19.7322	23.0049	23.4833	23.8441	0.323938
Q01730	Rsu1	23.3639	23.2693	23.675	23.676	22.6023	22.9105	24.2098	23.9095	23.8956	21.9637	23.9874	23.9104	0.323625
Q921F2	Tardbp	22.9337	22.5917	22.88	22.9199	23.1079	22.8761	23.5703	23.5611	23.2338	24.5097	21.4993	23.4923	0.322353
Q3KNM2	Marchf5	20.1509	20.6088	18.8288	21.1595	20.1985	21.1101	24.2633	18.442	20.4844	19.7495	23.15	21.9931	0.319587
P70372	Elavl1	21.533	21.857	22.6917	23.0947	21.6945	22.2926	22.7896	23.3341	24.1629	23.133	21.8523	21.1085	0.319309
P51807	Dynlt1	19.7292	22.7779	23.6057	23.3326	23.614	23.4071	23.4614	23.568	22.6029	25.1578	24.2157	22.2306	0.31644
Q9CR51	Atp6v1g1	21.8349	21.8409	22.2167	23.6854	21.4308	23.0947	23.043	22.7957	25.139	21.7408	23.074	22.2059	0.299645
C0HKG5	Rnaset2a	21.5031	17.5193	18.7897	22.1548	21.9398	16.2994	20.3547	19.7129	21.2324	22.1031	21.5776	20.6553	0.279693
P34884	Mif	24.9395	25.5737	25.4505	25.5473	25.8106	25.9187	25.7724	25.8683	23.1722	26.2286	24.1477	24.5435	0.275663
P29416	Hexa	17.6672	20.3593	19.746	20.4959	20.4583	18.9656	18.7439	29.0433	21.2952	18.9288	22.1134	19.5324	0.254434
Q9JKA5	Gpa33	23.1303	23.0624	22.4688	22.7136	21.685	21.623	23.673	21.9098	23.125	23.3765	22.1564	23.4088	0.246278
P14131	Rps16	24.1091	24.0616	24.1753	24.3457	23.332	23.6876	25.4311	25.7123	22.3558	25.4211	24.2329	24.4949	0.245366
Q9DB60	Prxl2b	20.5157	20.5298	21.5649	21.8227	21.3167	21.4179	23.0674	21.9073	22.5187	19.5083	22.492	21.8622	0.238867
Q80SY3	Atp6v0d2	24.1718	21.5266	18.524	21.4606	21.5435	21.1101	22.3648	20.7991	23.423	23.5853	22.6895	21.8538	0.237306
P62858	Rps28	24.4291	24.4161	24.0117	24.037	24.4074	24.3638	21.3491	26.3553	24.6765	26.4097	26.9139	26.9574	0.219438
Q8K0C5	Zg16	22.7335	22.8615	23.7812	23.7417	23.7454	23.9222	23.0249	23.0392	23.7308	23.2574	19.3278	22.8522	0.208192
Q9CQ22	Lamtor1	21.6916	21.8857	21.8427	21.3975	18.8195	18.6161	22.1379	22.7485	21.9393	19.1214	21.8903	23.6017	0.205376
Q9Z0G0	Gipc1	23.0784	20.9889	19.8787	21.7176	19.9146	19.8332	21.7039	21.7594	19.8294	23.4436	22.5188	22.1611	0.197321
P51910	Apod	22.0452	22.2362	22.9807	22.9898	22.4795	22.2723	22.1857	22.7749	21.6756	21.9864	21.8703	22.5498	0.197056
P60867	Rps20	22.283	19.8004	23.6124	23.9745	23.7275	23.7262	25.7644	25.8074	22.534	25.4762	23.0082	22.4153	0.196573
Q8CIT9	Sbsn	20.7024	18.4153	18.0047	20.2069	19.3653	20.2687	18.4469	19.4274	22.8158	20.195	20.3513	22.9864	0.194816
Q62425	Ndufa4	25.204	25.3062	26.039	26.0463	25.6649	25.6695	26.0361	26.0523	23.8937	24.5432	23.2941	25.8182	0.190813
Q9D8T2	Gsdmd	22.6947	22.6867	23.0581	22.9421	22.4315	22.5549	22.762	22.8308	22.7052	22.52	21.8928	22.1121	0.19074
O08997	Atox1	23.5949	23.8457	21.8619	22.2694	24.8653	24.4322	23.919	25.2224	24.5211	23.818	23.9607	23.9689	0.18633
Q99KJ8	Dctn2	22.6968	23.0061	22.6201	22.8819	23.2282	23.3829	23.6302	23.6815	23.0007	23.5	22.4819	23.4614	0.181857
Q9CQS8	Sec61b	22.8203	22.8991	24.9071	24.7397	24.1775	24.5324	23.9167	23.8889	23.5376	23.8705	22.4402	21.8986	0.177167
Q6P6M7	Sepsecs	24.4525	22.7165	22.7356	22.78	26.0479	25.1458	25.3298	24.7514	25.3358	24.6224	24.5563	24.6198	0.174492
Q91WK0	Lrrfip2	19.294	22.7184	22.7986	19.7402	22.7523	22.6005	22.3395	24.548	23.5434	21.0351	22.6209	23.1405	0.173696
P41105	Rpl28	21.802	21.8046	22.9864	22.9587	22.4483	21.4753	23.1461	23.5626	23.343	23.3928	21.7422	21.9692	0.172102
Q9D1G1	Rab1b	21.1194	21.6672	21.8765	21.6862	21.0014	22.0727	24.6652	24.8749	19.2032	23.5481	22.0005	22.835	0.17157
P52624	Upp1	22.2732	22.6278	20.7126	20.8148	20.1323	20.3157	19.1295	24.4245	22.4144	22.6338	27.333	21.6072	0.171306
Q8BMG7	Rab3gap2	22.4018	21.773	21.9662	21.9375	21.7777	21.7975	21.3227	23.5009	23.2067	21.3503	23.4496	22.5735	0.170652
Q9DCZ4	Apoo	22.8081	21.7689	22.4856	20.2813	20.3688	21.0562	22.2508	22.6174	20.1235	23.0287	26.6505	22.6728	0.170218
Q9CXW3	Cacybp	21.2238	20.7423	23.4279	23.4183	21.258	22.8086	23.5182	23.0064	23.9379	23.4926	21.5202	22.7958	0.167181
Q60648	Gm2a	19.0956	22.5664	20.6861	20.6072	20.6748	19.9418	24.0447	19.8928	23.7666	23.5012	20.7156	20.0282	0.165368
Q8K2C6	Sirt5	17.6686	22.8204	17.291	15.0405	23.5078	23.6015	21.933	20.4649	21.6842	23.5448	23.0154	24.1525	0.159735
Q9CQ69	Uqcrq	23.0208	20.3487	24.7116	24.8121	23.4529	23.1786	23.358	23.4556	21.3785	22.2623	20.577	20.7778	0.155535
O35955	Psmb10	21.5763	21.7272	19.6655	20.7764	20.9064	19.512	23.6128	20.9263	21.9693	22.6952	22.8264	19.1743	0.151742
Q9CQM9	Glrx3	20.8944	20.6519	22.1378	21.9176	21.6218	20.9679	23.4968	23.5192	22.5919	23.2535	20.4451	20.834	0.137886
Q62422	Ostf1	21.1862	21.2194	21.6635	21.9735	23.855	21.9795	22.2801	23.5484	22.3382	23.6418	21.5194	24.1202	0.136931
Q8BP67	Rpl24	23.1813	20.0677	21.0518	21.3278	22.1236	18.919	22.1831	23.7944	22.9671	23.7111	24.1056	19.2636	0.13512
P47713	Pla2g4a	19.4681	17.7958	18.764	22.9085	22.4945	22.528	22.6137	23.1398	22.7875	22.7651	20.9625	21.4815	0.127045
Q9JHS3	Lamtor2	19.4381	21.7932	22.6361	15.5571	22.3843	22.8426	25.7823	20.8162	19.7034	25.7177	22.9637	25.8243	0.12547
Q8K4F5	Abhd11	21.5849	17.4859	24.0655	24.015	17.0636	15.8455	23.2858	23.3837	21.5485	21.9326	22.2026	23.3219	0.120834
Q5EBG6	Hspb6	23.0216	24.4247	23.2432	23.4981	22.0716	21.5035	24.9016	24.2104	22.7878	22.9544	24.1152	24.3436	0.120319
O88746	Tom1	21.5922	21.4436	23.3708	18.2209	18.241	21.5289	22.0704	21.0427	22.0192	23.7762	22.4103	22.4369	0.120132
Q62470	Itga3	22.0162	22.0529	22.7247	16.8296	22.7181	22.6947	22.2046	24.2604	23.3979	28.0532	25.7861	20.2825	0.11858
Q8CIM3	D2hgdh	19.9652	20.0055	21.3609	19.1479	21.4251	21.2557	23.0904	19.7896	22.2263	22.0447	21.5565	20.7553	0.118106
Q06138	Cab39	21.7182	21.728	22.4778	22.6034	22.6622	22.5843	23.5019	23.504	22.173	21.8544	22.7963	23.6673	0.11797
Q8VC49	Ifi27l2b	22.8499	21.6028	23.1201	22.8728	22.2971	22.2802	22.7229	22.8133	23.0421	23.005	22.6582	23.3896	0.114784
P62869	Elob	23.2436	23.4435	23.8598	24.0153	23.8188	23.8142	23.5811	23.4511	23.7071	23.4964	23.3402	22.9422	0.11288
Q9D0T1	Snu13	23.5318	22.6348	22.8415	23.3625	23.0569	23.7177	23.1888	22.4201	22.8491	19.8658	22.9991	22.2924	0.111925
P28654	Dcn	23.253	22.9862	23.3768	23.1211	23.2632	23.0698	24.7048	24.6583	23.6285	23.6294	22.9032	23.0205	0.102724
P97864	Casp7	21.2652	22.208	22.0314	21.8339	22.5473	22.2725	23.3494	22.5164	22.7007	22.3695	21.978	22.1614	0.0991747
Q61878	Prg2	24.0782	24.0252	24.4032	24.5558	23.6508	23.6699	21.9051	23.342	24.0958	22.8609	24.7464	22.3665	0.0970805
O08917	Flot1	22.337	22.1436	17.9091	19.0667	17.7887	20.3271	22.3835	22.8968	20.7732	21.0073	21.146	21.2741	0.094041
Q91VR8	Brk1	21.729	21.9191	21.4681	20.8896	17.7124	16.6891	22.1585	22.1604	22.0885	22.3357	20.4543	21.981	0.0939798
Q9CPU4	Mgst3	22.3726	22.3359	23.0743	23.1498	22.4193	22.2468	24.0161	23.2162	22.9685	24.7687	22.405	22.6619	0.0939458
Q8VE33	Gdap1l1	19.0734	19.8808	21.5576	21.6327	19.0433	18.1285	22.0603	22.2348	20.1765	18.8199	24.0526	22.7325	0.0927467
Q4KML4	Abracl	23.3846	22.5034	23.8578	23.8395	24.0597	23.7448	25.0636	25.0084	24.7504	24.1488	23.162	23.6655	0.0902171
Q8R0F8	Fahd1	22.4933	23.2873	21.5013	22.473	20.7174	22.0205	22.1539	23.5544	23.2151	23.799	22.5077	22.4185	0.0890435
Q9CQ19	Myl9	18.3188	19.7513	24.403	24.5547	25.7242	25.9161	27.3596	26.9439	26.4433	26.8969	23.9948	23.7549	0.0884537
Q8CJ40	Crocc	17.9656	20.3871	23.1348	23.0837	22.6058	17.3957	23.3355	22.2184	22.7441	21.8774	23.3381	23.6909	0.0844647
Q9R1Q8	Tagln3	22.1398	20.5068	21.3837	20.4761	20.7882	20.7705	22.2794	22.2272	21.2512	21.1849	23.892	21.1277	0.0820246
Q91WL0	Eps8l3	21.9433	19.898	20.125	20.8742	22.2161	23.2367	22.3911	22.4607	21.4187	23.9231	22.4463	22.9468	0.0818092
Q8BJ03	Cox15	22.361	19.7595	15.9143	19.4297	16.7289	18.5145	22.9685	18.4519	21.1538	23.1035	21.0588	19.8923	0.0803681
P99024	Tubb5	23.6855	23.6801	23.7024	23.5834	24.0676	23.5307	27.0216	27.0231	26.5394	25.6626	22.0859	23.7373	0.0761146
Q06185	Atp5me	24.8307	24.8534	25.1578	24.4943	24.9627	24.7377	26.3389	25.8665	25.4074	25.3202	24.0587	26.2234	0.0761114
Q9CY50	Ssr1	22.5595	23.9522	23.0854	22.5495	21.6771	22.3242	24.1133	24.5566	23.4923	23.0611	24.1414	22.2891	0.0757468
Q8R010	Aimp2	20.2179	20.4194	21.1018	20.6177	20.1095	21.1967	22.9751	22.4789	22.5159	22.1272	22.6434	18.796	0.0754624
Q61206	Pafah1b2	21.6138	21.1387	21.215	22.1728	21.1884	21.4096	24.0329	23.9783	22.605	22.7414	25.5539	19.703	0.0735483
Q8R191	Syngr3	21.855	17.8916	20.129	20.1632	19.8517	19.9079	20.8366	20.6472	20.941	20.1041	23.4309	22.9453	0.0728193
Q9CQM5	Txndc17	22.3203	22.2245	23.404	23.013	24.1574	24.0721	25.362	25.3402	23.7814	24.8041	22.5935	24.0205	0.0710385
O35381	Anp32a	14.73	21.4949	22.4609	21.1065	21.7696	21.0715	24.2729	24.1621	24.5507	24.5696	22.1968	19.9104	0.0684689
Q99KP6	Prpf19	23.3425	21.0617	22.0255	23.7909	21.6354	21.4153	23.2043	23.0549	22.7235	23.3738	23.5466	23.0718	0.0684419
Q3UBX0	Tmem109	22.6795	23.763	21.4255	21.5862	21.1022	21.9236	24.1379	22.8221	22.4247	22.298	23.425	23.4219	0.0683023
Q64191	Aga	20.7764	20.6812	22.71	22.791	19.7089	19.3709	22.2395	22.7344	22.398	21.9422	21.5179	22.9555	0.0681746
P61961	Ufm1	19.8661	19.5613	23.0889	23.2921	23.6129	23.0388	24.585	23.8271	24.5485	23.8623	23.2653	22.5302	0.0653223
Q3THE2	Myl12b	20.7362	22.9369	24.1629	24.2325	23.6444	24.2676	26.7819	26.7569	26.4578	26.4286	22.8596	22.8768	0.062347
Q9CQR4	Acot13	22.5806	22.7044	14.6011	18.2723	22.5003	22.1864	23.4172	24.1479	22.3984	23.2808	23.4935	23.5555	0.0618278
Q3UMT1	Ppp1r12c	20.7973	19.4817	22.4947	22.1634	21.9608	22.0408	22.8356	22.7666	22.1374	22.2262	22.3646	22.6998	0.0610976
P52196	Tst	19.4572	20.394	21.6245	20.4552	20.0674	20.0964	21.8096	22.751	22.0517	18.6832	23.4626	22.9077	0.0609195
P15105	Glul	22.5197	20.6177	21.4708	22.5366	23.1343	22.6733	22.6649	22.3329	23.5173	23.4112	23.6724	22.9544	0.058528
P61089	Ube2n	21.9452	21.8841	23.7386	23.2872	23.5144	23.7279	25.6812	25.6777	25.396	25.4038	22.4096	22.7637	0.0582328
Q9CQV7	Dnajc19	22.9704	22.8471	23.4891	20.766	23.2844	23.2508	25.8988	21.2862	26.3304	26.2704	24.295	24.0022	0.0579393
P46978	Stt3a	20.7691	19.9909	21.8608	21.8342	21.3034	20.5354	23.5853	23.516	21.4539	22.0837	21.0552	21.5466	0.0577775
Q9Z2U1	Psma5	24.0615	23.7824	23.9665	23.9679	24.0647	24.1328	23.8307	24.0499	23.5286	23.6533	23.8507	23.8916	0.0559887
P62827	Ran	23.4194	23.3089	24.1331	24.3414	24.2828	24.3205	25.9574	25.8497	25.9557	25.9428	23.6335	23.46	0.0556955
Q8VCX1	Akr1d1	16.8627	18.1215	20.8429	19.137	21.0181	20.8896	20.2498	20.7012	23.3145	22.7264	19.5384	22.8203	0.0552974
P62774	Mtpn	22.5305	20.8765	22.6756	22.5543	22.912	22.9468	22.5574	22.4371	23.1053	24.0127	24.0591	24.6406	0.054901
Q8BGY7	Fam210a	21.2601	21.999	21.2834	21.9187	20.417	17.5639	22.9189	20.8553	21.7006	22.2687	23.6609	23.8122	0.0542967
Q01065	Pde1b	22.3649	21.2017	21.0307	21.4086	20.1088	21.2748	25.5252	19.9058	23.0509	25.7156	23.4199	22.0794	0.0539863
Q9Z210	Pex11b	17.739	19.3955	21.1076	19.8882	19.3761	16.6959	17.4826	24.0464	23.9772	24.3997	19.1337	23.1539	0.0533091
P70695	Fbp2	22.8206	23.1244	23.7815	23.6753	22.9802	23.8446	24.4469	24.2271	23.8152	23.7885	23.4584	23.6292	0.0524196
Q64105	Spr	22.3794	22.493	22.2742	22.9051	22.4579	23.1052	23.341	24.0809	22.4939	22.5638	23.2524	23.7155	0.0510112
Q9CVB6	Arpc2	22.0739	22.6503	23.1478	23.0206	23.193	23.3165	23.8328	23.9986	23.1695	23.345	23.1057	23.2134	0.0502461
Q07456	Ambp	19.2249	14.8764	21.1042	21.7833	20.9308	20.9829	25.6162	19.9839	22.9293	24.2323	21.6652	22.2879	0.0484186
Q9D0J8	Ptms	22.272	22.7069	23.071	23.4685	23.3781	23.0942	22.9706	24.8587	23.9669	23.53	23.3293	23.6981	0.047226
P33622	Apoc3	19.7835	21.0022	21.6852	21.7633	19.9967	21.5071	23.1351	22.9383	22.3858	23.7598	20.0953	27.2456	0.046343
Q8BXK9	Clic5	19.6994	19.5535	20.337	19.9523	18.8813	19.2074	21.0723	21.9821	19.4698	19.2663	23.4744	21.8759	0.0448184
Q6NZB0	Dnajc8	20.9249	21.7367	21.1488	19.3	20.9391	21.2499	20.8792	22.3619	20.7199	23.1435	23.6843	22.8594	0.0436306
Q8VCR7	Abhd14b	20.8966	22.2716	23.0317	23.0403	22.7362	23.3463	23.7064	23.5183	22.9256	22.9056	24.2459	25.4588	0.0426765
Q99LB6	Mat2b	22.0409	22.4022	20.1855	19.7322	20.2234	20.4359	21.7117	21.466	21.9544	23.4591	21.5156	22.5967	0.0423059
P19157	Gstp1	23.6096	23.6007	22.5597	21.7681	22.8737	22.2364	26.2011	22.4139	23.2073	25.6636	24.0638	24.3035	0.0421312
Q9JM76	Arpc3	21.581	20.8581	22.7231	22.1372	22.8761	22.4652	24.1703	24.6212	23.3024	22.968	22.5357	22.0874	0.0418894
O08756	Hsd17b10	22.3806	22.0119	22.3391	22.5778	22.635	22.4	23.7025	23.0286	22.5726	22.9803	22.2077	22.992	0.0414447
Q7TNG8	Ldhd	20.3271	19.2638	19.7139	19.6639	18.792	17.6431	22.6726	18.9037	22.6995	19.0794	21.3367	21.8619	0.041299
Q8BJY1	Psmd5	23.6371	17.104	20.5909	19.0383	20.3767	21.1929	23.0423	23.1946	22.2112	22.829	21.6849	22.0713	0.0399292
Q64726	Azgp1	19.21	15.746	18.0963	20.3389	21.3409	21.3754	21.6817	21.7248	22.2596	22.4014	19.7314	22.2132	0.0389436
Q9JIK9	Mrps34	19.2185	20.5804	20.6923	20.6536	19.9302	20.4334	24.9145	25.0033	20.7309	23.6608	22.0008	19.2752	0.0377523
Q62426	Cstb	25.2201	23.1196	27.3664	27.3223	25.7254	26.8162	24.7799	24.7097	24.8042	24.3269	22.7482	23.3899	0.0374505
P56395	Cyb5a	25.7925	25.8321	25.661	25.5268	25.4275	25.6762	25.4931	25.5479	25.1561	25.0457	23.8783	23.3372	0.0374289
Q9Z0S1	Bpnt1	23.8934	23.7765	24.6332	24.297	24.8137	24.4824	23.5157	23.6289	23.9357	23.9611	23.3416	24.3129	0.0368133
Q9D8W7	Ociad2	22.5139	19.8668	21.7087	21.6083	19.5001	21.0688	23.4464	23.0544	24.7513	23.2595	20.3121	22.4797	0.0365325
P01592	Jchain	23.9678	22.7831	23.4439	23.4118	23.3815	23.1993	23.9733	24.8252	25.1308	23.8898	25.4721	22.9341	0.0360744
P62900	Rpl31	20.4216	18.8157	22.0762	21.3183	20.9849	20.6368	20.2723	21.9845	24.3375	22.0315	23.6266	22.7973	0.0342055
Q8K1Z0	Coq9	22.0341	20.4774	19.3101	20.3185	19.5884	19.8783	22.0561	21.4319	22.2872	21.5708	19.9022	23.3323	0.0339359
P08030	Aprt	20.4194	20.3339	23.0328	22.5144	22.9727	22.5751	24.2837	24.216	23.149	23.0511	22.6754	23.1059	0.0327028
Q9Z0M6	Adgre5	23.9736	21.7356	20.0151	18.5064	20.8038	18.5911	22.7821	23.2105	24.0739	23.7169	22.7813	21.1999	0.0310848
Q8VEL2	Mtmr14	19.5781	20.5676	20.8398	18.0799	18.3822	18.3941	19.1123	21.0399	27.8193	21.4018	23.4511	22.7365	0.0306433
P19973	Lsp1	21.6274	21.369	19.8647	21.3242	19.5586	19.7904	21.6619	22.247	21.3377	21.1889	21.3212	22.4741	0.0304087
Q9CQN6	Tmem14c	21.9105	21.8017	21.8138	22.2007	24.6588	21.6126	25.6126	26.0242	25.8085	20.6675	25.2039	25.197	0.0294118
Q61584	Fxr1	20.2169	19.0725	20.63	22.3125	17.9266	20.1273	22.3235	21.8187	22.6935	21.9809	20.8002	20.9835	0.0292527
Q9JJI8	Rpl38	21.1737	21.7443	23.03	22.9558	22.9773	23.0832	23.075	23.5966	23.7982	22.916	23.4354	23.7873	0.0286285
P70677	Casp3	20.3976	18.3517	22.1743	21.8078	21.8273	22.0758	23.1016	22.9905	23.0954	22.6062	21.8286	22.8874	0.0282312
O08692	Ngp	17.7975	22.3033	20.9737	19.3911	20.0094	20.0577	22.088	22.7308	21.6514	21.7226	20.9397	21.6058	0.0280975
P28738	Kif5c	22.082	20.3181	18.822	19.1709	19.2663	20.7753	22.558	22.3958	21.1198	23.2962	22.3673	19.788	0.027943
P84084	Arf5	19.999	19.9101	23.4382	23.5951	22.9861	22.288	25.1775	24.3219	24.5753	23.7317	22.6214	23.7075	0.0278392
O70493	Snx12	23.3984	23.4613	20.1383	20.3811	19.5467	20.4867	23.3333	23.219	22.7978	23.2061	23.0623	22.8099	0.0275707
P84096	Rhog	19.9451	21.532	21.0032	20.6814	20.2623	19.9633	21.2118	21.995	22.4244	20.9463	22.9018	20.736	0.02673
Q3UIU2	Ndufb6	21.3734	18.4188	21.699	21.7958	20.7121	18.7508	21.203	22.5708	22.0028	22.0619	23.4312	22.1542	0.0263187
O88653	Lamtor3	20.5022	20.0919	21.0888	19.8987	21.0744	20.906	18.9391	22.9859	23.29	23.4181	24.1367	23.2629	0.025303
Q9QXE0	Hacl1	20.5374	19.9627	20.4572	17.0502	18.9702	21.0724	22.6155	21.0858	20.3001	21.949	22.2219	20.9599	0.0245817
Q5SWT3	Slc25a35	23.116	18.6986	20.1486	20.2304	18.5527	20.5709	22.6915	20.3894	22.7154	21.672	25.3997	25.3838	0.02393
Q8K2I1	Fntb	20.9907	20.5764	20.4353	21.3676	18.862	20.6679	21.2788	20.3335	24.6206	22.1231	22.9516	22.7424	0.023925
P58774	Tpm2	25.7399	25.4891	25.9471	25.7788	26.1262	26.3565	24.785	24.7094	24.8162	24.0969	25.7512	26.0784	0.0236111
Q9WU28	Pfdn5	23.2618	17.8513	21.881	22.397	21.7005	21.8003	23.2902	23.202	24.0133	24.5468	22.4978	25.0706	0.0234637
Q8VBT0	Tmx1	19.1306	19.4368	20.4827	21.7407	16.425	21.0927	23.1653	21.8783	19.6468	22.7325	23.1042	23.0287	0.0234503
P07309	Ttr	22.1638	23.4284	23.3537	23.7801	23.307	23.5105	25.2492	25.1373	23.5388	23.4773	24.4448	24.0188	0.0218865
Q03734	Serpina3m	19.9103	21.0358	19.5016	19.5544	19.7375	18.5814	21.5707	21.8247	21.4004	20.2469	19.6731	22.5788	0.0203329
Q9WUR2	Eci2	21.8731	18.4887	22.4782	21.1214	21.0533	21.964	22.6666	22.3	23.0439	23.7773	22.4924	22.9338	0.0199112
Q91V98	Cd248	20.3688	20.7274	20.4944	21.3098	17.557	17.556	23.6996	19.6729	20.8225	22.9585	23.5436	23.5151	0.0195923
P11440	Cdk1	21.6005	16.3673	21.0286	20.2632	19.5028	21.2952	23.713	24.2643	21.87	20.0295	23.2062	24.6417	0.0195705
P12815	Pdcd6	21.2524	21.9974	22.5869	22.2323	21.7391	21.8489	23.3911	23.1302	22.4169	21.8141	24.2216	24.7457	0.0193344
P22682	Cbl	21.646	23.2084	21.4661	20.6131	21.2557	21.7664	24.1151	23.2499	24.5148	21.0162	23.804	23.7232	0.0179747
Q9D0M1	Prpsap1	20.0371	20.6897	19.5674	21.0734	20.5179	20.6884	22.9242	21.8901	22.2402	22.8332	26.3367	20.4484	0.0177785
Q6WKZ7	Nostrin	21.1056	18.7165	20.8789	22.8587	20.4258	19.5715	22.1106	22.4027	22.0966	22.6098	22.1416	22.1968	0.0173239
Q9CZB0	Sdhc	21.3199	17.7907	22.4987	22.442	21.7985	21.1877	23.3391	23.2172	23.1545	23.1785	23.2511	23.1156	0.017073
Q60605	Myl6	28.1072	28.0679	28.435	28.4195	28.7106	28.5256	27.7888	28.3873	26.896	26.9298	25.2267	24.5345	0.0170325
Q9CQC9	Sar1b	22.5758	21.6831	21.8731	21.8358	22.0532	22.2722	24.9627	24.9654	24.8226	24.4644	21.9329	21.9078	0.0169182
Q7TQ95	Lnpk	22.8408	22.9076	23.814	23.7948	23.5974	23.67	22.1809	20.0281	19.2968	22.9993	22.3853	22.5864	0.0169008
P62264	Rps14	20.8331	20.897	23.6093	22.6716	22.9979	22.9226	25.4951	23.7879	23.6063	23.9297	23.187	23.8429	0.0167349
Q5SUF2	Luc7l3	20.5761	20.9313	20.0136	19.5693	19.2551	19.4503	22.6193	21.0963	21.9693	19.4488	21.6816	22.7238	0.0164821
Q8VDK1	Nit1	22.1739	21.0642	21.98	20.3759	19.7052	19.168	22.7185	21.5937	22.5686	22.754	21.5873	22.8475	0.0157675
Q99KN9	Clint1	20.7686	22.6173	20.6671	21.279	21.2157	21.625	21.1042	22.273	23.0882	24.0735	23.1953	23.3096	0.0157047
Q9DBR0	Akap8	18.6029	22.428	17.5605	18.9224	18.3141	21.0173	22.306	21.8589	21.5684	20.6994	22.6452	21.8096	0.0155863
P31428	Dpep1	19.5235	18.5763	22.2428	22.3656	20.7661	20.6451	23.8209	22.5462	23.8728	22.6389	22.9506	21.1507	0.0150904
P57776	Eef1d	23.4685	23.6944	23.6103	23.9638	23.8311	23.8864	25.8882	25.8572	25.0181	24.9837	24.3008	23.388	0.0150378
Q80XI7	Bpifb9a	20.8899	21.9836	21.842	21.8235	21.3414	22.1111	26.105	20.7318	23.4784	24.523	23.8628	24.5275	0.0148405
Q9CX56	Psmd8	20.1184	20.3626	20.903	21.0883	20.7127	20.281	22.0804	23.1238	19.988	22.6317	22.1874	21.7587	0.0141372
P57759	Erp29	22.8124	21.5511	21.9122	23.3466	22.0764	22.2121	23.9615	24.2478	23.0233	23.0909	22.7742	23.1937	0.0138823
Q8K3H0	Appl1	19.9476	20.3927	19.5601	19.7219	18.0799	20.1426	21.0428	21.0524	24.0106	23.5064	21.283	19.9943	0.0134797
Q8BRT1	Clasp2	21.7807	21.9114	19.1345	21.4677	19.5082	18.3757	22.3787	21.3366	22.1864	22.7313	23.41	22.4773	0.0133994
P62835	Rap1a	22.1261	22.1417	21.3988	21.2528	18.6322	21.5916	23.1711	23.0215	23.9832	23.8857	23.2235	21.4907	0.0133796
Q60660	Klra2	20.5952	23.3295	20.8269	20.75	16.8839	19.9529	24.887	20.6949	22.7926	24.2072	24.4985	26.8398	0.0132514
O89086	Rbm3	19.9776	20.0394	21.6142	20.3999	21.4319	21.492	24.8122	23.2395	22.5649	23.9807	20.6416	22.0068	0.0131263
P62320	Snrpd3	19.4424	20.8063	21.2821	21.3334	21.3114	21.9535	22.6248	21.6407	22.7393	23.0723	22.1246	21.644	0.0129397
Q8C0P5	Coro2a	20.5238	22.9637	20.8891	20.8272	21.0023	21.004	22.6154	22.678	22.2711	22.4197	21.9388	22.1586	0.0126023
P01756		21.9658	22.2675	22.4998	22.3115	22.233	22.0351	22.22	24.2767	23.8389	22.2518	23.5982	23.9902	0.0123983
O35226	Psmd4	20.0148	19.3697	20.339	22.6463	20.8228	20.7516	22.1561	22.8333	22.6863	23.2872	20.9756	22.1962	0.0123787
P24452	Capg	21.6887	21.361	21.5065	21.7725	21.1899	21.776	21.7873	21.8862	22.3836	23.9661	22.6569	22.8167	0.0119997
Q8K297	Colgalt1	20.1013	20.4346	19.9737	19.6925	19.6121	14.4893	20.9334	21.2591	22.7056	22.9168	22.8355	21.7657	0.0119973
P07361	Orm2	18.8818	19.6592	18.3345	20.8305	16.7879	22.1915	22.0961	22.4489	23.7485	20.1917	22.1794	22.9625	0.0115937
P27601	Gna13	17.1822	18.6339	21.5732	17.9806	21.5741	21.4901	23.2273	21.8133	23.2925	22.1544	21.9989	22.1065	0.0114258
Q99JG3	Anxa13	21.5995	21.8852	22.8267	22.6739	22.6689	22.3186	23.3018	23.2041	22.761	23.4204	22.5458	23.7602	0.0114135
Q9R0L6	Pcm1	17.6827	21.7537	19.6432	20.0331	18.1276	19.4937	21.0787	24.5693	19.6532	22.3118	23.3344	23.1606	0.0110522
Q9DD20	Tmt1b	20.8549	20.3649	15.8804	19.7854	19.9141	21.3171	23.1299	21.9109	21.0906	22.2702	22.5601	24.5223	0.0109286
Q9JJY4	Ddx20	21.4014	20.9904	22.0801	18.6307	19.7852	17.8001	23.1701	22.1313	24.9643	20.6193	23.0211	25.2921	0.010821
Q8R1G2	Cmbl	21.1652	22.3287	21.6144	22.1276	20.9944	20.7946	22.5349	22.6133	21.7801	22.6785	22.3341	22.4895	0.0108173
Q9WVJ3	Cpq	20.968	21.0695	16.2714	18.4126	19.0063	16.1762	25.8771	22.3419	20.4526	21.0496	21.9395	22.2341	0.0106625
O88696	Clpp	20.3399	20.4864	17.9558	18.5467	23.3641	20.3373	21.4746	22.1465	23.2063	23.8086	22.7871	25.0053	0.0106217
Q9CYH2	Prxl2a	19.7813	22.2944	20.9844	21.3563	20.5395	20.9409	22.553	24.9744	26.272	23.1576	21.7694	22.1983	0.0104729
Q99K43	Prc1	20.6623	16.5285	20.4259	20.7099	21.2097	21.2557	22.0626	22.6449	22.989	22.3435	22.7912	22.1123	0.0103365
P16627	Hspa1l	16.2325	18.2385	16.3416	12.4447	17.8933	18.9062	22.4714	17.0491	22.8451	20.4196	22.09	19.8191	0.0103032
Q9ESP1	Sdf2l1	19.3163	19.9851	19.8871	18.0761	20.7514	21.6356	21.2081	22.9782	23.7701	20.0399	23.9849	23.028	0.009835
O88533	Ddc	19.3541	18.8672	16.5421	19.4878	20.8611	20.966	22.4932	22.6033	22.5679	23.2548	22.0129	19.4652	0.00980583
Q920N1	Odf3	19.8869	21.149	20.9807	23.2636	19.2166	19.1879	22.0309	23.3328	23.8111	22.4397	23.8652	22.0351	0.0095795
P57746	Atp6v1d	19.9511	22.2482	20.5053	21.6032	21.0019	22.0354	22.082	22.4263	22.3502	22.4532	23.2173	24.2024	0.00943961
Q8VC12	Uroc1	17.4665	18.2641	21.3069	18.9739	19.8036	19.2467	21.3327	24.0866	22.3427	20.8931	19.6398	23.4201	0.00935569
P08074	Cbr2	20.1939	20.419	21.3571	21.7261	21.0138	19.2947	23.5426	23.1221	22.8807	23.9719	20.3982	22.2362	0.00934254
P54728	Rad23b	19.3413	19.6308	21.9876	21.9993	22.2771	22.1631	23.3752	23.4211	23.3994	23.5934	22.4316	22.5975	0.00912882
P43024	Cox6a1	19.6617	21.218	22.808	22.7372	18.3561	18.4036	24.5846	24.4557	24.0982	23.7788	26.7501	21.0637	0.00912577
P00920	Ca2	21.7165	21.3036	22.5324	22.1237	22.126	21.9371	24.0108	23.7813	23.289	22.8403	22.0072	22.6186	0.00897349
Q921W0	Chmp1a	17.459	17.2926	18.5358	19.1609	18.238	19.98	21.1684	18.4395	23.3758	22.521	23.2686	19.7958	0.00869397
P47879	Igfbp4	17.99	15.5289	19.3648	16.5964	15.2314	19.334	24.3579	20.0374	23.7008	18.1622	20.3286	26.3483	0.00854577
P62141	Ppp1cb	22.2978	22.9379	22.5072	22.2755	22.0287	22.5568	22.8155	23.2098	24.617	24.0547	22.957	23.1584	0.00836819
Q8K2K6	Agfg1	20.068	20.7101	20.8329	19.518	19.9133	19.6084	23.0335	21.7456	21.6993	20.552	25.2051	21.9889	0.00832381
O35744	Chil3	19.175	19.9819	23.6481	20.5915	21.7203	20.6517	23.4325	23.8743	22.5079	22.2796	23.5415	23.8242	0.00826811
Q91VW3	Sh3bgrl3	20.9863	22.7492	23.6986	23.4341	23.1322	23.0442	24.7081	24.5889	24.1153	24.1457	23.9017	23.8794	0.00803555
P43404	Zap70	13.7493	17.9285	19.0459	19.2875	19.2124	20.4061	19.9877	23.6029	22.5162	23.4724	22.1219	20.5114	0.00795239
Q9WUP7	Uchl5	20.2865	20.8092	20.4189	21.4032	21.1433	21.5839	22.6436	22.3491	22.2782	22.3539	21.0258	24.1335	0.00781374
Q8BKY8	Mterf2	19.8178	19.904	20.6223	20.6413	20.7955	20.6408	21.7205	20.5846	21.6449	22.4396	23.407	24.5083	0.00778334
Q8JZQ5	Aoc1	21.7351	21.8714	22.7268	22.4585	21.3161	21.3183	23.3757	23.32	23.0617	23.0877	21.9759	24.2205	0.00740976
P61924	Copz1	16.6433	21.5003	22.0507	21.8096	21.8703	21.8464	24.028	24.1669	23.2613	23.8954	23.9018	24.0716	0.0073311
Q8C2Q3	Rbm14	17.1673	13.6447	21.5055	19.7872	19.4446	20.2419	22.6332	22.4668	22.124	23.0295	21.6916	23.9974	0.00724068
Q9Z0J0	Npc2	20.6267	20.6128	24.1673	21.1295	21.0292	21.1558	22.6834	24.2235	23.6677	23.6795	22.8442	23.8558	0.0070404
Q9D0F1	Ndc80	18.078	19.3341	20.0732	20.0684	19.6429	22.4964	22.8072	22.2574	20.9005	21.7003	23.0186	22.7477	0.00699495
Q6WKZ8	Ubr2	18.4475	18.2048	20.2951	19.0488	17.622	16.3969	17.8412	21.8785	21.3118	22.9869	22.7762	22.458	0.00697501
Q9DCL8	Ppp1r2	20.5777	19.6992	20.1504	21.1951	19.972	19.9013	22.7274	23.4112	21.7346	20.2684	21.7258	21.6408	0.00687651
Q80VI1	Trim56	21.4532	19.9634	21.2518	19.603	19.1411	21.9366	25.9594	23.8099	20.425	23.6905	23.9747	23.1306	0.00678912
Q9WUZ5	Tnni1	20.493	19.8615	20.956	21.685	20.9714	21.1143	21.9494	21.531	24.4363	24.6742	22.3259	22.3924	0.00675371
Q3U0V2	Tradd	21.5817	21.0506	20.8358	20.9341	20.2542	19.8429	22.9074	23.7717	23.1197	20.1636	24.3656	23.3913	0.00671317
Q9DBS5	Klc4	21.8464	20.0746	22.0156	21.976	18.1335	20.0083	23.4561	22.8492	21.9744	22.6034	23.99	23.534	0.00671102
Q9CQL5	Mrpl18	19.8645	19.4771	21.7659	20.7993	21.3186	20.1822	23.0545	23.646	23.5882	26.3962	22.5802	20.8777	0.00668704
Q99K51	Pls3	19.9145	19.8652	17.4374	19.8035	18.8844	18.2084	22.0031	22.8787	18.3205	23.4534	24.2211	22.5428	0.00659664
Q9DCM2	Gstk1	20.2515	19.7478	20.4878	20.2435	21.2087	19.3215	21.6792	23.1071	22.703	19.8438	23.1277	23.1907	0.00629115
P28653	Bgn	20.2668	21.0783	22.0668	22.293	22.8222	22.8757	23.9373	23.6946	23.4092	23.5711	22.9022	23.1697	0.00619186
Q9Z1Q2	Abhd16a	23.522	23.5357	23.0863	23.4501	22.5419	22.5785	18.4602	18.7044	21.2667	22.5233	22.3668	19.3237	0.00613441
Q3UIR3	Dtx3l	17.4959	21.4708	20.3232	19.1603	19.578	18.8199	22.6465	20.8651	22.954	21.0609	21.6095	21.3119	0.00613085
Q6P069	Sri	23.5073	23.2015	24.0916	23.8266	23.7555	24.1328	24.5072	25.291	24.6113	23.8566	24.4218	24.8935	0.00611316
Q9JIW9	Ralb	15.4004	19.4222	20.6651	20.9874	20.2639	20.7373	21.6076	21.8533	24.2478	22.3906	24.4098	24.3881	0.00583769
O70373	Xirp1	20.5827	18.1636	17.5442	18.5444	19.2017	17.9447	19.0237	22.3884	23.1615	23.2174	19.774	22.7417	0.00574771
P63073	Eif4e	20.7314	17.3108	21.2718	22.2816	21.3433	22.0773	23.2833	23.6067	23.9852	23.2389	22.9095	24.1927	0.00558259
Q8WTY4	Ciapin1	20.9292	17.2457	22.3192	21.9786	19.0057	18.8876	22.9182	24.1032	23.1186	21.7424	23.6073	23.4401	0.00554344
P61750	Arf4	20.2918	20.6267	22.1276	23.0122	21.3211	21.4322	25.0313	24.9454	24.1457	24.3051	21.2485	23.9692	0.00527498
Q9WV68	Decr2	18.5542	16.9555	18.8318	20.3976	20.5866	17.4732	20.3713	21.164	20.1272	23.0307	22.5486	23.4863	0.00517607
Q91WU5	As3mt	21.3508	22.3473	20.7549	20.0897	19.9732	22.2013	22.5103	22.7401	23.1449	22.7176	23.3335	22.0681	0.00505316
O88986	Gcat	20.3871	19.868	20.4489	20.1017	18.5866	19.1692	20.0018	23.124	22.3751	20.7728	22.0269	23.0362	0.00503197
Q9R1T2	Sae1	21.7601	19.015	21.7	19.2335	20.4758	20.736	22.0422	22.1767	22.2696	22.415	22.0165	22.472	0.00488822
P60335	Pcbp1	23.5463	23.7339	24.5496	24.6767	24.6197	24.687	25.2049	25.1403	24.8557	25.0838	25.2168	25.0459	0.0047705
Q07079	Igfbp5	19.074	20.095	18.6761	19.3863	18.6545	15.0606	21.9779	19.222	24.9402	22.5014	26.4323	23.0238	0.00462224
O35309	Nmi	21.9016	21.8917	19.8548	19.9709	19.8766	20.3655	22.6515	23.2592	22.7303	23.0425	20.8593	23.2218	0.00458468
P55258	Rab8a	19.4409	19.7705	20.3442	20.7951	17.2351	20.0859	21.7434	21.6458	23.5416	21.4334	24.0273	20.9881	0.00458221
O08583	Alyref	19.1402	20.1661	19.6848	20.262	19.5395	19.8767	20.345	20.0868	23.0043	22.4123	22.701	23.5243	0.00448621
Q9D892	Itpa	22.1237	22.0638	20.2746	21.6501	21.1247	21.5133	23.4691	22.5693	23.6527	22.8738	22.7347	21.872	0.00446698
P53702	Hccs	19.1638	19.0591	21.591	21.4222	21.9806	20.6112	23.4321	21.5812	23.843	23.9179	21.9627	23.8198	0.0043361
Q3ULW8	Parp3	21.6011	18.7016	20.2818	19.3345	18.3851	14.7354	21.1601	21.6955	24.9327	23.7821	22.9759	22.7529	0.00432503
Q922H4	Gmppa	19.9168	20.0378	23.0891	20.6824	20.1181	20.4888	23.401	21.6838	22.7082	22.483	23.1626	23.0014	0.00422753
Q6PAK3	Prmt8	19.8209	20.1344	21.5239	19.9835	20.2786	20.8451	24.5737	21.3038	26.5133	22.5121	22.2911	23.2475	0.00420506
Q00897	Serpina1d	18.2684	17.5268	21.4146	21.4271	20.8964	20.9137	23.277	23.6017	22.7987	22.1393	22.8547	22.2177	0.00406995
P05208	Cela2a	21.1988	21.5327	22.2693	22.2754	21.3158	20.1878	22.6412	22.7952	22.6921	23.8669	25.4213	25.4364	0.0039711
Q5SWY7	Fam83g	17.9543	18.9756	19.4653	19.6594	19.3698	19.4651	18.6224	24.4675	22.0507	22.8079	24.0598	25.0317	0.00388231
P48025	Syk	22.525	22.7853	20.15	19.724	18.8596	17.7258	23.5228	23.2278	22.1457	24.124	25.0187	25.9497	0.00380138
Q9QXL2	Kif21a	19.3523	17.5976	21.2124	21.404	19.2615	19.2689	22.1254	23.1253	21.6885	21.3622	21.5814	23.085	0.00377078
Q9D8B4	Ndufa11	21.708	22.983	22.6027	21.726	21.3409	21.4926	23.5753	24.149	23.1156	23.9708	22.2031	24.3389	0.00376605
Q7TNV0	Dek	20.1261	20.3101	17.8794	17.6652	18.9403	20.7268	22.4765	19.6748	22.6596	23.4455	23.2422	21.6665	0.00375641
P28063	Psmb8	21.4675	21.4426	21.9738	21.6667	20.296	21.1883	23.0206	23.2565	23.1841	22.9082	24.5508	21.5037	0.00373762
P97321	Fap	21.0566	20.1051	20.2827	20.5947	19.5496	19.0052	22.3082	21.9488	27.6872	26.6131	22.6582	23.1012	0.00358752
Q922H2	Pdk3	19.2826	20.6114	17.9775	17.7833	19.8771	16.9528	22.1537	22.4066	21.4234	20.4778	20.511	24.4662	0.0035559
P35550	Fbl	17.8272	21.9789	18.6125	18.2267	19.1604	21.9833	22.4805	22.4206	22.3853	21.9285	23.4315	23.5769	0.00350972
Q61074	Ppm1g	20.3323	20.3275	21.6873	21.8395	18.0537	19.1654	22.3908	22.7043	22.0841	23.1572	24.4369	22.3693	0.00346621
Q99M07	Coa5	22.6235	21.6918	19.3536	21.1385	21.1171	20.323	21.7938	23.3317	24.8714	22.8537	23.8233	23.9536	0.00339356
Q9CWL8	Ctnnbl1	19.8692	19.2728	18.3625	18.5614	18.7485	16.7371	21.5118	21.3385	21.7794	19.8365	25.2695	25.3814	0.00331047
Q64310	Surf4	20.4067	21.2942	21.2514	22.4449	19.6377	20.971	22.6394	22.9218	22.416	22.3498	22.5344	22.3129	0.00316635
Q9QYE3	Bcl11a	19.6745	16.5485	17.8222	17.5717	20.7507	20.7769	22.8358	23.7116	23.1461	23.4371	23.0873	19.4577	0.00316041
Q5SSL4	Abr	18.8404	18.7551	18.2872	18.4032	20.0469	22.614	23.6821	21.2896	22.8947	21.5788	22.3366	23.2736	0.00305815
Q62313	Tgoln1	16.8595	19.9559	19.7453	17.2048	20.1026	18.7162	21.0989	24.2433	23.8365	19.9506	26.1634	27.0342	0.00297822
P48320	Gad2	16.2335	17.099	20.9763	18.4991	18.5236	20.5385	22.2543	21.4167	22.0334	20.8575	21.7633	23.9208	0.00294506
Q9D0L4	Adck1	18.8913	18.8634	18.1073	16.3045	19.0197	18.8437	21.5426	20.4002	22.7586	20.1094	24.002	19.9063	0.00289752
P10639	Txn	27.7577	27.7291	27.5447	27.5422	27.9074	27.7798	24.7131	23.5381	26.4396	24.274	26.786	26.7812	0.00286047
Q8K4Q0	Rptor	18.2933	22.5166	19.1922	18.3541	18.437	15.1466	21.4007	22.3893	22.5106	23.3134	22.5542	23.8764	0.00282755
Q9CX00	Ist1	14.9471	20.2407	18.7504	20.5106	19.0797	19.2062	22.0674	21.8696	22.1119	21.3906	23.0364	22.2573	0.00280732
Q8C633	Cabs1	18.8447	18.9044	18.5962	19.6343	15.7287	18.6584	21.1182	21.4015	20.6705	20.8025	20.5874	19.8576	0.00275781
Q9CR59	Gadd45gip1	21.4473	21.7784	21.4615	21.954	20.7222	21.0237	24.0871	23.7068	24.444	22.774	21.7257	25.6806	0.00266081
Q9JK38	Gnpnat1	17.5049	19.4635	18.7843	19.0635	19.732	21.602	22.8484	23.1211	22.2866	21.924	20.3253	22.0165	0.00246089
Q6PGN3	Dclk2	20.4173	20.5808	19.1694	19.4787	17.4809	15.8859	23.8535	20.3134	21.7869	24.4446	23.0281	22.8246	0.00237891
Q8CCT4	Tceal5	21.1266	20.8881	20.7681	20.0093	17.7229	20.4345	22.7786	24.6508	23.7759	23.6592	21.3048	22.1157	0.00235157
P57784	Snrpa1	21.2354	20.8937	21.5785	19.264	19.5817	19.5348	22.9097	22.2634	21.9326	22.3518	25.2121	25.1106	0.00234767
P63040	Cplx1	18.3474	18.5682	19.6677	18.065	20.1138	20.3129	21.7406	23.0445	23.5335	23.8082	19.2509	23.2178	0.00233996
Q0VBL3	Rbm15	19.9607	20.6159	19.7623	19.7759	19.2747	17.3575	21.7922	20.4106	23.3839	23.3643	22.083	25.0153	0.00232982
Q9QYR9	Acot2	17.3724	21.8238	16.6969	18.7185	19.7266	19.116	21.3191	24.8069	23.443	23.11	20.7417	23.8288	0.00225144
Q8BJU0	Sgta	21.4215	22.2824	20.0429	21.6471	21.2873	20.6319	22.1415	22.8299	22.7106	22.5268	22.636	22.6759	0.00221904
Q3UPH1	Prrc1	21.4926	21.83	20.9769	21.2402	20.466	20.4069	22.5216	22.41	24.6462	22.8132	22.6436	22.0908	0.00221595
Q80Y81	Elac2	18.8505	15.4871	20.5863	20.4636	20.6437	19.676	23.6696	23.6712	24.6874	24.6768	20.8647	22.6718	0.00220198
O70152	Dpm1	20.4335	19.845	19.1543	19.0995	19.9331	19.9106	23.1503	22.5736	21.5125	20.3454	23.8496	21.1377	0.00218917
P62245	Rps15a	23.4605	23.3222	24.5777	24.2738	23.7198	23.7236	25.5506	25.5669	24.5771	24.4365	24.9314	24.8405	0.00218249
Q9Z1S8	Gab2	22.1143	22.1178	20.939	15.88	18.3427	19.8258	22.2408	23.9987	25.4679	24.5356	24.6633	26.2334	0.0021746
Q80YA3	Ddhd1	15.6442	17.5378	18.2736	17.9025	17.5989	18.0811	19.7012	24.6806	19.9853	19.3144	22.3185	21.7519	0.00211004
Q3TW96	Uap1l1	17.2554	15.2885	20.6508	20.989	18.0964	18.009	21.6653	21.8143	21.8864	22.3052	22.2343	22.2052	0.00206942
O70439	Stx7	20.1733	21.1141	21.6493	22.176	21.0856	20.7602	23.2532	23.9967	23.5763	21.9768	22.5507	22.2666	0.00205804
Q9QXE7	Tbl1x	21.4254	21.4547	22.5045	22.4076	19.2163	18.8318	24.0904	24.1055	23.2287	23.8988	23.6239	23.3859	0.00199456
P62996	Tra2b	20.254	19.5875	19.8927	20.2544	20.2654	20.4634	23.9582	23.9309	22.8319	22.8913	19.974	22.3455	0.00198396
Q8BQZ5	Cpsf4	17.0578	19.9276	20.4926	20.5448	20.5055	19.7687	23.1775	23.3866	24.4393	24.6587	23.5262	20.2384	0.00197757
Q3UCV8	Otulin	19.6047	19.4095	18.4577	20.144	17.6188	17.4097	21.581	23.5179	21.5255	21.4053	21.7023	19.6955	0.00197647
Q9CQ52	Cela3b	23.4935	22.0804	20.1778	19.8576	20.8879	20.918	23.9047	24.0915	23.9976	22.7501	24.0461	23.3551	0.00196617
P10637	Mapt	20.7938	18.3087	16.5147	18.383	18.8085	14.765	24.2349	22.691	19.8384	22.0874	23.3055	21.5616	0.00194518
P17879	Hspa1b	20.8208	20.3762	22.3403	22.6006	21.6463	22.4226	23.4998	23.3117	23.5061	22.7497	23.7411	24.4784	0.00190539
P58742	Aaas	20.2902	17.9479	20.3548	17.7044	18.536	16.8068	25.1176	25.0773	28.1285	29.0412	22.4849	19.8629	0.00189596
P35821	Ptpn1	18.8778	16.9028	18.8538	21.4387	19.2027	20.0783	23.0471	21.8872	21.793	24.6884	21.1678	22.7752	0.00188325
P42125	Eci1	18.2164	17.0532	21.8018	21.9489	21.5359	20.9654	23.376	24.8643	23.9474	24.474	23.8199	23.3262	0.0018798
Q8R0X7	Sgpl1	20.8308	20.967	20.4832	20.7663	19.502	18.5201	23.5333	24.3254	21.739	22.4627	22.3014	21.5491	0.00187215
Q80YA9	Cnksr2	18.614	19.236	18.5285	18.4758	12.8828	15.1968	22.0229	22.8361	23.4274	20.9267	20.568	21.54	0.00185813
P39061	Col18a1	20.3167	20.657	20.9756	23.0033	20.6116	20.6295	23.6079	22.6935	23.3935	21.9913	23.178	23.0842	0.00185393
Q8VCB3	Gys2	17.9555	19.3731	20.9593	22.4325	17.2966	18.3623	23.9702	22.6201	23.7617	22.8734	22.1821	22.4711	0.00183094
Q8BKZ9	Pdhx	18.8565	18.8618	18.0058	20.245	19.3924	16.7426	21.7342	19.7322	24.204	21.4812	21.8295	22.6404	0.00182501
Q8BTY8	Scfd2	18.194	19.338	18.3678	20.463	14.9061	13.7075	23.4136	21.1198	21.1723	23.3191	23.0007	22.0654	0.00181877
Q9DCR2	Ap3s1	20.2445	19.6393	21.2765	19.794	20.538	20.2867	21.8732	22.2066	21.5171	21.6023	24.3739	22.9483	0.00179758
Q62165	Dag1	15.9371	16.9985	18.7371	19.6991	18.4424	19.5174	22.4898	21.9013	21.7288	19.098	23.6597	22.3232	0.00177411
Q60631	Grb2	18.362	20.3475	20.8434	20.617	20.8105	21.0059	22.5737	22.5554	22.6132	23.0257	21.0556	23.5448	0.00175751
P48774	Gstm5	22.022	22.0985	22.3702	22.5479	21.9897	21.8579	23.8907	24.0663	22.4077	22.8591	24.5045	23.7552	0.00175549
Q9WUA2	Farsb	19.8653	22.6127	21.0175	21.2725	20.1837	21.0994	22.8715	23.0361	22.9654	22.8162	22.1676	22.6795	0.00175498
Q61205	Pafah1b3	22.5623	22.3406	21.8491	21.6101	22.0008	21.1688	23.4746	22.49	22.9181	22.8808	23.7452	23.0493	0.00167915
P50428	Arsa	19.8254	18.0096	16.7608	17.0253	23.3974	18.5982	24.2262	26.6258	27.9407	23.6118	23.0509	22.3602	0.00167698
Q9QWK4	Cd5l	20.5443	19.1247	17.5286	17.0023	14.1053	15.8169	21.324	23.2229	22.9934	22.3704	20.7398	20.4218	0.00167052
Q9JM62	Reep6	21.2716	21.172	21.7431	21.0343	20.2917	19.6093	22.4146	22.9642	22.1726	24.4578	24.8675	22.5769	0.00166338
P11609	Cd1d1	19.519	17.0859	20.152	17.916	19.5813	19.7848	19.9997	22.3509	21.9189	22.6142	24.8523	23.4328	0.00163857
Q8BWW9	Pkn2	16.762	17.6745	15.6028	22.3632	16.0302	13.0527	22.9709	23.0314	22.0564	21.6034	22.4696	22.1864	0.00163286
P23591	Gfus	19.9809	21.028	20.4843	21.2978	21.3086	21.4886	23.4011	23.2457	21.7681	23.5501	22.1249	21.9437	0.00162774
Q9CWS0	Ddah1	19.5921	19.8021	18.2828	21.4703	20.7391	17.4337	23.0626	21.5283	22.8081	23.4331	22.8103	21.5484	0.00159095
Q6P1H6	Ankle2	20.3867	17.6683	18.488	17.6284	15.9743	12.949	22.554	21.9411	23.1155	19.4683	24.0694	23.801	0.00157265
P61939	Serpina7	22.9354	16.7708	19.6385	18.6508	15.6858	18.7046	22.5191	22.6629	26.0938	25.0394	24.4196	22.5968	0.00155879
Q9DCV4	Rmdn1	20.5333	19.609	19.9747	20.2543	20.1331	19.4292	22.5597	22.3428	24.6794	22.4454	21.0125	21.2633	0.00155105
O09061	Psmb1	21.6043	21.2157	20.0663	19.3804	22.2844	21.4483	22.5492	23.4396	25.0806	23.0077	24.8379	22.9785	0.00153765
P49710	Hcls1	19.123	18.1348	20.0327	20.3066	16.3104	17.7998	21.2735	20.776	20.7611	22.7831	22.7812	22.2204	0.00148412
Q99KI3	Emc3	15.662	20.3586	18.0872	20.3215	18.7739	20.0774	21.936	22.6881	21.1978	23.6421	23.4958	22.1934	0.00145755
O54962	Banf1	18.7643	19.1181	22.019	22.0893	21.0072	21.1369	22.8557	23.8417	23.4569	23.7524	23.0126	23.0819	0.00142631
O08807	Prdx4	21.8165	19.3199	19.8511	20.0532	20.5974	20.2128	22.5374	22.8691	21.7054	21.4984	24.281	23.5996	0.00142403
P35980	Rpl18	23.2081	23.1012	23.2645	23.6912	22.74	22.2078	24.9393	25.5818	25.9821	26.0523	23.1262	25.3079	0.00141386
Q9R1P3	Psmb2	21.3406	21.1923	22.4353	22.5507	21.4391	22.8229	24.0041	23.995	22.9078	22.9634	24.5344	23.6493	0.00140279
P26618	Pdgfra	19.042	18.2116	18.8502	17.411	14.549	15.7617	22.9834	22.6881	18.3843	21.3446	22.9103	23.213	0.001391
Q62048	Pea15	20.3096	20.2213	20.5431	21.3956	20.816	20.8406	23.1311	22.9086	23.2944	23.6619	20.6048	23.4144	0.0013799
P07742	Rrm1	19.1172	18.3587	19.7423	16.5249	19.9736	20.044	22.9964	23.2513	23.4882	19.6143	22.9095	22.6517	0.00137791
P60469	Ppfia3	20.9293	20.8575	19.2161	19.2956	19.0417	19.1052	21.5307	20.434	23.4771	22.7463	23.2377	23.3639	0.00134862
Q3TTY0	Plb1	19.2314	20.196	21.8161	21.6809	20.9191	20.8249	24.9879	22.4872	22.4693	23.3397	22.9155	22.9515	0.00134414
Q05117	Acp5	21.5057	16.4254	19.0187	18.2096	18.1043	20.4781	22.2208	22.4042	25.1618	23.0479	21.7843	22.586	0.00133387
Q9D1H9	Mfap4	21.6174	21.3262	20.3976	20.3946	21.9052	21.652	23.9562	24.1958	24.2294	23.6547	23.2685	21.4284	0.00132853
Q6PDM2	Srsf1	21.5663	22.9414	21.7384	22.0137	21.9515	22.5413	23.424	23.6037	23.1555	23.4262	23.885	22.5971	0.00131984
P70175	Dlg3	18.7976	18.831	17.3087	19.0057	16.196	16.3749	21.4827	18.652	22.6047	20.978	23.4385	23.0155	0.00127565
Q91VE0	Slc27a4	21.5347	19.5533	21.0454	20.5248	19.1425	18.9741	21.706	21.9897	22.1588	23.241	22.4679	23.915	0.00125143
P47941	Crkl	21.078	21.4966	19.249	18.9827	19.9043	19.411	22.5719	22.6413	22.3108	22.8368	21.4208	21.4561	0.00125047
Q3U9G9	Lbr	20.6811	19.9949	22.5011	21.8998	20.8617	21.4671	23.2301	23.1721	22.6226	22.6292	22.8982	23.1541	0.00123529
Q9CXS4	Cenpv	17.4375	17.4666	20.8766	19.8454	20.2907	20.1488	21.9215	21.5315	22.2457	23.0502	22.236	22.3974	0.00122457
P61967	Ap1s1	21.159	19.6783	21.795	20.8119	21.9279	19.5381	23.0913	22.9519	22.846	23.048	22.5676	22.1982	0.0012161
O88307	Sorl1	20.9572	20.9711	17.421	16.7379	17.1784	17.2318	23.0267	21.8174	22.4547	21.1003	22.4581	22.6523	0.00119725
Q7TNC4	Luc7l2	19.2905	22.0763	17.7494	17.6436	18.9407	19.4516	22.1209	21.3369	22.3834	22.2591	23.0306	23.3794	0.00116905
P62889	Rpl30	20.8403	20.9009	20.559	20.9216	20.8252	20.9315	24.284	24.8818	24.2389	24.2653	21.5124	21.8022	0.0011593
P97500	Myt1l	20.3757	21.834	20.6404	18.6819	20.1176	20.3608	21.8151	21.952	22.1205	22.8394	23.1519	23.0106	0.00114835
Q64152	Btf3	19.4048	20.017	21.1928	21.2844	21.6116	21.8299	23.983	22.7501	22.1674	23.5484	22.5252	23.8066	0.00113411
Q9QUH0	Glrx	21.4874	21.9126	23.5852	23.575	22.5256	22.266	24.7254	24.2386	24.79	24.7933	23.7572	23.9064	0.00112303
Q60931	Vdac3	22.9502	23.0001	23.0205	23.0297	22.9126	22.233	24.3513	23.2485	24.3214	24.2963	23.532	23.691	0.00111722
Q8K1B8	Fermt3	19.1057	19.348	13.3743	18.9396	17.1566	16.2245	22.0262	22.2851	22.6949	21.8929	21.0522	25.9275	0.00111184
Q64520	Guk1	21.364	21.5444	20.4648	20.5612	20.4605	20.7638	21.862	21.7272	23.7629	23.7203	23.2714	22.3191	0.00110379
Q68ED2	Grm7	20.6601	20.6007	21.739	20.8277	21.2075	21.2228	23.32	23.1257	25.7778	22.2481	22.8901	23.1734	0.00110312
Q9JL62	Gltp	21.4219	21.5204	20.8438	21.0651	22.423	20.2018	23.5536	23.1412	22.6753	22.8869	22.2614	22.6212	0.00108565
Q8BX10	Pgam5	18.9234	15.3387	19.6944	19.3871	16.7527	18.5489	21.995	21.884	20.5914	21.8322	22.6022	25.1583	0.0010821
Q9CYR6	Pgm3	20.2621	20.0855	21.2556	21.1666	21.1708	21.114	23.3075	23.1531	22.0494	22.1611	21.8952	21.8211	0.00108157
O08528	Hk2	22.3549	21.5282	18.6009	20.1446	20.2487	18.0026	22.5057	24.5289	23.5046	23.9177	22.9943	23.4898	0.00107174
P01867	Ighg2b	19.7453	19.638	19.4169	19.6006	20.1371	19.9158	20.3881	21.6049	21.8887	22.3331	21.3444	20.3355	0.00106242
P62855	Rps26	20.4784	21.0825	22.2485	22.1162	22.2969	22.7687	24.6401	25.3668	24.9209	24.894	22.8977	23.1957	0.00103862
P84091	Ap2m1	20.4243	22.0049	20.3721	20.6232	20.5631	19.211	22.9247	22.4806	23.2501	22.8618	22.2009	21.5613	0.00100747
Q6PH08	Erc2	20.7714	19.8161	18.4421	20.9129	21.5492	20.88	24.272	23.0659	23.8999	23.892	22.1764	21.8401	0.00100422
Q9Z0E6	Gbp2	18.5825	19.6815	19.9424	20.1236	18.6534	22.5545	23.103	23.058	22.411	22.4212	23.1565	22.2617	0.00100017
Q8C0E2	Vps26b	21.1609	21.2175	22.7597	20.4943	18.5677	20.1289	22.4772	24.0155	24.8614	23.9039	23.8647	23.2326	0.000997606
Q8R570	Snap47	19.1482	17.3956	21.1142	21.1481	19.9778	20.0587	25.1521	25.1762	22.8027	24.3736	22.7269	21.5855	0.000980381
Q9CPQ3	Tomm22	22.4863	20.49	21.9782	21.4996	22.0202	21.9133	22.3142	23.2793	23.7391	23.8069	24.2228	24.1926	0.000971549
Q99KC8	Vwa5a	21.0121	21.4716	22.4868	20.5629	20.6068	20.9599	22.2634	22.4456	22.5167	22.9172	23.0417	22.686	0.000962278
Q9Z268	Rasal1	19.3162	19.6983	18.4182	19.6979	19.6585	19.6687	20.9492	20.3076	23.2412	23.1774	23.6054	24.4867	0.000955237
Q8VDQ8	Sirt2	18.0439	19.1536	18.1753	21.2036	18.2012	19.2479	22.043	22.2498	21.3263	22.0608	21.7127	20.3533	0.000948523
Q9ET22	Dpp7	22.0177	20.3207	20.5844	21.0929	19.4298	18.9021	23.1861	22.1165	22.6932	22.3225	24.0074	22.8864	0.00094586
Q08652	Rbp2	26.4384	26.4736	27.1208	27.1325	27.6818	26.0254	23.8423	25.4665	25.6626	25.6877	24.2085	24.2463	0.000927645
Q62186	Ssr4	21.5268	20.8863	23.8547	23.7449	22.9998	23.0651	24.7708	25.6392	25.1818	24.3458	25.7719	26.0296	0.000885198
O54833	Csnk2a2	19.3066	14.2542	18.8829	16.871	18.9845	19.3525	21.8905	22.355	22.6294	23.5037	20.4652	23.9054	0.000884777
P19783	Cox4i1	24.0568	24.1585	24.643	24.6251	24.4183	24.1488	23.0495	23.8942	23.3291	23.9787	23.3372	23.2184	0.000865127
Q6NVF9	Cpsf6	19.6911	19.8021	19.6192	20.4192	17.9565	16.3386	22.027	21.7825	21.9052	22.933	21.9924	21.5817	0.000844959
Q9DBY1	Syvn1	19.9562	18.9378	19.6912	20.6999	18.8766	17.1552	22.9916	23.973	22.6132	22.6555	21.4389	20.848	0.000792614
Q80XU3	Nucks1	20.514	19.0747	19.3564	19.9631	19.8209	19.5158	20.7613	22.7016	21.7134	20.7393	22.0673	21.121	0.00078742
Q8R1U2	Cgref1	19.4608	20.1238	18.6611	19.7824	18.8316	20.6137	22.4538	22.4157	20.0243	22.5953	22.1908	22.0287	0.000780001
A2AG58	Bclaf3	19.7371	19.0558	17.9866	20.4736	16.3998	19.5256	22.6711	21.0091	22.2205	22.6784	25.3375	22.9489	0.000777717
Q8R464	Cadm4	19.22	20.3806	19.7407	18.021	20.675	19.3407	24.1369	21.1759	21.2593	22.2285	23.2959	23.6969	0.000772028
Q99LI2	Clcc1	16.4398	18.7403	16.6312	14.409	19.7813	20.5086	22.7184	24.0289	24.1297	24.169	20.7271	22.2391	0.000759065
O09172	Gclm	20.8459	20.3212	20.2321	19.6131	19.4789	17.7547	21.5095	22.3866	22.2791	21.8541	24.2558	22.9743	0.000751288
Q61765	Krt31	17.8995	18.9108	14.747	18.6202	14.7549	19.3763	20.0202	22.4574	21.3653	22.6621	23.3928	23.6728	0.000748104
O08573	Lgals9	20.6655	20.7009	16.8523	22.0443	20.4724	20.4778	23.7819	23.0404	23.9925	23.2244	24.3077	24.242	0.000738289
O35638	Stag2	19.909	19.8801	18.61	13.561	15.9928	14.7011	22.5247	22.8167	21.8718	22.7012	22.1284	23.4052	0.000721354
Q66X05	Nlrp4f	19.7527	19.3876	17.9931	17.3993	13.8291	14.233	21.9807	22.8996	23.7208	20.7179	22.4773	23.1177	0.000707974
Q8BGC4	Ptgr3	22.4628	21.0174	19.7844	20.6281	18.4887	18.8849	22.3007	23.895	23.2681	23.5227	23.1464	23.7299	0.000703777
Q9D2N4	Dtna	15.7715	17.0723	17.6025	19.3316	18.7547	13.0464	23.4579	21.7639	21.6454	21.2388	23.2187	20.4688	0.000698947
P97822	Anp32e	20.5922	20.3113	20.6086	21.1182	20.6777	21.693	23.0347	22.7881	22.4411	21.5725	21.8933	23.4174	0.000683148
Q60749	Khdrbs1	18.6943	20.1066	20.1319	21.5393	20.4547	19.6032	23.3638	22.7067	22.6083	22.9937	21.8027	21.3537	0.000677016
Q61152	Ptpn18	20.2953	16.1974	18.5681	20.0471	19.8756	15.9656	25.133	21.8926	26.7524	26.8947	23.759	21.919	0.000670584
O89110	Casp8	20.9181	17.114	19.7413	19.3249	18.6469	20.1482	21.3399	22.459	22.0419	22.2255	21.8525	22.6666	0.000664961
Q571I9	Aldh16a1	21.1495	20.0298	20.2841	19.7761	19.6476	19.8626	22.9969	23.2769	22.7423	22.8945	22.6162	20.4025	0.000623486
Q61112	Sdf4	18.6229	14.6012	18.4625	15.4863	19.2028	20.1246	22.0951	23.6509	23.0117	21.4588	23.8222	21.6377	0.000605059
Q8BG95	Ppp1r12b	20.9709	21.0973	21.0873	21.154	20.0853	20.6841	24.8893	22.2785	24.6599	23.2585	23.0736	22.0486	0.000595499
P51410	Rpl9	23.4888	23.3015	23.161	23.125	22.1532	22.9279	24.9714	24.7629	24.6986	23.8252	24.0541	23.9817	0.000586662
P53994	Rab2a	21.5264	21.1148	22.6583	22.0676	22.4096	22.3568	23.862	23.7447	23.5749	23.2348	23.8693	22.7537	0.000578858
Q8BLE7	Slc17a6	18.18	17.1118	18.2234	17.3751	17.8394	17.7626	21.5867	19.3676	20.5499	18.8378	21.4208	22.4773	0.000575038
Q9WVK8	Cyp46a1	17.043	20.6471	17.0286	13.6169	13.3171	13.1333	23.9374	23.8199	19.2112	25.4802	23.066	23.7537	0.000567779
Q7TNG5	Eml2	19.4258	17.7445	20.859	19.8266	19.9209	20.0897	23.1767	22.7641	20.7188	22.5872	22.4786	22.7014	0.000535953
Q9CQ10	Chmp3	16.5044	19.8117	20.4316	21.376	19.8451	19.684	24.902	24.8751	24.5464	24.5266	22.3594	22.1146	0.000528187
Q8QZR5	Gpt	20.3121	19.315	21.5503	21.6688	21.0508	21.3717	22.9653	22.8825	22.2262	22.7749	23.324	23.3626	0.000523017
Q9WV31	Arc	17.887	18.5851	17.9141	19.9308	18.2205	17.7467	19.8179	20.7046	22.5558	22.5616	23.0049	24.4343	0.000516874
P41317	Mbl2	15.9833	19.146	18.2903	19.3579	18.8149	20.729	22.4849	21.8739	24.6349	21.9913	21.7688	23.1838	0.000514391
Q9Z0P5	Twf2	21.0248	20.9962	19.2588	20.4587	19.9393	18.011	22.3562	22.031	22.9475	22.4297	24.4018	23.4458	0.000511535
P70392	Rasgrf2	20.2257	18.2348	20.1526	19.3823	19.4332	18.6807	22.4098	23.4861	23.0565	21.7094	22.3909	20.2365	0.000504825
Q9Z130	Hnrnpdl	20.2339	21.5392	21.3397	20.2261	20.9138	19.0144	22.0169	23.2377	22.8321	22.9603	22.1678	23.1115	0.000504315
Q8R3G9	Tspan8	22.7944	22.7668	23.5056	23.6403	22.4362	22.3415	24.1678	23.6772	24.3173	24.2336	24.7914	24.3567	0.000491628
Q9D620	Rab11fip1	21.4173	21.2534	16.215	20.3987	19.5364	20.1149	24.4682	24.4931	24.8978	28.304	23.9314	24.0659	0.000483318
P54227	Stmn1	21.6038	23.0439	22.7524	22.7193	23.3654	23.4137	24.6304	24.5328	24.83	23.7776	24.1774	24.392	0.000482311
Q9R059	Fhl3	20.5031	18.7784	17.9413	18.3789	14.9495	16.9628	23.0678	20.2686	23.1821	22.0065	23.4435	23.4332	0.000477149
P70194	Clec4f	20.3782	19.9232	20.1883	19.0972	19.4165	19.3249	21.6848	24.908	24.6387	24.7449	21.937	21.7656	0.000465051
Q9JMC3	Dnaja4	19.1074	18.1288	19.243	20.0852	22.8902	19.0662	25.0033	24.6058	24.7133	22.147	22.8877	25.1734	0.00045987
O55028	Bckdk	18.2315	19.0181	21.5258	18.8685	15.7366	16.5721	22.4265	23.4134	22.7337	22.4542	22.7888	25.4259	0.000455096
Q6PAR5	Gapvd1	19.703	20.4451	18.991	18.1791	17.9886	17.3189	20.3197	21.4534	21.703	22.7089	22.3577	22.0961	0.000453545
P35293	Rab18	22.2505	22.3408	20.7954	20.9484	19.9973	19.9214	23.1954	23.1969	23.1297	23.2155	23.5571	23.3604	0.000444542
Q9JJL8	Sars2	18.3429	14.3867	18.0325	18.2138	19.1563	18.9538	21.4854	22.246	21.019	21.2269	21.8199	22.5046	0.000439615
P47753	Capza1	21.1417	20.8691	22.4588	21.8216	21.9168	22.0961	22.9082	23.0076	23.4457	23.5666	22.7522	23.7756	0.000432121
Q8BWG8	Arrb1	17.7918	14.2998	18.4068	19.875	18.7532	19.0402	22.4716	21.9339	22.4128	22.4608	22.1623	21.7312	0.000422732
O08529	Capn2	21.2595	20.9757	20.1806	19.837	20.4671	20.4367	22.8817	22.8897	22.413	21.3324	22.8296	24.1859	0.000417956
P97470	Ppp4c	20.3947	18.8035	19.2295	19.7389	16.0428	15.0358	23.3189	22.5796	22.3775	22.2883	23.9482	23.367	0.000413896
O70378	Emc8	21.9894	21.2629	19.0646	19.427	20.706	21.269	22.6613	23.3129	22.7414	23.5706	24.3779	24.0873	0.000408571
A2A863	Itgb4	19.1882	19.2972	20.5075	20.33	21.8324	18.3988	23.1095	22.5349	22.2511	22.3744	22.4269	23.1804	0.000398912
P21278	Gna11	20.1611	20.0425	20.6822	21.2756	20.0381	21.0067	22.3295	22.3758	21.0685	22.25	22.6261	22.6379	0.000397483
P70362	Ufd1	19.0646	19.1644	19.1043	14.3823	18.577	18.6356	24.2339	21.1609	23.0853	22.6369	22.1378	22.8456	0.000391159
Q91VC9	Ghitm	19.1401	20.3683	20.2742	21.6077	20.0178	21.0163	22.8901	23.3595	23.475	21.3051	23.2677	23.1325	0.000384995
Q8BVQ5	Ppme1	18.7968	17.7614	19.9419	20.3247	19.7365	19.5141	21.0696	22.353	21.0269	22.3839	21.9964	21.5089	0.000378234
Q8R4H7	Nags	16.0581	16.6844	15.9931	20.0414	18.2305	17.9498	19.1738	23.5674	22.221	22.4687	23.307	23.2639	0.000376414
Q62469	Itga2	16.2354	21.0743	18.3581	17.3151	17.5088	17.6781	21.5124	21.2908	21.9255	21.7207	21.8027	23.5474	0.000362748
P62748	Hpcal1	19.7091	17.4207	20.1888	21.1239	19.9652	19.2887	22.6288	22.4483	21.9779	22.0269	22.5318	22.4685	0.000359426
P70412	Cuzd1	20.1386	20.1332	14.507	16.7046	15.711	17.0023	22.7594	22.3855	23.1149	23.4626	21.6807	21.9891	0.000359043
Q9EQQ9	Oga	17.8526	19.1091	19.5406	20.4363	19.5285	18.365	22.9202	22.6765	23.1719	23.1071	21.2788	20.4889	0.000348727
P62874	Gnb1	22.5561	22.5467	22.0423	22.2945	22.1634	22.5798	23.8717	23.4024	22.8568	23.1337	24.0878	23.9747	0.00034743
Q9DBL7	Coasy	19.4258	18.9642	19.8792	18.7736	19.1331	20.0838	22.0457	22.0176	23.1945	21.6659	21.327	25.0175	0.000341192
E9Q634	Myo1e	20.2714	21.501	19.8837	19.9833	19.687	19.2943	22.6228	22.9923	21.4725	22.28	24.3537	22.785	0.000327967
Q9CZR2	Naalad2	18.1419	18.5993	14.687	20.377	18.6581	18.1406	22.4547	21.2916	22.9152	24.7994	23.0841	22.664	0.000326272
Q3TZX8	Nol9	18.1965	16.3253	18.4816	19.6919	18.2873	18.0682	20.7843	21.2147	21.0918	24.4382	23.0867	21.849	0.000316871
Q9QWR8	Naga	19.8875	20.0323	18.3557	21.8323	19.6021	19.8398	23.7639	21.7285	22.8184	22.5826	22.7845	23.6829	0.000302851
Q6DVA0	Lemd2	18.6205	17.8933	20.3251	16.8493	17.2773	18.6861	21.9889	22.0912	23.6839	21.4893	21.1462	20.6786	0.00029995
Q7TPS0	Rps6ka6	17.1509	17.4512	18.6698	16.6533	18.5293	18.493	22.4365	22.422	20.3337	20.1995	19.8971	20.562	0.00029984
P39749	Fen1	22.8834	20.1535	20.1088	20.4991	20.1373	19.5373	23.2942	23.4295	22.825	23.2805	22.9967	23.7112	0.000297057
Q9QZ47	Tnnt3	17.9522	18.1755	19.8884	18.8301	16.3939	18.5649	21.4309	21.2086	24.4276	21.2045	23.129	21.6644	0.000290886
Q91YR1	Twf1	22.4777	23.1118	22.8533	22.3803	23.1048	22.9078	24.2142	24.1627	24.1116	24.1457	23.3045	23.539	0.000284011
L7N1X6	Fbxw15	21.181	20.6884	20.1191	20.3259	20.4712	20.344	23.5696	22.788	22.7768	22.5829	21.0305	22.5642	0.000278467
P28700	Rxra	18.5007	18.8333	16.8569	17.2656	20.2027	14.9059	22.7807	20.9136	23.1139	22.9186	23.4353	21.4889	0.000269628
Q7TQH0	Atxn2l	16.7529	16.1216	19.0941	19.5913	18.1254	19.1172	21.4083	21.4131	21.0468	21.55	22.7383	23.4402	0.000265622
Q8BGQ7	Aars1	20.5143	20.0407	21.4324	21.2102	21.0665	21.3185	22.0018	22.4262	21.9935	22.2053	22.4375	22.2768	0.000260531
O55022	Pgrmc1	20.5543	20.5488	22.2865	21.7974	20.8412	21.0361	23.3634	22.2806	23.4907	22.9082	23.6176	24.0141	0.000259834
Q69ZS6	Sv2c	19.7515	19.2996	20.4489	17.5531	18.96	18.9729	23.1035	23.0142	21.6667	20.934	23.8395	22.004	0.000253694
Q6ZWV7	Rpl35	20.9769	21.8357	21.7972	21.7956	19.0583	19.5702	24.4417	24.5538	24.9603	24.9209	22.5239	24.332	0.000252056
Q05816	Fabp5	20.9216	20.8079	21.4731	20.3056	21.7255	20.988	23.2364	22.7483	23.1255	22.385	22.4528	24.3936	0.000251006
P21300	Akr1b7	21.8253	21.2804	18.6693	19.1915	19.9661	19.7965	22.5755	23.1842	22.6177	23.0763	23.2556	24.1267	0.000250963
Q9R069	Bcam	20.0254	21.1382	20.6645	20.4755	20.2106	19.3787	22.5172	21.9042	21.8382	21.9034	23.6499	22.9828	0.000242092
Q9DBZ5	Eif3k	21.9061	22.394	22.5759	22.3717	22.267	22.7145	24.1511	24.2153	23.6884	23.8623	22.8983	23.305	0.000241876
Q9R0Y5	Ak1	15.7311	18.382	18.5311	18.9009	20.3315	19.8346	21.9257	23.0306	23.1227	21.6713	23.044	22.4106	0.000240546
P18572	Bsg	22.1673	22.1301	21.7801	21.8671	21.1866	21.907	23.0552	23.7574	23.6234	23.0323	25.0785	24.3794	0.00023154
Q9WUK2	Eif4h	21.7152	21.9671	22.426	22.4117	22.2422	22.2748	23.8087	23.7356	23.6503	23.7965	23.2546	22.5508	0.000229742
Q9D8Y0	Efhd2	21.0898	21.945	22.7593	22.223	22.4624	22.0955	24.0187	23.5462	23.4086	23.3312	24.4508	24.5556	0.000227354
Q3TRM8	Hk3	19.7792	19.5506	19.0295	20.6809	20.7366	20.7525	22.841	23.0052	22.1685	22.007	24.9671	23.698	0.000221499
P28825	Mep1a	17.4005	19.3547	20.5887	21.9432	19.5829	19.561	23.8407	22.0712	24.0166	24.4834	23.8647	23.762	0.000219222
P11928	Oas1a	19.1795	18.4024	18.8293	20.3528	17.9283	19.7428	21.0225	22.3146	22.9686	23.3126	23.2469	25.5899	0.000216277
Q9QXG4	Acss2	20.118	20.0664	19.3472	19.4874	20.2107	17.9497	21.8846	24.042	22.7838	22.5288	21.6709	21.6216	0.000215591
Q9QZA0	Ca5b	18.0204	17.8497	16.3982	18.6978	18.2636	18.618	22.4194	20.4389	22.892	22.4712	23.5954	19.7538	0.000213715
P26516	Psmd7	20.9449	21.0463	20.3028	21.8028	20.5729	20.068	22.7631	23.8272	22.4256	23.1819	22.2342	22.3536	0.000211147
Q8VDQ1	Ptgr2	20.9369	20.9068	18.4882	19.2984	17.9274	18.7521	22.9959	22.9595	22.1477	22.8204	25.1628	25.0382	0.000209988
Q9DBE8	Alg2	20.8137	21.4572	21.6222	20.7943	20.0574	20.2052	22.4619	22.4507	23.147	23.1241	24.1426	22.4254	0.00020958
Q9D358	Acp1	19.5184	20.3707	22.4754	20.5995	21.5976	21.1578	24.3943	23.2336	23.2937	23.2233	24.2152	23.4226	0.000208369
Q8R5C5	Actr1b	20.849	18.0537	20.255	17.8585	20.9287	21.3293	23.8962	23.4312	23.2493	23.4712	23.2501	24.8309	0.000207211
Q9JK81	Myg1	18.9748	20.3966	20.4262	21.2553	19.6931	19.6918	22.0105	22.7007	22.8627	22.4396	22.9234	24.7728	0.000199082
P97452	Bop1	18.6224	20.4377	19.7389	19.3265	19.9065	17.4145	23.0801	21.4752	24.3089	23.0833	21.8034	22.4806	0.000198329
Q99JR1	Sfxn1	20.0026	20.0617	21.0893	20.64	19.9736	19.8486	23.5997	23.266	21.3165	21.884	22.7568	23.5092	0.000198114
Q64176	Ces1e	19.1776	18.4274	19.498	17.5792	17.0908	16.1617	26.5776	22.2615	22.4976	22.0207	22.1053	22.8298	0.000195987
P46061	Rangap1	20.7631	21.8974	20.1054	20.2555	18.7499	19.6196	22.6765	22.8118	23.648	22.838	23.9687	22.4775	0.000195558
O55106	Strn	19.2947	19.4643	20.4578	20.6596	19.8074	21.218	22.1862	22.4405	22.0779	21.9546	23.8438	23.098	0.000191786
Q9CPN8	Igf2bp3	19.5972	13.741	18.6944	18.188	18.8559	17.9883	22.7671	22.7672	23.0698	25.7371	22.8847	23.453	0.000183702
Q9ESE1	Lrba	18.9398	19.3271	18.0929	20.6216	18.3535	18.4991	22.798	20.4286	23.9775	22.2211	23.8607	23.6041	0.000182166
Q5DW34	Ehmt1	19.5411	16.5956	18.2933	15.1087	18.0969	17.162	20.8594	22.598	23.3071	21.264	21.1506	21.2995	0.000181136
Q8CJH3	Plxnb1	19.3737	18.126	18.74	15.5003	14.4558	17.8553	22.0572	21.5186	22.7021	22.3316	23.1577	21.3911	0.000173603
Q6ZQI3	Mlec	21.3785	21.8885	21.806	21.9477	20.3274	20.9216	22.8632	22.8811	23.2342	23.0299	22.9336	22.7875	0.000169785
Q09199	B4galnt2	19.3617	20.6635	21.0904	19.945	17.6032	19.0837	22.6738	22.4977	22.5079	22.466	23.1675	22.7393	0.000159209
Q9CPV4	Glod4	20.0868	21.0315	21.5029	20.8078	20.6318	20.5968	23.6244	24.4749	23.8848	23.591	22.807	21.7157	0.000158097
Q64FW2	Retsat	18.6508	19.4142	20.6703	18.6456	18.8093	18.6762	21.6611	20.806	21.2264	21.378	22.5705	22.3432	0.000156127
Q61503	Nt5e	17.1928	20.4213	13.6428	18.4288	16.5856	18.0301	23.9062	23.9495	23.1466	23.505	21.628	22.9014	0.000155962
Q08509	Eps8	20.0504	19.243	18.6746	17.2201	19.0691	15.0265	24.7122	21.9874	24.3136	24.0199	22.2918	22.9202	0.000150122
Q9DBC7	Prkar1a	17.5211	19.3519	18.5389	19.0178	19.1585	14.2225	22.5465	22.6428	22.608	22.3268	23.0436	23.3494	0.000149829
Q2PFD7	Psd3	17.4953	17.8318	19.7358	19.6469	19.1811	18.0502	21.4533	24.8183	22.9672	27.0302	22.8873	25.3881	0.00014846
Q6NS60	Fbxo41	18.0133	17.2241	18.1498	18.4997	16.9031	20.2555	22.1158	21.0445	22.5515	21.7094	20.3725	21.7631	0.000147272
Q8CG14	C1s1	20.7553	20.1405	19.9172	18.7845	20.177	18.8458	24.1665	22.181	23.1339	23.3667	21.5405	22.2593	0.000143367
Q9QXH4	Itgax	18.5928	20.5695	19.9166	18.8448	18.1183	21.0362	23.2018	22.6617	24.5885	23.991	22.8976	21.8656	0.000142592
Q8VEK0	Tmem30a	19.8485	19.0219	19.4522	17.0538	16.5353	19.3929	23.5157	22.8588	22.8047	21.3734	22.3167	21.7994	0.000137352
Q80TL0	Ppm1e	18.5845	19.1891	18.8471	19.2321	19.0751	17.6566	20.6215	21.6492	20.9432	21.6502	23.6983	22.181	0.000135272
Q9ES64	Ush1c	19.8933	21.8024	19.4713	19.0758	19.0329	19.0763	21.9399	22.3423	22.7596	22.5628	22.9108	23.6315	0.000134949
Q71KU9	Fgl1	19.2172	19.3076	20.4453	17.125	17.8391	19.0918	20.9322	22.9078	21.798	23.0288	22.8582	22.9294	0.000130849
Q2M3X8	Phactr1	17.8857	18.0331	20.9123	20.9175	20.1258	20.1487	23.2506	23.3968	23.4271	22.6983	23.3563	22.7014	0.000130651
P35922	Fmr1	18.3597	19.6091	18.7763	17.931	15.3869	15.9265	24.1095	23.0799	21.3583	22.2726	21.6221	22.2592	0.000126458
O70503	Hsd17b12	21.4432	21.0378	22.2364	22.1218	21.7552	23.0559	23.384	23.9462	24.0057	23.7404	23.6939	23.7562	0.000125256
P70290	Mpp1	21.9607	21.2334	21.8443	22.2739	22.3	22.2254	23.7174	23.5008	23.5353	23.5585	22.9929	22.7555	0.000124189
P21279	Gnaq	18.4947	19.2162	18.9936	21.1146	20.4398	19.7211	22.2049	22.4518	24.2043	22.2788	22.526	23.9929	0.000123836
P61458	Pcbd1	22.5043	23.2914	22.2355	22.168	22.9489	22.5942	24.1044	24.2478	23.8991	23.4902	24.3032	23.6803	0.000122953
Q8K596	Slc8a2	16.8785	15.4019	17.4366	17.6274	16.7073	17.8277	20.427	20.233	19.3989	18.9669	20.7921	21.7034	0.000120599
Q78IK4	Apool	20.3619	20.4245	20.9511	19.4734	19.6522	20.107	22.566	21.6981	21.528	22.5586	22.503	23.5231	0.000118128
P12023	App	17.3043	18.975	20.2707	18.4014	17.4748	19.3979	22.1507	21.4029	21.0122	21.6944	22.6811	22.3642	0.000116205
P28867	Prkcd	20.5689	20.0929	21.7442	20.5693	19.6504	19.1285	23.8891	23.7855	23.405	23.0554	22.0473	22.6669	0.000115386
Q99LP6	Grpel1	21.0131	20.9654	20.8751	20.9415	20.8681	21.542	21.694	23.7928	22.8612	22.9814	23.7319	23.497	0.00011456
P49135	Ercc3	20.4981	20.7893	17.22	18.0326	18.444	18.1765	23.6481	24.558	24.5004	24.4203	23.8141	21.1766	0.000113695
Q02257	Jup	22.5389	22.3249	21.546	21.267	21.7964	21.9827	23.3417	23.4591	23.0435	23.0753	23.9936	23.34	0.000113111
Q00993	Axl	18.1011	17.7455	17.8846	18.3561	16.3925	18.5766	24.0809	24.2078	23.0689	19.433	22.04	23.4473	0.000111913
O55234	Psmb5	22.2203	21.94	21.9796	20.7319	20.8808	21.1703	24.3282	23.6396	24.0274	22.7254	23.4531	23.4173	0.000111088
Q91WG8	Gne	18.6633	19.5693	19.6076	20.1851	18.7427	19.6621	22.9761	23.174	22.3085	22.8325	22.6288	20.3681	0.000108961
Q9CY27	Tecr	18.1851	18.1239	20.3404	19.978	19.4032	19.1098	21.7631	22.1807	22.0011	21.2263	23.4509	22.2161	0.000106059
Q99P91	Gpnmb	18.5298	18.9153	19.8421	19.4285	20.3345	19.6621	23.3764	23.2707	23.9853	22.5092	20.7206	22.5715	0.000105395
P14576	Srp54	20.4439	19.3889	21.0373	20.2585	20.1744	19.0807	24.5544	23.7808	23.2892	23.1663	22.1897	21.8878	0.00010496
P54775	Psmc4	21.6503	21.7516	21.6234	21.7264	22.5559	21.2173	23.5295	23.3606	22.5397	23.0346	23.2446	23.2816	0.000102787
P82347	Sgcd	19.6444	19.6852	17.0274	15.9394	18.0005	20.3277	23.0271	22.9322	22.5153	22.6705	22.9639	24.0627	0.000102195
Q9CXZ1	Ndufs4	21.0615	20.7551	20.7932	20.6276	21.0693	21.0056	23.16	23.5568	23.4123	23.4369	21.6928	22.2009	9.73338e-05
Q9JHE3	Asah2	20.6904	20.6184	19.9205	19.5567	20.5901	18.054	22.6568	22.9644	23.6365	22.8343	25.1912	23.2109	9.66277e-05
Q66X19	Nlrp4e	18.6247	19.5769	20.8678	20.446	20.3115	20.0995	22.8499	21.8749	23.0757	22.8072	21.8186	22.1778	9.6173e-05
Q9CQ92	Fis1	21.949	22.3268	21.3455	20.6922	21.9088	22.4034	23.3858	24.0349	23.4609	23.4395	23.4324	23.4753	9.61719e-05
Q99M01	Fars2	19.9537	20.031	18.1903	18.3726	19.3352	19.7186	24.6962	21.9323	22.7142	22.2735	22.2144	21.9677	9.6054e-05
O35633	Slc32a1	18.0443	16.5806	18.896	16.4351	16.2739	16.3366	20.6736	20.9124	21.711	22.5616	23.7934	20.017	9.52376e-05
Q8CFE2	Hpf1	20.0385	19.6069	19.2788	20.8948	20.3004	20.0695	23.3693	22.837	25.0343	24.1934	22.5723	21.846	9.43775e-05
Q9D8B3	Chmp4b	20.8244	20.8034	22.1784	22.0801	21.3075	21.3053	23.9347	23.8583	22.7986	23.6883	22.8462	23.3192	9.2628e-05
O89103	Cd93	18.397	16.8972	18.0483	19.0652	16.0027	14.5764	24.1612	22.414	21.7256	22.9604	23.0161	20.5936	9.19179e-05
P24547	Impdh2	20.0076	19.7896	20.6845	19.8526	19.9295	19.3879	23.1727	22.5794	21.4364	22.5085	21.4164	21.5931	9.17309e-05
Q9CYI4	Luc7l	18.3614	18.2529	13.5201	16.0116	17.6174	15.4815	22.5897	24.3808	23.1283	22.1693	20.8023	21.4065	8.84046e-05
Q9D883	U2af1	20.6928	20.5823	21.6292	21.8813	21.3325	20.7928	23.0236	22.9242	22.6271	24.3789	24.0379	24.0979	8.68523e-05
P13808	Slc4a2	17.3105	19.9488	16.8998	19.4844	16	16.5546	21.8679	21.7559	23.3209	22.4839	21.795	21.9249	8.60033e-05
Q9CWG8	Ndufaf7	18.0633	20.1121	15.1105	18.5468	19.3277	17.7111	22.7366	23.3264	21.6508	23.6991	23.3231	23.2457	8.29276e-05
P97821	Ctsc	19.4948	20.5032	20.3604	20.5111	20.7559	20.7911	21.8557	23.2186	23.6568	23.6146	22.3402	22.1187	8.23517e-05
Q9CQE8	RTRAF	21.4907	20.989	21.691	20.4603	21.1448	21.738	22.9371	23.926	23.4993	22.269	23.2279	23.2382	8.02729e-05
Q9R092	Hsd17b6	18.2429	18.3742	18.6273	19.4586	16.6878	20.1597	22.8941	22.2224	21.098	21.9882	23.5667	22.4382	8.01201e-05
Q9CQC2	Clps	20.5826	20.6733	20.8131	20.575	20.6536	19.4601	22.9333	23.2163	22.4051	22.5631	23.7384	21.6377	7.96783e-05
Q4QRL3	Ccdc88b	19.1913	17.9307	18.7123	17.5784	19.7738	17.4471	22.309	26.1416	22.2477	25.6588	22.645	22.9209	7.89172e-05
Q61009	Scarb1	18.3188	14.4592	17.3847	17.3852	19.5643	17.5521	23.5712	22.4477	24.145	24.2055	23.366	20.6742	7.73843e-05
Q8K371	Amotl2	17.7684	15.4233	19.6735	19.8826	19.6809	17.9697	22.9726	22.6494	23.1289	23.262	22.9812	22.7887	7.61287e-05
Q3UEG6	Agxt2	20.2907	20.3452	19.9246	19.9751	19.9397	18.9524	23.8992	23.8984	21.7539	21.7509	22.7074	22.5494	7.60269e-05
Q9D816	Cyp2c55	19.5036	19.1762	19.2199	18.5812	19.1306	20.3527	22.7152	21.88	20.8111	23.2109	23.7393	22.334	7.4513e-05
P24063	Itgal	16.5689	16.4891	16.4548	18.3766	18.3068	18.3851	20.913	21.4252	21.0604	23.4338	21.2262	20.1783	7.22381e-05
Q9D0L8	Rnmt	18.4597	19.6453	18.35	18.0224	15.8217	18.1535	22.9407	23.7174	22.9209	25.9332	21.0778	24.1048	7.04098e-05
Q99L43	Cds2	18.5531	19.5521	18.9504	20.0226	17.117	16.8612	21.9823	22.6173	21.803	22.2947	21.4821	22.8779	7.0196e-05
P22437	Ptgs1	18.0442	20.8146	18.3523	18.3918	17.2962	17.7799	22.3126	23.6288	22.3301	22.7657	20.9851	22.5341	6.83432e-05
Q91YJ2	Snx4	20.2013	20.1836	18.1234	17.2464	19.46	18.8067	22.1963	22.3288	23.8768	24.867	22.5238	23.3969	6.76453e-05
Q9Z0H8	Clip2	18.639	17.4116	16.4593	19.4638	15.0753	18.6571	22.5384	22.8858	22.0868	21.0908	22.8324	23.3963	6.66951e-05
P62849	Rps24	19.4934	18.1533	19.2944	19.6175	20.0043	19.9029	24.0205	23.9073	21.2144	23.9608	23.8795	21.9878	6.52436e-05
P97310	Mcm2	19.6278	20.3424	18.917	18.9592	19.0897	17.3321	21.1013	22.3584	22.2829	21.9973	22.8884	22.2495	6.45253e-05
Q8R3C0	Mcmbp	19.4209	19.7304	19.4098	19.8316	19.143	19.0738	24.8613	25.2055	21.6883	22.6686	22.3197	23.2058	6.25178e-05
P61082	Ube2m	20.4894	18.1121	18.4637	18.5602	18.3096	18.5746	22.7725	21.374	22.9147	20.9415	23.5417	23.4161	6.07671e-05
Q8BGP6	Slc25a40	17.3647	19.4247	18.9474	18.3776	18.2324	18.387	20.5072	22.09	22.3143	21.842	24.1706	23.2864	5.61318e-05
P21107	Tpm3	21.8332	22.0515	22.9542	22.8244	23.1038	23.058	24.8686	25.4301	25.0465	25.5843	24.1819	24.1485	5.48573e-05
Q64518	Atp2a3	19.2424	19.6075	21.0722	21.2032	20.9367	19.9164	22.6121	22.3851	22.5998	23.0285	22.8296	22.9816	5.29797e-05
Q91VJ2	Cavin3	18.8122	20.6094	21.6219	21.0465	20.6032	20.2775	23.9074	23.07	23.2826	23.3121	23.2017	22.8543	5.16307e-05
P97384	Anxa11	22.7677	22.8203	22.7886	22.5596	22.3016	22.2466	23.8933	23.8549	23.5382	23.4901	24.1005	23.2594	5.08363e-05
Q148W0	Atp8b1	19.4837	17.9239	18.0103	20.0715	17.9805	17.7623	23.3709	23.1659	21.7391	22.0155	21.4497	21.314	5.03887e-05
P15535	B4galt1	19.8266	20.0649	19.6238	16.7931	18.4627	19.4724	22.1737	24.7811	24.6389	22.5028	23.5502	23.5432	5.02383e-05
Q61599	Arhgdib	21.0497	21.3515	21.4368	21.5737	21.3129	20.2138	23.1094	23.2964	23.166	23.3513	22.4746	22.3733	4.84631e-05
Q6DYE8	Enpp3	18.2354	17.7204	20.2933	20.2055	19.0393	17.9964	23.3888	22.5264	22.9677	22.957	21.2248	23.2372	4.82711e-05
P62911	Rpl32	20.2973	17.3928	19.0385	18.6834	17.4494	17.4228	22.3527	21.7484	21.3165	21.4712	22.028	22.2009	4.69558e-05
Q921M7	Cyrib	17.193	19.0678	20.3117	19.5863	17.7595	18.6862	22.6078	21.7264	24.0955	23.7461	22.2289	22.6818	4.62158e-05
Q9JKX3	Tfr2	19.8441	19.5848	19.281	19.3445	18.4542	17.8106	21.4593	22.5112	21.9536	24.1057	22.8372	21.8624	4.5029e-05
P58021	Tm9sf2	20.8915	18.9294	20.7557	20.6802	19.4294	19.6052	23.3522	22.8514	23.1427	23.0212	22.2267	24.5115	4.46227e-05
O89112	Lancl1	18.9204	20.5335	20.4837	20.4164	20.2858	20.0463	22.3366	22.938	25.304	23.2403	24.7595	23.6204	4.45048e-05
Q9CYT6	Cap2	20.9999	20.9989	20.1137	20.9768	19.3719	20.8314	22.1991	23.1901	23.2627	22.2845	23.167	23.145	4.44694e-05
Q8VEH8	Erlec1	20.4745	19.1037	18.6772	18.0521	17.7656	17.3344	26.0583	25.968	22.142	23.5574	22.7428	25.0523	4.24356e-05
P59242	Cgn	20.6237	20.2221	20.7174	21.0369	19.4121	20.9434	22.6186	22.1157	22.0239	22.3239	22.2643	22.4108	4.12e-05
Q8BHC0	Lyve1	18.912	16.1001	17.0116	18.905	16.56	19.5747	23.1878	22.607	23.5778	21.2001	22.4028	22.4783	4.00785e-05
O08600	Endog	18.6917	19.9737	20.2097	19.6509	18.8994	17.4538	22.4094	22.5654	22.5819	22.4228	24.3636	24.3286	4.00016e-05
Q61545	Ewsr1	21.4693	21.7713	20.7043	21.4515	19.7676	21.6309	23.0101	23.4138	23.4323	23.6547	23.4219	23.4103	3.78853e-05
Q99JW2	Acy1	21.0604	21.59	20.9975	21.0645	21.7381	21.1434	22.7698	22.888	23.0063	23.0695	22.0487	23.4415	3.62275e-05
Q6ZPE2	Sbf1	16.8278	17.087	16.3266	15.7643	17.621	12.8076	20.4862	21.5424	23.1667	22.7737	20.9589	22.9067	3.61828e-05
Q80VD1	Fam98b	18.12	19.3036	18.7587	17.6036	19.1524	17.4686	24.3008	22.9127	21.7657	22.3588	21.5899	21.1863	3.59963e-05
Q921F4	Hnrnpll	17.4304	18.8554	20.5744	19.799	16.4266	18.6833	22.9572	23.8398	22.7184	23.6827	22.7189	23.2761	3.56484e-05
Q9D1M0	Sec13	21.3449	21.2321	21.5627	20.1504	21.032	21.3048	24.4266	24.4749	24.0145	25.1906	22.6964	23.3641	3.51534e-05
P12367	Prkar2a	20.7486	20.1282	20.3218	19.5499	20.5814	20.02	23.7087	23.2228	22.7453	22.9135	25.5673	22.9429	3.48437e-05
O35326	Srsf5	18.7972	18.8078	20.375	20.0214	20.5603	20.4486	23.6773	23.4634	22.6272	21.7665	23.2617	22.795	3.47102e-05
P62137	Ppp1ca	19.5321	19.3553	21.8961	20.9172	21.2223	21.2552	23.3741	23.531	24.0885	24.0776	23.726	23.8335	3.34038e-05
Q924M7	Mpi	18.3595	16.4943	18.6424	18.9118	18.6736	18.7561	21.7201	21.7637	21.2405	21.3499	23.6669	22.6558	3.30581e-05
P53564	Cux1	19.2129	20.3338	16.8115	17.3977	16.1641	18.6059	23.7365	22.4271	24.3212	22.3974	24.8059	23.216	3.24411e-05
Q61165	Slc9a1	16.588	17.279	15.5793	19.5164	18.2401	19.1884	22.6291	21.7192	22.0927	22.8959	22.2583	22.4354	3.22637e-05
Q3UKK2	Ceacam5	16.613	17.8654	17.0184	17.999	13.1866	13.0719	24.16	24.3263	23.46	21.6219	22.378	23.1463	3.18161e-05
Q9CQW1	Ykt6	21.1178	20.6263	20.9336	19.2607	20.2332	18.9107	23.6268	23.0047	22.6788	23.0548	22.8327	22.8002	3.12859e-05
Q8BPM2	Map4k5	16.9291	17.1009	18.8852	17.8231	16.4405	19.9718	24.1415	22.2202	22.1019	22.4041	22.9142	25.137	3.12459e-05
P62500	Tsc22d1	17.2153	16.9719	19.6232	19.5489	20.7746	19.5616	23.5253	23.5183	23.6544	23.6231	24.0164	22.8098	3.03291e-05
Q6P9J9	Ano6	17.7398	18.8117	18.6083	17.7731	17.3046	18.2144	22.837	22.6199	23.7381	27.8309	22.9622	25.1302	3.03093e-05
O54984	Get3	21.1387	21.072	20.493	21.3169	19.3848	19.9262	23.5942	23.642	23.5094	24.3681	22.3807	23.4825	2.8953e-05
P58802	Tbc1d10a	20.8626	19.8762	19.0534	18.3993	17.4671	18.5715	22.9483	22.5908	22.6494	23.9774	23.4634	22.3437	2.86774e-05
Q8VCG4	C8g	19.1682	20.3975	19.9518	19.5047	19.742	21.0525	21.5967	22.9559	23.4693	23.2408	23.0912	22.4773	2.70741e-05
P61022	Chp1	19.454	18.8939	20.1866	19.2294	18.6699	20.2114	22.544	22.8735	25.168	22.1477	23.0511	22.9544	2.62969e-05
Q9Z2Q6	Septin5	20.3189	18.4507	20.9976	18.3594	18.048	18.2326	22.8937	22.3687	23.1265	22.8446	23.3932	23.4374	2.54212e-05
Q8VDP3	Mical1	20.217	20.5038	20.7309	19.252	19.8291	18.5619	21.974	23.0604	22.7979	22.846	23.9022	22.9057	2.52964e-05
Q8R5F7	Ifih1	19.1663	17.7739	16.8252	17.0106	17.9888	14.1833	22.2417	23.6246	22.2794	22.5635	21.9489	22.2554	2.49983e-05
Q4VA53	Pds5b	19.108	18.5178	18.1214	17.9369	18.8295	17.4947	21.2871	22.0996	23.5782	20.8649	21.3401	23.0598	2.4755e-05
P68368	Tuba4a	21.7684	22.2801	22.8498	22.8088	23.0931	23.037	26.1952	26.098	25.9008	25.8871	24.4381	24.5222	2.43975e-05
P19467	Muc13	22.3902	22.5237	22.833	22.7824	22.4152	22.6089	23.7775	23.6685	23.9933	24.7833	24.7716	24.7392	2.36754e-05
Q9Z0Z4	Heph	20.1057	18.5005	19.8005	18.9559	20.2708	17.7264	22.6581	24.7448	23.0139	23.0167	22.4847	24.3874	2.35728e-05
Q9QUI0	Rhoa	20.4995	21.2251	21.2699	21.5751	19.9534	20.039	23.2986	23.881	22.4585	23.1805	23.7095	23.6464	2.29832e-05
Q62000	Ogn	20.4344	20.3761	21.7649	21.7178	21.3377	20.1703	23.3478	23.3874	23.5106	23.3195	22.9424	23.0792	2.10605e-05
Q61847	Mep1b	19.4915	19.8964	21.0946	21.1724	19.7791	20.125	22.7594	23.0753	22.3535	22.2491	23.1814	23.3616	2.09843e-05
Q3TC33	Ccdc127	18.8466	19.5795	19.4359	18.9035	16.4182	17.1277	23.8469	23.207	23.705	21.842	23.3208	25.0659	2.06422e-05
Q8K4G1	Ltbp4	16.8393	19.0037	18.6138	18.6664	18.6048	16.7967	21.5701	22.3573	22.3418	20.6385	22.1085	22.9252	2.02979e-05
Q8C052	Map1s	19.873	19.7909	18.8443	18.1319	19.1211	18.0178	23.2121	22.6327	23.487	21.0231	22.4167	22.4965	2.02487e-05
Q9D8S4	Rexo2	21.3682	21.7294	18.9563	19.9488	20.4123	20.4821	24.0823	24.1396	24.1202	24.0736	23.0228	23.6035	1.99217e-05
P54276	Msh6	20.3777	20.1504	19.432	19.9213	20.1033	19.5487	21.7965	23.3812	23.8658	22.9465	22.9413	21.7554	1.91304e-05
Q99KG5	Lsr	19.3148	19.4879	19.3454	17.8538	16.7853	19.1232	22.3463	22.4284	21.7277	22.0597	22.8327	23.2867	1.85405e-05
Q3U2P1	Sec24a	18.1009	18.1717	18.8646	20.013	19.0701	16.3742	22.2384	22.0501	22.4228	22.1828	22.2887	22.942	1.84736e-05
Q52KR3	Prune2	20.7855	20.5951	19.7335	20.1018	20.193	20.967	22.3425	22.895	23.1121	22.3743	24.1161	23.8716	1.84457e-05
Q8K120	Nfatc4	16.975	17.3732	17.8149	15.4331	18.4403	17.7869	22.6664	20.9309	25.2693	21.9939	23.0258	23.0791	1.80711e-05
Q8R550	Sh3kbp1	17.8808	15.1869	16.4206	17.1602	17.3136	13.4606	24.551	22.7679	23.0361	21.6662	21.7468	21.4501	1.79089e-05
B2RX88	Cspp1	19.9364	19.5686	19.4521	19.9888	19.2662	18.7466	22.2077	23.4819	23.5527	24.6219	22.0378	24.9309	1.78995e-05
Q9QY76	Vapb	20.0266	20.4349	19.9974	19.5102	17.9217	18.8919	23.6189	23.093	22.3156	22.7305	22.7026	24.3259	1.77551e-05
Q62077	Plcg1	18.359	18.0664	19.0448	14.6917	16.6673	17.1012	21.7939	22.5269	22.7687	21.963	22.6791	22.2357	1.69826e-05
Q9Z0N1	Eif2s3x	17.2708	17.2048	17.5416	19.1774	19.0756	19.5596	22.4543	22.1967	22.8291	22.9803	23.1744	25.2988	1.66022e-05
A3KMP2	Ttc38	20.0577	19.3796	19.8124	19.9005	19.3774	19.7326	22.66	23.3794	21.9652	21.4797	22.9493	23.9942	1.59681e-05
Q9DC69	Ndufa9	22.2557	21.8039	22.1433	22.2289	21.3447	20.9882	23.4535	23.3693	23.6743	23.9138	23.5244	23.4518	1.59174e-05
Q3UJU9	Rmdn3	18.6482	18.5166	19.6954	17.6681	17.4914	16.5771	22.6446	22.9098	22.5785	22.6331	21.5469	21.1126	1.53403e-05
Q61029	Tmpo	21.7183	19.0048	19.3743	19.45	19.2688	19.0687	23.4385	23.2636	22.9459	23.4711	22.7028	22.7404	1.4983e-05
P17047	Lamp2	19.1953	19.3561	19.3912	19.6916	19.1921	18.9779	22.9968	23.2274	22.4675	22.6426	24.8225	25.8279	1.49485e-05
Q8BJW6	Eif2a	20.4338	20.3672	21.1364	21.0028	20.789	21.603	23.391	23.1688	22.5336	22.5229	22.6458	22.5336	1.47327e-05
Q9CXY6	Ilf2	18.4727	21.0603	20.3563	20.2114	20.3673	20.0122	22.7204	23.3179	22.9773	22.8935	22.8752	23.7157	1.40494e-05
O35345	Kpna6	15.9306	15.35	17.0029	17.0767	17.5855	16.0469	21.0898	20.0212	24.6216	22.2251	22.7279	22.6946	1.38436e-05
O35250	Exoc7	20.4656	20.9952	19.9307	18.9994	20.6138	19.4904	24.3611	23.293	23.277	24.5046	22.8817	22.7089	1.34675e-05
P32233	Drg1	17.3314	17.2897	17.9951	18.8003	17.9895	16.1793	21.935	25.3928	24.8708	24.1384	21.9035	22.2514	1.33165e-05
Q9Z1P6	Ndufa7	20.0082	21.0845	20.8708	20.5877	20.7488	21.0418	23.7323	23.9465	23.5648	23.1129	22.0056	23.524	1.30061e-05
Q3UGY8	Arfgef3	16.1627	17.1263	19.4006	17.9728	15.8554	17.7915	22.3431	21.3356	22.1741	21.2114	22.6442	22.5349	1.29113e-05
Q8BLF1	Nceh1	20.6295	20.1587	20.1341	20.7569	19.9746	19.8249	22.0078	24.3938	23.2107	23.1294	22.5891	23.5628	1.27311e-05
P31938	Map2k1	17.4346	16.9173	19.7057	19.5513	17.3547	19.0507	23.426	23.2698	22.432	22.9476	23.9568	21.9264	1.24574e-05
P45377	Akr1b8	19.6143	20.4294	20.0221	20.1908	20.3589	20.4586	22.8423	23.2469	22.0162	21.7237	22.5439	21.9068	1.23619e-05
Q9D1P4	Chordc1	20.0803	18.3831	19.9049	20.2802	20.2122	19.1466	22.1334	22.153	22.0816	22.3643	22.155	21.9842	1.21593e-05
O09044	Snap23	19.7546	20.4143	20.2813	20.3247	20.6631	20.3128	22.6081	21.5214	22.4747	22.894	21.9227	22.981	1.15175e-05
A2CG49	Kalrn	19.1949	19.3711	17.5532	19.2928	18.3559	19.3904	22.2394	22.0305	22.1344	22.0837	21.5768	23.7048	1.10387e-05
Q62446	Fkbp3	21.5193	18.5514	19.3133	18.603	18.6794	18.6362	24.0915	23.0419	23.5982	24.3947	22.9656	23.0903	1.09314e-05
P15920	Atp6v0a2	18.1399	18.6996	16.7523	18.3918	16.2639	19.0078	22.9553	23.9533	24.4441	21.5009	22.5267	22.4341	1.08642e-05
Q91VN1	Znf24	19.1126	20.4574	18.0066	19.277	18.7276	19.6333	23.5507	23.6811	22.6575	24.8133	22.2104	22.9686	1.0019e-05
Q8BG81	Poldip3	16.3937	17.6281	18.7465	18.3669	16.3858	17.2172	21.9375	21.4478	22.0952	24.4453	24.4892	23.4098	9.83555e-06
Q8C0M9	Asrgl1	19.3899	19.2589	18.0659	15.6709	16.2648	18.9982	22.8234	23.7575	24.3901	24.7057	23.5718	23.5809	8.99106e-06
Q9ESX5	Dkc1	18.7686	18.9482	15.8906	17.9539	18.313	17.4593	21.7131	21.729	21.7883	21.3543	22.0481	22.2358	8.62835e-06
P62192	Psmc1	20.2847	20.8348	21.2693	21.1325	19.693	19.2565	23.6391	23.6302	22.9493	23.3424	23.2929	23.0772	8.60911e-06
P14069	S100a6	19.4875	20.4156	22.0359	19.3488	18.1738	20.246	27.6957	26.7957	26.8381	25.9708	24.6893	24.5804	8.15468e-06
Q8BZA9	Tigar	20.0058	19.8117	18.6791	17.6053	17.8185	18.9347	22.9509	22.6765	22.4498	22.1175	22.5509	21.9099	7.67214e-06
Q8C1D8	Iws1	20.2255	19.767	18.3705	18.5871	16.8179	17.376	23.2299	23.6785	24.0912	23.4222	23.1088	22.6929	7.24128e-06
Q8K1X1	Wdr11	17.2635	17.3343	17.9118	18.452	17.8864	16.3171	22.5895	21.7673	23.2335	22.4051	20.1891	23.2032	6.93003e-06
P06797	Ctsl	17.7145	16.688	17.5882	18.6153	18.4671	17.0282	22.3266	21.6725	22.3802	24.646	21.3603	23.2101	6.76884e-06
Q3UZ39	Lrrfip1	18.5438	18.4816	19.9776	19.6852	19.7622	18.8493	22.4004	23.0192	21.6067	22.4832	21.8155	21.8333	6.66032e-06
Q8VEE4	Rpa1	18.4924	18.4127	17.4228	17.0516	15.4825	17.8741	23.2011	24.2452	23.3876	22.5195	22.0464	21.3191	6.5376e-06
Q9DBG7	Srpra	19.3733	19.1693	17.845	17.0012	17.0176	18.9922	22.5631	23.7755	24.1697	24.0739	24.7208	21.9567	6.34559e-06
P35601	Rfc1	19.5658	19.5346	18.7452	19.8384	19.5862	20.4032	22.973	23.8043	23.7255	23.6283	22.7703	21.6247	6.24243e-06
Q91VC3	Eif4a3	21.3796	21.112	20.1529	20.7433	19.6897	19.8541	23.6895	22.647	23.3588	23.5146	23.1225	23.1309	6.13147e-06
P10518	Alad	18.5918	19.1011	20.198	19.6161	20.1653	19.8789	22.5097	21.7542	22.0711	22.2009	22.8448	22.9447	5.54741e-06
Q8R317	Ubqln1	19.2564	18.8293	19.9846	19.9244	20.2782	20.6784	22.7192	22.5983	22.5847	22.3124	22.123	22.1057	5.48658e-06
P03975	Iap	18.8489	18.8308	17.7955	19.9124	18.4432	18.2701	22.1399	22.1257	22.6026	20.9914	21.8372	21.7645	5.01938e-06
Q6ZWR6	Syne1	20.4964	20.5381	20.9221	19.6208	19.4868	20.6449	22.7089	22.2826	23.1973	23.1298	22.4686	22.8618	4.81282e-06
Q68FE2	Atg9a	18.7963	19.0189	17.1276	16.5844	18.7366	18.613	22.5691	24.8737	23.7841	23.9826	22.5487	22.3637	4.76023e-06
P49442	Inpp1	18.1973	18.1864	19.5395	19.1483	17.2037	18.6905	23.7427	22.5683	21.3052	22.7242	22.9901	22.7145	4.33466e-06
P55302	Lrpap1	19.5685	20.2841	18.5781	20.3328	18.9114	18.6944	24.7897	22.6051	23.8247	23.8843	23.6774	22.6536	4.31904e-06
P97494	Gclc	19.4445	17.739	18.1431	18.8081	18.8979	16.5125	21.8343	22.8835	22.8186	21.914	22.7907	22.5905	4.12173e-06
Q99KH8	Stk24	19.5978	19.4045	19.0003	17.5455	18.9153	19.4227	22.9623	22.2541	21.4328	22.8673	22.8188	22.845	3.82229e-06
Q9D7S9	Chmp5	19.9904	19.7219	20.2579	20.2155	20.0217	20.0348	21.8242	24.4627	23.1414	23.3688	23.6096	23.691	3.78304e-06
P06800	Ptprc	20.141	19.5437	19.7022	20.0315	19.318	18.4302	22.4976	21.9457	23.4737	22.529	22.3096	22.3615	3.62296e-06
Q9CWZ7	Napg	20.2704	20.0448	21.0478	19.4701	20.0422	21.253	22.8306	23.5818	23.0462	22.9662	22.8989	23.0875	3.516e-06
Q8VE73	Cul7	18.2772	17.3667	19.179	17.4683	19.1406	18.6721	24.0312	21.6974	23.8841	22.5475	22.9166	22.3241	3.35284e-06
P10711	Tcea1	19.9101	19.4124	19.7938	20.5275	20.55	20.7254	22.269	22.7363	22.6235	21.9175	22.5293	22.7941	3.34872e-06
Q9ES97	Rtn3	20.7926	20.0727	21.0859	21.2317	20.2197	19.5487	23.3642	23.442	23.432	23.6196	22.9768	24.4175	3.29487e-06
Q62348	Tsn	19.1749	20.4434	19.8638	19.9218	20.3146	20.5306	22.9361	22.4483	23.4209	22.9929	24.2057	24.2233	3.20959e-06
O55026	Entpd2	17.8183	16.8444	15.7567	16.3705	15.5786	17.3819	22.9535	22.5049	20.6133	23.957	21.298	22.3006	3.0283e-06
Q9DBR1	Xrn2	19.449	19.105	19.3923	19.6184	18.5971	18.4262	21.9417	22.5278	22.7949	21.6038	23.4636	23.5866	2.98546e-06
Q80W54	Zmpste24	19.2103	18.0826	19.0946	17.7257	18.2929	17.2169	22.6189	22.6454	23.257	21.5968	24.4884	23.223	2.91076e-06
Q9DBT5	Ampd2	17.2679	13.2587	14.8924	16.2304	15.0761	15.1631	21.918	22.8816	24.2421	23.679	20.4319	22.6233	2.84674e-06
Q9R0X4	Acot9	17.4685	17.491	18.1791	19.2565	20.0823	19.0526	22.4877	22.4641	22.7737	22.9904	23.3637	23.4159	2.84431e-06
B2RPV6	Mmrn1	18.2562	17.5138	17.7822	18.3875	15.9819	18.258	21.0067	22.8367	22.0132	23.0604	22.3145	21.8807	2.72789e-06
O35864	Cops5	17.946	19.4671	19.646	19.5347	19.1476	19.0407	21.9354	21.8072	22.2155	22.5467	23.0563	23.29	2.68557e-06
Q60737	Csnk2a1	19.6984	20.4319	20.7868	20.6576	19.944	20.5788	22.118	22.9097	23.206	22.3001	23.1003	23.0832	2.66622e-06
Q8K157	Galm	22.0484	21.6195	21.9932	22.1855	22.391	22.3672	23.5311	23.8132	23.2259	23.9619	24.0171	24.0279	2.65597e-06
Q5SSH7	Zzef1	20.0615	19.1738	18.4582	18.5736	17.3231	18.332	23.9282	22.5241	22.9733	23.5421	22.489	22.4284	2.38461e-06
Q7TSG2	Ctdp1	17.9626	18.4526	18.9001	17.4365	18.1947	17.7241	22.7179	22.888	23.4715	23.0661	23.4235	26.2428	2.34761e-06
Q9JHW2	Nit2	20.0351	20.9227	18.9396	19.1868	19.904	18.7709	23.2124	22.6962	23.4318	23.1756	23.0756	22.7543	2.02104e-06
Q99LD4	Gps1	18.6444	17.386	16.4107	17.8502	18.3581	19.0833	22.6689	22.4826	23.0266	23.0209	22.075	24.4065	1.96211e-06
P20108	Prdx3	22.7004	22.7894	23.1179	23.4191	23.1023	23.2462	24.9187	24.9091	24.8328	24.7123	24.3245	24.2644	1.96195e-06
Q80U95	Ube3c	18.6081	20.41	19.6874	19.8834	20.0847	19.0744	22.5629	22.4409	22.4216	23.4679	22.7059	23.0206	1.83357e-06
P62331	Arf6	20.5355	21.2793	20.6556	20.5524	19.8108	19.9287	23.5946	23.5073	22.7989	22.8047	23.983	23.2339	1.80143e-06
P11688	Itga5	16.8106	15.5755	14.7338	19.2295	16.3618	16.5853	22.8106	22.7069	22.5766	22.9856	22.7826	22.4329	1.79752e-06
Q5DTU0	Afap1l2	18.6021	17.3267	20.3085	19.2028	18.4196	18.3264	23.928	23.2659	23.1598	23.622	22.47	22.92	1.73432e-06
Q8C165	Pm20d1	17.3706	17.9872	19.8968	19.7775	17.9478	17.8229	23.3319	25.648	23.7137	25.3306	24.1796	23.9932	1.37886e-06
Q8C6K9	Col6a6	16.0278	15.3279	17.6334	17.8662	16.1904	18.5651	23.5928	23.0237	21.6857	22.6712	23.1901	23.1064	1.28602e-06
P21619	Lmnb2	20.7301	20.4981	21.2648	21.3044	21.1076	20.9093	23.1965	22.5842	22.7725	22.7336	23.3971	22.6556	1.19053e-06
Q99KB8	Hagh	18.6737	19.712	19.2405	20.2859	18.5206	19.2542	22.1472	21.9981	22.2746	22.2379	22.749	22.1469	1.14908e-06
Q8BYW1	Arhgap25	19.8387	19.4556	20.8366	20.0263	20.2113	20.4311	22.6476	23.8155	24.0867	23.9354	23.159	22.8503	1.13259e-06
P23780	Glb1	19.5731	18.8008	17.3494	18.4835	19.5271	19.4696	22.3968	22.6031	22.464	23.0221	22.9852	22.9033	1.1003e-06
Q3TDN2	Faf2	18.07	17.4388	17.927	17.4152	19.1302	17.5164	23.9477	22.6695	22.4872	23.5153	22.6482	25.4194	1.08379e-06
P29452	Casp1	21.1502	20.999	20.8896	20.8784	20.7507	20.9935	22.8336	22.8369	22.34	22.3213	22.6296	21.9824	1.07181e-06
P13542	Myh8	15.6011	15.1232	17.8912	17.0789	16.0227	16.6695	21.3204	21.4729	21.7115	20.3189	21.3294	21.4194	9.42705e-07
O54782	Man2b2	18.965	18.5414	19.4298	18.9496	19.9206	19.2933	23.8125	23.0465	22.7532	23.3161	22.1871	21.9481	9.25996e-07
Q6PD03	Ppp2r5a	19.8559	20.1807	20.2516	20.7594	20.0147	19.067	23.2227	22.5741	23.7436	22.9696	23.8885	23.8218	9.23226e-07
Q8CBY8	Dctn4	20.0831	19.9623	19.5105	18.1505	18.7357	17.7893	24.0364	22.7703	24.0515	24.0739	23.7542	24.1769	8.78536e-07
Q9JHW9	Aldh1a3	20.5682	19.1957	20.4545	19.8957	20.2435	19.6588	22.869	22.9456	22.1592	22.5425	22.4692	22.7313	8.30663e-07
Q8R050	Gspt1	20.6225	20.7084	20.0931	19.6242	20.7329	20.1597	22.9798	23.0678	22.9807	23.0254	24.2365	23.0984	8.19634e-07
P63280	Ube2i	20.7271	20.6434	20.105	20.8279	21.4613	20.6842	23.546	22.9666	23.3892	23.3479	22.6667	23.619	7.61353e-07
Q9CR57	Rpl14	20.7013	21.1174	20.8239	20.6021	19.3962	19.8039	24.3001	23.9593	23.3855	24.9518	24.3443	24.2734	6.09843e-07
Q8CC86	Naprt	18.3974	18.8389	18.1907	18.9747	18.3685	17.7541	22.3709	22.3502	22.1243	21.1044	23.3629	22.2316	5.97938e-07
P61294	Rab6b	19.7882	20.7089	20.0168	18.256	18.6486	18.8502	24.686	24.2206	25.4845	24.7167	25.2392	23.6024	5.89306e-07
Q9Z2C5	Mtm1	20.7914	19.5315	19.7335	19.9532	19.7148	21.3833	24.8427	24.682	25.5015	25.2768	24.2456	23.7017	5.64612e-07
Q9CQJ6	Denr	17.2794	18.2959	17.2572	17.1218	19.0804	18.7961	23.9326	21.9841	23.6678	22.8554	23.1657	23.938	5.28377e-07
Q5SNZ0	Ccdc88a	18.0495	19.1052	18.9422	18.4872	18.0635	17.2275	21.7586	21.8712	22.6545	21.6018	22.375	22.6573	5.07716e-07
Q10470	Mgat3	19.8505	19.4883	19.1099	18.7995	19.2059	20.1571	23.0963	23.6139	24.0401	24.2747	22.4205	23.0397	4.75531e-07
Q9D7X3	Dusp3	21.4053	21.4204	20.6106	21.2102	21.4555	21.354	23.7244	23.8046	23.4099	23.4205	23.9601	24.5934	3.91104e-07
Q9DCT8	Crip2	20.9638	20.6987	20.825	21.4005	21.2581	21.2668	23.8181	23.5687	23.9884	23.3502	24.7801	23.6092	3.37475e-07
Q8BYJ6	Tbc1d4	19.6736	18.1894	19.4757	19.1117	18.3591	18.917	22.3445	22.4933	22.5451	23.6889	23.3135	22.9927	2.59487e-07
Q9CZR8	Tsfm	18.6615	18.8156	19.4385	19.7721	18.4289	19.0103	23.1542	24.0668	22.4123	22.7575	22.4908	23.3295	2.28863e-07
Q8R4U0	Stab2	16.159	16.5328	17.8354	18.1444	17.5577	16.2287	22.5709	25.1176	24.1986	25.4946	23.3521	23.9585	2.19034e-07
Q9JHU9	Isyna1	18.6152	19.2233	19.9799	18.8072	18.9468	17.9852	23.0179	23.9734	22.867	22.9521	22.9016	23.0312	1.27838e-07
P17156	Hspa2	20.7712	20.3123	19.2527	20.4235	20.2321	20.4412	23.4148	23.8055	23.3216	23.4799	23.0945	23.2286	9.58901e-08
Q8QZY9	Sf3b4	20.7068	20.7712	20.7341	20.5935	20.8179	19.8701	23.5883	23.5275	24.0477	24.0518	23.378	24.6418	8.46128e-08
Q9CQI3	Gmfb	20.254	20.1389	20.3268	20.3277	21.1	20.2903	23.3187	23.8338	22.9546	23.7243	23.4684	24.2617	8.29782e-08
E9QAT4	Sec16a	17.099	18.5937	17.2845	18.5786	17.3259	17.9297	22.2363	21.8646	23.1487	22.9866	22.9268	22.4307	6.51613e-08
P21447	Abcb1a	18.2116	18.8189	17.2659	17.1253	18.5703	18.4078	22.7276	23.3833	22.9807	22.2794	23.3339	22.5048	6.31505e-08
Q9DBC0	Selenoo	19.1456	18.3551	18.1698	18.9855	17.1125	17.4548	23.8688	23.7308	24.2215	24.1349	22.8452	24.2206	5.51999e-08
Q3THS6	Mat2a	18.8091	19.5238	19.5648	19.605	19.3446	19.5048	23.9751	24.6064	24.1418	24.1551	23.6227	22.6454	3.86909e-08
E9QAM5	Helz2	18.3328	18.8773	18.4881	19.3833	18.3706	18.8629	22.9225	22.1514	22.0884	21.9581	22.965	22.7538	3.24692e-08
O55111	Dsg2	20.0192	19.5256	19.4866	19.7111	20.382	20.3575	22.706	23.0675	22.7212	23.0333	22.6311	23.2492	2.51204e-08
Q9EPB5	Serhl	17.9351	17.3734	17.7548	17.4847	18.5067	17.458	22.463	23.4026	21.8803	22.4839	22.0821	21.8889	2.06942e-08
Q9DCS2	Mettl26	19.9901	19.906	19.6001	20.2069	19.8262	19.4377	22.4457	22.8854	23.3218	22.5555	22.4433	22.9442	1.66052e-08
P17439	Gba1	19.8407	19.8661	19.6733	19.5602	19.4574	19.4182	22.091	22.4348	22.4324	22.3226	23.0533	22.3768	4.63266e-09
Q9CSU0	Rprd1b	19.1212	18.9133	19.3304	18.6995	18.4868	19.4471	22.739	22.6347	22.775	22.7038	22.8593	22.9321	3.60775e-10

## Sheet: Tab5
Category	Term	Count	%	PValue	Genes	List Total	Pop Hits	Pop Total	Fold Enrichment	Bonferroni	Benjamini	FDR
KEGG_PATHWAY	mmu01100:Metabolic pathways	100	16.260162601626014	1.2349996563304496E-6	P10518, Q9DBL7, P15920, Q9JK38, Q9DBT5, Q9D358, Q61205, Q9R0Y5, Q924M7, P48320, P50428, Q9JHE3, P17439, P15535, Q9CXZ1, Q9JHU9, O55026, Q9DCM2, Q9CY27, P43024, Q6DYE8, Q3UIU2, Q9R092, Q922H4, P19157, Q8C0M9, P53702, Q64520, P57746, Q3UEG6, Q8VCB3, P22437, Q9QWR8, Q3TTY0, Q9Z0S1, Q9CYR6, Q8K297, Q8VC12, P23780, Q62077, Q8R4H7, Q3U9G9, P08030, Q8R0X7, P48774, Q5DW34, O70503, O89112, P61458, P07742,…	361	1619	9212	1.5761584644945155	3.8154232365783525E-4	3.8161489380610894E-4	0.000364325
KEGG_PATHWAY	mmu05020:Prion disease	28	4.5528455284552845	5.669950119485647E-6	Q9Z1P6, P54775, Q9R1P3, P17156, O35226, Q9D8B4, Q9CZB0, O55234, P28738, P26516, O09061, Q60931, Q9CX56, P16627, P62192, P19783, P70677, Q9CXZ1, Q9DC69, Q9DBS5, Q8VCG4, P17879, P68368, Q60737, O54833, P43024, P28867, Q3UIU2	361	268	9212	2.666060280315872	0.0017504856635436328	8.760072934605325E-4	0.000836318
KEGG_PATHWAY	mmu05022:Pathways of neurodegeneration - multiple diseases	38	6.178861788617886	3.589377419568381E-5	Q9Z1P6, P54775, P10637, Q8CBY8, O08529, Q9R1P3, Q7TQH0, Q9QY76, Q8R5C5, O35226, Q9D8B4, Q9CZB0, O55234, P28738, P31938, P26516, O09061, Q9Z2Q6, P55258, Q64518, Q60931, Q9CX56, P62192, P19783, Q62077, O08756, P70677, P12023, Q9CXZ1, Q9DC69, Q9DBS5, P68368, Q60737, O54833, P43024, Q3UIU2, O89110, P21279	361	471	9212	2.05877751704101	0.011030092758889998	0.003697058742155432	0.00352955
KEGG_PATHWAY	mmu04144:Endocytosis	26	4.227642276422764	5.9838710765844074E-5	Q8BWG8, Q9D620, Q9CX00, O70493, Q91YJ2, Q8C0E2, P84091, P84084, P62331, P17156, P26618, Q9JM76, Q9D8B3, P47753, P28738, P55258, P16627, Q9CQ10, Q9QUI0, Q921W0, P61750, P17879, Q2PFD7, Q8R550, Q9D7S9, P22682	361	272	9212	2.439221117810005	0.018320810424210965	0.004404165529559527	0.00420462
KEGG_PATHWAY	mmu01250:Biosynthesis of nucleotide sugars	9	1.4634146341463417	8.79156819232235E-5	Q9JK38, P23591, Q3TRM8, Q924M7, Q922H4, Q9CYR6, O08528, Q3TW96, Q91WG8	361	38	9212	6.0437381542498905	0.026801432420713867	0.004404165529559527	0.00420462
KEGG_PATHWAY	mmu05010:Alzheimer disease	32	5.203252032520325	9.187364251588726E-5	Q9Z1P6, P54775, P10637, O08529, Q9R1P3, O35226, Q9D8B4, Q9CZB0, O55234, P28738, P31938, P26516, O09061, Q64518, Q60931, Q9CX56, Q9ES97, P62192, P19783, O08756, P70677, P12023, Q9CXZ1, Q9DC69, Q9DBS5, P68368, Q60737, O54833, P43024, Q3UIU2, O89110, P21279	361	383	9212	2.132052682207098	0.027991043167254315	0.004404165529559527	0.00420462
KEGG_PATHWAY	mmu05012:Parkinson disease	25	4.0650406504065035	9.977074015183395E-5	Q9Z1P6, P10639, P54775, P10637, Q9R1P3, O35226, Q9D8B4, Q9CZB0, O55234, P28738, P26516, O09061, Q9Z2Q6, Q60931, Q9CX56, P62192, P19783, Q62077, P70677, Q9CXZ1, Q9DC69, Q9DBS5, P68368, P43024, Q3UIU2	361	264	9212	2.4164777973642244	0.030360277647280443	0.004404165529559527	0.00420462
KEGG_PATHWAY	mmu05014:Amyotrophic lateral sclerosis	30	4.878048780487805	2.54750024876328E-4	Q9Z1P6, P97384, P54775, Q9D1M0, P29452, Q8CBY8, Q9R1P3, Q7TQH0, Q9QY76, Q8R5C5, O35226, Q9D8B4, Q9CZB0, O55234, P28738, P26516, O09061, P55258, Q9CX56, P62192, P19783, P70677, Q9CXZ1, Q9DC69, Q9DBS5, O08583, P68368, P43024, Q8R317, Q3UIU2	361	369	9212	2.0746345967614803	0.07570850477230351	0.009839719710848169	0.00939391
KEGG_PATHWAY	mmu05016:Huntington disease	26	4.227642276422764	3.130941980394517E-4	Q9Z1P6, P54775, Q8CBY8, Q9R1P3, P84091, Q8R5C5, O35226, Q9D8B4, Q9CZB0, O55234, P28738, P26516, O09061, Q60931, Q9CX56, P62192, P19783, P70677, Q9CXZ1, Q9DC69, Q9DBS5, P68368, P43024, Q3UIU2, O89110, P21279	361	302	9212	2.19691438425272	0.09222729415706532	0.010749567466021175	0.0102625
KEGG_PATHWAY	mmu00051:Fructose and mannose metabolism	8	1.3008130081300813	4.1099090267354916E-4	P23591, Q3TRM8, Q924M7, Q922H4, O08528, Q8BZA9, P45377, P21300	361	36	9212	5.670667897814712	0.11928596157172211	0.011681355651466814	0.0111521
KEGG_PATHWAY	mmu03050:Proteasome	9	1.4634146341463417	4.1584113969622965E-4	P54775, O35226, Q9CX56, O55234, P28063, P62192, P26516, Q9R1P3, O09061	361	47	9212	4.886426592797784	0.12060546464058197	0.011681355651466814	0.0111521
KEGG_PATHWAY	mmu00520:Amino sugar and nucleotide sugar metabolism	9	1.4634146341463417	7.349388259531832E-4	Q9JK38, P23591, Q3TRM8, Q924M7, Q922H4, Q9CYR6, O08528, Q3TW96, Q91WG8	361	51	9212	4.5031774482646245	0.2032223230650959	0.01892467476829447	0.0180672
KEGG_PATHWAY	mmu04910:Insulin signaling pathway	15	2.4390243902439024	0.0010465009373596228	Q60631, Q9DBC7, Q3TRM8, O08528, O35250, P63073, P35821, P12367, Q8VCB3, P62141, P47941, P31938, P22682, P62137, Q8K4Q0	361	139	9212	2.753741605053907	0.2764156188777307	0.02487452228031719	0.0237475
KEGG_PATHWAY	mmu00052:Galactose metabolism	7	1.1382113821138211	0.001306590663452152	P23780, Q3TRM8, O08528, P45377, P15535, Q8K157, P21300	361	32	9212	5.582063711911357	0.3323562153323095	0.028838322500479643	0.0275317
KEGG_PATHWAY	mmu05171:Coronavirus disease - COVID-19	20	3.2520325203252036	0.004053796461264418	P51410, P11928, Q9CR57, Q8CG14, P29452, P48025, P62849, Q8R5F7, Q9JJI8, Q62077, P62264, P62245, Q8VCG4, P35980, P62855, Q6ZWV7, P62889, P62911, P62900, P41317	361	249	9212	2.0496389992101367	0.7149723051667687	0.08350820710204702	0.0797247
KEGG_PATHWAY	mmu01232:Nucleotide metabolism	10	1.6260162601626018	0.005337665029409486	Q9R0Y5, Q61503, O55026, P08030, P24547, Q6DYE8, Q9DBT5, Q64520, Q9D892, P07742	361	84	9212	3.0378578024007385	0.8086700833744002	0.1030836558804707	0.0984132
KEGG_PATHWAY	mmu05135:Yersinia infection	13	2.113821138211382	0.00648815765616911	P29452, P11688, Q62077, P84096, P62331, P43404, Q9QUI0, Q8BWW9, Q9JM76, P47941, P31938, Q7TPS0, P21279	361	135	9212	2.4572894223863755	0.8661951450388555	0.11793180680919146	0.112589
KEGG_PATHWAY	mmu05412:Arrhythmogenic right ventricular cardiomyopathy	9	1.4634146341463417	0.010097782783745752	O55111, Q62469, Q64518, Q02257, P11688, Q62165, A2A863, P82347, Q8K596	361	77	9212	2.982624024175271	0.9565469992302348	0.17334527112096876	0.165491
KEGG_PATHWAY	mmu04979:Cholesterol metabolism	7	1.1382113821138211	0.012721274941758296	Q8BLF1, Q9Z0J0, P55302, Q60931, Q61009, P33622, Q9QY76	361	50	9212	3.5725207756232686	0.9808622204499152	0.2068881030001744	0.197515
KEGG_PATHWAY	mmu04142:Lysosome	12	1.951219512195122	0.0165134747455079	Q9Z0J0, P17047, P23780, Q05117, Q9QWR8, P97821, P50428, P17439, Q9DCR2, P61967, P15920, P06797	361	135	9212	2.2682671591258847	0.9941730682011436	0.25513318481809705	0.243574
KEGG_PATHWAY	mmu05415:Diabetic cardiomyopathy	16	2.6016260162601625	0.018337148012551433	Q9Z1P6, Q922H2, Q64518, Q60931, Q8BYJ6, P19783, Q9CXZ1, Q8VCB3, Q9DC69, Q9D8B4, Q9CZB0, P62141, P43024, P28867, P62137, Q3UIU2	361	211	9212	1.9350146381168685	0.9967162639507816	0.2698180350418282	0.257593
KEGG_PATHWAY	mmu04141:Protein processing in endoplasmic reticulum	14	2.2764227642276422	0.019576528099273575	P57759, Q9D1M0, Q9DBY1, P70362, O08529, P16627, P54728, Q62186, Q3U2P1, Q8VEH8, P17156, P17879, Q9CQC9, Q8R317	361	175	9212	2.0414404432132964	0.9977775434003284	0.27496123557616065	0.262503
KEGG_PATHWAY	mmu05017:Spinocerebellar ataxia	12	1.951219512195122	0.02209864890565217	P54775, O35226, Q64518, Q60931, Q9CX56, O55234, P62192, P26516, Q9R1P3, Q7TQH0, O09061, P21279	361	141	9212	2.1717451523545708	0.9989973040427306	0.296890543993327	0.283439
KEGG_PATHWAY	mmu04611:Platelet activation	11	1.788617886178862	0.024322625284073543	Q9QUI0, Q8K1B8, P22437, Q62469, P48025, O09044, P62141, P62835, P27601, P62137, P21279	361	125	9212	2.245584487534626	0.9995038347521156	0.30381800677047766	0.290053
KEGG_PATHWAY	mmu03040:Spliceosome	14	2.2764227642276422	0.025046951279907085	Q8QZY9, Q6PDM2, P57784, P16627, Q9D883, Q91VC3, O35326, P62320, Q9CWL8, P17156, O08583, P17879, P60335, P62996	361	181	9212	1.973768384322248	0.999605575559966	0.30381800677047766	0.290053
KEGG_PATHWAY	mmu05410:Hypertrophic cardiomyopathy	9	1.4634146341463417	0.025563974679716567	P21107, Q62469, Q64518, P58774, P11688, Q62165, A2A863, P82347, Q8K596	361	91	9212	2.523758789686768	0.9996652046042528	0.30381800677047766	0.290053
KEGG_PATHWAY	mmu05208:Chemical carcinogenesis - reactive oxygen species	16	2.6016260162601625	0.027508683418084247	Q9Z1P6, Q60631, Q9D358, Q60931, P19783, P35821, Q9CXZ1, Q9DC69, Q9D8B4, Q9CZB0, P31938, P48774, P43024, Q91WU5, P28867, Q3UIU2	361	222	9212	1.839135534426393	0.9998194110205382	0.3148215991180753	0.300558
KEGG_PATHWAY	mmu04666:Fc gamma R-mediated phagocytosis	9	1.4634146341463417	0.028666180620141285	Q9Z1S8, P62331, P06800, Q9JM76, P48025, P47941, P31938, Q62077, P28867	361	93	9212	2.4694844071128585	0.999875011631349	0.3163517789865592	0.302019
KEGG_PATHWAY	mmu05414:Dilated cardiomyopathy	9	1.4634146341463417	0.030310856546616565	P21107, Q62469, Q64518, P58774, P11688, Q62165, A2A863, P82347, Q8K596	361	94	9212	2.443213296398892	0.9999259623210631	0.3210191072825785	0.306475
KEGG_PATHWAY	mmu05134:Legionellosis	7	1.1382113821138211	0.031166903619667813	P17156, P17879, P29452, Q9CQC9, P16627, P70677, O89110	361	61	9212	2.9282957177239908	0.9999436452401188	0.3210191072825785	0.306475
KEGG_PATHWAY	mmu04972:Pancreatic secretion	10	1.6260162601626018	0.03415081052597337	P13808, Q9QUI0, P55258, Q64518, P05208, Q9CQ52, P00920, P62835, Q61165, P21279	361	114	9212	2.2384215386110706	0.9999782739994778	0.34040646621050874	0.324984
KEGG_PATHWAY	mmu00740:Riboflavin metabolism	3	0.4878048780487805	0.03647917093650142	Q9D358, Q05117, Q6DYE8	361	8	9212	9.569252077562327	0.9999896941877938	0.35225199435559185	0.336292
KEGG_PATHWAY	mmu04810:Regulation of actin cytoskeleton	16	2.6016260162601625	0.037839657979890626	Q62469, Q8BG95, P24063, P11688, Q61165, A2A863, Q9QUI0, Q8VCG4, P26618, Q9JM76, P62141, P47941, P31938, Q9QXH4, P27601, P62137	361	231	9212	1.7674809032149752	0.9999933401756737	0.35431679744806677	0.338264
KEGG_PATHWAY	mmu05132:Salmonella infection	17	2.7642276422764227	0.03947763342872037	P10639, P06800, P29452, Q8CBY8, O35250, P70677, Q8R5C5, P84096, P62331, Q9QUI0, Q9DBS5, Q9JM76, P68368, Q3U0V2, P28738, P31938, O89110	361	253	9212	1.7146485936080058	0.999996066202424	0.35484185476048646	0.338765
KEGG_PATHWAY	mmu04210:Apoptosis	11	1.788617886178862	0.04019244309584798	O08600, P21619, Q3ULW8, P68368, Q3U0V2, O08529, P97821, P31938, P70677, O89110, P06797	361	136	9212	2.06395633045462	0.9999968745901695	0.35484185476048646	0.338765
KEGG_PATHWAY	mmu04814:Motor proteins	14	2.2764227642276422	0.04354893965595308	Q9WUZ5, Q8CBY8, P58774, Q8R5C5, P13542, P21107, Q9DBS5, Q9QXL2, P68368, Q9QZ47, Q60605, P47753, P28738, E9Q634	361	196	9212	1.8227146814404431	0.9999989412567206	0.3723141097304999	0.355446
KEGG_PATHWAY	mmu03010:Ribosome	13	2.113821138211382	0.044581301165140766	P51410, Q9CR57, Q9CQL5, P62849, Q9JJI8, P62264, P62245, P35980, P62855, Q6ZWV7, P62889, P62911, P62900	361	177	9212	1.874203796735371	0.999999241658787	0.3723141097304999	0.355446
KEGG_PATHWAY	mmu03015:mRNA surveillance pathway	9	1.4634146341463417	0.04808676136986832	Q8R050, O08583, P62141, Q6NVF9, Q6PD03, Q9D0L8, P62137, Q8BQZ5, Q91VC3	361	103	9212	2.2297286394319986	0.9999997564510114	0.39102129640235034	0.373305
KEGG_PATHWAY	mmu04510:Focal adhesion	14	2.2764227642276422	0.054838763072713057	Q60631, Q62469, Q8C6K9, Q8BG95, O08529, P11688, A2A863, Q9QUI0, P26618, P62141, P47941, P31938, P62835, P62137	361	203	9212	1.759862451045945	0.9999999730024899	0.4344917381914958	0.414806
KEGG_PATHWAY	mmu05205:Proteoglycans in cancer	14	2.2764227642276422	0.0584036849729338	Q60631, Q62469, Q8BG95, P11688, Q62077, Q61165, P70677, Q9QUI0, P62141, P31938, P49710, P22682, P62137, P06797	361	205	9212	1.742693061279643	0.9999999916013823	0.45116846641591357	0.430727
KEGG_PATHWAY	mmu00480:Glutathione metabolism	7	1.1382113821138211	0.06172348065645247	P97494, Q9DCM2, O09172, P48774, P19157, O89112, P07742	361	72	9212	2.480917205293937	0.9999999971801107	0.46518428104497106	0.444108
KEGG_PATHWAY	mmu00250:Alanine, aspartate and glutamate metabolism	5	0.8130081300813009	0.06449303207126061	Q8QZR5, P48320, Q8C0M9, Q9JHW2, Q3UEG6	361	39	9212	3.2715391718161797	0.9999999988688213	0.4684530510597384	0.447229
KEGG_PATHWAY	mmu04931:Insulin resistance	9	1.4634146341463417	0.06583785076942492	Q9EQQ9, Q8VCB3, P62141, Q8BYJ6, Q7TPS0, Q91VE0, P28867, P62137, P35821	361	110	9212	2.0878368169226897	0.9999999992747624	0.4684530510597384	0.447229
KEGG_PATHWAY	mmu04072:Phospholipase D signaling pathway	11	1.788617886178862	0.06670528882404042	Q60631, Q9Z1S8, P62331, Q9QUI0, P26618, P48025, Q9JIW9, P31938, Q62077, Q68ED2, P27601	361	149	9212	1.8838796036364311	0.9999999994557347	0.4684530510597384	0.447229
KEGG_PATHWAY	mmu01240:Biosynthesis of cofactors	11	1.788617886178862	0.07411160111762186	P10518, P97494, Q9R0Y5, Q3THS6, Q924M7, Q922H4, Q8CC86, Q99LB6, O09172, Q9DBL7, Q9R092	361	152	9212	1.8466977693541333	0.999999999953589	0.50889966100767	0.485843
KEGG_PATHWAY	mmu05100:Bacterial invasion of epithelial cells	7	1.1382113821138211	0.07608730923977852	P84096, Q9QUI0, Q9JM76, P47941, P49710, P11688, P22682	361	76	9212	2.350342615541624	0.999999999976014	0.5111082294585122	0.487951
KEGG_PATHWAY	mmu00230:Purine metabolism	10	1.6260162601626018	0.07903205146116322	Q9R0Y5, Q61503, O55026, P08030, P24547, Q6DYE8, Q9DBT5, Q64520, Q9D892, P07742	361	134	9212	1.9043287716541943	0.9999999999910555	0.5195937000319029	0.496052
KEGG_PATHWAY	mmu00190:Oxidative phosphorylation	10	1.6260162601626018	0.08192621813601036	Q9Z1P6, Q9DC69, Q9D8B4, Q9CZB0, P19783, P43024, P15920, Q3UIU2, Q9CXZ1, P57746	361	135	9212	1.8902226326049039	0.999999999996618	0.5274000292505667	0.503505
KEGG_PATHWAY	mmu04932:Non-alcoholic fatty liver disease	11	1.788617886178862	0.08475975287190203	Q9Z1P6, Q9DC69, Q9D8B4, Q9CZB0, P19783, P43024, P70677, Q3UIU2, O89110, P28700, Q9CXZ1	361	156	9212	1.799346544498899	0.9999999999986988	0.5345053803554638	0.510288

## Sheet: Tab6
Category	Term	Count	%	PValue	Genes	List Total	Pop Hits	Pop Total	Fold Enrichment	Bonferroni	Benjamini	FDR
KEGG_PATHWAY	mmu00190:Oxidative phosphorylation	10	7.142857142857142	6.1746982092201745E-6	Q80SY3, Q06185, Q9CQ69, Q62425, Q9D3D9, Q9CR51, P56391, Q9CR21, P62897, Q8BJ03	91	135	9212	7.498575498575498	0.001123167318528684	0.0011237950740780717	0.00108057
KEGG_PATHWAY	mmu05132:Salmonella infection	12	8.571428571428571	3.296760932394655E-5	Q91VR8, Q9D8T2, P99024, Q9CVB6, Q9CQ19, P51807, Q9D0M5, P97864, Q9EPB4, Q3THE2, P62897, Q99KJ8	91	253	9212	4.801459410155062	0.005982238530567341	0.003000052448479136	0.00288467
KEGG_PATHWAY	mmu01100:Metabolic pathways	32	22.857142857142858	8.436452866286486E-5	Q80SY3, Q06185, Q9CQ69, Q62425, P52196, P34884, P97328, Q9CPU0, Q9CR21, P15105, Q64105, Q9CPU4, Q8K2C6, Q9D3D9, P47713, Q99LB2, P62897, Q6P6M7, P56389, Q8R0F8, Q61206, P70695, Q9CR51, Q9JHC0, P52624, Q01065, P46978, Q8VCX1, Q9DB60, P29416, P56391, Q8BJ03	91	1619	9212	2.000855228773697	0.015237705125464296	0.005118114738880468	0.00492126
KEGG_PATHWAY	mmu03010:Ribosome	9	6.428571428571428	3.2136511573970373E-4	O55142, P14131, Q8BP67, P62858, P60867, P62301, Q9CQR2, P41105, Q9CZM2	91	177	9212	5.1473272490221635	0.0568197328519533	0.01462211276615652	0.0140597
KEGG_PATHWAY	mmu05016:Huntington disease	10	7.142857142857142	0.0026706164610116215	Q9CQ69, Q62425, P99024, Q9D3D9, Q9Z2U1, P56391, Q9JHC0, Q9CR21, P62897, Q99KJ8	91	302	9212	3.352012226184412	0.38535006416433903	0.0805789300960517	0.0774797
KEGG_PATHWAY	mmu05171:Coronavirus disease - COVID-19	9	6.428571428571428	0.002921667659253857	O55142, P14131, Q8BP67, P62858, P60867, P62301, Q9CQR2, P41105, Q9CZM2	91	249	9212	3.6589434661723814	0.4128775155897927	0.0805789300960517	0.0774797
KEGG_PATHWAY	mmu05014:Amyotrophic lateral sclerosis	11	7.857142857142857	0.0030991896190789114	Q921F2, Q9CQ69, Q62425, P99024, Q9D3D9, Q9Z2U1, P56391, Q9JHC0, Q9CR21, P62897, Q99KJ8	91	369	9212	3.0177194079633107	0.43159914220858286	0.0805789300960517	0.0774797
KEGG_PATHWAY	mmu05020:Prion disease	9	6.428571428571428	0.0045652454031183155	Q9CQ69, P49817, Q62425, P99024, Q9D3D9, Q9Z2U1, P56391, Q9CR21, P62897	91	268	9212	3.3995407577497128	0.5651599552729314	0.10385933292094168	0.0998647
KEGG_PATHWAY	mmu05022:Pathways of neurodegeneration - multiple diseases	12	8.571428571428571	0.005970275862109723	Q921F2, Q9CQ69, Q62425, P99024, Q9D3D9, P97864, Q9Z2U1, P56391, Q9JHC0, Q9CR21, P62897, Q99KJ8	91	471	9212	2.5791278784909357	0.6637319929188896	0.12073224521155217	0.116089
KEGG_PATHWAY	mmu04810:Regulation of actin cytoskeleton	8	5.714285714285714	0.007292882003772241	Q91VR8, Q8BH43, Q9DAS9, Q9CVB6, Q9CQ19, Q3UMT1, Q62470, Q3THE2	91	231	9212	3.505827505827506	0.7360955368102099	0.13273045246865478	0.127625
KEGG_PATHWAY	mmu05012:Parkinson disease	8	5.714285714285714	0.014521145334792056	Q9CQ69, Q62425, P99024, Q9D3D9, Q9Z2U1, P56391, Q9CR21, P62897	91	264	9212	3.067599067599068	0.9302072296531982	0.24025895008474132	0.231018
KEGG_PATHWAY	mmu04932:Non-alcoholic fatty liver disease	6	4.285714285714286	0.01813305681888384	Q9CQ69, Q62425, P97864, P56391, Q9CR21, P62897	91	156	9212	3.893491124260355	0.9642249497938188	0.2750180284197382	0.26444
KEGG_PATHWAY	mmu05134:Legionellosis	4	2.857142857142857	0.021594799424821644	Q9D1G1, P97864, Q9EPB4, P62897	91	61	9212	6.638083228247163	0.9811889538572292	0.302327191947503	0.290699
KEGG_PATHWAY	mmu04714:Thermogenesis	7	5.0	0.025290500918538322	Q06185, Q9CQ69, Q62425, Q9D3D9, P56391, Q9CR21, Q8BJ03	91	231	9212	3.0675990675990676	0.9905531693181195	0.3287765119409982	0.316131
KEGG_PATHWAY	mmu05010:Alzheimer disease	9	6.428571428571428	0.033192835726250675	Q9CQ69, Q62425, P99024, Q9D3D9, P97864, Q9Z2U1, P56391, Q9CR21, P62897	91	383	9212	2.378790921871862	0.9978528889090498	0.40273974014517483	0.38725
KEGG_PATHWAY	mmu04623:Cytosolic DNA-sensing pathway	4	2.857142857142857	0.03677663689349042	P59470, Q9D8T2, P97864, Q9EPB4	91	75	9212	5.39897435897436	0.9989077666334764	0.41833424466345354	0.402244
KEGG_PATHWAY	mmu04814:Motor proteins	6	4.285714285714286	0.04262185487246855	P99024, Q9CQ19, P51807, Q9D0M5, Q3THE2, Q99KJ8	91	196	9212	3.098901098901099	0.9996392563588714	0.45630456392878094	0.438754
KEGG_PATHWAY	mmu05208:Chemical carcinogenesis - reactive oxygen species	6	4.285714285714286	0.06587367738949881	Q9CQ69, Q62425, Q9D3D9, P56391, Q9CR21, Q9CPU4	91	222	9212	2.735966735966736	0.9999958901965578	0.6660560713827102	0.6404385301756829
KEGG_PATHWAY	mmu03050:Proteasome	3	2.142857142857143	0.07690366972820993	P97372, Q9Z2U1, O35955	91	47	9212	6.461538461538463	0.9999995268940061	0.7366562047649583	0.70832327381246
KEGG_PATHWAY	mmu04141:Protein processing in endoplasmic reticulum	5	3.571428571428571	0.09181055792941083	Q9CQS8, P46978, Q9CY50, Q9DC23, Q9DBH5	91	175	9212	2.8923076923076922	0.9999999755592975	0.8354760771576385	0.8033423818823447

## Sheet: Tab7
UniProt code	Gene name	Ile1	Ile2	Ile3	Ile4	Ile5	Ile6	Duo1	Duo2	Duo3	Duo4	Duo5	Duo6	ttest
Q8BLQ9	Cadm2	17.9301	18.1995	23.4238	19.4983	24.1457	20.4983	19.7261	19.6312	17.3309	23.5659	20.4738	20.5276	0.769945
Q9CXJ4	Abcb8	19.2863	21.2329	19.3409	21.0704	20.8534	21.3408	20.7403	20.7757	21.705	18.2073	14.4175	21.2747	0.423726
Q3U0B3	Dhrs11	23.2207	23.8297	22.5084	23.2159	22.5776	23.7212	25.3561	25.3288	21.698	21.5253	19.333	15.0577	0.28917
Q9D710	Tmx2	19.2017	19.4854	20.9482	22.0729	23.9004	23.3121	22.469	20.2364	20.6835	22.6497	16.4634	16.3788	0.256787
P12658	Calb1	20.2248	20.7441	21.5531	19.7052	25.8352	22.4128	21.9831	21.5791	20.2575	20.5302	14.8685	19.4732	0.187414
Q6PGH2	Jpt2	22.6525	22.7235	21.3783	25.899	22.6144	22.7916	20.664	21.7861	23.505	23.6177	21.3918	19.0903	0.18497
Q9D023	Mpc2	22.5528	24.0859	22.6385	23.9182	23.2131	22.7085	25.5485	24.1517	19.6872	20.6252	17.6345	19.0867	0.139767
P25911	Lyn	18.7687	21.3467	22.2367	22.2488	21.9888	22.5704	21.3846	19.5624	21.5093	20.3633	17.3526	18.7084	0.0786134
Q7TPD3	Robo2	23.7948	22.6705	22.919	23.9593	22.0534	22.7692	22.3783	22.4348	22.0886	21.8861	15.8234	19.9905	0.0660654
Q64285	Cel	21.4835	19.6866	22.0979	22.2473	23.213	24.1553	18.1618	22.0959	20.7578	21.8049	19.2734	19.4144	0.0590346
P16882	Ghr	20.4775	22.5095	19.4866	21.623	21.5633	22.7237	14.1704	18.939	15.5488	23.2602	20.1047	17.8063	0.0548093
P01898	H2-Q10	20.5425	19.1472	21.4509	19.5312	20.8356	21.6452	19.3825	20.0397	19.8207	19.6312	19.6027	18.7428	0.0530089
P25085	Il1rn	22.6801	23.2572	23.5508	24.885	23.5885	22.7891	24.3208	24.3232	19.2659	18.1249	18.1701	18.6078	0.0406141
Q505D7	Opa3	22.0411	21.4099	18.9845	18.467	23.2109	21.8841	16.6447	18.0072	20.1113	20.5179	16.9	19.0277	0.0347811
Q9CQW3	Proz	19.9068	19.8623	22.2343	21.9842	19.121	19.7042	19.8553	19.66	19.1727	18.8804	17.2636	16.197	0.0336366
Q9DC07	Nebl	19.9957	22.3574	21.7513	21.4604	25.1518	25.7571	21.872	22.098	19.1917	18.951	15.9551	15.4962	0.0264118
Q9JJH1	Rnase4	20.4884	22.2959	19.0935	19.5566	24.7965	22.9582	20.0208	19.8453	18.5316	19.3164	16.4312	17.9847	0.0224188
P15327	Bpgm	21.6507	21.5383	19.2804	22.959	23.008	23.7012	21.1569	20.6885	19.8248	20.5139	18.0548	18.0458	0.0219399
P21958	Tap1	20.8057	21.5837	23.4688	23.6776	19.9097	23.9617	21.2407	19.9422	19.8664	21.1351	16.6951	18.3669	0.0219305
Q9R257	Hebp1	19.6558	22.8569	23.1256	22.2546	21.6773	22.5944	20.8426	20.6365	21.5057	19.861	17.8353	19.3141	0.0212331
Q7TQF7	Amph	21.2931	18.8285	22.7933	18.42	21.4782	20.1572	17.7494	19.1906	18.4513	18.8128	16.41	13.6177	0.0169803
Q8C7R4	Uba6	20.6253	21.5511	23.0317	22.0451	22.0055	20.2967	20.5198	20.1529	20.8083	20.3428	17.6343	18.3779	0.0157335
O70404	Vamp8	22.023	21.7432	22.9467	22.4661	22.7899	22.5919	21.0237	21.9148	21.1001	21.0698	18.2049	17.4265	0.0137273
Q8BPC6		27.5499	27.4525	25.8381	20.5883	23.0138	23.2326	22.3975	22.0243	19.2065	20.5168	18.2629	17.3584	0.00800448
Q9DC11	Plxdc2	21.651	23.2052	23.6569	24.2488	23.1627	22.9622	22.1059	22.1812	18.6907	19.9918	15.7809	16.1255	0.00750369
P08121	Col3a1	22.3024	22.1285	22.8206	22.4496	23.0058	19.5433	20.4566	21.1541	19.9152	19.2173	17.6051	17.535	0.00662874
Q9D6J5	Ndufb8	21.8918	23.6102	23.6416	20.4635	22.4805	22.1606	21.1097	20.84	20.3551	18.896	17.7206	20.2395	0.0057345
Q9QXB9	Drg2	23.5507	22.9943	24.5374	23.8455	22.1997	22.9925	18.4761	20.1008	17.2676	16.1209	24.2728	16.5839	0.00532677
P09925	Surf1	24.0235	21.0739	23.1968	20.7894	24.168	23.538	20.8325	19.1703	19.6825	20.5311	14.5294	16.0504	0.00512568
B1AWN6	Scn2a	23.6429	25.5186	25.435	20.9275	23.179	19.8725	20.642	20.7431	18.4976	19.3878	16.5479	16.2485	0.00505945
Q9EQG9	Cert1	21.1013	25.7808	20.6876	20.5351	21.8274	22.537	18.8935	19.3074	19.0209	19.1689	13.8994	15.8529	0.00499658
P51667	Myl2	21.6151	20.3801	24.5644	19.5668	25.5649	22.7379	19.4397	20.0442	17.259	17.2854	16.9	19.4695	0.0048975
Q9CXD6	Mcur1	23.8753	20.7559	22.4279	24.1351	22.4853	23.4555	20.9109	20.9548	20.537	18.2832	15.861	15.8318	0.00419656
Q91WK1	Spryd4	20.6042	20.2153	21.5613	19.634	21.9348	20.703	19.499	18.6397	19.3294	18.5458	15.9257	15.7778	0.00418359
Q80U63	Mfn2	19.6725	21.4539	19.5037	24.0791	21.6776	22.9379	18.9039	15.0227	18.8488	19.2734	13.1079	14.2344	0.0039498
Q61510	Trim25	20.7524	21.218	21.9612	22.6333	22.2775	22.4796	20.9823	18.9698	20.1778	19.7335	18.913	16.2746	0.00394851
Q9JMD3	Stard10	23.2513	22.0741	20.2586	22.1515	24.4395	21.5166	20.5301	20.2425	18.8551	20.7308	18.9926	18.6269	0.00386871
Q99LR1	Abhd12	21.9943	21.9663	22.1743	21.3401	23.3835	23.825	19.6984	22.3193	19.8535	18.7093	17.1967	17.3527	0.00374584
P49182	Serpind1	19.4404	20.9526	20.5882	20.8535	22.254	24.0625	16.8613	19.0107	18.7303	19.7535	16.5911	15.3401	0.00337482
P56376	Acyp1	22.2064	21.8786	23.6729	24.0923	24.4465	21.1916	21.1408	21.251	16.8014	20.1962	18.8968	19.2263	0.00336688
B7ZMP1	Xpnpep3	20.7398	20.3598	19.7486	21.485	25.5707	25.545	14.8945	17.5161	20.9723	16.1258	13.8332	15.8826	0.00320655
O89051	Itm2b	22.5067	22.2878	21.6019	21.831	24.0899	23.2447	20.5135	20.3914	20.4119	20.4131	16.1352	17.5221	0.00309582
Q80X85	Mrps7	21.2438	22.1271	23.4019	21.9538	25.6436	22.7165	19.8918	19.7971	20.6943	19.113	15.0363	16.3869	0.00290823
P26450	Pik3r1	19.9596	18.8993	22.2723	21.2256	20.6597	22.8395	19.7335	18.2441	18.1353	18.2113	16.2216	17.2195	0.00276616
Q91YK2	Rrp1b	22.8201	21.9567	20.8444	18.8243	23.0317	24.1922	19.0993	19.6044	18.7307	18.8596	17.0735	16.8353	0.00265852
Q9R0E2	Plod1	22.022	22.5421	22.8081	24.3825	23.2662	22.5637	18.9762	20.5213	21.4417	21.5846	18.7638	16.9574	0.00253866
Q9QZ08	Nagk	22.0528	23.9685	19.8702	23.3375	22.7846	22.3385	17.55	21.7977	19.399	17.0994	18.4772	17.5892	0.00222635
P04919	Slc4a1	23.0273	22.9604	22.1121	22.0882	26.8746	22.4016	17.8869	18.2701	18.2897	22.3011	14.8376	15.3289	0.0021073
Q8BIW1	Prune1	21.1712	21.1823	19.3541	21.8267	22.4757	22.7423	20.0383	16.3075	18.0477	18.3698	13.2192	15.8492	0.00210125
Q62432	Smad2	21.8723	24.2322	25.302	23.0623	22.1515	22.4305	18.7727	22.1302	18.1576	20.3596	16.6358	16.0273	0.00197748
Q8VC70	Rbms2	23.8333	20.4421	22.185	21.3214	25.3079	22.2752	19.9359	19.9428	17.8479	19.7579	16.1775	17.5594	0.00189544
A2AGH6	Med12	23.5129	23.3922	19.5719	24.3927	21.3029	20.4926	17.0531	20.0891	18.9198	18.2979	15.6058	16.6373	0.0018105
Q9DAK2	Pacrg	27.0041	22.0028	22.5336	23.1456	21.2683	21.2781	19.7125	18.9926	17.6923	19.1243	18.2327	14.79	0.00180325
P16331	Pah	19.4724	20.8877	25.6081	25.6419	22.7206	21.4222	17.7652	17.0899	18.7626	18.8908	17.891	14.7768	0.00177092
P70414	Slc8a1	19.626	24.3451	23.1947	21.2746	22.3378	22.7283	18.5193	21.3265	17.4818	17.2437	15.8808	15.5793	0.00175684
Q6PD26	Pigs	23.6914	21.696	21.4293	20.1243	23.2003	22.7196	19.9152	18.5217	19.9678	19.2082	17.3168	15.5423	0.00175559
Q921H9	Coa7	22.8209	21.371	21.079	21.685	22.9197	22.7559	20.2766	18.2452	20.4309	20.2647	17.1057	16.8006	0.00167505
Q80TS3	Adgrl3	25.0347	23.0322	21.1656	24.5882	22.6375	24.7515	21.4332	21.0851	17.054	17.5155	15.0559	14.9102	0.00150488
Q9DBJ3	Baiap2l1	22.0692	21.9586	21.9112	22.4432	20.8499	22.7459	19.1805	19.0864	19.665	19.8983	16.4834	14.847	0.00147109
Q8C8U0	Ppfibp1	23.3777	23.5511	20.8768	21.0454	21.611	23.1194	19.3283	19.7441	19.3267	19.7821	16.5794	15.7007	0.00143555
Q6PFD5	Dlgap3	22.5541	24.6497	19.8735	23.8947	23.3859	22.3004	20.6931	20.1865	18.2097	18.0053	16.88	15.7265	0.00142055
B2RXC1	Trappc11	22.3725	23.7509	22.5388	21.3755	21.1909	23.8704	20.8252	20.4852	18.9753	17.0811	17.2651	15.8466	0.00141589
E9Q7R9	Cfap43	22.8092	22.6615	19.8872	20.2378	22.2219	22.4044	18.9986	19.7572	19.5874	18.5966	16.859	16.8483	0.00141279
P70399	Tp53bp1	21.6732	22.5072	23.2954	24.7115	21.656	23.947	19.389	19.4154	19.3017	21.2773	16.0674	15.8288	0.00141018
Q80WQ2	Vac14	21.0742	21.3103	22.5062	21.4441	22.6488	22.7186	19.2004	19.8134	19.6025	19.4525	15.2459	18.2	0.0014019
Q9DBB8	Dhdh	22.5315	22.2517	21.9604	24.0109	22.5461	21.4852	19.273	19.6413	17.2789	21.3905	15.9874	16.0072	0.00137664
P98200	Atp8a2	20.4541	22.2173	22.4215	21.7106	26.7714	21.8003	18.3156	18.864	18.0714	19.4332	15.5629	17.7515	0.00137116
P02802	Mt1	23.3196	19.9861	22.054	23.8281	21.7496	21.5379	18.3415	18.4466	18.813	19.704	19.1608	20.6144	0.00135795
Q9CRA5	Golph3	21.4989	22.2736	26.7183	20.4572	22.6335	23.1794	18.3357	16.1176	19.7482	19.7513	15.8152	16.9897	0.00128266
Q8BRN9	Cc2d1b	21.3497	21.7081	22.9438	24.6593	24.3427	22.5345	20.3452	21.3723	16.1876	17.696	16.1919	15.4785	0.00127655
Q8VHF2	Cdhr5	25.8145	23.4575	26.252	25.343	21.5784	21.7243	18.3122	20.1847	18.1357	20.536	13	16.0831	0.00126932
Q9DC70	Ndufs7	23.4644	24.2201	22.1348	22.8347	21.72	21.4567	21.4781	19.7198	18.5989	20.1558	20.0212	17.8784	0.00126605
Q8BZQ7	Anapc2	21.5824	21.2709	22.8156	22.2738	24.2682	23.1398	18.1275	17.5739	16.9559	21.3756	20.0994	15.7857	0.00126349
Q8BGA9	Oxa1l	19.6454	21.5183	20.2506	21.0418	20.7111	22.9726	17.0945	17.1939	17.8222	20.2652	16.5777	15.4939	0.00116496
P70186	Epyc	21.606	20.28	20.2729	22.7914	20.4998	24.5145	18.5687	17.4579	19.6707	17.1699	15.281	16.4309	0.00115638
P37889	Fbln2	24.3239	20.8971	19.5822	23.6058	22.7601	22.6086	18.976	19.9677	19.0652	17.106	16.2467	16.6569	0.0011133
O08539	Bin1	23.7073	23.7729	23.5583	23.2622	22.6553	22.9694	22.4886	20.225	19.7263	19.9559	17.6041	16.7836	0.00107641
Q9EQZ6	Rapgef4	23.2868	22.6406	22.6026	23.7134	23.6752	22.6574	21.1436	21.0814	17.7175	16.6133	14.1649	16.7012	0.0010627
P70302	Stim1	22.2332	22.3553	22.2711	22.8677	21.1771	23.5344	20.1526	20.1296	16.9125	19.9623	15.4489	16.8575	0.000999928
Q6DFV6	Fndc3c1	23.0347	20.7456	21.942	18.9757	21.733	21.8432	18.3518	18.7868	17.6997	14.649	13.7562	13.5978	0.000924687
Q8CI04	Cog3	22.5413	23.4276	22.6725	23.1449	21.1864	23.1083	21.1453	20.5473	19.3282	18.1306	17.8338	16.1967	0.000902613
P34152	Ptk2	24.1143	21.7237	23.3875	22.3221	22.0999	20.8964	20.2814	19.6305	19.1531	18.5508	16.0795	15.9014	0.000895066
Q9QXY6	Ehd3	20.4735	21.988	23.1262	25.2764	23.5107	23.2121	17.9284	18.6806	21.0861	18.6936	16.2498	15.3409	0.000880329
Q64735	Cr1l	22.4762	26.4536	21.9861	23.1089	22.2599	21.6376	20.4431	17.8401	15.3307	15.6395	17.7598	19.5571	0.000793615
Q921G6	Lrch4	22.1283	20.6299	24.396	23.1315	24.2766	24.3541	19.9393	20.0776	19.8896	18.6846	17.7983	15.6852	0.000759851
Q64467	Gapdhs	22.8879	20.5772	24.6509	21.47	20.3263	18.6782	17.597	15.5395	17.4219	17.6033	17.1693	16.796	0.000701992
Q8BH69	Sephs1	22.738	22.4508	22.8778	22.6744	23.1423	24.2695	19.2792	20.0465	20.5654	21.2237	16.2974	18.8306	0.000696833
Q3TJ91	Llgl2	22.0462	21.9481	19.8308	19.2607	24.1665	22.668	18.4366	18.2835	16.9992	18.464	17.3546	16.5547	0.000660039
Q80U78	Pum1	23.9094	23.3596	22.491	24.3859	23.6	24.8145	20.0271	20.2676	19.809	20.1753	15.057	15.178	0.000655895
Q8CFA2	Amt	22.8978	22.2409	22.8812	21.1558	21.9773	21.921	19.2133	20.0023	15.5259	18.9754	15.2225	18.6167	0.000641697
A6H5Y3	Mtr	23.4302	22.6604	21.7742	22.1377	23.8088	23.3521	19.8502	20.7637	17.4174	16.5809	14.5895	14.0922	0.000624216
Q80XI4	Pip4k2b	24.0277	23.0974	25.1963	18.4042	21.3148	22.7485	16.3277	17.8854	16.799	17.7601	17.147	18.5263	0.000584609
Q62189	Snrpa	23.238	23.3247	23.6225	21.355	22.1019	20.385	17.6054	20.0637	18.9732	16.8848	19.1624	15.4148	0.000583518
Q9CZU3	Mtrex	22.8227	21.1153	21.6664	21.9959	21.6224	23.3488	20.0618	18.9629	17.5196	18.6701	16.2471	14.5429	0.000551753
Q8BGC0	Htatsf1	22.7382	21.8711	24.0358	23.1895	23.8157	22.5173	19.9731	19.7579	17.395	19.7953	16.3885	14.0897	0.000549283
P51569	Gla	22.6664	21.8875	20.5993	22.0726	23.6966	24.8666	19.7728	20.2089	17.0149	18.7213	16.784	17.0504	0.00050961
Q9JLV6	Pnkp	20.0403	28.9844	28.4691	22.8445	23.8884	28.9044	18.4867	18.3268	18.1281	14.9043	16.8175	16.6269	0.000507479
P61264	Stx1b	21.548	20.3197	21.594	22.8905	23.1342	23.0308	19.5821	18.0351	20.5713	18.8662	17.7938	17.8917	0.000454953
Q6NZN0	Rbm26	19.2385	24.3465	24.5271	20.8514	24.2534	24.0135	18.7861	18.2964	18.3614	16.603	16.1647	14.9542	0.000453424
Q3UX61	Naa11	21.5103	23.8823	24.378	22.3618	23.0959	24.7725	19.4567	15.4839	18.7843	20.4419	16.8395	20	0.000446575
Q9CZ04	Cops7a	22.4828	22.5527	24.0877	24.774	23.0102	22.6827	21.1421	20.0019	20.3598	20.3431	18.1683	17.2428	0.000437958
A2A8Z1	Osbpl9	25.4615	22.9187	21.1669	20.6013	22.7528	22.3513	19.7919	19.199	18.4879	18.1594	16.9741	17.3811	0.000434823
A6H6E2	Mmrn2	22.5223	21.2232	24.3754	21.0224	21.4307	22.1089	18.0948	18.6577	19.1977	18.2093	14.5911	15.3836	0.000432701
Q99M04	Lias	20.6564	23.1756	24.2994	21.744	23.4173	23.2073	20.6705	19.1717	18.7665	17.8629	15.8074	17.862	0.000429495
E9PZJ8	Ascc3	22.4044	23.3913	22.7315	22.802	20.7351	19.099	18.5162	17.7408	17.4549	19.1427	16.6767	15.9302	0.000380667
Q91X78	Erlin1	24.727	25.963	26.9785	26.9695	19.2165	23.8029	18.9223	17.3908	19.0854	17.9377	15.024	15.0068	0.000375664
Q8R3F5	Mcat	22.9829	21.6325	23.1861	22.6228	22.8143	19.8626	19.7159	18.9879	19.6889	18.0179	16.8104	17.5579	0.000369314
Q8BU14	Sec62	23.8154	22.7438	21.4172	23.5809	23.3297	23.5735	21.2924	18.7925	18.6926	17.796	14.8302	17.0782	0.000355576
Q925B0	Pawr	22.5893	22.1122	21.5616	21.9671	22.9875	21.9971	17.8862	20.3201	18.7583	17.6229	16.7244	14.12	0.000352067
P10630	Eif4a2	22.7506	23.8273	22.93	22.4132	23.0884	29.392	18.9525	17.3335	16.6575	18.9842	16.0732	13.9525	0.00034267
Q80WW9	Ddrgk1	22.2301	21.6791	21.9443	23.4832	20.0541	23.9004	19.0094	17.3286	17.9807	17.2521	14.1493	18.6752	0.000339931
P51942	Matn1	22.1896	21.8529	20.3478	23.319	20.3008	20.4719	16.909	14.7339	19.4939	17.5965	16.1993	17.2276	0.000318921
Q8K400	Stxbp5	21.5907	21.8423	19.5884	22.0874	23.0209	21.7268	18.9137	18.031	18.5546	19.7873	17.4121	18.8778	0.000318616
Q6P4S8	Ints1	22.5863	22.8152	24.3522	22.4273	23.5731	23.474	20.3784	18.9148	18.218	17.6508	14.3513	13.7811	0.00029668
O88207	Col5a1	23.0305	23.3987	23.8539	22.5771	23.3137	22.4101	20.7473	20.6694	18.6266	18.2615	15.7276	17.1637	0.00026612
P52189	Kcnj4	22.3133	21.8193	21.7444	22.098	22.2522	22.3886	21.5229	19.3648	18.855	19.0273	18.1627	17.8932	0.000258414
Q812A2	Srgap3	22.2295	23.272	25.644	24.3391	23.2002	24.7588	20.7651	20.6461	15.9685	18.1938	16.244	15.6921	0.000241274
Q9ESZ8	Gtf2i	23.4202	24.8719	23.1311	20.9732	22.6281	21.8454	20.8972	18.5329	18.7533	18.2072	17.5794	16.9955	0.000239865
Q8K3X4	Irf2bpl	23.3377	21.6295	24.3271	23.185	21.8154	22.2439	19.5402	20.6831	19.1692	19.2967	16.9088	17.8059	0.00023818
O70305	Atxn2	22.3775	23.6208	22.3426	23.4624	24.4805	22.2178	20.4462	20.3147	19.6193	19.3983	16.9605	17.0922	0.000236788
Q8CI71	Vps50	23.4839	22.6772	23.0779	22.6231	20.7329	22.8428	19.9773	20.4166	19.4509	20.0577	18.3186	17.817	0.000228711
O54865	Gucy1b1	22.3913	22.1471	21.671	22.6201	21.9658	22.2666	21.1091	19.357	19.6927	20.3828	18.1409	18.5989	0.00022857
Q99NH0	Ankrd17	22.8914	22.4642	21.797	20.9963	22.1444	20.5798	18.0193	19.2099	18.6108	18.8524	15.1982	16.7107	0.00022659
Q3URE9	Lingo2	23.3088	23.6027	22.6941	22.8173	22.1803	24.9401	20.8064	19.0439	19.3432	18.9359	18.2532	15.4959	0.000217415
Q5BL07	Pex1	22.3965	21.6454	20.6612	21.6821	22.2428	23.0256	18.14	19.6373	19.239	16.6453	15.5866	15.906	0.000206461
Q61733	Mrps31	22.7397	21.2366	21.2791	24.3642	20.3671	20.9361	18.629	17.9166	17.7543	16.9414	14.9776	15.2747	0.000188687
Q3TZZ7	Esyt2	21.8465	22.7097	23.0179	23.6206	21.8034	22.8416	19.921	18.6086	18.9997	18.9222	16.803	14.914	0.000186764
P11157	Rrm2	22.3926	21.5984	24.2854	22.1907	24.1972	23.8632	19.3114	20.0746	19.5907	17.8201	15.8556	16.6073	0.000186601
Q8C0J2	Atg16l1	24.0084	23.5041	24.6107	23.632	22.0408	23.3173	17.2609	10.2971	18.9118	18.1626	14.214	15.9459	0.000182591
Q924H7	Wac	20.6668	26.1456	25.1449	25.1818	22.6261	21.931	18.0489	18.346	18.9391	15.2831	14.7967	14.5543	0.000178375
Q8BKS9	Pum3	21.998	19.1207	19.8822	24.3936	22.2196	21.6087	15.7894	16.4319	17.7423	16.7315	13.6602	15.5897	0.000159228
B9EKR1	Ptprz1	22.7929	22.7036	19.5626	22.5807	22.2492	21.3748	17.7101	17.4016	17.7802	16.6663	12.7529	16.3284	0.00015769
Q8C547	Heatr5b	22.4397	23.3471	21.8617	20.4283	21.5712	21.6954	18.8677	20.0117	18.2045	17.6209	16.8438	16.5838	0.000157167
Q3U487	Hectd3	21.6843	22.6493	23.0028	18.4533	23.0355	23.5831	17.1568	16.3978	18.2134	17.397	15.0752	14.7978	0.000153496
Q8CG03	Pde5a	21.9709	21.876	21.1545	22.4631	20.684	22.578	18.7508	18.9635	17.2714	18.3815	16.0175	14.7697	0.000147773
Q8VCX5	Micu1	20.3751	22.2315	22.5638	22.5693	20.9583	23.868	19.0289	19.5275	16.8981	17.2078	16.7354	16.0074	0.000146932
Q9R1V6	Adam22	24.7893	22.8123	21.0398	21.31	22.6208	21.7581	19.4792	19.0994	18.3932	17.3223	16.413	17.406	0.000143951
Q9DCG6	Pbld1	22.3887	20.7117	20.9184	23.4947	22.324	22.3285	18.6684	17.8091	19.8651	16.895	19.0027	17.0044	0.000140223
Q9CRB6	Tppp3	23.9444	23.7651	24.0628	24.9361	23.3275	25.2901	22.4431	19.7372	19.6472	18.7292	16.7403	18.6666	0.000139402
Q6PDL0	Dync1li2	22.5907	21.8604	19.4513	21.5472	23.1721	22.7211	16.271	18.3185	18.7723	18.5371	18.0952	17.8063	0.000135325
Q3TPX4	Exoc5	24.2838	25.3439	24.8771	25.8394	22.6952	20.1622	18.3376	17.5421	19.1893	17.9611	14.8229	17.4136	0.000131863
Q80XC3	Usp6nl	23.3384	23.5359	23.333	23.4716	23.2487	22.5087	20.7588	20.651	19.3431	17.2966	17.3876	16.6079	0.000127592
P70428	Ext2	25.1093	25.9523	23.5335	21.0639	22.1713	22.633	19.1979	18.96	17.4187	19.1451	17.0122	18.1317	0.000126241
Q6PAV2	Herc4	21.5676	22.7928	23.3234	23.0063	20.2015	24.441	19.2061	19.5221	17.7826	17.7636	16.9712	17.5078	0.000121125
Q3TIV5	Zc3h15	22.1465	21.2119	23.753	20.9875	20.8905	23.0936	17.4824	18.3437	17.8727	18.2007	14.7136	14.8702	0.000119216
Q921J2	Rheb	22.4684	27.3958	22.7201	22.7625	22.0735	23.0643	19.8701	15.5465	16.8098	17.2324	16.2589	17.6907	0.000114552
Q3TL44	Nlrx1	21.8005	21.7094	23.5482	22.189	20.0766	21.3505	16.6508	18.6883	17.2744	18.907	15.6099	18.0896	0.000114107
Q9D824	Fip1l1	22.6295	23.1882	21.5796	22.3421	22.7583	20.5706	18.1323	19.4017	18.5015	19.4479	16.0272	17.8226	0.000110981
Q8BU03	Pwp2	22.251	22.9103	21.3053	21.6353	22.9368	24.7157	18.2542	19.7277	17.3945	15.5272	16.0252	14.4656	0.00010914
Q8BIL5	Hook1	21.5476	21.8475	22.2395	22.9143	22.5008	22.8591	19.9186	19.4659	19.3348	19.7745	17.1493	17.2315	0.000102556
P47867	Scg3	22.1097	20.0884	23.6782	23.8251	21.7152	22.1047	19.4519	16.3859	17.1106	16.4723	14.3538	14.9722	9.1401e-05
Q3UIJ9	Myzap	20.9933	19.0015	22.7817	22.326	21.5218	23.4814	16.7488	17.375	16.8534	18.3498	17.4522	17.0076	8.23552e-05
Q8VBT9	Aspscr1	22.6288	22.3296	22.731	22.5077	22.045	20.956	20.2457	18.8514	20.1644	19.768	18.3895	18.1324	8.12412e-05
Q91VS8	Farp2	22.9778	22.2722	21.9003	20.271	23.8473	23.2858	17.8449	17.6591	18.4675	18.6981	14.854	15.8214	7.94658e-05
O35984	Pbx2	24.172	23.917	24.2843	22.0048	23.5398	24.0232	20.3831	21.076	19.1146	19.518	17.5882	17.3165	7.83083e-05
Q61137	Astn1	22.6428	23.3704	21.7795	22.6456	22.3633	23.0415	19.058	19.2566	18.3394	19.8435	17.4672	15.4559	7.69835e-05
O88543	Cops3	23.0386	21.3994	21.9679	23.0016	24.1982	22.5608	19.8008	19.8329	18.6592	18.0935	17.5849	16.4803	7.29567e-05
P59328	Wdhd1	21.4447	23.0565	21.19	23.4046	25.6797	23.8824	20.0153	16.9609	17.4173	17.3746	16.7056	16.2204	6.75887e-05
Q6PD19	Armh3	24.9024	25.1864	26.0321	24.9627	23.9215	22.2496	20.279	14.3509	18.7643	19.2954	17.2378	15.9108	6.63774e-05
Q9Z1E4	Gys1	21.8821	20.6515	21.9953	21.3567	22.7902	23.1906	18.3806	18.3696	18.9469	19.3796	16.3325	17.6714	6.40857e-05
Q3V1T4	P3h1	24.5752	24.3975	24.9649	25.5528	21.4793	21.8659	18.0767	18.6603	20.302	18.3294	17.5961	16.9911	6.35569e-05
Q8BND3	Wdr35	21.6358	21.4125	22.267	23.0959	22.4494	23.0626	20.2251	19.1652	18.0804	17.545	17.3395	16.2989	6.14047e-05
Q9CZA6	Nde1	21.9884	21.2506	22.7518	21.7605	24.0913	24.8303	19.5639	18.9751	16.786	16.7855	17.4913	17.0628	5.91509e-05
Q5SVR0	Tbc1d9b	24.2313	20.8656	23.3874	24.5737	23.4537	22.4863	18.7323	16.7424	17.9073	19.6381	15.1733	17.1795	5.73051e-05
P26339	Chga	22.3792	20.9295	22.2966	22.2766	22.4828	22.588	19.7679	18.5546	19.8533	19.7579	17.3968	19.0203	5.71555e-05
Q99J47	Dhrs7b	22.5293	21.8388	22.5188	22.3172	22.7949	22.7503	19.2934	21.1302	18.7704	18.5673	17.7337	17.7146	5.39864e-05
P48024	Eif1	23.651	23.7649	22.7778	23.1115	21.5463	23.5223	19.0191	20.5448	19.8413	20.0381	17.791	17.9128	5.3978e-05
Q5NBX1	Cobl	20.837	20.9909	22.6187	22.5917	22.1476	23.1092	18.5658	18.4678	17.9841	16.4772	14.6756	15.9785	5.05478e-05
Q8R3Z5	Cacnb1	21.647	22.8357	22.86	19.841	20.5661	22.1878	15.021	14.3162	18.4189	15.886	17.5502	14.8408	5.02836e-05
Q64378	Fkbp5	22.801	22.6395	22.8161	22.8016	22.2177	21.6557	19.0382	20.4429	16.8839	18.2028	18.2115	16.3984	4.49711e-05
Q9R0M4	Podxl	22.1119	21.8352	22.7332	23.3712	24.1949	21.502	16.6246	19.6935	18.7045	18.2973	18.9775	18.914	4.29576e-05
Q8BPQ7	Sgsm1	21.1359	21.0578	25.1226	23.1847	21.7809	23.436	18.5506	17.8949	17.1083	17.9799	16.0844	16.3088	3.97831e-05
Q01320	Top2a	22.6525	22.7192	22.8788	22.1904	22.1803	23.8403	18.8029	18.3733	18.3065	18.1928	16.0789	14.294	3.47832e-05
Q78IK2	Atp5mk	25.8936	26.0197	25.7357	25.6526	24.6712	24.9162	20.5958	21.2196	21.7405	22.8335	18.6161	19.4318	3.30038e-05
Q8CC12	Cdan1	21.7903	23.8725	23.5008	22.1117	22.2086	21.832	16.9326	17.5195	19.5969	18.6452	15.6278	15.9877	3.21307e-05
Q3UPF5	Zc3hav1	22.0935	22.7068	22.1322	22.9254	22.4589	22.4069	19.0715	18.7655	19.2453	17.7153	17.298	15.179	3.07173e-05
Q8CAA7	Pgm2l1	21.0296	21.5876	20.6036	22.5313	20.4807	19.1344	16.6077	18.1152	17.2235	17.0283	16.0083	16.2179	3.03401e-05
Q62167	Ddx3x	23.975	23.9855	23.5837	23.4547	23.3165	22.8853	18.1591	19.7526	16.8176	16.5412	12.9561	16.4801	2.93762e-05
Q6P2B1	Tnpo3	22.3863	21.154	22.4514	23.4359	21.809	24.0025	16.8163	19.774	17.9676	15.9235	16.0689	17.436	2.88716e-05
Q3UQV5	Kbtbd8	24.6012	20.4557	24.2665	23.655	22.9291	22.5555	18.4758	18.4759	17.8043	19.2154	18.0939	17.5418	2.57823e-05
Q9JLI6	Scly	21.5293	21.941	22.119	22.3696	24.7595	24.4784	19.1383	18.5441	18.6609	18.1497	17.7451	17.3716	2.42778e-05
Q8CA95	Pde10a	22.4772	22.7726	22.3781	23.4229	22.5361	22.5438	17.8063	19.1961	19.0836	19.3791	15.7132	16.753	2.28116e-05
Q6PB97	Fbxl19	22.3708	21.668	22.5023	23.3823	21.9937	22.8824	20.2733	19.1033	17.7718	18.0822	17.7688	16.7231	2.26075e-05
Q6P8U6	Pnlip	21.4297	22.4042	23.0758	22.8366	22.8268	23.9063	19.3446	19.2036	17.3036	15.4735	17.6351	16.7645	2.21153e-05
P23475	Xrcc6	22.0969	27.0343	23.4652	23.895	23.2411	22.572	18.0491	17.8104	18.0717	17.8489	15.7946	15.2077	2.18474e-05
Q8CGB6	Tns2	22.984	19.5887	22.4451	22.6065	23.457	23.7043	16.6789	17.9241	16.749	17.3129	14.4037	15.4414	1.99338e-05
P02772	Afp	22.7113	22.9191	22.0281	25.4373	20.3124	23.8088	16.6155	14.2665	17.7372	16.5759	16.8388	16.8152	1.93916e-05
Q62311	Taf6	24.3974	24.4004	28.5285	27.4536	27.1371	24.7113	19.3967	18.1755	18.9687	19.3251	16.8895	14.3615	1.87895e-05
Q9CSN1	Snw1	22.7411	22.8719	22.48	23.789	23.3751	23.6923	21.1827	19.2939	20.0745	18.9339	18.1724	18.6797	1.79263e-05
Q61481	Pde1a	23.9629	25.1586	25.076	24.3825	24.3177	23.5546	18.9435	21.1269	19.8603	19.6732	17.8889	16.6412	1.53879e-05
Q8K083	Znf536	21.3787	23.4396	22.1316	21.803	22.9222	23.3849	16.8241	18.346	18.5909	18.994	17.0329	15.611	1.48278e-05
Q60841	Reln	22.7297	22.9144	20.8671	23.0153	22.4034	22.7281	19.4172	18.8954	18.0499	17.6877	16.2984	16.8365	1.4132e-05
Q3UGC7	Eif3j1	23.5302	23.177	23.6362	23.8042	23.1492	22.0525	19.8039	18.8241	17.1389	20.1936	17.0432	18.2605	1.39394e-05
Q9CRB2	Nhp2	23.2856	23.3583	22.9501	24.2552	22.5974	21.6716	18.9466	18.868	19.1379	19.5873	17.128	16.826	1.36551e-05
Q99N96	Mrpl1	22.6473	22.1846	20.749	22.3533	23.2818	22.2608	18.3553	14.0463	17.8132	16.226	15.3288	16.8746	1.32977e-05
G5E8K5	Ank3	22.7111	21.3434	21.0142	22.6978	23.4669	22.3905	18.5078	19.4696	17.3818	17.624	16.8427	16.8257	1.2579e-05
Q68EF6	Begain	24.4852	24.3184	22.3185	24.0366	21.6624	23.0748	19.0432	17.6399	18.3258	16.4561	14.8905	17.0711	1.21175e-05
Q8BZR9	Ncbp3	22.3873	22.1322	22.5205	23.5162	23.0913	23.5406	17.3586	16.4241	18.285	14.9919	15.3919	12.3596	1.19588e-05
Q8R2Y0	Abhd6	23.7513	22.8728	23.6287	24.0589	24.3235	21.1984	16.5941	19.4644	17.9369	19.3432	17.6065	17.6774	1.16684e-05
P18654	Rps6ka3	22.8274	23.6929	23.0559	20.8179	21.962	21.5541	15.8838	18.5215	18.7038	17.0084	17.2204	17.3148	1.1535e-05
Q62141	Sin3b	23.1299	21.1006	22.4516	23.1798	22.7013	22.7971	19.5986	18.299	17.1	19.2879	17.0604	17.6007	1.09407e-05
Q99LI7	Cstf3	23.2666	22.613	21.5398	22.0087	21.9438	23.7527	17.9898	17.8077	18.0123	18.6495	15.0326	17.1268	1.0331e-05
O08967	Cyth3	22.0778	21.4858	22.814	22.6072	22.2842	23.4989	20.0477	19.902	19.7261	19.8492	19.0353	18.6839	1.00777e-05
O08663	Metap2	23.0227	22.9236	23.7381	21.0484	23.7009	22.0839	17.8378	17.5998	19.2263	19.3385	17.0714	17.6683	1.00392e-05
Q8K2Y7	Mrpl47	23.2	23.1699	21.3147	22.3048	20.9309	23.4031	17.8557	17.7422	18.4227	17.6008	16.8287	15.3427	9.26258e-06
Q80WE4	Kif20b	23.1136	23.1312	23.4242	23.1953	22.6649	22.2619	19.564	18.8468	19.1041	19.1978	16.2847	17.3651	8.63857e-06
P35831	Ptpn12	22.2291	22.2447	22.4714	21.8977	22.4492	23.253	18.61	17.6926	17.8847	19.9624	17.6634	16.2888	8.29503e-06
O08966	Slc22a1	23.525	23.9331	23.4589	24.5979	23.9393	24.0643	18.7538	18.0631	18.8889	19.8948	18.2434	15.0629	8.15776e-06
A2AX52	Col6a4	22.4792	22.1058	22.5866	22.5747	21.9778	22.7055	18.8825	17.5411	18.7124	17.659	15.621	15.5267	7.9728e-06
Q148A4	Ppp1r32	21.7588	24.0071	24.2776	23.5334	23.057	23.0813	17.7898	19.2748	16.2624	18.1487	16.5484	14.9232	7.77825e-06
Q8BLI0	Adamtsl1	22.6661	21.6326	22.9751	22.7404	23.6269	25.0694	17.5776	18.8849	17.0423	16.4324	14.9239	15.2661	7.66351e-06
Q8VDD8	Washc1	22.0122	21.4529	22.5015	21.7913	22.739	21.6017	16.3808	18.8991	16.7685	19.1377	16.6361	17.4649	7.53599e-06
Q9D7S7	Rpl22l1	21.0908	21.5619	23.4552	23.4243	21.7396	21.6403	18.2376	17.9636	16.9765	18.8416	16.7941	17.4375	7.27431e-06
Q05722	Col9a1	24.2506	22.0952	21.1866	21.0488	22.2688	22.8805	17.5431	17.9039	18.248	17.7294	16.1872	17.2215	6.68002e-06
P16092	Fgfr1	21.7884	22.3828	21.8346	23.0484	22.5991	23.653	16.9756	19.3867	18.1769	15.8782	16.7041	17.822	5.84976e-06
Q8BMI0	Fbxo38	20.0585	22.0359	21.8256	22.2016	23.3166	22.7994	18.3743	16.7968	17.4851	17.317	17.94	16.7906	5.12216e-06
Q8BL99	Dop1a	21.8935	25.26	24.9733	24.9861	24.9437	21.8479	17.4187	17.9829	17.9166	18.6879	17.2118	17.158	5.08985e-06
P52479	Usp10	22.5506	22.8952	23.0879	21.5408	22.1719	21.9639	19.3667	19.2065	18.0827	18.4256	17.2458	17.0031	4.51948e-06
Q99J36	Thumpd1	22.7809	21.8017	24.1616	23.4913	23.437	23.0311	17.7465	19.292	15.251	15.6137	15.5485	15.7931	4.44233e-06
Q9QXD8	Limd1	22.0523	22.0721	22.6989	20.3028	21.4144	22.4275	17.4489	16.9273	19.123	17.1175	17.3208	17.2201	4.38371e-06
Q8BH57	Wdr48	21.4248	22.6631	21.5556	23.572	22.8511	21.906	15.5767	17.9801	17.2366	17.8258	17.2675	14.9538	4.1207e-06
Q6P5U7	Nwd2	22.8834	22.9212	24.0692	24.2296	24.5665	23.3709	18.6771	19.6864	17.8302	17.924	15.6968	16.5779	3.73326e-06
P08553	Nefm	21.785	22.471	22.7363	22.3186	22.0414	22.1692	17.0122	19.1762	19.4241	18.3617	18.2875	16.9945	3.68859e-06
Q3TXX4	Slc17a7	22.233	22.6825	24.206	23.4109	22.903	22.7869	17.0695	18.8164	16.2526	18.8808	15.3456	16.9245	3.67046e-06
O88448	Klc2	22.5975	23.2816	24.885	23.7125	24.7697	22.9241	17.8243	16.9121	16.5204	18.9568	17.3822	14.798	2.27126e-06
A2A4P0	Dhx8	23.2484	22.6798	23.0258	23.3307	22.4727	23.8388	20.4222	19.7487	19.3296	18.3863	18.3772	18.3628	1.92696e-06
O54890	Itgb3	21.334	20.485	21.7815	20.1502	21.3927	22.92	15.2093	16.0334	15.6562	17.043	14.8162	13.8213	1.86941e-06
P46660	Ina	24.5204	24.9485	24.2027	22.3382	23.6678	25.4988	17.42	19.5317	17.5962	17.0857	16.0775	15.8789	1.7593e-06
Q8VCI0	Plbd1	23.085	22.4218	22.9897	22.6138	24.1328	22.7892	18.9062	18.9833	19.9422	17.9337	17.4235	17.8396	1.75881e-06
Q8CHI8	Ep400	23.3285	21.5537	22.9462	23.044	23.501	22.676	17.9493	15.9183	17.9598	14.4393	16.451	16.0893	1.16524e-06
P14115	Rpl27a	25.7589	25.7947	25.2979	25.3326	22.1581	23.0682	17.916	18.0388	16.721	17.1778	16.3948	16.0297	1.02178e-06
P61021	Rab5b	22.9557	22.9229	23.0433	22.8983	22.8368	22.6082	16.8845	18.7576	19.2785	18.6479	16.5515	17.4473	8.13495e-07
P48725	Pcnt	22.7049	22.7123	22.7036	21.862	23.6045	21.4095	18.2226	18.4923	17.3057	18.8473	17.4215	17.1669	7.79777e-07
Q8R054	Srpx2	23.4293	22.6443	22.441	23.1673	23.0747	23.1388	18.6605	19.3179	19.6581	17.1636	18.0452	17.869	6.58899e-07
Q6DIB5	Megf10	22.6303	22.6603	22.2414	22.8692	22.8616	23.0454	17.9374	18.8971	16.8509	16.4423	15.651	17.6005	5.08587e-07
Q91VM5	Rbmxl1	23.1392	23.593	22.4792	23.2999	23.6269	23.3783	19.1284	20.2676	19.077	19.5401	18.0581	18.3546	4.96423e-07
Q8C3J5	Dock2	22.7345	22.9099	21.6584	23.1341	23.3476	22.5476	18.6707	18.263	18.434	18.1158	16.6227	17.1142	3.38133e-07
Q8BKX6	Smg1	23.2669	23.0305	23.1024	22.4707	22.7484	22.6567	17.2313	17.3655	17.514	17.6696	14.691	15.6905	2.70065e-07
Q91YT7	Ythdf2	21.8638	22.3267	22.2135	22.3832	21.75	21.6951	17.83	18.4079	19.0036	18.5948	16.9483	18.1723	2.38767e-07
Q99MY8	Ash1l	23.2729	22.6421	23.3841	22.9372	22.7286	22.4967	17.8286	18.4441	18.5909	18.8057	16.9589	17.0299	7.5448e-08
Q8C0D5	Efl1	22.7237	22.7599	22.1627	22.5707	22.1287	24.0391	17.0602	17.1578	17.3845	18.1679	16.6702	16.2485	5.1471e-08
Q99KW3	Triobp	23.4442	23.1554	21.9605	23.485	22.1494	22.9061	18.2263	18.7729	18.2367	18.1391	17.8808	17.3456	4.99958e-08
P51830	Adcy9	21.9375	22.9257	22.8377	23.1079	22.813	22.9098	18.2643	18.1948	16.6977	16.9158	17.4976	18.1626	2.4305e-08
O08579	Emd	22.2662	22.8408	25.745	22.7173	21.84	22.6219	17.1997	15.3732	17.0702	19.0904	16.5745	18.5452
Q8JZW4	Cpne5	23.4601	23.2736	22.9488	21.3206	18.9153	21.6117	16.2102	16.5576	18.9456	14.9146	17.7823	17.6906
P10820	Prf1	22.847	22.4814	22.0068	21.5298	21.0554	21.4304	17.757	18.0701	17.6058	18.6189	15.7315	14.8448
P35585	Ap1m1	21.289	20.1972	19.9563	22.6618	22.9491	23.1795	20.7838	20.2928	19.0791	18.2823	18.1644	16.9773
P98197	Atp11a	20.5343	20.226	21.8094	22.1757	22.6949	22.0218	14.2208	16.0063	17.6634	15.0679	12.7106	15.5651
Q60760	Grb10	23.8175	23.1122	23.896	23.3472	23.4278	23.0743	18.5701	14.8839	18.3929	16.6764	16.2364	15.0289
Q8K3K7	Agpat2	23.2443	23.1658	21.8914	23.655	23.0428	22.903	21.1569	18.9623	20.2284	20.7633	17.3246	17.4652
Q91VX2	Ubap2	22.4195	22.5194	21.9883	22.1545	23.2653	21.307	14.8927	18.2742	17.472	17.4113	15.0599	15.1083
Q99N85	Mrps18a	21.248	20.5463	22.306	22.3866	21.9568	23.4088	19.3972	18.7039	16.9515	17.1226	17.4207	15.4142
Q8CCK0	Macroh2a2	25.7041	25.4359	23.8899	23.298	21.6851	23.5308	18.7468	17.8234	18.7531	19.305	16.1003	15.2893
Q9D7J9	Echdc3	22.0022	22.8158	24.0769	24.1164	22.6859	22.4342	18.9613	19.0087	16.3981	16.0997	16.4466	17.2535
P23249	Mov10	24.112	21.5795	22.7593	22.1648	23.2239	23.1416	18.5305	12.514	18.8168	17.67	16.5023	13.1053
P62843	Rps15	22.768	20.7622	22.5725	21.3633	21.3385	22.1489	18.1273	18.9494	20.7021	19.9331	19.5031	18.1059
P70274	Selenop	22.6543	22.8039	21.762	23.4592	19.8583	24.6802	16.8322	15.3891	18.395	16.8859	16.699	15.5167
Q60676	Ppp5c	21.7911	22.3882	22.7993	22.8307	21.8554	22.1175	19.6558	18.0741	18.8128	17.9971	16.3073	16.6258
Q6PHQ8	Naa35	22.9622	21.1978	22.2977	23.1707	23.2168	22.0095	17.9025	17.334	15.0862	17.5921	13.8738	16.7516
Q9DC33	Hmg20a	21.876	21.9715	21.3585	24.5528	22.2091	22.4001	19.5927	18.7019	19.4131	19.8899	16.0757	17.0127
Q9JMF3	Gng13	21.4527	22.0152	21.4653	24.4725	21.3805	21.6849	20.4257	21.1332	20.4524	20.7202	17.6987	19.7319
Q61550	Rad21	21.757	24.0896	22.6815	21.207	20.5248	22.0443	16.8335	20.4976	18.2986	19.0716	13.9288	17.7978
Q9R0E1	Plod3	22.0582	24.7487	23.096	21.8645	22.0104	23.0425	17.2853	17.9343	16.8555	18.6325	17.0039	15.9669
A2AJA9	Ajm1	23.3798	21.4978	24.3125	21.949	25.1113	25.0685	18.2916	16.7137	16.496	16.2881	13.5444	13.7382
Q3ULD5	Mccc2	21.5972	22.8572	22.3855	22.6616	22.5254	22.0295	18.0929	17.7012	19.3445	18.3836	17.1586	17.0641
P61202	Cops2	21.842	22.2244	22.9173	22.6957	22.134	22.684	19.6067	19.32	18.7416	18.641	16.1981	14.809
Q8CAS9	Parp9	22.2316	22.1553	22.7117	22.6453	23.5764	25.3166	18.9721	13.0589	16.5537	17.1151	16.9715	17.3093
Q8CHY6	Gatad2a	21.853	23.1313	23.1128	23.0574	21.4284	22.3592	19.3773	14.6437	13.992	16.2685	16.8054	19.6982
Q8CCB4	Vps53	22.3963	22.075	22.4396	22.8893	22.1188	22.7861	17.8251	16.1915	18.4716	17.7565	17.2898	16.4873
Q6P9Q6	Fkbp15	21.0275	22.7911	20.4495	22.6467	22.5247	22.7308	17.5924	18.5553	18.0163	18.1672	17.7254	17.5498
P0C0S6	H2az1	26.3063	26.3109	26.3918	26.257	26.2806	26.3103	19.6791	20.0582	19.3486	20.69	18.2879	18.1499
O70591	Pfdn2	23.2454	22.9771	22.9041	23.046	22.2271	23.3401	19.5743	19.4329	18.0639	18.3562	15.2269	15.7563
Q8R404	Micos13	22.0992	21.6283	22.8651	21.9872	23.4006	23.3851	21.5892	21.429	16.7333	19.9162	20.9212	20.9028
O54819	Tfpi	22.6616	22.4559	23.049	23.1654	22.1307	19.3749	15.6104	16.4663	17.0317	15.0311	15.8457	15.6091
Q8R2G4	Art3	18.9674	21.1959	21.0013	22.4037	22.6982	22.5991	17.9247	15.4003	19.8877	18.0322	20.6235	20.6375
Q9CXN7	Pbld2	20.9386	22.5408	22.8856	22.9356	21.6318	22.7	14.9534	16.5572	20.9502	20.9167	17.4143	16.0943
O35166	Gosr2	21.0186	25.7114	24.1754	23.0772	22.3372	24.0612	20.4489	18.9562	21.874	19.1577	16.241	17.1333
Q9Z211	Pex11a	23.2503	22.282	20.4982	21.971	26.8347	26.1931	20.7273	19.0658	19.5689	23.9176	17.5087	17.6677
B1B0V2	Ezhip	23.7395	22.5618	22.2593	23.3716	21.8186	22.1547	18.0981	14.0773	18.8748	15.6651	16.6495	16.3629
O35737	Hnrnph1	22.3987	22.7675	23.5969	20.8562	24.0694	24.505	15.3221	16.2973	18.0126	19.4569	16.9213	14.4631
O88398	Avil	22.5807	22.9472	22.8354	22.9749	23.4873	21.9286	19.7036	14.1108	16.8642	15.5794	13.5322	15.068
Q8BHF7	Pgs1	24.2395	23.5258	21.7321	23.2832	22.8969	18.2513	17.7047	18.3084	18.4621	18.2329	16.0003	17.9334
Q9WUK4	Rfc2	20.9968	19.1017	22.982	22.1739	26.2647	20.1684	17.2813	18.4937	17.1395	18.4319	14.26	16.3738
P47915	Rpl29	22.3868	23.0043	23.3763	23.6465	21.6482	23.199	20.3902	20.5894	20.3256	20.4599	16.8028	15.9808
Q80TT2	Baiap3	20.5744	22.3624	22.1798	21.9679	22.5464	22.4801	17.7465	18.7076	16.8439	16.0231	13.1509	13.8724
Q9JJY3	Smpd3	20.0826	20.2648	20.4848	20.521	20.8136	21.1953	17.9877	18.9847	21.2641	17.7166	16.7798	14.0527
Q9R1V4	Adam11	23.3487	22.9631	22.4747	22.3064	21.6959	22.6417	17.9511	18.3469	19.8103	18.7306	13.5973	14.8064
P63328	Ppp3ca	23.2834	24.6967	24.5444	23.6299	22.5891	22.5206	17.0168	20.2387	19.6184	20.3799	15.5542	17.4448
Q61490	Alcam	21.8881	21.0012	22.4911	22.2767	21.6612	20.7982	17.1604	16.0446	20.4031	20.5174	14.8997	16.4477
Q8BTJ4	Enpp4	24.5746	22.747	24.8472	24.7048	23.3952	23.8773	17.29	15.6833	17.2682	16.3388	16.4129	16.9521
Q9DCC4	Pycr3	23.6867	23.6527	23.4755	23.9483	22.3073	23.2193	19.0328	19.8487	17.4112	18.5041	15.3645	16.4235
P11404	Fabp3	22.584	22.3195	22.5187	22.5026	21.3572	24.6424	18.7135	19.6809	19.7847	18.3914	17.0907	14.983
Q99LD8	Ddah2	21.8799	21.8087	22.1334	21.6576	21.9446	20.7993	15.1694	16.6608	16.0187	15.8302	18.6887	16.5572
Q9Z1S5	Septin3	23.3098	24.2919	24.9151	25.9039	20.5901	24.4133	14.6261	17.7952	17.398	17.4902	17.2307	16.7246
P56564	Slc1a3	22.4432	25.3373	24.4684	24.0241	23.5265	22.8526	18.5723	18.324	19.0223	18.1029	14.316	15.4211
Q64444	Ca4	23.873	21.3689	21.8597	21.9301	21.4825	20.8769	17.4908	20.2713	18.7095	20.8035	17.464	16.7306
Q9CZ83	Mrpl55	21.9552	23.2849	22.8538	22.9002	21.7956	18.8685	21.2048	17.8754	18.5276	20.3863	14.3323	17.0789
Q99N92	Mrpl27	20.8668	24.4289	22.2922	22.107	21.9914	22.027	17.7344	15.2559	21.3055	20.0493	14.1766	17.3552
O09174	Amacr	22.6268	19.4904	23.7892	22.4958	22.767	23.905	21.4176	21.5104	20.4751	20.7358	16.6538	14.6379

## Sheet: Tab8
Category	Term	Count	%	PValue	Genes	List Total	Pop Hits	Pop Total	Fold Enrichment	Bonferroni	Benjamini	FDR
KEGG_PATHWAY	mmu00230:Purine metabolism	8	2.7874564459930316	0.006416962239035342	Q8CG03, Q8BIW1, Q61481, O54865, Q8CA95, P51830, P11157, Q8BTJ4	152	134	9212	3.6182246661429693	0.8184046561966145	0.8837978489106819	0.883798
KEGG_PATHWAY	mmu01100:Metabolic pathways	40	13.937282229965156	0.00667017244460892	Q8CG03, Q8BPC6, P56376, Q9DBB8, P51569, P15327, Q64444, Q99MY8, Q64467, P70428, Q8BHF7, Q8CFA2, Q8CAA7, Q9DC70, O54865, Q9D6J5, Q80XI4, Q9DCC4, Q8BIW1, Q8R3F5, Q3ULD5, Q9JLI6, Q61481, Q9Z1E4, Q6PD26, Q8K3K7, Q8CA95, P51830, P11157, Q8BTJ4, Q9R0E2, Q9R0E1, P16331, Q99M04, Q6P8U6, Q9QZ08, A6H5Y3, O09174, Q8BH69, Q9JJY3	152	1619	9212	1.4973505412697896	0.8302650417860122	0.8837978489106819	0.883798
KEGG_PATHWAY	mmu04611:Platelet activation	7	2.4390243902439024	0.016709628689173257	O54890, P26450, P08121, O54865, O70404, P51830, P70302	152	125	9212	3.393894736842105	0.9885006470193666	1.0	1
KEGG_PATHWAY	mmu05414:Dilated cardiomyopathy	6	2.0905923344947737	0.01893608270174001	Q8R3Z5, O54890, P51830, O08579, P51667, P70414	152	94	9212	3.868421052631579	0.9936935450015164	1.0	1
KEGG_PATHWAY	mmu03010:Ribosome	8	2.7874564459930316	0.026292478220884784	Q99N92, P47915, Q9D7S7, Q80X85, P14115, Q99N85, Q99N96, P62843	152	177	9212	2.739220933690157	0.9991418581207829	1.0	1
KEGG_PATHWAY	mmu00450:Selenocompound metabolism	3	1.0452961672473868	0.030899322601224247	Q9JLI6, A6H5Y3, Q8BH69	152	17	9212	10.695046439628483	0.9997557932058685	1.0	1
KEGG_PATHWAY	mmu05410:Hypertrophic cardiomyopathy	5	1.7421602787456445	0.062110870099906165	Q8R3Z5, O54890, O08579, P51667, P70414	152	91	9212	3.3299595141700404	0.9999999582988391	1.0	1.0
KEGG_PATHWAY	mmu04723:Retrograde endocannabinoid signaling	6	2.0905923344947737	0.09585850302141408	Q9JMF3, Q9DC70, Q3TXX4, P51830, Q8R2Y0, Q9D6J5	152	148	9212	2.4569701280227596	0.9999999999974728	1.0	1.0
KEGG_PATHWAY	mmu04072:Phospholipase D signaling pathway	6	2.0905923344947737	0.0979469007497297	P26450, Q8K3K7, Q921J2, P51830, Q9EQZ6, O08967	152	149	9212	2.440480395619922	0.9999999999986307	1.0	1.0
