# Supplementary material for: Regional Differences in the Small Intestinal Proteome of Control Mice and of Mice Lacking Lysosomal Acid Lipase
Source: J Proteome Res. Author manuscript; Available in PMC 2024 Apr 5. (PMC7615810; doi:10.1021/acs.jproteome.4c00082)
Supplement: Table S3 [file EMS194559-supplement-Table_S3.xlsx]

## Sheet: Summary tab
	Tab1. Duodenum-specific proteins of WT mice (Abundance Log2 LFQ)
	Tab2. Jejunum-specific proteins of WT mice (Abundance Log2 LFQ)
	Tab3. Ileum-specific proteins of WT mice (Abundance Log2 LFQ)

## Sheet: Tab1
UniProt code	Gene name	Duo1	Duo2	Duo3	Duo4	Duo5	Duo6
P0DP60	Lynx1	23.3579	23.159	22.4433	22.4915	23.1291	23.29
P01786	HVM17	17.3016	21.0921	22.555	21.8088	24.8921	26.4791
Q60929	Mef2a	22.7762	22.6927	22.9021	22.9667	20.4038	20.5291
Q8VCK7	Sycn	23.8318	23.9674	23.2735	22.3852	18.8572	18.5428
O88968	Tcn2	18.5141	24.6076	19.4242	24.64	20.4946	20.7286
Q9D8S9	Bola1	20.5693	22.3342	22.4018	22.5192	19.2421	18.7567
Q9QZH3	Ppie	21.9915	22.3071	21.7509	21.9091	18.303	18.9205
Q9DAU7	Wfdc2	23.118	17.3528	23.2553	22.7505	16.8708	20.8683
Q9CQN3	Tomm6	20.3858	21.0794	21.6843	20.0052	19.5943	19.8177
Q9JLY7	Dusp14	22.1144	21.8211	21.977	17.3223	19.6687	19.0908
B7ZNG0	Kif7	21.2111	23.2149	19.9733	18.9949	19.1869	19.3095
P54754	Ephb3	20.7527	21.3567	20.8447	20.3287	18.831	19.6851
Q61831	Mapk10	21.6556	21.358	21.3394	21.8524	17.9947	17.5281
P15392	Cyp2a4	21.8838	20.4561	19.8306	20.8357	19.0814	19.2024
Q9CZ15	Gins1	22.6268	22.3285	19.8282	20.3845	18.1895	17.5835
Q9ESY9	Ifi30	22.2196	22.4791	19.7736	20.218	19.2307	16.9814
Q9D0Q7	Mrpl45	22.4767	22.5655	19.6256	19.3578	18.1054	18.4194
Q9JKC6	Cend1	20.1227	20.1883	21.6335	21.528	17.815	18.9593
P01115	H-RAS	21.6335	21.3773	21.0136	19.8549	17.9288	18.3412
Q8BP71	Rbfox2	16.2629	20.1257	19.2989	22.6791	20.963	20.7918
Q61337	Bad	21.9228	21.7264	19.7599	18.8564	19.1237	18.6092
P50637	Tspo	20.7199	19.7837	20.4506	21.5036	17.67	19.599
Q9QZJ6	Mfap5	21.8973	21.8854	19.6571	20.2799	17.8315	18.1655
Q8BFQ4	Wdr82	19.4842	21.5095	19.9956	20.1752	20.1231	18.2097
Q99N94	Mrpl9	18.8006	19.1065	18.6324	23.1104	18.1682	21.6026
O09051	Guca2b	19.8586	21.2872	20.4816	20.7486	18.112	18.9265
P24529	Th	18.3154	19.7527	21.4349	21.5652	19.4891	18.7624
Q9CQ06	Mrpl24	20.4866	20.0808	21.5256	19.2866	18.9721	18.7943
Q62277	Syp	20.7673	22.7553	20.6358	18.9289	17.2211	18.8256
Q9CZL5	Pcbd2	20.9469	19.2493	20.6063	21.2436	18.6003	18.4555
Q64362	Aktip	20.8385	19.6422	20.762	20.8959	18.7256	18.1244
P50404	Sftpd	20.9175	21.5052	20.3122	20.4083	18.3077	17.4461
Q9QY83	Actl7b	22.6582	18.7238	20.4853	20.1559	18.7113	18.003
Q6A037	N4bp1	20.9985	18.8156	22.7341	19.3126	18.1303	18.2185
O89106	Fhit	21.0726	20.9638	18.798	20.7319	18.016	18.5496
Q5EBJ4	Ermn	21.1674	20.6572	20.1046	21.7707	18.5584	15.7934
Q8BHC1	Rab39b	21.0317	20.2271	20.447	20.166	17.9589	18.1554
Q8JZS7	Hmgcll1	22.1739	19.1633	20.1658	21.4207	16.4922	18.3895
Q80U23	Snph	20.4029	22.9931	19.7948	20.2689	16.6789	17.6267
Q8VC52	Rbpms2	22.3516	19.0104	21.8423	19.5345	16.5645	18.379
Q9QZ85	Iigp1	19.8067	19.7151	21.4903	20.4576	18.0142	18.1935
Q9DCU9	Hoga1	18.9708	18.847	20.7047	21.0702	18.9677	19.0763
Q05306	Col10a1	19.9197	21.7303	19.8755	19.6897	17.7036	18.7102
P21570	Ang	20.5612	19.7855	20.9813	20.3846	17.2485	18.5879
P60879	Snap25	20.6982	21.6752	20.6788	19.457	18.3032	16.5929
Q504M8	Rab26	21.1992	19.7469	19.8957	20.0454	18.649	17.8533
P60487	Pdxp	21.7739	21.9629	17.6334	19.6545	16.3953	19.9562
Q8BGE6	Atg4b	19.2559	21.098	19.8501	20.6314	17.0882	19.4406
P60521	Gabarapl2	21.6092	22.0734	19.5876	19.4372	17.53	17.1265
Q7TPM5	Spaca9	18.6088	15.6497	19.1724	19.1127	22.4045	22.3902
Q8CCH2	Nhlrc3	21.7694	20.1731	19.5734	19.5113	19.5706	16.7007
P17892	Pnliprp2	22.1393	19.8836	19.6052	20.3468	16.813	18.4783
Q3UTA9	Eif4e1b	20.8248	19.7361	19.7919	19.9019	18.0222	18.9534
Q8R0G7	Spns1	23.7982	22.7617	16.9548	18.7798	17.2365	17.5507
Q9D8P4	Mrpl17	21.5495	21.3728	21.2541	15.6403	20.2306	17.0025
Q923W1	Tgs1	19.9995	21.4302	18.805	18.9081	16.4686	21.3624
Q8VCE6	Nt5m	20.7066	21.086	19.2315	20.2641	16.5995	19.0857
Q9CQ36	Pole4	21.7234	20.1186	20.4208	19.7408	16.7361	18.2032
Q9D7Q1	Chit1	22.331	22.1631	19.3949	20.5644	16.6711	15.8106
Q8BVL3	Snx17	20.109	20.5249	19.66	19.9829	18.534	18.0191
Q8VE09	Ttc39c	19.5855	19.727	20.6028	20.0832	18.5648	18.1234
O88200	Clec11a	21.0703	21.1114	20.9279	20.9703	17.0683	15.4926
P60603	Romo1	18.0561	20.6998	19.7634	19.5165	18.397	20.1396
Q6PF93	Pik3c3	20.3966	20.1078	21.3884	18.172	18.289	18.2067
Q9CRB8	Mtfp1	19.0096	19.3122	20.4451	20.1904	18.3371	19.254
P06445	env	20.8599	20.2354	18.9218	20.5599	17.7399	18.1501
O08992	Sdcbp	20.2127	20.1164	20.0608	20.1541	17.7591	17.9906
Q9CR36	Gkn1	19.4292	22.4746	19.413	20.5006	17.8595	16.5997
Q3UHI4	Tmed8	18.2994	21.0325	19.7312	20.4052	18.3812	18.3965
Q3UHG7	Dennd11	21.1935	22.4343	19.362	18.7092	16.9452	17.5811
Q99L28	Rsl24d1	20.1465	16.9462	19.8392	20.9671	19.1703	19.1069
P28659	Celf1	22.5964	20.7051	19.6938	19.4199	18.2419	15.086
Q9D7M1	Gid8	19.9038	18.9282	18.5529	20.6027	17.4175	20.3292
Q8K2P6	Rfesd	19.308	23.0213	19.4268	19.7191	15.4388	18.757
Q9D8X2	Ccdc124	21.9099	21.5902	17.6161	19.8917	15.5545	18.8979
P25918	Cd19	18.3918	19.6467	20.3387	19.2367	18.9636	18.8346
Q3UWZ0	Trim75	18.9126	20.3128	18.7843	20.0337	18.2533	19.0829
Q8VBT6	Apobr	20.1084	20.4299	19.8443	20.2731	16.8384	17.8268
P03953	Cfd	19.6446	20.1593	19.6903	20.8351	17.1783	17.7981
Q91W96	Anapc4	20.7417	19.7255	20.0923	19.8337	18.2196	16.6732
Q99JP6	Homer3	21.6007	20.1635	18.6928	19.8081	17.432	17.5227
Q6XBJ3	Onecut2	20.7352	19.5574	18.8824	19.3268	18.015	18.7028
P47877	Igfbp2	18.3685	14.7882	21.4055	21.4511	20.7502	18.3877
P58064	Mrps6	19.754	17.8386	20.6204	18.9838	18.7909	19.0965
Q5D1E7	Zc3h12a	20.6377	19.8674	19.0842	19.5186	18.6317	17.3327
Q9D0B5	Tstd3	20.0647	20.5495	20.2585	19.3757	18.4736	16.3228
Q5DU31	Ipcef1	13.9682	22.1413	21.5202	21.5618	17.9907	17.8151
Q8CJF8	Ago4	21.2088	19.9152	18.6753	20.5229	17.237	17.4322
A2ARP1	Ppip5k1	19.9949	19.9605	19.6402	20.2096	17.6147	17.5355
O09130	Nfatc2ip	19.8453	19.1856	21.3213	18.723	17.5619	18.2758
Q8BN21	Vrk2	20.9268	21.3664	19.4694	19.2708	16.8622	16.9954
P48410	Abcd1	19.4256	20.8339	18.3815	18.3245	18.8184	19.1002
P31254	Uba1y	20.5892	20.6986	21.1412	17.3497	18.8863	16.1057
Q9D273	Mmab	21.0284	20.6228	19.9503	18.6074	17.5477	17.0116
O35660	Gstm6	20.3983	19.4857	19.6442	18.3799	17.0042	19.6901
P04247	Mb	19.7859	21.7056	17.5418	19.1964	17.0767	19.2922
Q8K1J6	Trnt1	19.759	19.7675	20.1533	18.5614	16.5277	19.8202
P98063	Bmp1	20.1445	18.7256	20.299	20.3588	15.1599	19.8951
P16294	F9	20.0311	20.4346	18.9002	19.9377	16.5374	18.7271
Q9Z2C8	Ybx2	20.1746	23.468	17.0217	19.5802	16.736	17.485
Q8VHJ5	Mark1	21.3078	19.4055	18.3343	19.2925	16.944	19.1112
P19426	Nelfe	19.0476	20.1227	19.1088	18.6474	16.8654	20.534
Q99N16	Cyp4f3	20.7924	20.4865	19.5693	19.7347	17.2741	16.4007
Q5SVD0	Rflnb	21.6741	19.9789	16.7379	20.4211	18.4971	16.878
Q9D7B7	Gpx8	18.9357	20.4663	19.9785	18.9709	18.3075	17.4635
P97930	Dtymk	20.6479	19.2254	20.4743	20.5553	17.8716	15.2877
Q08460	Kcnma1	20.4642	20.308	19.4789	19.1003	17.118	17.5095
Q9R1Z7	Pts	22.0677	20.0215	18.9646	19.5811	16.327	17.0077
P67871	Csnk2b	20.2973	18.9683	19.8927	19.9929	16.9161	17.8986
Q501J2	Antkmt	15.0265	21.9799	19.6664	18.2173	19.6981	19.3724
P97501	Fmo3	19.7561	19.9735	19.2459	18.8134	17.683	18.3233
Q80VP0	Tecpr1	20.1158	19.8398	15.896	20.488	17.4393	19.9687
Q3TQB2	Foxred1	18.7277	19.9657	18.0618	20.1666	19.7157	17.0975
Q5SV42	Serpinb1c	15.4006	22.4122	18.8193	20.3151	18.2379	18.4877
Q5M8N0	Cnrip1	18.2089	17.1728	21.0846	19.668	19.4894	18.0259
P97873	Loxl1	21.253	20.0359	18.2841	18.7026	17.9129	17.4251
Q3UUI3	Them4	17.9425	20.928	21.2033	19.416	17.3016	16.8141
E9Q784	Zc3h13	20.1751	19.3925	19.477	19.1752	17.9451	17.4143
Q8C9S8	Atg4a	19.868	20.8631	20.1999	18.8081	16.8349	16.9626
Q5FW60	Mup20	21.1539	20.1451	20.3231	18.535	17.5049	15.8067
Q5M8N4	Sdr39u1	20.4431	20.6966	18.0753	20.3873	16.2839	17.5643
P18419	Svs4	19.7412	19.3446	18.5783	20.5888	18.2233	16.9539
Q8BPG6	Sumf2	20.8126	20.0546	18.5735	18.9306	17.0617	17.9614
Q9WVR4	Fxr2	20.1297	19.6844	19.8176	19.9477	16.8596	16.9455
Q6NVE9	Pptc7	19.8195	19.9699	18.5481	18.7165	18.1173	18.0522
Q3UXZ6	Fam81a	21.4558	19.6067	18.8815	18.6701	17.5326	17.0395
P52760	Rida	16.7953	20.1622	18.3945	21.3004	18.1162	18.397
Q80Y98	Ddhd2	20.8214	20.3587	18.1989	19.7925	16.3593	17.545
P16390	Kcna3	20.2975	20.5145	19.5797	17.2206	17.613	17.7715
Q9Z0L8	Ggh	20.111	20.8338	17.9628	17.946	18.7009	17.4317
Q99N87	Mrps5	19.7021	20.2122	18.9858	19.7885	17.6953	16.5811
Q9DCJ7	Aurkaip1	19.7274	20.5996	19.7984	19.0954	16.4626	17.2601
Q9CPS6	Hint3	18.9903	20.4475	20.2831	20.4476	17.4306	15.3101
Q9JM96	Cdc42ep4	18.7543	19.8801	18.6735	18.9303	18.3239	18.3332
Q9JJN5	Cpn1	19.2443	17.9424	19.429	19.6622	18.1696	18.2916
B2RY50	Odad2	21.5394	21.5629	19.8244	14.5354	17.7859	17.408
Q6PDX6	Rnf220	18.7159	18.7836	19.8305	19.2588	18.3535	17.6976
Q8R127	Sccpdh	19.8409	18.9959	20.018	20.5763	15.824	17.3731
Q8CD15	Riox2	22.0437	19.9837	18.6827	16.3967	17.9841	17.4298
Q3TCJ8	Ccdc69	19.9317	21.3893	19.8495	19.5447	15.1842	16.4869
Q91YR5	Mettl13	18.309	18.8503	20.2653	19.1006	17.6127	18.178
Q9QZS8	Sh2d3c	18.9845	19.5792	19.0149	19.3645	17.6933	17.5988
P56501	Ucp3	21.859	21.1489	18.822	17.287	15.6296	17.3822
Q8R3P2	Dtx2	18.7763	19.6563	19.6739	19.4359	17.9032	16.6097
Q8BGZ7	Krt75	19.3748	20.0779	23.2776	14.9425	13.5583	20.8217
Q05915	Gch1	18.9905	18.9836	18.908	20.423	17.0905	17.6541
O35640	Anxa8	19.2882	19.1524	20.3522	19.9311	16.5232	16.7942
Q9QZL9	Dkkl1	19.9135	20.553	17.3935	17.1554	20.1709	16.8511
O54829	Rgs7	18.6388	18.7662	19.7684	19.9158	17.8308	17.1104
P06869	Plau	20.7438	20.9583	18.0004	19.3231	17.5892	15.3417
Q8R4H2	Arhgef12	21.4956	21.3416	19.1222	19.4796	14.7566	15.7428
Q8BHL3	Tbc1d10b	19.5009	18.3577	18.6325	19.4715	17.649	18.2949
Q9DAA6	Exosc1	19.3476	20.1381	17.6613	19.9824	18.3771	16.3857
P59823	Il1rapl1	18.899	19.9177	19.5937	19.4096	17.5428	16.5155
Q9D1H8	Mrpl53	18.6303	21.4229	15.8135	19.1664	18.87	17.9403
Q8C7E9	Cstf2t	21.6399	20.596	17.8059	18.366	16.9086	16.4632
Q91Y47	F11	20.753	20.5438	17.7076	19.3495	16.7531	16.6434
Q9R0Q4	Morf4l2	20.1451	19.4757	19.158	17.8986	15.3163	19.7378
Q9EQ00	Ropn1l	18.5421	18.8319	19.586	18.7263	18.0492	17.9477
Q8VEJ9	Vps4a	18.4281	19.5905	20.6548	19.5881	15.6698	17.6165
Q91VL8	Terf2ip	20.5806	20.2529	18.7959	19.3157	14.7272	17.7963
Q8BGU5	Ccny	21.5195	20.6461	19.0885	18.7885	14.8933	16.5319
P52332	Jak1	21.4151	18.1876	18.5572	20.1046	16.5011	16.6855
P70122	Sbds	19.8699	21.4984	15.3087	18.5937	19.0515	17.1214
P58468	Slx9	16.4195	19.5268	20.0921	18.4042	16.9638	19.9341
D0QMC3	Mndal	19.7443	18.979	18.5066	19.8487	16.3868	17.8703
P15501	Sbp	20.5456	18.8593	19.0628	18.3022	18.3416	16.2106
Q3TYQ9	Aox4	19.6312	18.7312	18.7848	19.355	17.8292	16.9709
Q9DB85	Rrp8	20.0094	18.1545	20.4636	20.1927	16.7505	15.7294
Q99MR3	Slc12a9	20.0886	19.9779	19.3281	19.15	15.4133	17.2725
Q03157	Aplp1	20.6814	18.7216	18.4301	18.4746	16.7718	18.1224
Q5U4C1	Gprasp1	20.9559	19.3317	17.8319	18.8793	17.7075	16.4586
Q78JT3	Haao	19.7024	20.2172	18.779	20.1244	15.0327	17.2686
Q922G7	Tekt2	20.1657	19.0828	19.8678	20.7031	15.3452	15.9504
P04925	Prnp	19.4587	19.5323	19.8017	17.9573	15.7376	18.6205
P97789	Xrn1	20.012	18.2531	19.3815	19.0736	16.9173	17.4264
Q99PI5	Lpin2	18.4196	18.8894	20.1467	19.8322	17.1872	16.575
Q9JJF3	Riox1	19.5773	20.2511	19.1598	19.2413	16.7068	15.951
Q9QUK6	Tlr4	17.6916	17.7509	20.6606	18.4536	18.4909	17.8309
O70161	Pip5k1c	20.4417	19.8956	19.6032	19.1038	17.7889	13.9654
Q60634	Flot2	19.0582	20.9933	17.0972	21.8117	15.4701	16.3582
Q99MB1	Tlr3	21.3441	21.1901	18.2548	18.4072	15.6486	15.9339
Q14DK4	Gpat2	19.8948	19.1431	19.7174	18.8664	16.4559	16.6592
Q9DAS4	Prl8a8	20.11	18.9796	16.6662	17.3964	17.8562	19.6421
Q8CGF7	Tcerg1	20.501	20.0334	19.5277	17.4265	15.4074	17.754
Q6IFZ9	Krt74	18.375	19.4417	20.2177	18.1511	17.205	17.2556
Q8VI84	Noc3l	20.0462	20.3049	18.839	19.0924	16.6353	15.7195
Q9R0I7	Ylpm1	19.9683	20.3891	16.4467	18.6252	17.9061	17.2363
Q64437	Adh7	18.4647	20.973	18.6977	20.8029	14.8868	16.7213
Q91YE6	Ipo9	19.8243	16.5796	18.9929	19.9398	17.2268	17.9295
Q3V0C5	Usp48	20.4919	19.2723	17.9848	18.6065	16.6436	17.487
Q8QZZ8	Rab38	20.4625	19.4586	19.4988	17.4005	17.4735	16.1911
P97443	Smyd1	14.701	19.9172	22.1061	20.1966	15.3471	18.1785
P60710	Actb	18.7287	18.3183	19.0784	18.3024	18.6937	17.3178
P83887	Tubg1	18.5395	18.9724	19.5709	19.3053	16.6787	17.351
O54830	Prl7a1	19.4734	20.5738	18.0851	18.8334	17.5072	15.9359
Q9D3U0	Pus10	19.8844	19.3724	19.976	16.9004	15.9852	18.2901
Q8CHW4	Eif2b5	19.6841	18.8932	19.0391	19.5016	16.738	16.542
Q91V16	Etfrf1	19.5967	21.3409	19.321	16.831	17.0242	16.2826
P53798	Fdft1	17.7904	20.7928	18.8113	20.2182	16.4696	16.3099
Q5SGK3	Aox2	19.4919	20.546	20.4468	17.9953	15.5651	16.3398
O55137	Acot1	18.4891	19.4287	19.146	18.8867	17.1683	17.2544
Q9CXT7	Tmem192	19.4972	17.1064	18.5331	20.6319	17.2906	17.3081
Q9D0R8	Lsm12	16.06	18.8529	19.9591	20.0379	17.4811	17.955
Q9ER41	Tor1b	18.3309	19.5978	19.2366	19.2476	16.7079	17.2068
Q9D711	Pir	17.9547	20.9846	19.7013	17.9107	17.7265	16.0119
Q8BWU5	Osgep	19.8785	20.7955	18.9768	18.2083	15.7327	16.691
Q3UND0	Skap2	19.7038	16.6831	18.862	19.8718	18.1587	16.9791
P11531	Dmd	19.337	18.8674	18.7633	18.9529	17.3864	16.9505
Q9CPP0	Npm3	19.1513	16.3924	21.338	19.0253	17.4939	16.8432
Q8BV49	Pyhin1	18.071	17.892	19.271	19.4272	17.2869	18.2608
Q61687	Atrx	18.8955	18.2321	20.3708	19.1445	16.5299	16.9923
Q9ERI6	Rdh14	17.2391	17.2583	18.8977	19.4362	18.6295	18.6889
Q6P9R1	Ddx51	19.6134	19.4152	19.1627	17.0899	16.7202	18.1482
P62631	Eef1a2	20.5564	20.5313	17.7297	18.7746	14.99	17.5542
P81270	Erg	19.1924	19.5934	20.4279	16.309	18.3691	16.1889
P22005	Penk	18.5139	19.1635	18.2272	19.5087	16.9959	17.607
Q3UUQ7	Pgap1	18.2974	19.8712	17.8187	19.5739	16.7708	17.6263
Q8C9W3	Adamts2	17.9436	18.2725	18.5571	18.6707	18.1018	18.3945
Q9JK42	Pdk2	19.4144	19.5349	18.7924	18.7355	16.6605	16.791
Q6Q2Z6	Acot5	18.63	17.5116	19.7737	19.1429	17.1439	17.5662
Q4VBD2	Tapt1	19.9957	17.7557	20.3733	19.2481	16.7193	15.6506
Q91WE2	Psme3ip1	19.606	20.2947	18.7821	17.2255	17.5785	16.2259
O54750	Cyp2j6	19.5406	20.2255	17.2028	19.429	15.8621	17.4342
Q80Y44	Ddx10	18.918	21.1126	19.0473	17.8547	17.0254	15.6715
Q9D2G5	Synj2	17.331	17.7217	19.6374	18.8467	17.9456	18.1013
Q60718	Adam2	21.0215	20.2873	18.5519	19.0484	16.0895	14.5664
Q9JJK2	Lancl2	20.0686	19.7598	17.3043	17.9536	17.4608	16.9796
Q8BIK4	Dock9	19.4382	18.0271	18.9521	18.5332	17.3095	17.2377
Q8BJZ4	Mrps35	18.6039	19.501	19.5504	19.0751	15.6729	17.0805
P47739	Aldh3a1	18.6481	21.1506	20.419	20.4013	12.6909	16.1372
Q9QVP9	Ptk2b	20.3515	19.6349	18.5413	19.8624	14.8236	16.2324
Q91WS7	Depdc7	17.777	17.5016	16.4877	17.8327	19.917	19.882
Q9Z0R6	Itsn2	19.0595	18.6912	19.119	18.4238	16.9297	17.1684
Q8BXL7	Arfrp1	20.2019	16.4833	19.9694	19.0548	16.9904	16.6913
Q8VDL4	Adpgk	19.6711	17.4401	19.6663	20.0383	16.8055	15.7494
Q7TMY4	Thoc7	19.1871	19.1563	16.883	20.1181	17.4981	16.4587
Q9JJZ2	Tuba8	18.5236	18.8217	19.1746	15.1672	18.7545	18.7458
Q99LG0	Usp16	18.354	18.7956	19.9362	18.6437	16.3578	17.0716
D3Z6P0	Pdia2	20.0627	20.214	17.9721	17.8035	15.2285	17.8545
Q9CYV5	Tmem135	20.2492	20.3889	17.5094	18.7183	15.9727	16.2917
Q8C0N1	Kif2b	18.3658	20.0152	20.2464	18.6326	16.3183	15.5514
Q8BZH1	Tgm4	19.9019	19.9251	18.4317	17.8954	16.9487	15.9998
Q3UH93	Plxnd1	19.5715	19.1268	18.3318	18.5589	16.633	16.8742
P11365	gag	19.2692	20.2462	18.7793	17.4198	16.9217	16.4302
O35451	Atf6b	19.8419	18.7806	18.8277	18.2076	17.4243	15.9407
O35083	Agpat1	19.7293	20.017	18.0115	18.7727	17.1304	15.3331
O88597	Becn1	19.9779	19.9268	17.8652	18.5948	15.7978	16.8297
Q99KR3	Lactb2	19.255	17.5846	19.6103	19.9369	16.5443	16.0456
Q9JKC8	Ap3m1	20.816	19.1406	18.9805	16.9672	17.2748	15.7902
P52019	Sqle	18.899	19.49	18.4805	16.3114	18.1772	17.5629
P70388	Rad50	18.8336	20.0061	19.0647	19.7144	16.4123	14.8555
O88842	Fgd3	18.6935	17.4273	19.1221	19.2267	17.0417	17.3013
Q8CII2	Cdc123	20.0388	17.8857	18.6684	17.4821	16.7659	17.9019
Q3THG9	Aarsd1	20.2398	18.3802	18.6532	19.8976	17.8335	13.718
Q8VCA8	Scrn2	18.4123	19.0571	19.7733	18.3542	16.6224	16.4282
Q6Y7W8	Gigyf2	19.9373	18.1733	18.6606	17.669	16.9185	17.2529
Q9D1H7	Get4	19.4377	19.5526	16.8279	17.2098	18.2427	17.2718
Q9D1Q1	Mphosph6	16.773	18.7805	18.914	18.4919	17.9686	17.5635
Q9R0M0	Celsr2	18.3603	19.0834	20.2668	18.4536	16.9215	15.3844
Q3TSG4	Alkbh5	19.6477	18.4975	17.9049	17.5759	17.3184	17.5098
P28828	Ptprm	18.8608	17.7958	18.3179	19.0083	17.7097	16.7594
Q8R3N6	Thoc1	19.1799	20.1379	18.8472	18.9846	16.2115	15.0887
Q922U1	Prpf3	19.0683	18.1415	16.8614	17.7362	20.8595	15.7561
Q8CC27	Cacnb2	21.8519	17.2311	18.4505	17.1473	15.6443	18.0907
Q3TX08	Trmt1	20.2242	17.2408	18.56	17.0829	17.2778	17.9861
Q9ES83	Bves	20.6114	20.2223	19.4017	18.7565	15.3983	13.9804
Q810U5	Ccdc50	17.5957	19.9627	19.0034	19.2207	16.3356	16.2301
Q9Z351	Kcnq2	20.7941	19.0111	19.1388	17.6729	15.0307	16.6941
Q9Z2D8	Mbd3	20.6364	18.8117	18.8042	16.0952	17.8782	16.0789
Q9D1B9	Mrpl28	21.6076	18.4468	17.4653	18.911	16.6215	15.2293
Q8VI94	Oasl1	19.8809	19.8502	18.8728	18.7021	14.9266	16.0397
P54103	Dnajc2	19.0106	19.3664	18.2584	18.2332	17.5658	15.7816
Q80U22	Rusc2	19.6462	18.9793	16.1862	18.2292	17.7685	17.3978
Q9QYS9	Qki	19.8002	20.6204	18.0056	16.4909	15.3611	17.9169
Q07105	Gdf9	20.0688	19.4882	17.6224	18.5651	15.1357	17.2509
P98156	Vldlr	18.1251	19.4791	17.0467	19.0679	17.4661	16.9273
Q60632	Nr2f1	19.9382	19.9565	15.7111	18.8566	15.5921	17.9738
Q3V0B4	Cfap65	19.1738	17.0047	19.1997	18.4627	16.9076	17.2711
P53808	Pctp	19.6638	18.3635	19.3376	16.3069	17.2075	17.1342
Q64487	Ptprd	18.3377	18.5774	19.0016	19.0529	16.3689	16.6568
Q8BWR8	Rhpn2	18.6844	18.6629	19.0821	19.5124	17.1883	14.8063
Q61771	Kif3b	17.0723	18.2792	18.846	19.5864	16.771	17.3773
Q9R0B7	Znf346	18.1278	17.6732	17.5987	18.8208	16.5135	19.1825
Q8BN58	Arhgap28	18.5001	18.849	18.3647	18.5145	17.775	15.9122
Q5BLK4	Tut7	18.0229	18.6737	18.3776	18.2506	16.438	18.1245
Q9WU19	Hao1	19.2678	18.0851	17.4222	17.9822	17.5016	17.6036
Q9Z103	Adnp	20.629	20.6082	16.6091	17.4615	16.0993	16.4478
E9Q9W4	Slc27a6	19.948	19.9129	19.7967	16.5389	17.1865	14.4589
Q9JJ11	Tacc3	18.7855	19.2064	18.3393	19.2152	18.0052	14.2768
Q61555	Fbn2	19.0704	19.6145	17.7341	17.8587	16.7606	16.7767
Q8VCR8	Mylk2	19.8322	19.8995	17.9783	19.1161	16.4538	14.5277
Q91YD3	Dcp1a	19.2621	19.3187	15.9448	19.4235	17.1725	16.6403
Q9CQW9	Ifitm3	16.5904	18.6931	16.9094	20.2121	17.1548	18.1791
P52483	Ube2e3	21.1546	18.7915	16.4823	16.1904	17.9534	17.1345
P12804	Fgl2	21.3434	18.4868	17.9173	18.2362	15.401	16.2439
Q6PDS3	Sarm1	20.1711	19.7884	18.6983	17.8336	15.096	16.0326
Q8BIV3	Ranbp6	19.2305	19.7959	17.0612	18.3748	16.7503	16.4055
Q6KCD5	Nipbl	18.098	18.8155	18.524	18.0016	17.4773	16.6629
Q9D2U5	Naa38	19.271	17.4907	18.8833	19.0545	16.2734	16.5909
Q9EQC1	Hsd3b7	18.8059	18.3225	18.1256	18.452	16.2131	17.6338
Q99MR0	Actl6b	18.811	18.6072	19.6569	17.5616	17.0165	15.876
Q8BGI5	Pex26	18.0763	18.7345	19.0211	18.4673	15.9164	17.3115
P0DOH0		19.2638	19.2978	17.4022	17.8132	16.6089	17.0984
P83877	Txnl4a	16.1876	18.8185	19.6623	20.0284	15.7211	17.03
Q01237	Hmgcr	19.1967	19.1291	18.0797	19.5799	15.5166	15.9231
D3YZP9	Ccdc6	20.7684	20.1856	15.365	18.361	16.4184	16.3046
Q922Q9	Chid1	18.4557	19.7138	17.9307	17.7935	16.9052	16.5908
Q5U3K5	Rabl6	17.524	19.5441	19.4482	18.8031	15.788	16.2655
B9EJA2	Cttnbp2	19.1491	18.2558	17.5299	19.0789	17.8343	15.4819
Q9Z2A0	Pdpk1	15.5769	17.7967	19.1715	15.9436	16.729	22.0686
Q9CWS4	Ints11	19.4059	19.8785	17.84	18.329	16.6685	15.1641
Q2VLH6	Cd163	19.2978	20.3263	19.2442	18.9282	13.8689	15.6154
P59708	Sf3b6	20.6493	16.4117	20.3782	18.001	15.8296	15.9992
Q8K4R9	Dlgap5	19.7648	19.0675	19.1254	18.3786	14.3626	16.5218
Q04736	Yes1	18.6894	16.895	18.7279	18.5675	16.9925	17.3364
Q8BH55	Thnsl1	18.8711	18.85	17.1367	17.6178	17.1332	17.5659
Q8CEL2	Cfap61	17.9298	16.5194	18.7777	19.5955	16.3123	17.977
Q3UN02	Lclat1	20.9962	17.6289	18.8906	18.4162	15.9173	15.2435
Q9CZL2	Fam241a	16.7844	16.9257	18.1049	20.5255	17.7064	17.0267
Q5NCR9	Nsrp1	18.4888	18.5665	18.4335	18.2194	16.7919	16.5651
Q9R233	Tapbp	14.6689	19.2676	19.1219	19.0927	17.2315	17.4869
Q5RJI5	Brsk1	19.9144	19.0459	17.5361	17.5784	16.5348	16.2446
Q9R098	Hgfac	15.6457	18.1484	18.9332	17.3036	18.3859	18.4359
P97464	Ext1	18.2581	16.4805	18.888	19.8738	17.3528	15.9892
Q8R4W6	Pcolce2	19.4777	20.4615	16.4323	19.9352	16.1119	14.4189
O88833	Cyp4a10	20.8968	14.4995	19.7179	18.3861	15.2749	18.0618
Q61390	Cct6b	15.7558	19.4108	18.1161	18.108	17.4449	17.9938
P13634	Ca1	16.2706	17.7077	17.7139	19.6918	17.1868	18.2581
O54828	Rgs9	19.868	19.4268	18.9933	18.7897	16.3597	13.3784
Q60596	Xrcc1	18.3263	16.6709	19.0004	18.3638	16.5703	17.8005
Q8BVI5	Stx16	18.7845	20.8691	17.3894	16.6979	14.1375	18.8216
P50571	Gabrb1	20.0033	18.4438	16.8331	18.8154	14.6338	17.9385
P50586	Tub	19.638	19.6149	17.1252	19.1353	15.0181	16.1322
Q8CJ27	Aspm	19.3324	18.669	18.4915	18.0196	14.9013	17.2203
Q8BX90	Fndc3a	17.8002	17.5185	19.7062	19.032	16.4513	16.1179
Q8BKT7	Thoc5	18.1441	18.8211	18.8026	17.6406	16.4889	16.7063
Q8R2V5	Adap2	18.5689	17.5473	19.0121	17.1634	17.3102	16.9629
Q9D1C8	Vps28	18.6845	18.6673	16.8333	19.545	15.5856	17.2478
P18293	Npr1	18.3742	18.1414	18.4364	18.5648	17.3077	15.7016
O35943	Fxn	19.528	17.6977	19.3105	17.3145	16.0503	16.507
Q8BR92	Palm2	20.1343	18.0969	18.3221	17.4273	16.1821	16.21
P27786	Cyp17a1	18.5677	17.4263	18.8888	18.2013	16.1072	17.1456
Q8R480	Nup85	18.4632	18.5282	17.6214	16.2106	17.1398	18.3559
E9Q4N7	Arid1b	18.9679	18.7329	17.2135	18.0639	15.7728	17.5498
Q8QZW3	Fam151a	15.1893	23.0128	18.7163	18.0984	15.0786	16.1864
Q8BG39	Sv2b	19.5515	20.1562	18.7694	18.9786	15.229	13.5869
Q9Z0V2	Kcnd2	18.9326	12.7928	20.1047	19.0788	17.3331	18.017
Q64449	Mrc2	17.9581	16.4121	17.1666	18.5344	17.6999	18.4811
P70333	Hnrnph2	18.1179	17.652	17.516	17.1299	19.0671	16.7546
Q80W85	Npm2	20.258	19.9714	15.2237	18.9932	15.1228	16.6344
Q8C754	Vps52	17.3543	18.8286	19.7284	18.3467	16.0196	15.8852
Q9JMD0	Znf207	18.9406	18.5264	16.3243	20.9712	15.9826	15.415
G3X9C2	Nccrp1	16.7994	17.335	20.2752	20.2421	15.9023	15.5932
Q6P902	Txndc2	18.8194	17.9194	17.9985	19.9534	15.2051	16.2489
Q8C863	Itch	18.8968	18.6236	16.7584	18.9193	16.0179	16.9059
Q91WR3	Ascc2	18.1736	15.5387	19.7634	18.2758	16.9712	17.354
Q99KX1	Mlf2	19.042	19.448	16.1882	17.3403	16.7374	17.312
Q6NVE3	Spin2c	20.3072	19.0542	18.2839	18.3955	14.7546	15.2485
Q8CIP4	Mark4	19.3845	16.2039	19.0834	17.9274	16.4003	17.0136
Q8VI47	Abcc2	18.9653	18.2362	18.0438	19.49	15.5077	15.7279
Q3TRR0	Map9	19.696	18.7196	18.211	18.2788	15.1701	15.8899
Q80X86	Armc12	17.6057	18.5392	18.933	18.2721	17.6029	15.0087
Q07235	Serpine2	18.4418	17.0342	18.6762	17.2888	16.6955	17.7804
Q3US41	Esrp1	20.2348	16.4263	19.4695	18.8991	16.6577	14.1254
Q4JIM5	Abl2	20.0306	19.1008	15.5299	17.5907	16.6151	16.9452
Q8BG87	Tet3	18.322	19.1283	16.6242	17.9056	17.0564	16.7477
Q9JHK4	Rabggta	17.8481	18.1742	18.3187	17.4899	17.2612	16.6872
Q8K0T0	Rtn1	17.2048	17.7331	19.5277	19.1932	15.5279	16.5902
Q9QZK2	Bcar3	18.4736	19.8188	16.9262	17.9679	16.8213	15.7578
Q60899	Elavl2	19.5321	19.1745	17.5841	16.7875	15.2337	17.4365
O35945	Aldh1a7	17.5374	16.7933	17.1611	17.9497	18.3516	17.9146
Q3UVG3	Fam91a1	18.427	17.621	18.3223	19.3178	15.1405	16.856
O54692	Zw10	18.2796	18.2691	17.54	19.0172	16.5042	16.069
Q8CI11	Gnl3	16.0165	19.207	19.3209	18.2307	15.5678	17.3231
Q3U821	Wdr75	18.5566	18.7411	17.7596	18.6414	15.3539	16.5715
Q9ESV0	Ddx24	19.7599	18.4879	16.927	20.6615	15.1329	14.614
Q6NZM9	Hdac4	18.6584	18.4779	19.6549	19.2857	13.7979	15.6981
Q60875	Arhgef2	19.5618	19.1193	15.5937	18.8816	15.8232	16.5648
Q6NWW9	Fndc3b	18.2656	17.9989	18.0522	18.495	16.2031	16.5114
Q8CFE3	Rcor1	15.9716	17.8169	18.4545	17.8237	16.794	18.6447
P27808	Mgat1	17.9825	17.581	18.0595	18.5825	16.58	16.6971
Q9EPK8	Trpv4	18.7285	18.0852	16.2204	17.948	17.2368	17.2619
Q6Q899	Rigi	19.0693	18.1981	18.3626	18.7541	15.2264	15.8583
Q8R3N1	Nop14	19.3944	19.2831	17.3008	17.3396	16.0359	16.1023
Q5SSK3	Tefm	18.7174	17.4347	17.9678	17.9022	15.9185	17.5108
Q9ESL0	Oxct2b	18.0304	19.288	18.2414	17.4506	16.0159	16.3697
P17809	Slc2a1	20.0027	17.8995	19.058	18.3709	15.6298	14.4349
Q3UHX0	Nol8	18.2517	18.1691	18.5289	17.9986	16.365	16.0198
P25118	Tnfrsf1a	16.9419	19.9023	19.3818	17.6902	16.7208	14.6417
O89029	Matn4	17.9763	18.4249	18.2756	16.9745	16.4129	17.2013
Q9QYC7	Ggcx	19.1743	18.617	17.4219	18.4128	15.45	16.1441
Q9EPL2	Clstn1	18.6963	19.0142	18.3363	19.4685	13.4747	16.226
Q9EQ28	Pold3	18.6307	17.9052	16.8794	17.2727	18.5967	15.8532
Q61194	Pik3c2a	19.4436	18.3865	19.8268	17.7922	15.4379	14.2161
P24456	Cyp2d10	16.1928	19.6169	18.7502	18.0825	14.3936	18.0461
Q9D4D4	Tktl2	19.7837	19.0494	15.8494	17.8607	16.5154	16.0055
Q91YP0	L2hgdh	20.9926	15.3549	17.8819	18.3643	16.0172	16.4435
Q6A0A2	Larp4b	19.0017	19.4634	18.1243	17.7635	15.5887	15.0885
Q8VE95		19.754	15.8083	18.5994	17.9399	16.2826	16.6424
O35218	Cpsf2	18.0809	18.4224	18.8298	18.1346	13.9021	17.644
Q9D110	Mthfs	18.1608	16.5989	18.5704	17.6949	18.0813	15.8678
P20917	Mag	17.0094	16.4663	18.3073	17.8529	17.3628	17.8609
Q3USH5	Sfswap	18.7222	18.3588	17.8955	18.1448	16.469	15.2685
Q61495	Dsg1a	17.7312	17.3959	17.7562	19.095	15.758	17.1086
D3YVL2	Cfap70	19.8526	18.0546	17.1974	17.6591	15.8721	16.1482
Q8K5C0	Grhl2	17.6931	18.9134	17.8326	19.7295	14.5777	16.0064
Q63ZW7	Patj	18.4241	17.8195	18.2297	17.734	17.5429	14.9155
O08976	Pbsn	19.2326	15.5013	18.2882	18.6804	15.6538	17.2848
Q3TWN3	Cnnm2	19.5462	18.6158	18.9989	17.8307	15.3489	14.2735
Q9WU65	Gk2	19.785	16.8151	18.0845	15.4668	16.238	18.2135
Q3UQ84	Tars2	17.6724	19.3589	17.3572	17.3159	15.2124	17.653
Q920R6	Atp6v0a4	20.348	20.291	16.4316	15.4622	16.507	15.5166
P11859	Agt	18.7556	18.1642	17.3728	17.3169	14.9714	17.9381
Q8R361	Rab11fip5	19.1832	17.9854	17.5165	18.0279	16.9035	14.8828
Q9Z160	Cog1	19.5721	18.6495	16.3587	17.5459	16.4317	15.9109
P08414	Camk4	17.239	18.4323	15.6611	19.1571	16.1327	17.8131
Q99PI4	Lpin3	18.0563	16.6504	19.3287	17.2791	17.2548	15.8647
Q61151	Ppp2r5e	17.9866	16.9622	19.1955	19.1275	15.7932	15.3034
Q8C0L0	Tmx4	17.0149	17.6548	17.0134	17.7477	17.7127	17.1869
O09110	Map2k3	17.8724	17.7567	18.6644	17.049	17.1849	15.7923
Q6NXJ0	Wwc2	18.3369	19.1443	14.5364	18.2672	16.6455	17.3558
O54825	Bysl	18.3715	18.7266	16.9888	16.378	16.6859	17.085
Q8R143	Pttg1ip	17.8942	20.0088	17.214	15.9597	16.1587	16.9458
Q5SVQ0	Kat7	18.6545	19.0008	18.7773	17.6433	13.5375	16.5534
Q9ERE3	Sgk3	17.7256	16.7809	14.3771	17.0133	19.6925	18.5696
Q9Z1K8	Slc7a7	16.4377	19.0647	18.1498	18.4446	16.4665	15.592
P12246	Apcs	18.1548	19.0906	17.0078	16.3661	16.2552	17.2403
Q6P9Z1	Smarcd3	19.6504	19.135	15.3342	18.5897	15.3016	16.0884
Q3TNA1	Xylb	17.716	17.3211	17.7386	17.4936	16.4936	17.3192
P04627	Araf	19.4038	19.1069	17.5767	17.4962	15.3329	15.1489
Q9JLF6	Tgm1	18.6768	18.6929	18.6126	17.5289	16.1849	14.2451
Q8R422	Cd109	19.4948	19.8413	16.7802	17.837	14.1932	15.7625
P21435	gag	17.7686	20.7708	16.6398	17.9323	15.7871	14.9817
E9QA62	Lmod3	18.4722	18.0162	18.4461	18.6777	13.8017	16.435
Q8R123	Flad1	19.6402	18.9357	16.9278	16.9354	14.9608	16.3958
P23242	Gja1	16.3338	18.4039	18.0607	18.8635	15.0616	17.0106
B2RUJ5	Apba1	17.0307	18.4482	16.1491	17.9935	15.9102	18.1944
Q8BUY5	Timmdc1	18.0021	16.8239	18.6826	19.6608	15.9999	14.5319
Q8VCU1	Ces3b	17.6537	18.7115	16.9819	17.9279	16.8062	15.5688
Q80TL4	Phf24	19.1342	18.6176	18.4614	16.1173	16.6252	14.5707
Q9D4B2	Odad4	16.3888	16.4228	18.6357	20.1512	18.126	13.7862
Q9ESJ1	Cables1	18.0201	14.0694	18.2167	19.5442	16.8957	16.7557
Q8BMF3	Me3	18.2864	18.1929	14.7276	18.308	17.1476	16.7667
Q69ZF7	Cnnm4	17.9347	19.1269	18.0633	16.8813	16.8797	14.5085
Q8CIM8	Ints4	17.6206	18.9849	17.978	17.9736	16.0338	14.7616
Q9WVM8	Aadat	18.7002	19.518	17.4912	17.6112	14.3788	15.6239
Q91VC4	Plvap	17.9246	20.2621	18.1785	18.0399	14.5375	14.3053
O09161	Casq2	17.3981	17.6751	16.6143	18.4474	16.523	16.5864
Q6DIC0	Smarca2	17.2238	19.7747	17.5644	17.8744	15.7621	15.0183
P53690	Mmp14	19.609	19.1434	18.9916	15.1652	12.9289	17.3644
Q91X44	Gckr	17.9826	18.3991	16.2455	15.2918	17.8463	17.4222
P33174	Kif4	18.6847	18.5351	18.6086	16.8547	15.026	15.4095
Q922S8	Kif2c	18.3665	18.2072	18.4631	16.0656	16.4835	15.492
Q99LJ0	Cttnbp2nl	19.4546	18.0163	17.2848	18.7658	14.8158	14.7307
Q99JR8	Smarcd2	15.9807	18.3415	18.8385	18.4271	15.0649	16.3668
P97366	Evi5	19.3479	17.5915	16.9832	18.0004	15.6903	15.3894
Q8BH24	Tm9sf4	17.1991	16.8167	17.6659	17.4781	17.1311	16.7019
Q99J45	Nrbp1	18.1714	17.1714	17.7319	18.5063	15.711	15.6874
Q01705	Notch1	17.7838	18.4947	18.1166	16.8635	16.1285	15.5788
P48760	Fpgs	18.0619	18.2022	19.0357	18.7033	15.2385	13.675
Q9EQT6	Syt13	19.8928	19.895	17.3443	14.9698	16.5083	14.3005
Q8BVU5	Nudt9	18.3246	17.2103	19.4732	18.3613	14.3177	15.215
Q9JKJ9	Cyp39a1	18.1796	18.2328	16.6307	18.5297	15.904	15.4095
P24638	Acp2	17.3376	16.493	17.7156	19.0726	15.9577	16.2693
P68404	Prkcb	18.6779	19.252	16.7912	17.289	14.8581	15.9238
Q8BWY9	Cip2a	18.7179	16.0232	17.1974	18.2426	15.0973	17.4712
A2AC93	Dnai2	19.0342	18.8418	17.3282	16.787	15.2223	15.5347
Q69ZQ2	Isy1	17.8976	17.9001	15.423	18.2571	16.9412	16.3134
Q9D0F6	Rfc5	17.9662	17.8834	18.2236	18.2259	15.2034	15.1555
Q61087	Lamb3	18.7109	16.0675	17.6488	19.3335	15.1678	15.7028
P13516	Scd1	16.817	15.9002	19.7184	18.4557	17.35	14.364
Q8BVA5	Ldah	19.0831	19.5413	16.6252	16.9107	14.7852	15.6522
Q99M28	Rnps1	17.368	16.2384	17.6907	18.5119	16.3826	16.3955
O88848	Arl6	15.915	15.6322	21.0752	16.3856	16.0911	17.4294
Q9Z1T2	Thbs4	19.1605	18.7994	15.2479	15.0414	16.5566	17.7219
P23818	Gria1	19.4502	18.8797	16.8674	17.4514	15.0758	14.7669
P54818	Galc	14.5528	18.2251	18.2361	18.2822	15.8288	17.345
Q99JX7	Nxf1	19.1523	15.9018	15.4215	16.5474	19.7476	15.6641
Q8BXA7	Phlpp2	17.2432	16.3234	17.1879	18.3196	16.8489	16.4095
Q6IFX2	Krt42	17.4683	19.456	17.238	20.1256	13.9915	14.0424
O08715	Akap1	16.615	18.4959	17.7261	16.7854	15.5926	17.1066
E9Q5K4	Cyp2c23	16.0484	17.7631	18.3773	16.3862	17.2105	16.4533
Q14BI2	Grm2	19.3545	19.028	16.5297	16.6735	14.8294	15.7763
Q60611	Satb1	16.4971	17.8767	17.4105	19.2835	15.1734	15.9396
Q505K2	Fhip1a	15.7039	19.1337	17.1327	15.5368	16.956	17.6771
O70468	Mybpc3	18.6513	18.3488	15.9355	18.0706	15.1237	15.9745
P21440	Abcb4	18.7069	18.8334	17.8734	16.2439	14.6251	15.8177
Q80Y24	Prickle2	17.8295	17.9246	18.1438	20.2432	13.5136	14.4385
O88990	Actn3	17.7033	19.8511	15.0375	18.4629	16.0945	14.9266
Q3U5C8	Arhgef16	18.7124	17.5959	18.3318	18.4626	14.8998	14.0289
Q91WF7	Fig4	18.1407	19.1307	18.7172	18.2047	14.6894	13.0573
Q9QX15	Clca3a1	16.8761	17.7963	18.0612	17.4788	16.2644	15.451
Q8K0B2	Lmbrd1	15.2927	17.0218	18.182	18.9861	16.122	16.3143
O88512	Ap1g2	17.5889	17.2987	16.6116	18.4872	15.8262	16.0965
Q9ER64	Osbpl5	17.4299	17.7592	16.8396	17.5414	17.036	15.2763
Q3UQ28	Pxdn	18.7539	15.1772	18.5893	18.1763	16.0546	15.0688
Q5DTJ9	Mypn	18.3213	16.9925	18.7201	17.1733	16.6764	13.85
Q8BWA5	Klhl31	19.2927	18.5332	14.5968	18.4686	14.7092	15.9972
O35930	Gp1ba	18.4198	15.726	16.9881	16.7186	17.0674	16.6522
Q8CEE7	Rdh13	18.4484	17.4012	18.4965	15.8377	16.5204	14.8591
P18872	Gnao1	18.1133	17.9818	16.2113	18.3056	15.7082	15.1466
Q91XA9	Chia	15.951	18.5844	17.6627	15.7058	18.6651	14.8099
Q61037	Tsc2	17.7196	18.3058	18.7272	16.6868	15.6015	14.3303
O55201	Supt5h	17.7296	17.3544	18.5023	18.1674	14.7792	14.8025
Q14BI7	Tdrd9	16.1263	17.3032	18.8014	18.1357	15.3386	15.6131
Q9ERL9	Gucy1a1	20.7228	15.9825	17.3722	16.4565	15.5069	15.1286
Q9QY96	Casr	17.7679	16.5198	19.8178	18.0222	13.3813	15.6204
Q9WTJ8	Fam50b	17.8284	14.0602	17.5296	16.637	17.5213	17.3014
Q3UP75	Ugt3a1	14.5213	17.3804	15.1391	20.5334	14.8679	18.4128
Q9Z1F6	Cnmd	20.3365	14.1936	16.8709	18.0393	15.236	16.1311
B2RRE7	Otud4	17.9206	18.1862	18.2949	18.6848	15.2692	12.4288
Q922J9	Far1	17.2205	15.1753	18.1622	18.4496	17.3922	14.3731
P46097	Syt2	16.6353	17.4626	18.9274	15.5204	14.7649	17.4603
Q9D786	Haus5	17.3401	18.8665	17.035	17.7622	14.1632	15.547
Q9JLJ5	Elovl1	14.9056	20.0295	17.2741	16.0511	16.9718	15.4454
Q91XU0	Wrnip1	17.0543	17.4501	17.3307	14.4757	16.8115	17.2541
Q3UVK0	Ermp1	17.812	17.6179	18.4124	17.8216	15.9819	12.7239
Q8BWW4	Larp4	15.5422	16.8509	16.0739	18.5852	16.3774	16.9071
O35892	Sp100	18.2574	16.0024	17.0132	16.8209	17.8503	14.2387
P26150	Hsd3b3	14.6767	19.0917	18.9345	15.8774	13.9795	17.6202
P70207	Plxna2	18.7323	16.8936	17.2438	17.4777	15.1793	14.6367
Q9Z0H1	Wdr46	18.04	16.9746	17.361	16.7562	15.9005	15.0827
Q8K4Q8	Colec12	16.5572	20.3242	15.6012	15.5823	15.6259	16.2861
Q9CS84	Nrxn1	17.6457	16.4997	17.3504	17.8729	15.3039	14.8191
Q3TNL8	Itprip	17.4051	19.0889	14.7346	19.1875	13.7439	15.2369
Q8R1T1	Chmp7	19.1586	18.2043	17.0066	15.3039	14.8984	14.5622
Q9Z0X4	Pde3a	17.8591	14.9506	17.732	18.6362	15.339	14.352
Q3TYS2	Cybc1	15.8066	17.0767	16.9873	17.9996	15.3404	15.646
Q61466	Smarcd1	17.877	17.6567	17.4717	17.1073	13.9651	14.6727
Q8C570	Rae1	17.0195	18.3345	17.065	16.5768	15.1425	14.5872
Q60575	Kif1b	17.5881	15.3532	17.0034	17.4105	16.1343	15.0906
Q5BKQ4	Pnliprp1	17.8709	18.6448	16.8243	15.688	15.7391	13.7702
P01897	H2-L	14.5703	15.3676	18.1078	18.5652	16.1173	15.7235
Q768S4	Rph3al	16.8468	19.3656	16.7303	15.6756	14.7735	14.9854
P10810	Cd14	17.7024	15.0949	17.2095	16.6363	16.7679	14.9591
P70232	Chl1	14.9544	16.474	19.3628	17.1038	14.9448	15.1845
Q9D0D5	Gtf2e1	15.7552	19.0328	16.4969	16.78	14.8866	14.9352
Q5HZI2	C2cd4c	16.6193	14.3259	16.4226	17.5698	17.3486	15.1444
Q8C0D4	Arhgap12	17.0787	14.0425	17.5983	17.6308	16.3189	14.5586
B2RX12	Abcc3	16.4375	18.1687	16.3929	16.6734	15.2335	13.9924
Q6IME9	Krt72	16.92	14.9372	17.8312	17.1055	15.3498	14.4363
Q5HZI9	Slc25a51	17.0851	15.833	15.0824	17.3028	15.9759	15.2638
O35435	Dhodh	16.4654	16.0654	16.4665	16.9578	15.6525	14.7273
A2A690	Tanc2	18.2619	17.2784	16.508	16.0291	14.5813	13.4605
Q8BHL5	Elmo2	16.4786	16.1332	16.1997	17.2517	13.7113	16.2676
Q01965	Ly9	16.09	16.159	17.9999	16.0759	14.1119	15.1517
Q8K2L8	Trappc12	17.8636	14.7626	16.9809	14.3392	14.8072	16.6559
Q9JJA7	Ccnl2	16.4458	13.4298	16.1257	17.5792	16.0179	15.7744
Q9JMK2	Csnk1e	15.2528	14.2598	17.3254	17.5829	16.7501	13.66
Q6ZQL4	Wdr43	13.862	16.2961	17.9018	17.1057	15.3281	14.1181
O54754	Aox1	16.1043	15.3057	18.349	16.6399	13.4871	14.7223
Q8BYM5	Nlgn3	14.6874	18.4976	16.6043	14.9904	14.6277	14.1025
Q6KAR6	Exoc3	17.2001	16.9111	16.3789	13.9705	14.7787	14.0263
Q80TR1	Adgrl1	17.3319	13.1122	14.5711	16.3725	15.7103	15.7342
Q99JT1	Gatb	14.6573	16.0704	16.7066	17.1945	14.7979	13.3071
Q61330	Cntn2	15.6657	14.4796	15.1792	14.4285	14.206	13.2669

## Sheet: Tab2
UniProt code	Gene name	Jej1	Jej2	Jej3	Jej4	Jej5	Jej6
O35495	Cdk14	25.0199	24.8359	24.4663	24.6934	24.4441	24.5144
Q3TMQ6	Ang4	24.0432	24.018	24.9837	24.8945	24.4007	24.9668
O55013	Trappc3	21.5734	17.8069	27.0538	27.0385	26.8992	26.8997
Q6ZWM4	Lsm8	22.4158	22.4619	25.2465	25.1274	25.3648	25.4778
P01631	KV2A7	23.5542	23.473	23.8852	23.8325	23.8394	24.1247
P11369	Pol	22.4439	21.4693	24.5277	24.4703	24.0156	24.0689
Q9QZE7	Tsnax	24.4909	24.2361	23.1	23.2239	22.5956	22.4125
P56565	S100a1	22.9972	22.1128	24.7716	23.7793	23.0352	23.1803
Q8BYK6	Ythdf3	23.3962	23.11	22.9593	22.9811	23.328	23.2709
Q99JP7	Ggt7	21.6356	21.5808	23.8594	23.8316	23.8424	23.8249
Q80TA6	Mtmr12	22.2707	23.0337	23.8995	23.1151	20.509	25.2778
Q9D7N9	Apmap	23.1696	22.9804	23.6212	22.7527	22.6742	22.6912
O55047	Tlk2	23.7306	23.8393	21.8589	23.3958	23.1627	21.4861
Q8BWN8	Acot4	22.9935	22.8924	22.8511	22.8413	22.9153	22.9081
Q9CQ80	Vps25	23.2956	21.0056	22.6886	24.3295	22.7579	23.1408
Q8CFV9	Rfk	24.0047	23.9074	22.5424	22.4414	22.0471	22.2524
P01643	KV5AA	21.9981	22.777	22.8943	22.8936	23.3371	23.038
Q9Z280	Pld1	22.3934	22.164	22.6693	22.744	22.81	22.7197
P04940	KV6A6	23.0953	23.0957	23.3278	23.4543	22.2268	19.4499
Q9QZ73	Dcun1d1	22.6481	21.6445	23.443	22.6051	22.227	22.0214
O88271	Cfdp1	21.7653	22.2403	22.6065	22.655	22.3237	22.3617
Q8VC60	Glb1l	19.5105	19.8021	24.7357	20.8756	24.4923	24.4472
Q9D2R8	Mrps33	22.1587	22.1453	22.2403	22.2851	22.9619	21.9847
P50295	Nat2	20.2688	20.0798	23.4176	23.4125	23.2836	23.2236
Q9Z0G9	Cldn3	22.4039	22.4221	22.6004	23.071	21.1449	21.1849
Q8R409	Hexim1	24.0687	23.908	23.3302	23.37	19.1019	18.7722
P60060	Sec61g	20.5134	20.8933	22.8388	20.8355	24.3797	22.9005
Q9D9V3	Echdc1	22.3087	22.309	22.4041	23.4258	20.7678	21.0596
O35544	Slc1a6	20.9451	19.7433	23.728	23.6171	21.967	21.9005
P21995	Emb	22.2844	22.2277	21.924	22.0389	21.6159	21.7654
Q8BUG2	Cndp1	22.0522	22.128	21.0622	21.036	22.8353	22.4811
P70245	Ebp	22.2798	23.1714	21.8581	21.9157	21.2484	21.0582
P99028	Uqcrh	22.4145	19.7445	21.9483	22.6143	22.8615	21.9403
P83940	Eloc	19.5574	19.7471	24.6685	22.963	22.1726	21.9118
Q9CQF3	Nudt21	21.706	21.8879	21.8995	21.249	21.7441	22.4913
Q6NXY9	Polr3g	23.077	23.5165	21.2047	21.0051	20.7899	20.9853
Q99P31	Hspbp1	21.4391	21.0637	21.8735	22.2028	21.9031	22.0243
Q8K440	Abca8b	21.3589	21.72	22.4439	22.4571	21.1433	21.1313
Q9CR20	Ier3ip1	22.4951	22.7239	22.0188	21.5845	20.649	20.4868
P39039	Mbl1	19.4749	20.8528	22.7135	22.7944	21.743	22.3347
A2RST1	Mgst2	22.9202	22.2629	21.6186	21.9572	20.6526	20.4594
Q9QZZ6	Dpt	22.7228	22.6788	20.7458	21.4467	21.6989	20.0783
Q91VA6	Poldip2	22.3097	22.4415	22.5745	20.1869	21.1586	20.4217
Q2L4X1	Bzw2	20.7772	20.9039	21.9935	22.178	21.5211	21.6711
P00375	Dhfr	22.7725	22.6991	21.8293	23.6344	19.529	18.5379
Q8C167	Prepl	20.8552	21.1074	22.6049	22.6621	20.9045	20.5627
P29387	Gnb4	22.2323	21.8263	20.7137	21.528	21.084	21.2399
P12961	Scg5	23.2199	23	19.7069	23.6744	15.5846	23.3597
P61971	Nutf2	19.3395	21.0204	22.0945	21.4248	22.3931	22.0903
Q9D2N9	Vps33a	21.2716	21.3855	22.1426	22.0985	22.4051	18.9182
P15946	Klk1b11	20.6374	19.8499	20.988	21.4479	22.7816	22.4562
Q9D773	Mrpl2	21.5328	21.4087	22.5824	23.0321	19.0811	20.484
Q80W00	Ppp1r10	18.636	20.3103	22.6425	22.0628	22.6574	21.7689
Q9JIX0	Eny2	20.3038	21.0582	20.4397	22.4557	22.2466	21.5471
O09035	Dbil5	22.5665	22.4908	21.6936	19.4463	20.5369	21.3079
Q9DBG9	Tax1bp3	21.491	21.2524	21.1813	20.5249	22.265	21.2672
Q9EQS3	Mycbp	20.7313	20.7811	22.3157	21.8113	21.1491	21.1838
P10833	Rras	22.4326	21.3905	20.8438	20.9623	20.9754	21.2615
Q9CWZ3	Rbm8a	21.2173	20.116	22.3034	21.6499	21.1997	21.3785
O35963	Rab33b	21.2119	21.2999	22.2108	21.2662	20.6925	20.9494
P01633	Igkv6-17	23.7905	20.8534	22.224	21.8859	19.4818	19.353
Q9Z2H7	Gipc2	21.4067	20.8557	21.4174	21.8631	20.5986	21.4326
P62878	Rbx1	20.8896	21.0123	21.2326	21.3955	21.6151	21.1695
Q9QZN1	Fbxl17	20.4213	19.9112	21.7876	22.3117	21.462	21.3135
P18337	Sell	22.8219	22.56	20.3499	20.8192	20.4253	20.1998
Q5I2A0	Serpina3g	22.0782	23.4509	23.3189	23.7357	16.5479	18.0356
Q9D4V0	Etnk1	21.3308	21.4521	20.5745	20.1477	22.8313	20.8085
Q8K1L5	Ppp1r11	23.4458	21.2536	21.9313	20.5972	20.7908	19.0841
P97426	Ear1	20.8212	21.2285	21.7034	21.1262	21.1072	21.0428
P53811	Pitpnb	22.2925	21.9508	20.1998	20.5414	20.0045	22.0054
Q99M31	Hspa14	20.8861	21.2433	22.6134	19.6912	21.8238	20.7284
P54726	Rad23a	20.3194	20.6936	21.6073	21.4908	21.7339	21.1396
P48437	Prox1	23.951	17.6085	23.9579	23.7718	19.6704	17.9844
P83870	Phf5a	20.5515	21.2847	19.3705	21.1173	22.3734	22.0891
P48772	Cox8b	20.1321	20.2455	22.037	22.3424	21.0077	20.9565
Q9Z1D1	Eif3g	21.332	20.479	20.9378	20.7292	21.5724	21.6483
P50704	Defa6; Defa12	21.2619	19.8432	21.2684	21.2395	21.1816	21.7153
Q8VDW0	Ddx39a	20.0069	19.6038	22.0689	20.3127	22.182	22.3311
P49813	Tmod1	21.0811	20.7041	21.184	21.205	21.1177	21.1994
P17897	Lyz1	15.5494	17.5347	23.3504	23.2352	23.4465	23.3618
Q02105	C1qc	19.0259	22.9007	23.3567	17.5651	23.0922	20.4258
A2AEP0	Obp1b	21.4052	21.8335	20.4937	20.9894	21.2861	20.355
Q9WV18	Gabbr1	21.2314	20.6762	22.0842	22.0224	20.3485	19.9996
P00532	V-RAF	21.6921	20.5409	20.5875	21.5848	20.8119	21.1309
Q0VBF8	Stum	19.7113	19.6115	22.7998	22.3526	20.4729	21.3462
Q69ZB0	Lrrcc1	20.8878	20.7345	22.1076	21.4249	21.0887	20.0096
P97314	Csrp2	20.5126	21.4187	21.3274	20.9663	19.5127	22.4764
P35276	Rab3d	20.1877	18.7221	21.8561	21.8046	22.0013	21.6364
Q8VI95	Oas1d	21.1417	19.1582	23.6964	21.0847	20.4593	20.5893
O55226	Chad	21.5335	22.1071	22.6125	22.3067	18.5555	18.944
Q9WTX7	Fhl5	16.2843	22.8933	23.4396	20.0742	20.0788	23.0767
Q4KUS2	Unc13a	18.0134	21.7211	21.0183	21.8201	21.5477	21.4612
O55128	Sap18	22.0158	22.125	20.9298	21.2166	19.4728	19.7899
P62315	Snrpd1	21.3035	21.5125	20.9787	19.7073	20.6756	21.3186
Q9DAU1	Cnpy3	21.1085	20.752	19.4385	22.3322	20.9061	20.9393
Q811Q9	Pcyt1b	20.8695	21.926	20.7999	20.7501	20.8039	20.2931
P03888	Mtnd1	19.7518	19.8669	21.0703	21.2177	23.3997	20.0906
Q32MW3	Acot10	18.555	24.0677	21.37	21.051	20.3802	19.9516
Q8BK72	Mrps27	21.463	21.6919	21.5069	20.5415	17.5612	22.5951
Q69ZS0	Pdzrn3	20.3208	21.9084	21.9005	21.8564	20.0126	19.1188
Q80ZN9	Cox6b2	21.7146	21.0578	21.7883	20.2708	19.8876	20.3519
Q7TSH2	Phkb	23.9657	18.0182	23.7352	18.6422	16.6864	23.7861
Q8R242	Ctbs	17.9659	21.3832	21.9853	21.9041	21.3544	20.2396
Q9Z2K1	Krt16	20.5007	20.1835	20.2382	23.1908	20.1495	20.514
Q61559	Fcgrt	20.939	20.9132	21.1631	20.5952	20.5207	20.6359
P58137	Acot8	19.9705	19.7106	21.3918	21.1701	21.2861	21.2213
P56677	St14	23.2772	23.3316	20.9196	21.0275	17.4519	18.6276
Q9QZS5	Sgk2	20.5629	20.984	20.8385	21.3265	20.4305	20.4426
P59108	Cpne2	21.2813	20.2355	20.6403	21.0515	20.6931	20.6368
P63268	Actg2	19.0155	19.3762	20.8501	20.9758	22.1925	22.0502
P47964	Rpl36	19.2573	16.0807	20.1738	20.4549	24.1895	24.1613
Q9JI75	Nqo2	19.9576	19.4507	21.1728	22.111	21.3145	20.2919
A2ARA8	Itga8	20.6242	20.681	20.8027	20.9318	20.6149	20.5797
O55017	Cacna1b	19.6651	21.6282	20.8967	20.9596	20.7043	20.2653
O88958	Gnpda1	19.9949	20.9549	19.2964	20.5582	21.0176	22.2673
Q8R0K2	Trim31	20.6398	19.6371	21.1414	21.5637	20.0273	20.9901
P97364	Sephs2	21.933	21.0977	20.8202	19.302	20.3749	20.4442
P25785	Timp2	21.2781	20.8094	19.1203	19.6607	20.6823	22.1687
Q148V8	Fam83h	19.7866	21.5065	19.5994	20.5989	21.7041	20.5173
Q9WVA2	Timm8a1	22.3128	19.1285	19.4779	20.2526	21.1786	21.3591
Q9ERR7	Selenof	20.2164	21.3619	19.769	20.6987	21.1474	20.5002
Q9EPR4	Slc23a2	19.9844	20.7164	20.304	20.2306	21.1694	21.2782
Q9CQU3	Rer1	20.9687	20.9861	20.5235	21.2314	19.2113	20.5991
Q9JIQ3	Diablo	21.4393	21.0569	20.8118	21.6751	19.4937	19.0083
P56394	Cox17	20.2827	20.0325	20.3224	20.5056	20.59	21.6624
Q8C3I8	Hgh1	20.5509	21.5732	20.105	20.0025	20.3842	20.7109
P63239	Pcsk1	19.5667	20.4318	21.8139	21.5012	18.628	21.3642
Q3MI48	Jsrp1	22.1357	21.1819	21.1993	15.6386	21.0112	22.0441
Q00899	Yy1	20.2871	20.6266	20.2754	20.8773	20.7593	20.1855
Q9CR86	Carhsp1	20.8132	18.5963	21.421	20.5523	21.0269	20.5829
Q99LH2	Ptdss1	19.3526	20.7443	20.8904	20.7453	20.5948	20.6024
P97363	Sptlc2	21.7664	19.8582	20.1475	20.5058	19.3985	21.2038
Q0P678	Zc3h18	21.4091	20.11	20.2339	20.5955	20.0777	20.4059
O35711	Ppfibp2	20.9055	19.2344	20.5548	20.1872	20.9423	20.946
Q8CCM6	Timm21	19.1028	20.8718	19.7143	20.7303	21.1688	21.1329
Q8BMI4	Gen1	22.4802	22.4826	19.2329	18.5082	20.4438	19.5646
Q99K28	Arfgap2	19.9754	21.6755	21.393	21.4852	20.7877	17.2698
Q03963	Eif2ak2	19.4368	19.2449	20.8282	19.4745	21.5427	21.8833
Q8C650	Septin10	20.1376	19.5614	20.7395	21.2278	20.2918	20.308
Q9DBW3	Natd1	20.7185	20.4536	21.8308	19.2332	20.2116	19.7566
O08689	Mstn	23.0717	19.3464	20.3995	20.5406	19.5674	19.0865
Q80XE1	Ric8b	21.4399	21.429	20.12	19.1347	17.7423	22.1103
Q9R008	Mvk	21.8268	22.217	19.1832	22.2392	14.4072	22.0779
Q6GQW0	Abtb3	21.0296	18.6364	20.6477	20.4853	20.2286	20.6742
Q4KWH5	Plch1	20.1713	19.9569	20.4762	20.6277	20.361	20.0738
P04939	Mup3	17.7936	19.5798	21.8679	21.5628	20.346	20.4594
Q9D898	Arpc5l	20.8756	21.1364	19.9072	20.5029	19.4033	19.7747
P99025	Gchfr	23.0771	18.9105	16.9865	21.8866	19.949	20.7767
Q80X82	Sympk	20.7485	20.1679	20.5201	20.5778	19.5959	19.7967
Q9JK39	Btnl10	19.3086	18.3597	21.0795	20.8927	20.855	20.9042
P22723	Gabrg2	20.8955	20.9967	21.3602	19.8878	19.4622	18.7506
Q6PFR5	Tra2a	21.3599	21.4623	19.9664	18.6758	19.7079	20.1793
Q8K4P0	Wdr33	18.445	21.6788	17.4541	21.2249	21.3739	21.1387
O35936	Alox8	17.8245	19.685	19.3808	19.2484	22.615	22.4899
Q8JZS9	Mrpl48	21.6992	22.6233	19.6065	17.9806	18.2764	21.0228
Q923D4	Sf3b5	20.6669	20.1874	19.531	19.7158	20.5373	20.5662
Q8K0J2	B3gnt7	19.4883	19.5528	21.0428	20.9615	20.0776	20.02
P46656	Fdx1	18.469	21.266	19.3338	16.61	20.3585	24.9936
Q3V4B5	Commd6	20.1848	19.9986	20.4686	20.2849	20.0694	19.9133
P70166	Cpeb1	18.6656	20.8149	21.0383	18.6537	20.9493	20.753
P21844	Cma1	20.4645	19.8176	20.1911	20.0292	20.0073	20.2556
Q62095	Ddx3y	20.2118	20.3076	20.2825	20.3112	20.0921	19.5425
Q80W68	Kirrel1	20.2475	19.8585	21.183	20.9454	19.7485	18.7596
P06342	H2-Ab1	20.0254	20.1372	23.3113	18.99	19.7585	18.4636
Q8VHI3	Pofut2	20.1579	22.336	22.7284	17.796	15.8851	21.7622
Q00915	Rbp1	21.2451	21.2139	18.8975	20.2986	18.556	20.1916
Q8BZX4	Srek1	18.794	20.4801	20.6508	19.7023	19.3751	21.3349
Q9DCT1	Akr1e2	19.1403	17.1593	20.8227	21.061	21.0511	20.993
Q9CZN8	Qrsl1	19.0572	19.1822	20.6708	20.823	20.7003	19.7358
J3QMK6	Aldh3b3	18.2987	16.9449	21.6532	21.6278	20.8014	20.828
Q91WG2	Rabep2	19.6397	20.2547	19.9802	20.1028	19.5805	20.5514
P01844	Iglc2	19.9367	16.6229	19.9421	22.52	20.7012	20.367
Q9CTN5	Six6os1	20.7711	20.9009	20.199	19.1217	18.6175	20.4403
Q6PGA0	Rcor3	20.411	22.9529	18.846	18.0173	19.8524	19.9574
Q9D424	Cabyr	19.7214	19.6855	20.7966	20.2235	19.6009	19.9518
Q8VHC3	Selenom	19.9826	20.034	19.4538	20.0105	20.1342	20.357
Q9CY73	Mrpl44	18.9138	19.4485	21.1533	21.1953	20.6895	18.4907
O88447	Klc1	21.7752	21.3834	19.1134	18.7208	19.4723	19.4258
A2A9C3	Szt2	19.5389	20.291	19.6803	20.4997	19.7917	20.0507
Q61025	Ift20	21.0125	16.774	21.0271	20.1481	20.4612	20.3974
Q9JKN6	Nova1	17.8779	16.2818	21.7363	22.3128	20.755	20.8509
Q91V81	Rbm42	17.9078	20.8951	20.7366	20.6067	19.8336	19.8189
Q8VCC9	Spon1	20.4831	20.5201	20.007	20.1177	21.0748	17.5834
O54929	Wsb2	20.3325	21.6071	20.0619	20.4329	18.626	18.6398
P55821	Stmn2	18.6162	21.7162	17.7795	20.86	21.2533	19.4594
Q63886	Ugt1a1	19.1674	20.3083	20.6031	20.4982	19.6361	19.4646
Q8R307	Vps18	19.024	20.2355	20.3573	20.1392	19.9357	19.9802
Q8N9S3	Ahsa2	18.9991	20.5521	20.6569	19.8254	19.8526	19.7794
A2A8U2	Tmem201	20.8626	19.9112	19.9221	18.1624	17.8818	22.9004
Q8BVG4	Dpp9	19.7555	19.04	19.9437	20.5934	20.155	20.1337
Q62148	Aldh1a2	20.9687	18.4357	19.4357	19.3537	21.2185	20.1928
Q9WTX8	Mad1l1	20.52	19.6964	21.1761	19.1005	19.7646	19.3412
Q9JK92	Hspb8	19.272	19.3911	21.0025	21.2219	18.3844	20.2808
Q3TGF2	Fam107b	21.5754	21.4388	18.5093	19.5675	17.7666	20.5665
Q8R0F9	Sec14l4	18.5532	18.9392	20.5162	20.4853	20.501	20.4226
P09242	Alpl	20.2975	20.055	20.4651	20.0097	19.4334	19.1325
Q91YM2	Arhgap35	19.5665	20.8549	20.3108	20.5673	18.3887	19.6522
Q99JI6	Rap1b	19.3937	19.113	20.7872	20.9861	19.8895	19.0361
Q60856	Oas1b	22.2618	19.5918	20.168	18.7517	18.5508	19.8625
P70444	Bid	19.1875	17.0157	21.0578	20.7575	20.9505	20.1704
Q9CX80	Cygb	20.8127	20.5477	19.2288	20.1825	18.7237	19.6377
P01843		20.6703	20.5851	19.622	19.539	19.3768	19.2028
Q3UHX2	Pdap1	17.3368	19.3363	20.3641	21.002	20.6574	20.2788
Q9DCB8	Isca2	19.5406	19.6264	20.3141	20.3447	19.7837	19.3411
Q9CQ37	Ube2t	19.9059	20.5605	19.6339	19.5107	20.1001	19.2087
Q32LZ8	Pnpla5	20.672	19.4776	19.4073	19.685	18.9987	20.5764
Q05020	Apoc2	18.5962	19.9237	21.709	20.8449	18.9824	18.7116
O35730	Ring1	20.9217	17.8872	19.977	20.0882	19.1087	20.735
Q5XPI3	Rnf123	20.0839	20.707	20.0733	19.0101	19.418	19.4202
P51658	Hsd17b2	20.4213	22.3398	19.1605	18.9613	19.0158	18.7964
Q9JKX6	Nudt5	20.5531	20.5327	19.7894	21.6726	17.9129	18.2235
Q8N7N6	Traf3ip2	19.4482	20.1482	18.5173	20.5842	20.1951	19.7468
Q91WD9	Scgn	19.354	19.7848	20.0059	20.3848	18.7175	20.3873
Q8R5A6	Tbc1d22a	17.9037	23.3042	19.4434	19.0679	17.175	21.7188
Q9D7M8	Polr2d	18.4689	19.9647	20.3931	20.3663	19.4951	19.8923
Q07813	Bax	20.4447	20.3013	19.1538	18.3895	19.7619	20.4857
Q6NXH9	Krt73	20.5989	20.2536	20.7951	20.0753	18.6734	18.116
Q9WVE0	Aicda	21.0452	20.5697	17.5081	18.4916	20.8349	20.0421
P11032	Gzma	22.8064	19.849	19.6084	19.3045	20.4116	16.4961
O35855	Bcat2	20.2495	18.3091	20.1165	20.57	20.2829	18.9345
Q8K012	Fnbp1l	20.6443	19.5254	22.4898	16.8559	19.7917	19.1485
Q9CR26	Vta1	18.8246	20.9142	19.1582	19.6309	19.4694	20.4286
P0C027	Nudt10	20.6552	15.7788	21.4499	21.7046	18.4613	20.3695
P85094	Isoc2a	18.4852	19.0484	20.2518	20.0813	20.2895	20.2279
Q6P6L0	Filip1l	20.075	19.0257	19.3811	20.1025	19.3544	20.3549
Q5DTT3	Tasor2	19.18	18.8239	20.4965	19.1955	20.4069	20.1349
O54818	Tpd52l1	18.1198	17.4548	19.3887	21.0885	21.0246	21.1588
Q02596	Glycam1	19.3899	20.4433	19.377	20.129	19.4567	19.3411
Q9ESK9	Rb1cc1	18.7773	18.906	20.5168	21.2448	19.2692	19.3565
Q9EP89	Lactb	20.9279	20.6169	19.1761	19.5791	18.6306	19.139
Q9R1C0	Taf7	21.2979	21.1977	18.3359	19.8631	18.4086	18.9377
Q9WUD8	Faim	19.3637	19.622	19.9299	19.5118	20.4595	19.1395
E9Q1U1	Ccdc171	19.4063	19.599	20.965	19.5072	19.1514	19.3634
Q8BVD5	Mpp7	18.8558	17.3674	20.8099	20.8314	20.032	20.0615
O09165	Casq1	19.5286	19.3686	19.772	19.4701	18.7392	20.9847
Q91YN5	Uap1	20.333	19.1836	19.3419	19.4013	19.466	20.1355
Q8BFS6	Cpped1	16.9032	20.3317	19.7143	20.1099	19.8201	20.9705
Q9DCD2	Xab2	19.5609	20.0957	19.4267	19.8334	19.7675	19.1537
P51880	Fabp7	16.8156	16.6125	21.2361	21.1178	20.915	21.0562
Q99K70	Rragc	20.3687	20.2508	19.3017	18.8815	19.6533	19.281
P59326	Ythdf1	19.5185	19.1316	18.8775	20.579	19.8886	19.6886
Q8VIG3	Rsph1	19.6685	20.1346	19.6398	19.753	20.1572	18.3267
Q8BK30	Ndufv3	19.3625	18.1476	20.2439	19.9494	19.5336	20.4358
Q9DCF9	Ssr3	16.4409	19.6245	21.6729	21.0354	19.6755	19.2234
P97298	Serpinf1	21.6198	22.6454	17.527	18.3155	18.5357	18.8518
Q99JT9	Adi1	17.4902	20.4407	21.1802	20.342	21.388	16.5168
Q91Z98	Chil4	20.9802	20.0784	18.5829	19.5196	18.9263	19.267
P08905	Lyz2	17.4985	18.802	20.1596	21.5066	19.1539	20.2331
P70261	Pald1	20.0614	18.2834	18.5763	19.8555	20.444	20.1327
Q9QYA2	Tomm40	19.723	20.4367	19.1361	20.4766	20.4062	17.1065
Q9D903	Ebna1bp2	18.0506	20.595	20.5565	19.5783	18.8132	19.6287
Q9R1W5	Calcrl	19.7186	19.7737	18.3888	20.6414	19.2995	19.3744
Q64318	Zeb1	21.0887	20.4619	18.2776	18.4187	18.234	20.7003
Q9CPX7	Mrps16	18.357	19.15	20.9694	16.5154	22.3519	19.7635
Q14AT5	Ano7	18.6249	19.1125	19.2335	20.7906	19.4291	19.8931
Q9DBZ1	Ikbip	20.0971	17.6445	23.1387	21.0564	18.5105	16.6253
Q9Z2Z9	Gfpt2	18.8824	18.9179	20.397	20.8119	20.2473	17.8071
Q91V57	Chn1	19.6835	21.3921	21.2119	19.4659	17.934	17.3747
Q7TSE6	Stk38l	19.8373	19.2337	19.755	19.644	18.4434	20.12
Q62074	Prkci	21.9273	18.5186	22.2855	18.7077	17.9187	17.6617
Q91WD0	Gpr108	19.8205	16.4146	19.9822	20.3301	19.9768	20.4928
P61514	Rpl37a	20.4159	20.0006	19.7638	19.4308	18.8105	18.5561
Q9D2R0	Aacs	19.6238	19.3517	20.0612	19.4825	19.2665	19.1638
Q8VE38	Oxnad1	20.2774	19.4256	19.3574	19.736	18.2983	19.729
Q3UGR5	Hdhd2	18.4585	18.9095	19.0983	20.0695	20.024	20.1308
Q61334	Bcap29	19.9687	19.5436	19.9142	21.0941	18.5964	17.5188
Q8JZZ7	Adgrl2	22.6635	19.9448	19.1994	18.603	17.5003	18.7081
Q91Z46	Dusp7	19.5524	19.6708	17.6775	17.8851	21.1588	20.6619
Q9QY93	Dctpp1	21.7108	15.6642	20.9718	19.1335	19.1628	19.9473
Q8R2Z5	Vwa1	18.6643	18.8484	20.5627	18.6811	19.3516	20.4568
Q505D1	Ankrd28	20.6293	19.9053	19.5712	18.8713	18.9704	18.6109
O35405	Pld3	21.2163	21.8815	17.6484	17.2234	20.0758	18.4577
B1AXD8	Akirin2	20.2228	19.6508	16.7394	19.1738	20.2682	20.4432
Q8BHA3	Dtd2	19.1557	20.0877	20.0737	18.4612	19.6369	19.08
Q99LI8	Hgs	19.8716	20.9286	19.7852	18.5938	18.4726	18.836
P25799	Nfkb1	19.3073	18.2125	21.8504	21.5252	17.809	17.7803
Q61268	Apoc4	19.2002	22.2014	20.9936	16.6471	16.7369	20.6897
Q921Y2	Imp3	19.0354	19.0444	20.7606	17.0381	21.3978	19.1774
A2AKX3	Setx	18.4735	19.9117	20.0888	19.0011	19.6674	19.297
Q8BGB8	Coq4	19.9334	16.7211	20.9724	20.5023	18.2778	20.0016
O88962	Cyp8b1	20.4598	20.6777	19.2159	19.7959	17.5414	18.7122
Q9QYF9	Ndrg3	17.6036	16.7827	20.3125	21.8268	20.1509	19.6911
Q9D7G0	Prps1	18.4999	17.9869	20.1378	19.8759	19.6256	20.2186
E9Q286	Ice1	18.5158	18.5584	19.4382	19.5393	20.8698	19.3764
Q8R104	Sirt3	17.6541	21.7671	19.5679	18.8948	18.8489	19.5223
P61329	Fgf12	19.4829	17.5224	19.9801	18.0058	18.7875	22.4589
Q3SXD3	Hddc2	18.3442	19.3544	19.1726	20.307	18.9589	20.0582
Q9QWV9	Ccnt1	17.2852	22.1395	20.1731	20.0386	18.4257	18.0911
P06795	Abcb1b	20.0844	17.117	20.1741	20.0661	19.3508	19.3554
Q8K3A0	Hscb	19.2754	19.4065	19.3016	20.1283	19.4433	18.4838
Q9JIY5	Htra2	18.0791	19.1636	20.2022	19.7663	19.3645	19.3169
Q9D8Z2	Triap1	20.2626	20.182	19.4767	19.7609	20.4735	15.7364
P15119	Mcpt2	20.7579	19.6921	19.9354	20.7308	15.386	19.3803
Q91WM2	Hdhd5	19.9361	17.0448	19.8519	23.0204	17.8336	18.1503
O88630	Gosr1	21.3803	21.525	17.4461	20.2788	18.6925	16.493
P63321	Rala	18.2844	19.3654	18.5463	20.2368	19.697	19.6749
P01901	H2-K1	21.6278	20.144	17.2689	19.4351	18.5284	18.7933
Q5XG71	Utp20	19.5524	19.0326	19.0532	18.538	17.7236	21.8696
P04249	MB	20.2045	19.5012	17.4095	19.5031	17.0908	22.0188
Q9CWU0	Tdrd12	21.4278	20.3593	18.1693	18.7879	18.0118	18.9482
P01787		20.6234	20.5313	19.785	19.4842	18.6254	16.6196
Q8R5L3	Vps39	19.4001	19.129	19.9293	19.467	18.4077	19.3227
Q9Z2Y3	Homer1	17.8483	21.7885	20.7389	18.6954	17.6788	18.9037
Q9DBU0	Tm9sf1	22.059	22.0477	19.6896	17.8185	17.0913	16.9402
Q9D6U8	Fam162a	19.7919	18.71	20.3998	19.6462	17.8887	19.2069
Q8R080	Gtse1	19.6296	19.3504	23.8233	24.0323	12.6032	16.1827
Q9EQW7	Kif13a	18.0025	17.84	19.2349	19.9488	20.3258	20.2225
Q8VDQ9	Kri1	18.6712	21.1672	19.7482	19.0842	17.5164	19.2398
F2Z472	Svs3a	15.5183	16.1688	20.8634	21.9758	21.4104	19.4596
P05132	Prkaca	20.5911	21.6215	18.5206	18.524	18.1885	17.7788
Q91X20	Ash2l	19.6531	16.5253	19.6363	20.8088	19.5226	19.0776
Q9D1K2	Atp6v1f	21.0996	20.2312	16.9527	19.7414	18.0072	19.1848
P09581	Csf1r	20.3633	20.4106	18.7132	19.1592	18.7778	17.7746
P27005	S100a8	17.3116	21.5175	20.2168	20.2169	19.085	16.8428
Q9D1N4	Mymk	19.8137	15.4326	20.249	20.306	19.6887	19.7003
Q9CRC9	Gnpda2	19.2844	20.0664	19.5889	19.0283	17.3186	19.8717
Q6QI06	Rictor	18.1794	17.834	19.8583	19.1854	20.0961	19.9845
Q3TBT3	Sting1	22.2469	20.311	19.7234	18.4623	16.3144	18.0466
Q9JHP7	Poglut2	18.8531	18.3663	20.4433	19.4653	18.9346	18.9579
Q7TMQ7	Wdr91	18.7463	19.0055	19.5195	18.4593	19.4645	19.7336
Q9Z0Y1	Dctn3	18.4155	18.7885	19.637	19.7415	18.8146	19.5248
Q8R1G6	Pdlim2	19.2024	19.4338	20.067	19.2219	18.3231	18.6279
Q78JE5	Fbxo22	16.2287	18.0239	20.8103	21.5384	18.581	19.6675
Q8VC98	Plekha4	19.0493	18.9962	19.6346	18.6317	19.3333	19.1929
Q8QZR4	Oaf	19.5255	18.8544	17.9268	20.9077	18.5632	19.0237
Q69ZW3	Ehbp1	19.6317	20.4427	19.2488	19.3626	16.6401	19.4618
Q5SUC9	Sco1	18.4905	19.9675	20.0558	18.6087	18.8312	18.8183
Q6PA06	Atl2	18.0276	20.2655	18.7664	19.0904	20.9652	17.6458
P55097	Ctsk	19.2273	19.2283	18.4786	20.0675	18.7344	18.9659
Q61686	Cbx5	19.5481	20.1892	21.47	14.7985	19.5915	19.0964
Q8VHK5	Mlc1	19.6594	19.7441	18.7162	18.8668	18.7737	18.9326
Q6TEK5	Vkorc1l1	19.4652	19.3852	20.5143	20.1732	17.7494	17.3989
P49070	Camlg	19.993	19.9178	17.9606	19.3665	19.1145	18.2999
Q9JJV4	Cacng4	21.0786	18.6317	18.8538	20.0422	17.8111	18.1684
Q61235	Sntb2	20.1834	20.2487	19.0235	18.9422	17.9969	18.1613
Q8C561	Lmbrd2	21.1593	21.0194	18.9685	19.3936	18.8174	15.1899
Q61999	Odf1	17.8609	20.754	19.6198	20.5364	17.8569	17.9101
P70248	Myo1f	19.8943	19.2633	19.8416	19.981	17.0456	18.4499
Q9JJL3	Slco1b2	21.1123	18.6239	17.6333	18.9579	19.229	18.9185
P20612	Gnat1	15.7971	19.0229	20.0108	19.6101	19.4502	20.5782
Q8C0Z1	Fam234a	18.6423	20.3354	19.4066	18.1597	19.0642	18.8579
Q9CWD3	Nudt17	18.0024	20.3153	18.8782	18.9062	20.1136	18.2485
Q9EP75	Cyp4f14	18.2551	19.9091	18.9748	19.1617	19.4624	18.634
P48999	Alox5	20.6388	21.0676	18.2185	16.7828	20.4002	17.279
Q8BRK9	Man2a2	19.9845	20.2831	19.3378	18.7817	17.8366	18.0584
Q9ERT9	Ppp1r1a	20.9117	19.4423	15.4871	20.2218	19.6901	18.4886
Q3UIL6	Plekha7	18.7245	18.5853	18.2901	19.2254	19.7877	19.6172
Q8BWP5	Ttpa	20.9952	20.9047	19.3682	16.0148	19.2668	17.6612
Q9R078	Prkab1	19.481	20.1201	17.6194	20.2277	18.632	18.1274
O35386	Phyh	20.5567	19.7538	19.6643	18.7005	17.2663	18.2467
P50171	Hsd17b8	18.1052	17.5293	19.9088	21.1022	18.6908	18.7578
Q6NSW3	Sphkap	20.0962	20.0928	19.8229	18.2475	18.3035	17.5161
Q9R226	Khdrbs3	19.9112	19.1167	16.5438	19.2422	19.9958	19.2664
Q9R1S7	Abcc6	19.167	18.491	19.0133	18.712	19.9743	18.6684
P70375	F7	20.0078	19.7671	19.0251	18.2186	18.308	18.6376
Q6ZPU9	Kifbp	19.4143	18.9107	18.9759	19.1975	19.6735	17.7752
Q99K10	Nlgn1	19.7576	19.7804	19.2507	18.2823	18.6177	18.2449
Q8BRK8	Prkaa2	20.4715	20.8462	17.8734	19.7153	19.1497	15.8383
Q9CWU6	Uqcc1	19.3049	19.4447	18.0268	19.1293	19.5425	18.4376
O55074	Akap7	20.4109	20.991	16.3807	20.6943	17.4581	17.939
Q8C4Y3	Nelfb	20.1501	18.3521	19.7558	18.5426	18.0398	19.0074
Q9CQR6	Ppp6c	19.0583	20.8344	18.1143	17.4127	18.6179	19.7922
Q61735	Cd47	18.5902	19.4001	18.6984	18.4114	19.0664	19.5951
Q61362	Chi3l1	19.5356	19.6546	19.0194	19.8004	17.8679	17.874
Q61885	Mog	19.7439	19.4993	16.6783	19.7394	19.757	18.1906
Q9CPX6	Atg3	18.6875	19.1607	18.6879	19.968	17.8996	19.1599
Q80W21	Gstm7	21.1024	21.0594	17.2713	21.1519	17.1223	15.8472
Q4VAA2	Cdv3	18.02	19.7539	18.6623	19.6261	18.2372	19.2157
C0HKD8	Mfap1a	20.5846	19.8122	18.5189	17.6341	18.7547	18.2102
O88673	Dgka	20.0322	19.532	18.0044	17.3452	18.7749	19.7666
O88898	Tp63	18.6715	19.9257	17.9407	20.1598	17.3735	19.2873
Q8BZ05	Arap2	19.1577	19.3492	19.0989	19.2418	18.2969	18.2123
Q8CI95	Osbpl11	17.8941	18.3684	19.9704	18.6	19.2852	19.2129
Q01755	Tcp11	21.596	19.515	17.9761	18.2436	17.9114	18.0781
P60762	Morf4l1	21.1084	17.9974	18.8304	19.2485	17.6314	18.4691
Q8K0H1	Slc47a1	18.3306	17.4576	21.3793	16.0761	18.3316	21.6557
Q8K268	Abcf3	19.7596	16.6932	19.2218	19.1592	17.8497	20.4768
Q9CV28	Mindy3	17.5562	18.8811	19.1347	19.0894	19.4797	18.9805
P97411	Ica1	20.0783	19.6742	18.9245	16.9856	19.0325	18.3768
Q9QUR7	Pin1	19.623	21.4159	18.747	15.756	18.5605	18.9532
Q9R0M5	Tpk1	18.6655	19.2857	17.4918	19.9465	20.1313	17.4951
P14429	H2-Q7	19.9075	18.7338	17.8661	19.2037	18.8378	18.4471
P16381	D1Pas1	21.352	21.3093	17.5451	18.3656	16.9543	17.467
Q8BYL4	Yars2	19.1494	19.397	19.2452	18.8236	17.6571	18.6899
O35969	Gamt	19.5767	18.4745	18.5581	19.7841	18.1871	18.3391
Q8VE47	Uba5	15.5106	22.3776	19.6202	17.1668	18.3394	19.8422
Q3UDK1	Trafd1	20.3416	18.9633	17.9803	18.254	19.1301	18.1519
Q8VC19	Alas1	17.995	18.5027	19.7795	19.6336	19.5691	17.3214
O88455	Dhcr7	19.7685	20.4284	19.3478	19.478	18.5129	15.2384
Q8BHE3	Atcay	15.405	19.7184	19.0622	19.9326	19.6034	18.9515
A2AQ07	Tubb1	18.8371	18.5286	18.7447	19.838	19.3163	17.3405
O35608	Angpt2	17.5002	20.6419	21.3011	16.9655	17.4021	18.6551
Q8CDM8	Fhip2a	21.8621	21.8708	18.9353	18.0624	14.9366	16.7987
Q80XD8	Prap1	18.4942	18.7363	18.962	19.3625	19.581	17.3115
Q9Z2G9	Htatip2	16.7046	19.2861	22.3452	14.4468	19.6398	19.9886
P36993	Ppm1b	18.2465	17.6948	19.1774	19.6401	18.1848	19.4255
G5E897	Poglut3	19.1209	18.3265	18.3082	19.3539	20.3703	16.7847
Q8C9A2	Endov	17.7469	18.4142	20.8121	20.4643	17.1515	17.6676
Q5HZG4	Taf3	19.6766	19.3853	18.5251	17.9286	17.0923	19.5305
P97399	Dspp	17.1295	18.261	18.8404	19.0731	19.8848	18.9324
Q8BG92	Clvs2	19.5211	18.3358	18.9847	18.8703	18.4074	17.9889
Q9R0R1	Meltf	18.4808	19.119	18.541	18.2699	18.9176	18.7624
Q8VCN9	Tbcc	18.6896	18.6219	19.6337	18.6329	18.4871	18.0088
Q3UFS0	Zyg11b	19.37	18.0981	18.8253	18.2066	18.5919	18.9789
O55060	Tpmt	15.6483	17.4611	21.2492	19.306	18.9538	19.4421
Q5SVL6	Rap1gap2	21.0027	18.8102	15.3754	18.6421	18.9127	19.3106
O88561	Slc27a3	18.2329	19.0506	17.0688	16.4799	20.645	20.5753
Q920A7	Afg3l1	21.8412	19.1053	19.4333	17.1079	16.9932	17.557
P12849	Prkar1b	17.2128	16.4933	20.7439	20.7534	18.7971	17.9898
Q80YS6	Afap1	19.7582	20.2039	20.1733	15.7442	18.4077	17.6735
P49452	Cenpc	19.52	18.6083	19.8124	17.5577	17.7963	18.64
Q497I4	Krt35	18.7082	15.7218	18.7523	22.7114	18.0627	17.9739
Q91WP0	Masp2	17.881	18.9964	17.8598	18.4774	19.4595	19.2207
O35379	Abcc1	16.601	18.2809	19.545	20.012	18.4638	18.9892
Q6NXK2	Znf532	19.3642	17.2727	20.6595	20.4138	16.9027	17.1927
Q2NL51	Gsk3a	17.4449	19.6563	16.9019	19.4278	18.3245	20.0486
Q9QZF2	Gpc1	19.1494	18.8938	19.3046	17.5179	17.5716	19.3595
Q8VHK1	Caskin2	19.096	19.5758	18.5071	15.7842	19.2794	19.5325
Q61414	Krt15	16.8283	16.4081	19.5612	19.706	19.3782	19.892
Q8BJ34	Marf1	19.371	19.1255	17.019	17.7027	19.247	19.2903
Q80XS6	Samd4b	19.6872	19.5341	18.0894	17.3492	17.6617	19.4272
Q64323	Piga	17.1047	21.2865	19.1206	18.4765	17.8944	17.8341
Q8R5A3	Apbb1ip	19.4888	17.636	19.1393	19.816	18.0374	17.5883
P70303	Ctps2	19.282	14.3834	19.9049	19.1056	19.9604	19.0664
P0C5E4	Ptprq	16.2505	21.0402	18.0952	19.3224	17.1123	19.8635
P26011	Itgb7	17.136	21.495	16.2729	18.8646	19.64	18.2602
Q9ESC8	Aff4	17.6377	18.2934	19.1218	19.1492	18.8343	18.5999
Q9ESJ0	Xpo4	17.2704	19.0062	18.4429	18.4485	19.585	18.8428
Q64374	Rgn	19.4669	19.2082	15.2269	19.5423	18.8089	19.3282
Q9D287	Bcas2	18.7195	19.428	18.9951	16.8911	18.6074	18.8519
Q9Z0E0	Ncdn	17.5363	18.8411	20.5173	16.7178	18.9054	18.971
Q80WS3	Fbll1	18.6685	22.8236	17.6908	17.3907	17.4491	17.4275
Q9JJG0	Tacc2	20.5034	18.5946	19.0972	17.9866	16.9966	18.2421
Q69ZF3	Gba2	18.3826	18.5925	20.3262	18.8733	17.2742	17.955
P63042	Stmn4	19.0182	19.1343	18.3864	19.299	18.0686	17.3896
P70295	Aup1	18.9386	17.1553	22.3181	16.1032	18.3342	18.4258
Q68FD9	Kiaa1549	18.0123	17.9927	19.2658	19.5592	18.0092	18.4045
Q80T21	Adamtsl4	19.3611	19.0984	18.2147	18.2289	18.1992	18.0705
Q9JKF7	Mrpl39	19.1626	18.8608	17.2242	17.7082	19.586	18.5697
Q3TKY6	Cwc27	15.8301	16.9542	16.1276	20.4694	22.419	19.3083
Q925J9	Med1	18.2585	19.0453	18.8669	19.154	17.6266	18.1231
Q9CZX7	Pip4p2	21.5158	18.1182	20.0877	17.5359	15.1348	18.6678
A1L317	Krt24	16.6542	16.41	19.5095	20.2698	19.0727	19.0923
P03893	mt-Nd2	18.1104	18.6211	17.7615	18.2293	18.7494	19.5116
Q32MG2	Cby2	18.551	19.4263	18.3298	21.2786	18.9045	14.4791
Q8CI32	Bag5	20.3229	17.6423	20.1604	17.197	19.1121	16.518
Q64462	Cyp4b1	18.5221	18.2437	17.7796	18.8719	18.7819	18.7242
P00015	Cyct	15.8839	18.4134	17.4007	18.7538	19.9731	20.3589
Q3UFM5	Nom1	18.5375	18.2893	20.4023	19.4969	16.6772	17.3425
Q9D5T0	Atad1	19.6884	19.4261	17.7154	17.4734	18.1502	18.261
Q6PDM1	Msl1	20.258	19.0729	18.7429	17.703	16.7825	18.102
D3Z750	Mroh2a	18.1037	17.3604	19.6211	19.2997	18.4938	17.7681
Q9CRC8	Lrrc40	19.3718	17.0902	20.6684	18.1202	17.1146	18.2396
Q921V7	Slc44a3	18.4653	18.5218	19.888	18.7517	18.3963	16.5353
Q64481	Cyp3a16	18.8311	19.2738	18.104	18.2342	17.6764	18.4323
Q9ESF1	Otof	19.5427	19.4624	19.4037	17.9127	17.4257	16.7496
P80560	Ptprn2	18.2004	18.0112	18.1479	19.4382	18.3307	18.3384
Q9QXW9	Slc7a8	17.916	17.5745	19.5151	19.7185	18.0393	17.6166
Q9WV76	Ap4b1	18.6523	17.7411	18.2988	18.7761	18.0198	18.8607
Q9WTS2	Fut8	14.9647	14.9131	20.4146	21.8326	20.2564	17.9063
Q8BGX0	Trim23	20.1181	17.9241	18.8875	16.6793	17.556	18.934
Q8CFI0	Nedd4l	18.2931	17.185	19.2001	19.4916	18.0358	17.8894
Q91VE6	Nifk	19.9343	19.9034	17.295	20.5132	15.2421	17.2063
P70169	Doc2b	18.5491	18.544	17.5444	19.538	18.1614	17.7518
Q6P3A8	Bckdhb	16.4465	19.0313	18.0075	19.0244	16.9735	20.5496
O88451	Rdh7	19.4923	17.6137	16.6998	16.3627	19.5592	20.3039
Q3UZZ4	Olfm4	17.8601	17.9072	19.0543	18.9863	16.8181	19.3763
O35316	Slc6a6	19.1263	18.8526	17.467	17.8078	17.9623	18.7718
Q5XJY4	Parl	19.8458	14.8025	19.9046	20.7387	17.1189	17.5327
Q80U04	Pja2	18.3333	17.3915	20.3324	20.4666	17.3623	16.0523
P57716	Ncstn	21.2154	18.1068	20.5871	17.4624	14.4955	18.0709
Q8C1Y8	Ccz1	19.3758	19.4038	20.3815	16.7015	16.4682	17.6008
Q9CWE0	Mtfr1l	17.9969	17.1716	21.2527	16.7911	17.8931	18.8036
Q7TQD2	Tppp	20.8573	18.3595	17.6637	17.5039	17.2978	18.2236
Q6QD59	Bnip1	19.1818	18.6861	19.2015	15.04	18.8654	18.8476
Q80TP3	Ubr5	19.9831	19.4267	19.3317	16.9109	15.9796	18.12
Q99M73	Krt84	18.8894	17.1227	19.2598	19.355	16.5954	18.5192
Q80U40	Rimbp2	16.3269	16.904	19.767	19.7044	18.3361	18.6965
Q8BL48	Unk	20.5624	19.7049	18.5739	15.7453	16.3906	18.7198
Q9R117	Tyk2	20.3956	17.5034	18.1068	18.1764	17.6695	17.8163
Q3TZ89	Sec31b	17.3845	17.4173	19.1528	19.4587	17.9748	18.1847
Q5SXJ3	Brip1	19.0697	17.7706	17.9638	18.4802	18.0418	18.2236
Q8K296	Mtmr3	20.8857	19.2548	18.9261	16.5978	16.2436	17.6152
Q99NF1	Bco2	16.2241	17.1173	19.5798	19.5102	18.7887	18.2078
P43247	Msh2	20.4681	17.8497	17.9211	18.0243	18.166	16.9796
Q8K358	Pigu	16.9225	21.238	20.3279	18.3357	14.4409	18.1318
Q03350	Thbs2	19.5511	18.944	18.4043	16.023	19.0332	17.437
Q62504	Spen	18.0984	18.1402	18.2719	17.8761	18.5908	18.3937
Q8JZZ0	Ugt3a2	19.8884	15.783	18.7741	19.5183	16.46	18.9316
Q8BL65	Ablim2	16.8563	19.0188	17.7205	19.6063	18.2817	17.8645
Q8CBE3	Wdr37	20.0863	18.4447	18.7512	18.8828	17.7449	15.4159
O35902	Dsg3	18.733	19.7427	16.8033	18.5448	16.6378	18.8352
Q69ZS7	Hbs1l	18.7946	18.8943	18.3469	17.3578	18.301	17.4509
Q8BGT9	Galnt12	16.1923	19.3618	19.0242	20.028	18.7355	15.8034
Q61625	Grid2	18.3708	18.9798	17.9831	18.7935	17.5579	17.4185
Q9DCZ1	Gmpr	16.5781	20.4465	20.3444	17.4354	17.2147	17.0672
Q8CCJ4	Amer2	19.7041	19.1179	17.7356	17.4464	19.3894	15.6887
Q71M36	Cspg5	18.3809	18.8809	18.6313	18.9119	18.2972	15.9481
Q3U5Q7	Cmpk2	21.3504	18.6452	18.4116	17.343	14.5623	18.6911
Q920F6	Smc1b	17.9285	18.4589	18.0298	18.0279	17.8368	18.7052
O54991	Cntnap1	19.5387	14.2501	18.4926	19.5171	19.3738	17.8108
B2RU80	Ptprb	15.7767	13.225	20.3596	20.3596	18.4469	20.7769
O88874	Ccnk	17.977	17.5748	20.9135	16.1178	18.7332	17.621
O70496	Clcn7	13.4134	16.1438	19.9356	19.9075	19.8685	19.6433
Q62356	Fstl1	17.7767	20.1079	18.6212	18.8127	17.7526	15.8273
Q5QNQ6	Osbp2	15.326	18.9745	18.0425	19.0805	18.6403	18.7666
Q9D7J4	Cox20	15.8683	18.6188	17.2227	18.9328	18.7382	19.3904
O88485	Dync1i1	18.1088	18.0893	14.7034	16.1927	20.7976	20.8508
O89050	Mkln1	20.0406	20.1649	19.8266	16.0841	18.3307	14.2795
Q9CQF4	Mtres1	17.9696	17.973	18.9627	17.4985	19.2074	17.0488
Q0VBM2	Fam83b	17.1855	16.5245	19.4349	17.9377	18.7046	18.8328
Q60866	Pter	18.8414	19.7553	16.6567	20.1608	16.1926	16.9541
A2A8L5	Ptprf	16.8168	17.5767	18.5579	18.7899	20.6214	16.177
P56654	Cyp2c37	17.9232	18.5401	20.8751	18.3323	15.1438	17.6943
Q66JS6	Eif3j2	19.0182	18.0221	17.2111	18.5552	17.9519	17.7344
Q5SUE8	Ankrd40	18.85	18.7196	18.1789	18.2888	15.6218	18.6723
Q9WVD4	Clcn5	15.987	18.0912	18.8224	18.6766	18.2863	18.4163
Q3UHL1	Camkv	18.7642	18.4413	18.1901	18.3206	17.7944	16.7394
P83093	Stim2	19.2678	18.7382	15.2001	19.7223	19.1689	16.151
Q9EPJ9	Arfgap1	18.176	18.1743	17.9155	16.811	17.695	19.4703
Q8BXA5	Clptm1l	17.7908	17.2042	17.1641	18.3683	18.7821	18.8211
Q8R3G1	Ppp1r8	18.1279	17.8502	19.2665	16.5947	18.5855	17.664
Q8VCH5	Rabepk	21.4165	18.6315	16.4486	20.2606	14.6038	16.6717
Q99JF5	Mvd	17.7985	17.5985	17.6698	17.3367	19.2554	18.3535
O08901	Bub1	18.0226	19.6007	17.6225	16.4223	18.0133	18.3067
Q8BX94	Osbpl2	19.1775	18.3137	17.4902	16.47	18.1721	18.321
P28704	Rxrb	19.2949	18.4659	18.2568	17.3234	16.9963	17.5008
Q9R0Q1	Sytl4	18.2242	18.3145	18.3857	17.4078	17.5476	17.9272
Q8BZ25	Ankk1	17.4844	19.6784	18.5265	14.8568	18.145	18.9931
Q9EPW0	Inpp4a	20.0894	19.8156	18.6422	14.8828	19.0695	15.1742
Q3TLP5	Echdc2	16.481	19.023	20.4627	20.3879	13.6985	17.6089
Q8K2Q7	Brox	17.6038	17.9736	17.8184	18.8963	17.5595	17.74
B0F2B4	Nlgn4l	20.9887	15.3956	18.6899	16.4902	17.8236	18.1844
Q9WU40	Lemd3	19.9262	19.9192	17.8492	17.436	16.225	16.1771
Q99JY3	Gimap4	17.7015	17.2374	18.5183	18.2658	18.357	17.414
Q8C804	Spice1	18.768	18.2592	16.1272	19.1305	17.8665	17.2765
Q9DBS8	Poc5	18.2513	17.6722	14.6953	18.8115	18.4443	19.4468
Q8BYR5	Cadps2	18.1066	17.9904	19.0224	18.2889	16.5447	17.3436
Q5PRF0	Heatr5a	16.1336	18.7807	18.4009	18.1193	17.5356	18.3022
Q9CWU2	Zdhhc13	19.3721	18.8078	18.6158	17.8369	14.2762	18.3167
Q91VH6	Memo1	17.9483	18.6775	17.3142	16.632	17.6043	19.0456
Q499X9	Mars2	17.9517	18.4466	18.2492	17.743	17.4492	17.2958
Q8BLJ3	Plcxd3	18.4551	18.6854	17.3355	16.9156	17.8213	17.8894
Q8BWZ3	Naa25	17.858	12.2762	19.429	19.6749	20.2382	17.5896
Q8CE96	Trmt6	17.944	17.8087	18.2162	18.1826	18.4196	16.3302
P97457	Myl11	19.4901	18.8287	14.891	15.3951	18.1926	20.0222
Q9JIH2	Nup50	14.8735	18.3597	18.2334	18.9936	16.6937	19.6461
Q9WVM3	Anapc7	15.5369	18.4458	19.6359	17.2761	18.3287	17.5677
Q8CGK7	Gnal	18.1787	19.1985	16.7679	16.6793	16.9668	18.9562
Q8BHC9	Fut11	16.9042	16.5866	17.3803	19.8828	17.9884	18.0037
P16388	Kcna1	17.3975	20.4745	17.9355	17.0958	16.7901	17.0406
Q5SV80	Myo19	17.6627	18.9656	17.1984	18.4379	17.2433	17.1983
Q8VED5	Krt79	17.3895	17.0224	19.8249	18.8935	16.6317	16.9133
Q9WV60	Gsk3b	18.2095	18.8342	13.4263	19.2589	18.3958	18.5489
Q64261	Cdk6	18.4153	18.4956	17.2468	17.4314	16.7038	18.333
Q8CFJ7	Slc25a45	18.2629	19.3648	18.9004	14.8554	17.8585	17.0619
Q04519	Smpd1	16.7908	16.8757	16.4117	20.3861	17.876	17.9447
P18608	Hmgn1	15.1444	18.4671	19.3327	18.3817	15.5966	19.3563
Q8C569	Fam118b	18.1193	16.4935	17.8971	17.197	16.7081	19.8372
O70250	Pgam2	21.1682	21.0781	17.3549	14.823	14.1295	17.6297
Q99K46	Usp11	13.4809	16.9874	19.511	18.7857	18.2335	19.1505
Q6PE13	Prrt3	17.902	16.2733	18.8749	18.6162	16.585	17.5847
Q3TIU4	Pde12	19.151	13.3295	16.0022	19.7403	18.6806	18.8885
Q80W65	Pcsk9	17.9651	16.4369	19.4489	17.6773	18.0481	16.0522
P05622	Pdgfrb	17.4277	16.5074	18.1496	19.0689	18.1905	16.2723
Q6P5E6	Gga2	16.5725	19.7152	17.2008	19.0312	17.2048	15.8854
P16283	Slc4a3	18.6307	18.5774	15.9028	19.4893	17.1519	15.809
Q8CGC6	Rbm28	19.2092	19.7535	13.3538	17.6716	17.7065	17.794
Q9JMA7	Cyp3a41a; Cyp3a41b	20.1854	14.998	15.264	19.2669	17.7732	17.9093
O35704	Sptlc1	17.1504	19.2874	17.8307	15.0722	17.4287	18.5416
P54830	Ptpn5	16.1502	19.085	17.8905	17.2513	17.7194	17.2116
P09586	Prl3b1	15.953	18.0696	17.7169	17.6834	18.4062	17.4426
P70257	Nfix	17.817	19.0976	15.3844	16.2815	18.3263	18.1489
Q497V6	Bahd1	18.3464	16.9028	19.0795	16.3876	18.0385	16.2913
Q8CGM1	Adgrb2	17.0931	17.9961	19.7592	19.3607	14.9033	15.7568
Q8C5W0	Clmn	17.1212	17.9759	16.4314	17.1153	17.7435	18.4446
P63143	Kcnab1	15.0401	19.7893	18.8399	17.1968	17.041	16.9206
Q9CZT5	Vasn	18.3517	15.6634	17.785	17.3848	18.2212	17.2827
Q8R3B7	Brd8	17.9899	20.1259	15.1097	21.1264	16.4962	13.792
Q0P5W1	Vps8	17.5128	17.9622	17.0745	17.4973	17.708	16.8844
Q8BFV2	Pcid2	18.4738	18.7819	18.1183	17.6058	13.4257	18.0333
Q8VHK9	Dhx36	15.7324	19.0336	16.8172	17.2047	18.9327	16.5641
Q8CHP0	Zc3h3	18.4087	18.7746	15.5909	17.6564	18.4696	15.3006
Q3UV17	Krt76	15.1954	15.7873	17.8054	19.1441	18.8213	17.4111
Q6VGS5	Ccdc88c	18.4584	18.2764	18.6021	15.4116	15.7268	17.6449
Q8CBW3	Abi1	18.2806	19.0778	15.7476	18.3011	14.6497	17.8005
Q812G0	Mgat4a	16.5772	14.793	16.63	21.4855	18.0564	16.2563
Q8K245	Uvrag	16.5845	17.8655	17.6301	17.2565	17.5773	16.823
Q8K1I3	Spp2	18.6785	18.5229	18.3745	16.9594	17.1284	14.0563
Q05895	Thbs3	17.1047	18.8837	16.85	15.6268	17.6593	17.4417
Q8C0T5	Sipa1l1	16.6235	18.055	17.4711	16.6705	17.062	17.6645
Q8C156	Ncaph	19.1106	18.2161	17.2707	13.4162	17.4143	18.0859
A2A8L1	Chd5	13.8678	18.6436	18.2594	18.8797	18.2431	15.4072
Q9D8Y1	Tmem126a	16.3721	17.7378	15.2925	19.2527	16.0765	18.4723
Q99PU5	Acsbg1	18.7586	18.8082	13.2216	16.5312	17.8941	17.9568
P62761	Vsnl1	18.2839	15.4326	17.0233	17.4295	17.9163	17.0329
Q99J85	Nptxr	18.0276	18.0992	14.3871	19.4244	20.2118	12.6855
Q6PHN9	Rab35	15.7219	15.0556	19.3092	19.4641	15.0233	18.183
P14427	H2-D1	19.4223	15.4616	17.2893	16.7465	14.7555	18.9369
Q9JHK5	Plek	14.6977	18.8762	15.3857	17.4079	19.2955	16.904
P60330	Espl1	16.3968	17.545	18.441	14.553	18.553	16.659
E9PW05	Zfp54	19.1583	17.8231	13.1689	17.5971	18.5637	15.8124
Q5U405	Tmprss13	17.7876	17.9754	18.6113	16.9013	14.3692	16.1607
Q9CYG7	Tomm34	14.3007	15.0013	18.7134	16.3391	18.3914	19.0218
P56581	Tdg	18.6169	18.8162	16.4559	13.9171	17.0263	16.8254
P28666	Mug2	13.0848	19.9462	19.5394	17.6424	12.1235	19.1651
Q8K021	Scamp1	16.5152	15.5269	15.356	15.7875	19.0074	19.2884
Q8K2M0	Mrpl38	15.9573	17.7171	16.9702	18.1907	17.2228	15.2252
Q9DCX8	Iyd	18.6027	17.323	18.0317	15.5194	17.3404	14.42
Q8BZM1	Glmn	18.897	18.1009	14.8291	17.0808	18.6384	13.6485
Q811S7	Ubp1	17.19	16.7113	19.1731	16.7749	14.7687	16.5594
Q80W04	Tmcc2	18.9578	16.9421	17.1411	16.6837	15.1625	16.1987
P70671	Irf3	18.1459	17.2799	16.4942	16.4487	14.3194	18.2442
Q61239	Fnta	18.6668	18.2397	14.7733	16.0998	15.0617	18.0805
Q3UZ09	C1rl	17.4674	17.1997	18.2245	16.7752	15.2902	15.8059
Q80XP9	Wnk3	15.5643	17.308	17.4909	17.8266	16.8872	15.5909
Q9DCU6	Mrpl4	16.8129	16.7776	19.014	19.022	14.4554	14.5205
Q99PJ0	Ntm	18.3035	16.1658	15.72	17.7028	14.9381	17.7437
Q61548	Snap91	14.2705	19.1921	16.0658	18.3358	19.1064	13.5998
Q8BL03	Slc25a29	15.2878	18.0397	18.1866	16.0584	15.6684	17.0884
Q9R1X4	Timeless	17.9416	16.2888	17.8219	16.2791	15.2939	16.5627
Q9DC29	Abcb6	15.9455	17.8171	17.622	13.8834	17.0902	17.7075
Q8BTS4	Nup54	16.8894	17.248	16.0639	14.6725	17.9911	17.118
Q8JZN7	Rhot2	15.1464	21.4877	14.4252	15.4889	14.3365	18.4243
P12791	Cyp2b10	19.9335	13.658	13.1332	18.6442	18.1008	15.6125
O88879	Apaf1	15.2035	17.1948	17.2431	15.969	16.7986	16.5536
P28661	Septin4	19.7641	19.7684	14.4176	13.7694	14.9582	16.2081
Q3TC72	Fahd2	13.6821	17.9821	16.6215	15.8105	14.0325	20.7379
Q7TMY7	Ipo8	16.4458	18.1946	17.1802	16.4942	14.7351	15.5246
Q91W69	Epn3	17.8926	19.2167	15.1148	14.5265	15.0619	16.6922
Q922K7	Nop2	19.6138	12.2071	17.5853	16.5574	16.6302	15.8103
Q8BMC4	Nop9	15.0018	14.3882	17.6761	19.4282	17.8743	13.7363
Q9JM13	Rabgef1	15.7186	17.367	16.7432	15.9257	15.5296	15.8106
Q80Z24	Negr1	15.1091	16.1693	19.5469	15.6113	15.4714	14.5794
Q80YR4	Znf598	15.9242	16.7252	17.3472	16.9595	16.4577	12.9837
Q8BLY2	Tars3	14.1381	18.4055	15.4701	18.822	15.329	14.1141
Q0VBK2	Krt80	16.8258	20.3641	15.9377	15.1562	14.749	12.2855
Q6NXK7	Dpp10	14.4912	16.4633	16.97	14.9178	17.4099	15.0597
Q99LC9	Pex6	16.9497	16.6126	16.6661	15.1132	13.7913	16.0547
Q8QZS3	Flcn	14.2779	14.9637	17.7066	15.1419	15.7942	15.914
Q8VHH5	Agap3	17.0103	16.901	13.1863	17.2022	15.8599	13.3404
O35231	Kifc3	15.6386	16.68	14.7356	15.219	18.6739	12.4296

## Sheet: Tab3
UniProt code	Gene name	Ile1	Ile2	Ile3	Ile4	Ile5	Ile6
Q8CI43	Myl6b	29.8082	29.8273	27.4852	29.4181	28.9833	22.4582
P68369	Tuba1a	27.4451	26.8072	27.4496	26.7803	27.976	22.9157
Q64522	H2ac21	25.7945	25.8592	26.0726	26.0045	26.226	26.2811
O88495	Gpr50	26.9684	24.3423	26.7941	26.2085	26.1346	25.7233
Q8BRV5	Kiaa1671	26.9104	23.2591	26.7208	22.4476	27.2923	28.2335
P49443	Ppm1a	29.4933	22.176	29.0845	29.0947	22.6548	22.3555
P68433	H3c1; H3c8; H3c10; H3c11	27.1014	27.0072	26.0806	26.1953	23.9341	23.7688
Q99JG2	Gpr37l1	26.4972	26.9481	26.7786	26.4854	23.6001	23.5815
Q9QUM0	Itga2b	26.3661	25.3973	26.5794	23.8666	26.072	25.297
P07146	Prss2	24.4455	25.0525	25.1072	25.4336	26.9993	26.4557
E9PXX9	Slc28a1	24.3632	27.2889	27.0506	26.8564	24.0348	23.6062
A2BE28	Las1l	28.1447	27.122	28.08	27.1081	21.1384	21.5989
Q9DCQ2	Aspdh	27.3949	21.9611	27.0635	21.3465	27.1301	27.1166
Q9QXS8	Cml5	28.3506	21.5545	22.8071	20.4423	29.1206	29.2516
P36371	Tap2	28.2449	22.6935	27.5768	22.3142	26.2949	24.053
Q61048	Wbp4	24.136	24.0752	24.6674	24.5618	25.6655	25.2548
Q8R1K1	Ubac2	21.703	22.1085	24.1405	24.8769	27.5918	27.6262
Q9WVT6	Ca14	25.5315	25.4755	23.3304	25.2633	23.6819	23.9284
Q923X4	Glrx2	24.3955	25.3289	24.9105	24.944	23.7667	23.7482
P46638	Rab11b	24.3203	24.327	23.4943	25.2062	24.7477	24.896
Q9D958	Spcs1	26.8433	24.1516	24.2053	24.4179	24.1609	23.195
Q5U5M8	Bloc1s3	24.2414	25.1286	25.7414	25.1451	22.2955	24.1151
Q9D1L0	Chchd2	24.3106	24.2279	24.4553	24.4456	24.0771	24.6182
P60840	Ensa	21.5496	26.9966	26.3288	24.7684	22.849	23.4525
Q9R088	Tk2	23.5889	23.6236	22.874	22.9806	26.0863	26.1693
Q9CY97	Ssu72	21.9149	21.9545	24.9365	24.6624	26.2247	25.4983
B5X0G2	Mup17	24.7097	22.4173	23.8462	24.1782	24.6319	25.3962
Q8CH77	Nav1	29.6474	22.839	22.7153	23.1422	23.78	22.8466
Q6A028	Swap70	22.6342	27.9436	25.3975	23.6868	23.7331	20.9958
Q9D1M7	Fkbp11	23.1042	22.1789	25.1175	25.7829	24.1014	23.9843
Q0EEE2	Ptchd3	24.4425	24.848	23.8649	22.8767	23.885	23.8261
Q60738	Slc30a1	23.7191	23.7231	24.6635	24.7663	24.2715	22.5594
P63087	Ppp1cc	23.9416	23.9891	24.3399	23.8784	23.0912	24.4454
Q3UYC0	Ppm1h	23.7149	24.3961	24.0669	24.4724	23.8484	23.0012
Q4QQM5	Miga1	23.3963	24.0704	23.5675	24.1246	25.313	22.9978
P61804	Dad1	24.0482	25.1392	24.6244	24.5336	22.1907	22.7916
P68181	Prkacb	24.6897	21.5907	23.1161	25.5882	23.2984	25.0247
Q8BRG8	Tmem209	24.4369	23.693	23.7205	23.8423	24.6184	22.9824
Q3TRM4	Pnpla6	20.8949	25.0532	24.7521	23.6136	24.7483	24.2017
P63001	Rac1	23.7349	23.519	24.3075	25.1571	23.6226	22.9126
Q9D1I5	Mcee	24.0198	24.843	24.2177	24.2584	22.8836	23.0012
Q8C7V3	Utp15	24.0012	24.0469	23.7114	24.4122	23.5216	23.4953
P47880	Igfbp6	22.6142	26.246	23.536	26.3235	21.8094	22.6197
Q8CGA2	Tbc1d14	24.4316	23.4147	23.6947	24.6588	23.4524	23.4293
P50752	Tnnt2	20.9129	22.6619	21.6395	23.8458	23.3975	30.6001
Q9CQ54	Ndufc2	23.3955	23.4599	27.0693	23.9393	22.5228	22.6337
Q8R3I3	Cog6	23.5852	23.6553	21.2682	22.4488	26.0059	26.0295
Q9WVL2	Stat2	24.3265	25.6216	25.4756	22.8981	22.5727	21.8729
Q9D8I3	Glod5	23.5691	26.8601	23.7062	22.1405	23.7029	22.759
Q8C460	Eri3	24.0263	25.833	22.7052	23.961	23.3113	22.8692
Q6ZQK5	Acap2	24.7605	23.9107	23.8106	24.4568	22.5935	23.1503
P47212	Gal	23.8995	23.5763	23.5388	23.8345	24.2052	23.5335
Q9D0S9	Hint2	23.8409	23.3721	23.8002	23.7706	24.4292	23.3728
P20852	Cyp2a5	23.6912	23.2886	22.9579	23.5737	26.6672	22.3848
Q8VDV8	Mitd1	22.2181	21.6096	27.6371	23.8708	23.9106	23.2859
Q99LD9	Eif2b2	22.1669	24.6215	21.2458	25.7087	24.2381	24.544
Q9DAV9	Tmem38b	24.2787	23.2502	24.0861	24.1122	21.5442	25.2086
Q3URQ0	Tex10	26.3245	26.2588	23.0658	22.2085	23.0644	21.5331
O09158	Cyp3a25	23.5017	25.2699	23.1502	23.3204	25.0161	22.1513
Q8K341	Atat1	24.3174	25.2955	23.4429	22.9448	22.0852	24.2815
Q99PP7	Trim33	24.7817	24.7197	24.0698	23.3952	23.7994	21.4966
Q8VEE1	Lmcd1	22.2351	27.3612	22.5637	22.9213	23.5474	23.6098
Q91VC7	Ppp1r14a	23.5403	23.893	24.1515	24.0027	22.8193	23.8025
P56379	Atp5mpl	22.6951	22.3608	25.0554	21.9339	27.7251	22.4227
Q8CI59	Steap3	22.0776	24.8301	24.1065	23.5228	22.7148	24.9228
Q64523	H2ac20	22.0737	22.341	24.5451	23.0676	25.3027	24.8285
Q80YT7	Pde4dip	23.3047	22.7658	24.4268	23.9586	23.7528	23.9273
Q9R097	Spint1	23.0975	23.3599	22.8801	23.1347	23.4148	26.197
O35400	Sult2b1	23.6182	22.1466	23.4653	23.9546	22.1344	26.6924
Q921J4	Ube2s	21.8321	24.9739	22.8648	25.6727	23.8155	22.8303
O88413	Tulp3	25.0338	24.059	24.8229	25.0188	19.9438	23.0633
Q7TMM9	Tubb2a	24.5034	24.5718	22.8142	22.4809	23.8006	23.7602
Q6PGL7	Washc2	24.3174	24.0333	23.8765	21.7213	22.9824	24.9738
P46938	Yap1	22.6292	30.9849	22.6058	20.9946	23.6318	20.8942
Q8BHX1	Haus1	23.0629	25.1408	21.3806	23.4721	23.9766	24.6763
Q9ERI2	Rab27a	23.7507	22.5031	24.7288	22.6846	23.9597	23.9807
Q8BG51	Rhot1	24.38	24.4988	21.1528	27.9786	24.0756	19.5064
Q8R2Q8	Bst2	22.7707	22.0881	24.9829	22.4132	24.2751	25.0515
Q61187	Tsg101	22.7501	24.0011	22.7526	21.9846	25.1897	24.8162
P56382	Atp5f1e	23.6027	24.4062	23.8771	23.2668	23.1581	23.1184
P15379	Cd44	23.5664	23.781	23.7895	23.5941	23.7108	22.9829
Q5SV85	Synrg	20.712	26.7431	23.19	25.5144	23.9449	21.2998
Q91VU0	Fam3c	24.4901	24.8045	23.588	23.4737	23.0871	21.9458
Q80YW5	Bspry	22.9977	22.47	24.5169	24.7233	23.0483	23.6262
Q5XKN4	Jagn1	24.2927	24.19	24.2795	22.5732	22.9612	22.9915
P24472	Gsta4	23.0768	23.5198	24.2459	24.6193	23.2151	22.5165
Q8C166	Cpne1	22.721	22.5119	23.6187	22.7178	24.4222	25.1692
D3Z4I3	Rbm24	23.6288	25.3529	23.0395	24.3543	22.5131	22.1696
Q60870	Reep5	22.8014	22.0424	23.3806	23.0515	24.8599	24.9147
Q9ES52	Inpp5d	21.98	23.2371	24.3736	22.7613	26.8141	21.8679
Q9CWM4	Pfdn1	23.0142	23.2435	23.8548	24.5665	23.7814	22.5615
Q91VJ5	Pqbp1	25.2481	23.9167	22.6983	24.5259	22.552	22.0632
P56812	Pdcd5	23.5389	23.6028	22.7348	23.3469	25.2781	22.4816
Q9CQU5	Zwint	21.8521	22.5748	24.4448	25.3447	22.6275	24.0833
Q9CR09	Ufc1	21.8893	22.362	24.7759	23.6443	23.8751	24.2653
O55135	Eif6	23.7454	24.4755	23.1727	24.2402	22.2781	22.8325
Q8R3V5	Sh3glb2	21.5668	22.3471	22.9951	23.7015	25.2836	24.75
Q641P0	Actr3b	24.5021	24.3613	23.7299	23.8391	21.6983	22.5082
Q9WU42	Ncor2	24.2916	22.4727	24.0718	23.2296	23.2344	23.2877
Q5U5Q9	Uimc1	22.192	23.1775	23.4575	24.75	23.4757	23.429
P55095	Gcg	23.4922	23.2262	22.5227	22.8419	24.382	24.0054
O35245	Pkd2	22.4699	24.7086	23.876	23.6524	22.8632	22.8447
Q8R3Y8	Irf2bp1	23.4625	24.5111	23.9411	22.2081	22.2316	24.0466
Q62073	Map3k7	24.9938	22.5564	22.172	24.9777	23.3443	22.3528
Q9D6N1	Ca13	22.3948	25.754	21.876	21.4598	25.3593	23.4534
Q8VD46	Asz1	22.1165	21.515	24.866	25.7957	22.0385	23.9192
Q8BRH0	Tmtc3	23.2746	22.49	23.8265	23.7908	23.3512	23.4878
P97857	Adamts1	23.1882	22.941	25.296	22.6103	24.3971	21.7542
A2AS89	Agmat	20.1674	21.9971	26.4837	25.3222	24.5624	21.6471
Q9JIF3	Slc2a8	22.5008	26.8097	23.5895	19.3336	24.2851	23.6111
Q99M51	Nck1	22.7479	22.692	26.7668	22.5558	19.2792	26.0743
Q2VPQ9	Meaf6	21.7208	23.1023	23.6024	24.2638	23.6902	23.7259
Q571G4	Lin54	24.9685	23.0216	24.084	23.2733	22.5103	22.2439
Q9R0U0	Srsf10	23.0046	23.0885	25.0941	25.1114	22.8476	20.9359
Q3TIW9	Enpp7	22.7226	25.0188	21.6411	25.6146	22.4854	22.577
Q6PIU9		23.0099	22.8857	22.7714	23.0289	23.0178	25.311
Q6NZL0	Soga3	23.1041	24.7388	23.1936	22.9206	23.0509	22.9688
Q3UHB8	Ccdc177	21.9332	22.5192	25.109	24.4367	23.741	22.2053
Q8K1C0	Angel2	22.1848	22.7799	23.9591	23.6179	25.6101	21.7553
Q9Z2X2	Psmd10	26.2701	22.347	25.7212	21.0541	22.4999	21.9992
Q62086	Pon2	22.5544	23.5565	24.8445	21.7313	23.4637	23.7376
Q9EPW4	Clec3a	24.8273	20.33	25.7411	21.7067	23.7439	23.4359
P15947	Klk1	23.4496	23.9276	22.5457	23.4679	23.143	23.2327
Q9D1X0	Nol3	22.4987	22.4433	23.4995	21.9619	24.6906	24.5988
B1AVD1	Xpnpep2	22.9868	23.0718	24.3419	23.5508	23.1019	22.6351
Q05186	Rcn1	23.0591	23.2499	23.8992	24.6252	22.8153	22.037
P62077	Timm8b	22.7961	22.859	23.4588	25.104	21.6205	23.8328
Q7TMR0	Prcp	25.0901	22.5778	22.7825	21.4053	23.9486	23.8164
P62071	Rras2	22.1906	22.5505	22.4405	23.6271	24.6967	24.1056
Q61468	Msln	20.1462	26.0479	23.9653	22.9895	23.6166	22.709
Q0P5X5	Zbbx	22.3367	24.4603	24.2819	22.6021	22.756	23.0368
Q91X52	Dcxr	24.0253	22.0725	22.0398	22.0535	24.406	24.8695
Q9D1E6	Tbcb	26.0486	22.7278	21.9236	22.5076	22.9866	23.2222
Q91VZ6	Smap1	22.8977	22.5609	24.074	22.2408	24.1177	23.5008
Q99LH9	Sh3bp5l	26.6915	21.4565	24.9767	20.9955	23.0894	22.1746
Q8VHQ2	Socs7	24.2333	22.0206	21.7506	25.1119	22.2528	23.9837
P62267	Rps23	24.0608	21.5611	22.9788	23.6251	23.3217	23.7644
O88741	Gdap1	19.5787	20.5302	25.5299	24.7736	26.4762	22.3969
Q9D0L7	Armc10	22.6112	24.1741	23.9896	23.7921	22.2257	22.4657
Q9CR27	Washc3	23.9988	24.0513	23.7555	23.2524	22.3475	21.8458
Q9CPV1	Ska1	23.0105	22.0036	26.2597	21.4817	21.7937	24.6976
Q9ESL4	Map3k20	25.3467	21.7928	23.1015	24.9676	22.4679	21.5548
E9Q735	Ube4a	23.8821	22.9479	23.692	23.0016	23.1034	22.5917
O55003	Bnip3	21.2514	24.8315	20.194	22.9606	25.1282	24.7334
P63213	Gng2	21.8502	23.3208	23.5497	22.9113	24.4754	22.9484
Q9D6F9	Tubb4a	24.2843	23.5207	24.3234	25.4952	20.7199	20.6576
P14434	H2-Aa	22.3874	22.4301	22.9763	24.0006	22.9871	24.2037
A2AIL4	Ndufaf6	22.2304	22.7409	22.7282	24	23.0493	24.1473
Q8VCZ9	Prodh2	23.255	24.8333	23.7745	22.67	23.0428	21.2951
P35283	Rab12	22.226	22.9192	23.6176	22.5645	22.4964	25.0109
Q91ZR1	Rab4b	23.7152	25.0206	20.676	22.8945	24.874	21.6133
O88522	Ikbkg	24.8441	22.8094	24.1767	20.6391	23.1158	23.1906
Q9CQT1	Mri1	23.141	23.2384	22.4505	22.5453	25.6629	21.7291
P97770	Thumpd3	23.0201	22.3046	23.1482	23.5425	22.9823	23.7013
P09813	Apoa2	23.7703	23.8446	22.8209	22.9702	23.8754	21.4062
P14483	H2-Ab1	23.2469	22.9372	20.5201	24.318	24.1682	23.4722
Q8C6G8	Wdr26	22.8076	22.9561	22.8665	21.4048	26.7609	21.8662
Q9CPZ8	Cmc1	20.9625	20.9334	25.6916	26.1603	23.5516	21.356
Q9Z148	Ehmt2	23.2767	23.0749	22.5647	22.4276	23.2728	24.027
Q69ZK9	Nlgn2	22.821	22.4799	24.5365	21.7597	21.665	25.3776
Q69ZZ9	Macf1	23.7733	22.4305	23.4055	22.8405	23.1348	23.0049
Q6ZWV3	Rpl10	23.0223	23.1801	23.136	23.1409	22.2316	23.86
Q8K3X6	Anks4b	21.9678	22.8978	23.0823	22.5661	22.664	25.3647
P40240	Cd9	23.7016	21.3166	23.7517	23.7909	23.5386	22.4075
Q9WUH5	Trim10	23.3553	23.3604	23.5755	23.3943	21.972	22.8375
Q8C170	Myo9a	23.2586	23.6283	23.2513	22.4893	23.0908	22.7748
O70309	Itgb5	22.5667	23.3324	24.5673	21.8405	23.1167	23.0632
Q9CQ75	Ndufa2	22.4993	22.5818	23.8387	23.7002	22.8825	22.9729
Q80YN3	Bcas1	23.631	22.9053	23.0486	22.6328	23.8079	22.4016
Q9CR41	Hypk	22.666	22.587	23.7846	22.6915	23.271	23.4173
Q9QZL0	Ripk3	23.3833	22.5137	23.0123	23.7305	22.9714	22.7806
E9PVB5	Ttc17	23.6573	23.7603	23.3257	23.0311	22.0306	22.5828
O70252	Hmox2	23.4897	21.408	23.5344	22.7699	23.0535	24.0847
O35343	Kpna4	22.4334	21.6935	19.7879	22.2996	25.4506	26.5853
Q6P8I6	Cox11	22.9307	22.5633	22.7361	22.5645	23.8989	23.5221
Q9D1H6	Ndufaf4	22.937	22.9814	23.9624	21.2849	23.3262	23.7095
Q9R1Z8	Sorbs3	26.9853	20.7517	21.7596	22.0449	24.023	22.6152
Q9QYS2	Grm3	19.9262	23.1111	20.7558	25.7952	21.2905	27.2874
Q3UU96	Cdc42bpa	22.7403	22.6244	23.9103	22.9991	23.3026	22.5457
P01899	H2-D1	22.9209	22.95	22.1024	22.7278	23.1954	24.2163
O35387	Hax1	24.142	24.6239	24.5222	20.4425	24.1426	20.2394
P61211	Arl1	21.7795	23.004	23.1344	22.8219	23.6568	23.6971
O35682	Myadm	23.6594	23.5393	22.8466	22.907	22.0884	23.052
O70274	Ptp4a2	24.2709	22.3498	21.7675	23.8175	22.5407	23.2814
Q9CQ45	Nenf	25.0898	23.0005	22.683	23.1991	22.5177	21.4662
Q5SXY1	Specc1	22.6836	23.5628	21.9638	22.6187	24.1071	23.004
P48318	Gad1	23.0119	22.3924	24.2182	22.8359	22.1433	23.3037
Q921C5	Bicd2	22.7503	24.2938	22.8841	23.2264	21.4384	23.3104
P70429	Evl	23.242	23.4526	23.0683	23.1961	22.1296	22.8116
Q6ZQ03	Fnbp4	22.4237	22.3384	23.725	23.6169	24.1222	21.6256
Q8CG16	C1ra	24.5702	22.2576	21.2972	22.8351	23.0345	23.8561
O09117	Sypl1	23.1389	23.1349	23.0626	22.828	22.6066	23.0314
Q9QWV4	Mlf1	24.1419	23.4368	23.6487	22.9396	21.6537	21.974
Q8VD75	Hip1	23.633	23.7588	24.0791	23.0232	23.6365	19.6463
Q9QYI4	Dnajb12	22.1088	23.4011	24.3907	24.1959	21.7521	21.8955
Q91W86	Vps11	21.2431	21.4971	24.1515	22.9034	23.5596	24.3545
O88951	Lin7b	22.7479	22.7003	21.7062	22.8805	23.9256	23.7038
P53668	Limk1	24.7002	21.5634	21.8626	23.37	23.0357	23.1268
P70188	Kifap3	21.4802	21.7375	22.3843	26.211	21.4272	24.3687
Q9DAQ9	Spata19	22.2582	22.6034	21.5844	21.4548	25.2499	24.4539
Q9CQH7	Btf3l4	21.89	22.7836	22.4748	23.4508	23.6701	23.3112
O88338	Cdh16	23.2196	22.2726	23.3251	23.5874	21.6023	23.5653
P50427	Sts	23.1233	22.7225	22.996	22.9438	22.6858	23.0803
Q8CGY6	Unc45b	24.7583	22.0136	24.6865	22.6153	22.2721	21.1995
Q80ZK0	Mrps10	22.7186	23.7729	19.9047	23.7916	23.6499	23.7057
P98192	Gnpat	22.2879	22.5644	22.8877	23.0831	21.28	25.425
Q61183	Papola	22.0503	23.817	23.8797	24.2475	22.0203	21.5014
Q08093	Cnn2	22.8866	22.7727	23.0108	22.2152	23.0694	23.5007
Q6PHZ8	Kcnip4	23.8719	22.7602	23.2697	22.5493	22.7201	22.2682
Q62018	Ctr9	22.4299	23.6442	23.3128	23.6424	22.6644	21.7201
Q8BPM0	Daam1	22.9484	23.0929	22.5782	23.2463	22.9921	22.546
Q9JKV1	Adrm1	22.82	22.3629	22.3187	22.4644	23.2441	24.1906
Q6P5D3	Dhx57	23.7464	23.1711	22.755	24.0228	21.9372	21.7467
Q99JR6	Nmnat3	22.5341	22.8172	23.0756	23.5308	22.6072	22.8116
Q9D906	Atg7	22.7256	20.9478	23.3307	22.4812	23.4678	24.3988
E9Q0S6	Tns1	22.7817	23.2694	23.0708	22.3187	23.2022	22.6632
A2AAY5	Sh3pxd2b	22.0371	22.5066	20.5658	25.9739	22.3823	23.8398
P63011	Rab3a	21.4191	22.1664	24.3583	24.331	21.8492	23.1453
Q9CPT5	Nop16	23.4774	23.1313	21.396	22.1824	23.1496	23.9183
Q8K354	Cbr3	22.1318	22.3966	23.2854	22.6253	23.6914	23.1095
Q8BY71	Hat1	24.584	19.4429	22.6337	26.4894	22.3499	21.727
Q9R0M6	Rab9a	23.5675	22.0904	23.2663	23.3646	22.8858	22.0389
Q63836	Selenbp2	23.1205	23.016	21.5523	24.528	21.1383	23.8553
Q9ERG2	Strn3	25.5357	21.3982	22.5932	21.8557	21.9877	23.8376
Q8VDI7	Ubac1	23.5944	21.5623	24.5052	22.6479	21.5592	23.3165
Q9JI39	Abcb10	21.801	23.3655	23.6438	23.2937	20.7311	24.3233
O08915	Aip	21.7577	22.9281	21.5978	22.9953	23.5691	24.2833
Q99LJ1	Fuca1	22.451	23.3532	21.8794	23.0245	23.1571	23.2656
Q7TQG1	Plekha6	22.2195	23.0835	22.9681	22.5348	23.1657	23.1413
O70589	Cask	21.7244	22.6701	23.4635	23.4021	21.8763	23.9752
Q60997	Dmbt1	22.9582	22.7258	23.8705	22.9659	22.2254	22.3647
Q9Z1L5	Cacna2d3	21.9166	21.9013	22.9282	22.8697	23.5462	23.9481
Q7TN29	Smap2	23.2881	21.8971	21.7547	22.3217	23.9311	23.9108
Q8BTV1	Tusc3	22.6824	21.7019	23.8902	21.8875	23.025	23.9126
Q7TQK5	Ccdc93	22.2839	23.9902	24.6216	22.4839	21.7935	21.9186
Q8CG72	Adprs	24.243	22.899	23.0985	23.3512	19.5653	23.9227
Q9Z0F7	Sncg	25.2368	23.236	23.6484	20.9959	23.4692	20.4489
P01831	Thy1	23.3274	22.9118	23.337	24.0032	20.4645	22.9729
Q9EQJ9	Magi3	22.3115	23.4929	22.9347	23.4163	23.1122	21.69
Q3TWW8	Srsf6	22.8212	22.7842	23.1007	22.9316	22.6442	22.6714
Q6P4T0	Atg2a	24.2413	23.0942	22.8839	21.5058	22.208	23.0193
Q9ESW4	Agk	23.8587	22.5614	20.8272	22.0541	24.2722	23.321
A2AHJ4	Brwd3	22.6989	21.2334	23.1572	22.7762	23.1682	23.8606
Q9WVG6	Carm1	25.9951	22.9252	22.0064	23.6629	19.5965	22.6759
Q9R1J0	Nsdhl	21.8033	21.7208	22.5878	22.7446	24.6233	23.3605
Q62193	Rpa2	24.0183	20.8494	21.529	20.3039	25.0605	25.0665
Q9Z2D3	Gsdme	22.6056	21.9913	21.1155	22.7584	24.8325	23.5171
Q60652	Klra5	21.3432	25.3465	21.6235	22.6901	22.4583	23.3459
Q9QY23	Pkp3	22.8226	22.913	23.3032	22.7458	23.3724	21.6433
Q61982	Notch3	23.6901	22.9624	23.2672	19.1211	24.1112	23.6313
Q9D198	Syf2	22.6337	22.4639	22.6136	23.0361	23.824	22.203
Q8VCH7	Rdh10	21.389	22.0227	23.2239	24.2312	23.1454	22.7595
P70271	Pdlim4	23.549	23.1086	23.1214	21.8369	23.2519	21.8527
Q6P1E8	Efcab6	22.8852	23.2416	22.2612	22.719	23.7037	21.9091
Q6GYP7	Ralgapa1	22.8503	21.8569	22.8669	23.0405	23.4595	22.6397
P56212	Arpp19	22.5018	22.8903	23.9633	24.2174	23.0773	20.0493
Q9CZE3	Rab32	24.4072	23.4241	18.5203	23.3913	23.1814	23.7308
P04441	Cd74	22.9537	22.9985	20.5406	22.5431	23.8615	23.7537
P97441	Slc30a3	23.9523	23.2693	22.5977	18.9251	24.373	23.5195
P97360	Etv6	21.9424	22.9465	21.0172	24.7113	22.2925	23.7249
Q99JR5	Tinagl1	22.1423	22.7969	22.7336	23.3993	23.0157	22.5285
Q8CJ00	Noxa1	22.2373	23.9072	23.6941	24.2728	19.8544	22.6453
Q8BNA6	Fat3	22.8138	23.1683	22.9516	21.9844	22.5622	23.0772
Q8CHY3	Dym	23.2841	22.404	21.745	24.6868	23.6108	20.8261
Q9CQN7	Mrpl41	20.9804	22.1799	24.4114	24.764	22.0333	22.1867
Q640L5	Ccdc18	22.3001	22.608	22.6403	22.2783	23.2177	23.4795
Q8VE62	Paip1	22.2572	22.4719	22.311	23.2697	22.8973	23.3084
Q8BK08	Tmem11	23.614	22.1383	22.1496	24.4663	21.7994	22.2964
Q9D7L8	Tmigd1	22.8398	22.3945	22.8989	22.8563	22.1636	23.309
Q9D7H3	RtcA	23.0426	23.0231	23.3273	19.9216	23.1194	24.0229
E9Q7P9	Cdhr2	22.8469	21.382	24.4193	21.7896	23.2111	22.8024
Q80T03	Muc6	19.8337	23.5029	23.1854	25.1388	22.3375	22.4511
Q9CQ61	Unc50	23.412	25.2053	24.5773	23.76	19.1956	20.2475
Q8CGA0	Ppm1f	21.0181	23.23	21.6501	24.3617	24.0373	22.0586
P31324	Prkar2b	23.0665	22.8958	21.9759	23.9676	22.487	21.9371
Q91WC9	Daglb	23.0768	23.1993	22.2005	22.9085	22.6473	22.2832
Q61312	Tfap2c	21.573	21.7399	23.9719	22.9949	22.0875	23.9404
Q8VDT9	Mrpl50	25.3592	22.3433	21.7755	22.9511	21.0772	22.7578
Q9EQ32	Pik3ap1	22.627	23.0536	22.97	22.868	22.7778	21.9371
P68134	Acta1	23.2343	21.923	23.7101	21.8271	25.7828	19.7477
Q8R3R8	Gabarapl1	22.8563	23.6666	22.841	22.8859	21.7976	22.1319
Q9WV70	Noc2l	21.0718	25.2007	23.0305	22.5862	22.1	22.189
P49935	Ctsh	22.5612	27.175	22.4887	19.3305	23.1275	21.4523
Q80UY2	Kcmf1	21.7899	21.1919	24.0784	21.6355	26.1598	21.2693
Q6P5D4	Cep135	23.5412	23.4001	22.1308	22.0756	22.4135	22.5611
Q8R5H6	Wasf1	23.9217	22.0217	20.6697	21.5649	23.9951	23.9455
O70551	Srpk1	22.4127	22.602	22.7926	22.5952	22.8363	22.8664
Q8R4U7	Luzp1	22.6389	22.5588	21.292	22.8876	23.1488	23.5786
P04104	Krt1	22.4564	22.226	23.66	22.0932	22.9063	22.7539
Q60714	Slc27a1	24.2742	19.76	22.9038	21.5202	23.9271	23.672
Q9DBA6	Tysnd1	21.9799	23.0178	21.5736	22.5786	21.8613	24.9999
Q99KG3	Rbm10	22.2648	22.3287	21.8727	23	23.6341	22.8849
Q91XI1	Dus3l	23.4684	23.7877	23.5515	23.7296	21.2227	20.2082
P97369	Ncf4	22.2903	21.1163	21.4881	23.8349	23.2359	23.9867
Q9D0A3	Arpin	22.5532	22.3111	20.3928	27.3801	19.9711	23.3278
G5E8A8	Tekt5	20.4708	22.8691	23.3673	23.3307	24.5132	21.3451
Q9DB73	Cyb5r1	21.7138	23.2301	23.5103	23.4762	22.6999	21.2316
Q9QZH6	Ecsit	21.6228	22.5417	21.6436	22.3414	24.212	23.4431
Q925F2	Esam	24.5379	23.797	21.7405	24.3481	21.6119	19.6995
P06467	Hbz	21.153	20.6332	24.4116	23.7596	22.1256	23.6481
A2RT67	Dennd3	22.6981	22.0762	23.9372	22.9856	21.8455	22.1811
P41241	Csk	20.9789	22.4812	22.5673	22.2235	22.9898	24.4646
Q9JIG7	Ccdc22	23.0167	22.4314	22.6774	22.2105	22.647	22.6501
O35683	Ndufa1	22.123	22.2071	21.8583	22.0161	21.8873	25.463
Q9R1Q9	Atp6ap1	24.6835	23.2158	21.7446	18.8389	24.2313	22.8169
Q9CQ91	Ndufa3	23.2627	23.2706	19.9346	22.6239	23.2159	23.2006
Q6ZQB6	Ppip5k2	22.0333	21.7812	22.6436	22.2724	22.8411	23.9325
Q62384	Zpr1	21.1144	20.8375	23.8461	24.0275	22.792	22.877
Q8BYU6	Tor1aip2	22.2418	21.967	22.2572	21.6241	21.3835	26.0016
Q60805	Mertk	21.0643	21.6625	25.0435	23.2725	21.5769	22.8515
Q45VN2	Defa20	22.7074	22.8552	22.8763	23.7277	21.2357	22.0518
Q8CHU3	Epn2	21.0154	21.1729	22.4672	21.16	24.4015	25.1751
P11798	Camk2a	22.6121	21.8024	23.1382	22.7535	23.5028	21.5333
Q3TB48	Tmem104	21.2899	23.3006	21.6461	23.556	23.604	21.945
Q8BI79	Ccdc40	22.5227	22.6125	22.2925	22.6976	22.953	22.2024
Q4PJX1	Odr4	23.7415	24.6576	22.6904	23.8106	19.2809	21.0671
Q9CQ73	Pkp2	23.009	22.512	21.9928	22.5603	22.5627	22.584
A2AWA9	Rabgap1	22.8833	22.2936	21.6666	22.5624	21.5106	24.278
Q8K2Q9	Shtn1	22.7381	22.6215	23.0783	22.8883	22.457	21.391
P52293	Kpna2	21.9737	22.3125	22.3997	21.9421	24.7076	21.8276
Q91Z67	Srgap2	22.5955	23.0007	22.5772	20.9355	23.3393	22.711
P62305	Snrpe	22.3359	23.1701	21.2396	23.7739	22.0841	22.5446
P24822	Iap	22.9961	22.7958	21.5661	22.7623	22.4625	22.5478
P58059	Mrps21	19.2018	21.2298	26.7059	25.5323	22.1878	20.2723
Q9Z2C9	Mtmr7	21.4156	22.317	22.7628	22.8608	21.5722	24.196
Q5F201	Cfap52	21.237	23.1166	20.8715	21.6719	24.2084	24.0186
A2ALS5	Rap1gap	21.3982	20.9617	23.5397	23.026	22.7162	23.4564
Q6IR34	Gpsm1	20.6305	21.6109	23.3363	23.3069	22.9683	23.2387
Q80XR2	Atp2c1	23.6375	20.418	24.0024	23.6407	20.0592	23.3273
Q2EMV9	Parp14	24.2293	21.7667	23.0299	21.2364	23.3955	21.4068
Q91Z40	Gbp7	21.2895	22.7548	23.014	22.2865	23.7242	21.9752
Q6NVG7	Colgalt2	21.426	25.6425	20.7882	23.257	20.9324	22.9693
Q8VHN8	Nudt16l1	22.0635	21.5955	23.0508	22.6861	22.2753	23.3379
O35344	Kpna3	22.1833	22.3586	22.6443	22.0546	22.5913	23.1741
Q8CCP0	Nemf	22.1334	21.836	22.8064	22.9216	22.572	22.7325
P59016	Vps33b	23.0229	22.3473	23.4157	21.6705	22.7199	21.8155
Q8K3C3	Lzic	22.822	22.2824	20.4868	21.8224	23.8304	23.7218
Q9JHS9	Cwc15	23.1371	20.4037	24.0412	23.3599	21.9694	22.0447
Q9D1J1	Necap2	23.0978	22.7343	22.358	22.7427	23.5928	20.4134
Q5F2E8	Taok1	22.4584	21.5076	23.4393	22.1205	22.5324	22.8749
Q5U5V2	Hykk	22.9505	22.4021	22.8032	23.8033	21.8605	21.1041
Q99JI1	Mustn1	23.6229	23.5411	23.0309	22.5489	20.0158	22.1509
Q9CXY9	Pigk	22.6508	22.6554	22.5351	21.7431	22.6545	22.601
Q9D7X8	Ggct	20.5536	20.6542	21.2677	22.6589	25.4897	24.1915
Q3UH06	Rreb1	22.0167	23.7332	21.602	22.7184	23.1374	21.5967
Q8BHD7	Ptbp3	23.006	20.4475	21.9007	22.74	23.7151	22.9686
Q8BHG2	Czib	22.8377	22.7987	22.0233	21.5412	22.8569	22.6707
Q5DU09	Znf652	21.4796	24.2119	21.6133	22.645	22.9858	21.7911
Q9CQF0	Mrpl11	22.5999	22.8834	20.8995	22.946	22.5716	22.8169
P01902	H2-K1	22.9626	23.19	22.2327	22.3861	22.8681	21.0437
Q8K3K8	Optn	21.2358	22.7342	21.8929	23.2201	22.712	22.8776
Q9D113	Dnlz	23.4717	20.8113	23.2996	22.0991	22.8636	22.1156
A2AIV2	Virma	21.5371	23.0689	21.3474	24.0275	22.3998	22.2758
Q2HXL6	Edem3	23.2246	22.4852	22.3103	23.2922	20.927	22.3659
Q3UW53	Niban1	21.8565	22.7718	22.9847	22.9379	20.9365	23.0803
Q9JLT4	Txnrd2	24.0858	20.2327	21.5842	20.0241	24.255	24.3542
Q9DB25	Alg5	21.9015	22.9896	22.4862	22.3583	22.7029	22.0907
O08919	Numbl	23.3638	23.0023	19.9754	22.4407	21.3952	24.3312
Q8BM72	Hspa13	24.0401	22.8165	21.9484	21.9679	21.7897	21.9039
Q9CR39	Wdr45b	21.4926	22.3771	22.624	22.8677	22.973	22.0897
Q3THK3	Gtf2f1	22.4837	22.4139	22.6967	21.8994	24.3349	20.594
Q6NVE8	Wdr44	22.5275	22.4408	21.3947	21.9843	22.0674	23.9522
Q9WV69	Dmtn	23.3566	23.2148	22.0857	21.8916	23.13	20.673
Q924T2	Mrps2	22.3702	22.3388	21.0774	23.1419	21.5486	23.8525
Q31125	Slc39a7	22.005	21.9241	23.9392	22.727	21.7686	21.9571
Q9QZ23	Nfu1	22.8649	21.7069	22.8392	22.8507	22.0111	22.0081
Q03391	Grin2d	24.7561	20.968	22.3159	23.2171	22.2095	20.7648
Q7TNB8	Sbno2	21.629	23.2603	22.0066	22.1931	23.0708	21.9542
Q80TY4	St18	21.3586	21.4769	21.1131	23.4143	23.2445	23.5013
O35075	Vps26c	21.6857	23.8453	23.2963	22.2953	21.1348	21.8465
Q8CF98	Colec10	23.08	18.7956	21.7229	23.9402	23.6046	22.9448
Q8QZV4	Stk32c	22.5983	22.6417	23.9872	21.8982	22.08	20.8395
P70697	Urod	22.947	23.6533	20.502	22.3916	22.4716	22.0632
Q9CQE5	Rgs10	21.734	21.8805	21.5815	21.6858	24.1603	22.9562
Q8K0Q5	Arhgap18	20.7326	23.2215	21.8835	23.3368	22.7513	22.0457
Q99L20	Gstt3	21.9039	23.5943	23.4417	23.3855	22.2872	19.342
Q80SZ7	Gng5	22.7014	22.7568	22.4982	22.1115	21.4219	22.4476
Q9CW46	Raver1	22.3282	23.6885	22.114	21.6637	22.742	21.3518
Q8BH44	Coro2b	22.8637	20.9549	22.0022	22.6565	23.0488	22.332
Q8BHW6	Spata21	21.2321	22.2308	23.158	21.7045	23.2702	22.233
Q9D0W5	Ppil1	21.979	22.3786	23.1049	21.688	19.0703	25.5296
Q8BSS9	Ppfia2	22.1481	23.2246	22.7333	22.9934	20.2119	22.4291
Q9R049	Amfr	20.6162	21.4932	22.0655	22.3823	24.3408	22.8385
Q9QY06	Myo9b	20.9366	22.5021	22.3797	22.6482	22.3914	22.8703
Q9CPU2	Ndufb2	22.7054	22.4812	22.3593	21.5887	23.5559	21.0244
Q9CR33	Mansc1	21.8555	21.6189	22.2448	22.4718	23.0262	22.4919
Q2VIS4	Flg2	22.2977	22.5001	20.4239	23.1233	23.3692	21.9801
Q60953	Pml	21.1743	22.3732	23.8275	22.3673	21.9908	21.8802
Q9D7P6	Iscu	22.4658	20.2563	22.2898	22.2326	21.6111	24.7456
P52482	Ube2e1	21.0335	21.4629	23.6982	22.8132	22.76	21.7888
Q8R4K2	Irak4	25.6913	21.071	22.0429	19.4156	21.5793	23.7095
Q8C181	Mbnl2	22.1957	22.9745	20.8544	22.7161	22.6678	22.096
Q6QR59	Tcaf3	23.0583	24.4856	20.094	20.7914	21.3505	23.7118
Q8BFQ8	Gatd1	23.3063	21.707	22.6926	22.6459	21.9941	21.1096
Q9QXV0	Pcsk1n	22.2515	22.291	22.2338	22.2311	22.3089	22.1141
Q6P5G6	Ubxn7	22.2986	22.8688	20.8445	20.6923	23.7406	22.9597
Q9R0A5	Nek3	22.1866	19.4958	24.1425	21.7685	22.3084	23.4498
Q9Z2V5	Hdac6	22.1312	22.1053	21.9871	24.0861	23.3437	19.6915
Q63850	Nup62	21.4704	22.3152	22.1531	22.0469	23.0868	22.2528
Q91WG7	Dgkg	22.4238	22.463	20.8998	21.6779	22.7855	23.0701
Q8R071	Itpka	22.899	24.247	22.1184	22.8214	20.5661	20.5834
P56656	Cyp2c39	22.4123	23.2403	23.8168	22.1446	21.261	20.346
P97760	Polr2c	22.1593	22.3815	22.8047	21.5735	22.0812	22.2107
Q99KR7	Ppif	22.133	21.1656	21.2472	23.1269	23.1591	22.3399
Q9CTG6	Atp13a2	20.6042	23.4442	18.4361	22.4422	25.667	22.5624
Q6ZPF4	Fmnl3	21.9062	21.8892	22.5599	23.9892	21.2117	21.563
Q6NZK8	Ptpdc1	23.0924	21.4799	22.971	21.4548	22.2683	21.8512
Q80U87	Usp8	21.5601	21.3064	22.3563	23.8916	21.4512	22.5494
Q91X83	Mat1a	21.1308	23.8015	22.5415	23.0508	20.9712	21.5668
Q33DR3	Pdss2	23.0995	20.1118	24.4348	22.741	23.7917	18.8791
O08863	Birc3	22.4237	22.5086	22.2298	21.7281	22.0907	22.0591
Q9DC28	Csnk1d	20.3017	22.7696	22.8896	21.3614	22.2983	23.415
Q9JHL1	Nherf2	21.1324	21.6097	21.4495	23.0232	19.8223	25.9639
Q6PE15	Abhd10	20.434	22.8065	23.4769	23.0914	21.1992	21.953
P09036	Spink1	22.5194	22.6648	22.0699	22.7422	21.5646	21.4
O55229	Chkb	22.8297	22.5406	23.544	21.7227	20.397	21.8954
Q91WL5	Cyp4a12a	23.9354	22.6448	23.2889	23.5128	20.2653	19.2667
Q8BG67	Efr3a	21.9252	21.8248	22.5922	22.4636	22.8304	21.2635
Q9CQ43	Dut	23.1262	21.8812	24.1907	22.2872	20.8128	20.5935
Q9R182	Angptl3	21.6992	20.1171	21.103	21.952	24.9415	23.0607
Q924D0	Rtn4ip1	20.7497	23.2926	23.3895	23.2122	19.815	22.3911
Q8C262	Irgc	23.9256	21.764	19.5815	25.3489	21.2334	20.9418
P13439	Umps	22.0762	18.5438	22.0351	22.0533	22.4408	25.6383
A2ABV5	Med14	21.645	22.1008	20.8631	21.7218	23.2473	23.2057
Q61142	Spin1	22.1342	22.8636	22.9666	21.2539	23.2102	20.3455
Q61026	Ncoa2	20.6547	22.6314	23.1341	21.6615	21.8741	22.7661
Q9JJ06	C1galt1	23.6426	21.849	22.4192	21.9491	20.5638	22.2785
Q7TME2	Spag5	21.2598	20.1374	22.8066	22.8262	23.4229	22.2455
C0HKE1	H2ac4	18.4542	23.5659	22.7152	23.5511	21.8017	22.5897
Q8C0C0	Zhx2	23.2656	22.2605	23.838	20.6973	21.9786	20.5651
Q3UR85	Myrf	20.1935	21.3141	20.0604	21.6413	25.0648	24.2844
Q8VED8	Mtfr2	22.1141	23.0917	22.4722	21.5198	22.3571	20.9647
Q61423	Kcna4	21.9715	22.3675	21.0254	22.4312	19.6687	25.0544
P52946	Pdx1	21.597	20.941	22.0452	21.6228	24.5601	21.7162
Q6A078	Cep290	22.2442	21.9723	22.1794	22.3127	22.1058	21.655
Q8BH79	Ano10	21.9406	20.8172	21.4927	22.5988	22.8547	22.7325
O09000	Ncoa3	21.8576	22.7133	22.187	20.6142	21.8945	23.1627
Q6ZPF3	Tiam2	22.2818	22.5095	22.3861	21.841	21.6725	21.7375
Q9JIM1	Slc29a1	22.5196	21.7626	20.6285	21.4123	23.4272	22.6196
Q8K4R4	Pitpnc1	22.7778	23.6779	19.9986	22.6246	23.3668	19.8835
Q9ET78	Jph2	21.207	20.8308	23.6202	22.4606	22.1893	22.0151
O35136	Ncam2	23.7043	24.5394	19.7236	20.9767	22.1344	21.2056
E9Q8I9	Fry	22.5607	21.9111	22.0196	21.9876	21.7801	21.9747
P60670	Nploc4	21.4341	20.7763	23.0964	22.4962	21.5157	22.892
Q02013	Aqp1	21.8825	22.7475	22.057	21.8896	21.6593	21.9501
Q9Z0L4	Bmp15	22.1433	21.5036	21.4928	23.7672	21.3848	21.8911
P82348	Sgcg	23.129	21.1042	21.2117	21.274	22.2774	23.1733
Q9D8V7	Sec11c	22.5317	22.6486	21.8801	21.5778	21.3541	22.1386
Q6PIX9	D11Wsu47e	23.0992	22.2194	19.489	19.2378	24.1458	23.9163
P62484	Abi2	21.8337	21.7628	22.261	21.992	22.287	21.9224
Q14DN9	Ankdd1b	20.4727	21.8576	20.0454	21.0638	23.2868	25.2836
O08586	Pten	19.1963	19.7875	22.7483	23.9323	23.1369	23.1891
Q9DC48	Cdc40	24.7716	20.5033	22.4556	19.2973	22.5418	22.4054
Q8C172	Cers6	19.9167	21.8717	21.4829	22.2397	23.368	23.088
Q91Y86	Mapk8	19.8287	21.4089	22.776	22.2215	22.7127	22.9868
Q8BIP0	Dars2	21.973	24.7231	20.7344	19.3295	22.8217	22.3387
Q810V0	Mphosph10	22.9951	21.7019	22.8638	21.7475	22.1209	20.3971
Q8K382	Dennd1a	21.6052	20.6113	20.8498	21.3788	23.4996	23.8258
Q99KR6	Rnf34	20.8576	21.2061	23.473	20.4355	23.2025	22.5886
P0DOV1	Mnda	23.5196	22.3542	22.285	22.1075	21.742	19.7454
Q05CL8	Larp7	22.2346	20.3834	22.9509	22.1653	21.9621	22.0481
Q9DBP0	Slc34a2	21.7573	21.7957	21.3964	21.9854	21.1133	23.6576
Q8K124	Plekho2	21.4581	20.0234	21.9363	22.6007	22.5513	23.1164
O35454	Clcn6	21.9619	22.6259	21.937	21.1118	22.4705	21.5384
Q80Y14	Glrx5	22.2674	23.2874	20.7026	20.734	23.2541	21.3981
Q62522	Zpbp	21.6601	22.9526	22.2329	21.2205	22.6727	20.7799
Q68FH0	Pkp4	22.8814	22.3351	22.1308	21.4459	21.226	21.455
Q91YD6	Vill	23.3197	23.2362	20.7421	20.5397	21.0968	22.4675
Q91Z38	Ttc1	22.5004	18.3719	22.9152	24.7582	22.7567	20.0643
Q9WVB0	Rbpms	21.5884	22.2106	21.4928	21.2884	22.2579	22.4797
Q924X6	Lrp8	23.4746	22.3252	21.5042	21.0096	21.1593	21.7886
Q9WTR1	Trpv2	22.0296	21.8335	22.1433	21.4866	21.688	22.0643
Q5QNQ9	Col27a1	21.4395	20.1571	24.475	22.3643	22.1043	20.6618
P27870	Vav1	22.0152	21.235	21.9401	22.4375	20.9737	22.5917
Q91WG4	Elp2	22.646	22.6203	23.3497	21.5739	19.6154	21.3268
Q9Z0L0	Tpbg	21.2987	23.0416	21.2586	20.9701	22.3391	22.2111
Q8VCH0	Acaa1b	21.8141	19.6141	21.0476	22.6599	23.4375	22.4942
Q9CQD4	Chmp1b2	20.2979	22.16	20.0598	21.8368	23.731	22.9458
Q61749	Eif2b4	21.9603	21.8065	23.4015	23.4426	21.6379	18.7653
Q9Z2P8	Vamp5	23.1274	22.856	22.7263	23.0382	19.8877	19.3597
Q9DA19	Cir1	20.5627	21.4653	22.0386	22.4169	22.1395	22.3506
P01753		22.383	22.0669	22.2762	22.0671	22.051	20.1222
Q566J8	Coq8b	21.4908	18.4234	21.9647	23.2287	22.2865	23.5301
Q8CFI5	Pars2	21.7481	23.6872	20.8616	20.5365	21.9618	22.0718
Q9CQB5	Cisd2	22.347	22.3728	22.0046	22.5756	24.216	17.324
P48356	Lepr	23.1519	23.1375	20.8583	21.1244	23.0784	19.4633
Q61462	Cyba	22.8209	22.8623	21.7044	20.7957	21.2458	21.3657
A0A1W2	prl	21.7268	22.1316	21.7456	19.5842	22.6606	22.8934
Q8C6P8	Zfp57	20.8831	20.7747	23.6525	20.6658	22.2521	22.5129
Q8C0L6	Paox	21.6843	21.1902	21.2199	22.5396	22.3041	21.7324
Q922E6	Fastkd2	22.644	20.5939	22.5241	21.6729	22.3462	20.866
O08796	Eef2k	23.9971	21.6746	21.2249	21.3503	21.0139	21.3202
P97329	Kif20a	22.1645	22.9507	21.8666	21.5177	23.4593	18.6095
P61965	Wdr5	20.8386	20.5704	23.075	23.8495	21.4861	20.7107
Q80U70	Suz12	22.5041	22.4713	20.0426	19.1008	23.687	22.6247
P29391	Ftl1	18.3631	24.0122	21.7901	20.4874	23.2434	22.5151
Q9CR98	Fam136a	21.3977	22.0504	21.621	21.4869	21.5362	22.2902
P46414	Cdkn1b	21.4096	24.3168	21.046	22.2366	21.7817	19.5745
Q8CIH9	Ppat	20.9283	21.7586	21.2209	21.2592	22.3537	22.8159
Q9R0X2	Adamdec1	21.7285	22.5521	22.7133	19.0872	21.566	22.5445
P49698	Hnf4a	22.4983	22.3886	22.3679	21.3474	19.6604	21.9283
Q8BI29	Sarg	21.6011	21.5967	21.7471	21.5478	21.604	22.0927
Q9CQV1	Pam16	19.9615	22.3327	20.8265	22.0029	23.0431	22.0161
A2RTF1	Catsperb	20.3771	22.2351	21.0567	22.5162	22.6913	21.2506
Q9R1V7	Adam23	22.4151	20.1899	22.1978	22.2448	23.0238	20.0465
Q8VE70	Pdcd10	20.924	21.6239	21.4159	21.5631	22.6636	21.8903
Q9JJX6	P2rx4	20.9062	21.1988	22.1217	23.5594	22.6988	19.5511
P08882	Gzmc	21.3902	20.5741	24.0719	23.228	19.1547	21.6113
Q9CWE6	Ooep	22.5511	19.8513	22.581	20.2314	20.1598	24.6069
Q80VQ0	Aldh3b1	23.144	21.6629	21.3918	21.7578	20.5007	21.5154
Q9JLJ4	Elovl2	22.9422	23.01	19.5715	19.8887	22.1382	22.4003
Q91WV7	Slc3a1	21.8414	21.1824	21.6487	21.1188	22.0041	22.0086
O08716	Fabp9	21.8942	21.5943	19.9292	22.3151	18.881	25.1227
Q9EQF6	Dpysl5	19.3792	21.4652	22.3477	22.8888	21.5291	22.1237
Q8C079	Strip1	22.6704	21.4528	22.9037	20.7788	21.1189	20.7656
Q60928	Ggt1	22.1287	22.3526	19.2587	18.6933	23.4945	23.7543
Q9CQP3	Chchd5	18.3422	20.2597	21.7029	23.7121	21.8726	23.7524
Q8BYM8	Cars2	20.8417	18.7401	23.7365	20.9881	22.5637	22.7621
Q6NSR8	Npepl1	22.6526	22.4912	22.8518	19.5064	20.8311	21.2898
Q8VCF0	Mavs	22.2284	20.8859	21.4258	21.5916	21.9977	21.4842
Q8JZV7	Amdhd2	20.8735	22.7847	21.3165	22.4027	21.8868	20.2423
Q921L3	Tmco1	22.3343	19.4783	21.6781	23.1801	22.3875	20.379
Q02858	Tek	21.9174	22.1684	21.6466	21.7199	19.8227	22.1467
Q80TQ5	Plekhm2	18.2571	21.5632	24.1335	22.0669	22.795	20.5645
Q99MI1	Erc1	20.6554	22.8287	22.183	20.6317	20.7453	22.3036
P0CG14	Derpc	21.7671	22.1982	20.8801	21.0986	21.1971	22.1998
Q8R323	Rfc3	21.3223	20.3429	20.7811	22.2937	21.3054	23.2022
Q9CXR1	Dhrs7	22.3573	20.6848	21.4767	21.5362	19.8945	23.2328
Q8CIE0	Serpina11	18.7657	18.4045	22.8321	23.0771	22.961	23.0257
O88998	Olfm1	22.4797	19.5163	19.8901	20.7305	23.0022	23.2269
Q6ZPI0	Jade1	18.6522	21.3181	21.6791	22.4463	22.0537	22.638
Q8R3Q6	Mix23	18.2789	20.0394	20.6782	25.1355	22.0753	22.5548
P97825	Jpt1	18.588	20.9771	23.6601	21.2493	22.8904	21.3624
Q9CR67	Tmem33	22.8047	20.3602	21.7529	22.9805	21.1525	19.6522
Q7TNE1	Sugct	20.502	20.5116	22.5313	19.6355	23.2417	22.1049
Q80U93	Nup214	21.0452	21.1999	19.3709	21.8411	22.9541	22.1102
Q0VEE6	Znf800	22.7561	21.1915	20.7976	19.5468	22.1478	22.0246
Q5NCE8	Mrs2	19.8002	20.1573	22.6137	22.8048	20.5758	22.435
Q8R3W7	Agr3	21.6767	20.7488	20.7877	22.3187	19.9881	22.8571
Q7TMC8	Fcsk	20.1847	21.3755	20.3601	21.8861	22.1649	22.3349
Q5SF07	Igf2bp2	21.4241	21.8296	20.6189	21.9961	22.2852	20.1256
P57787	Slc16a3	20.913	23.1774	20.5814	22.8125	18.5017	22.2607
Q7TSI3	Ppp6r1	22.8431	22.4607	19.2487	20.3709	23.4684	19.754
Q3UM18	Lsg1	20.7925	21.662	21.766	20.77	21.6715	21.4508
Q91ZJ9	Hyal1	21.7341	22.3619	19.3403	21.513	21.7239	21.4193
Q8C4G9	Adgra1	19.3674	18.7955	23.0665	22.0397	20.7881	23.9964
Q9ER56	Capn12	21.9859	21.8077	20.1345	20.1725	21.9394	22.0112
Q9CYH6	Rrs1	21.6283	22.4752	22.239	20.2846	20.3875	21.0274
O08734	Bak1	19.6431	21.3415	20.8811	21.5417	22.448	22.1581
Q9QYF1	Rdh11	22.099	22.218	20.9492	19.378	22.1871	20.8802
Q8BXN9	Tmem87a	20.2529	19.5477	22.1466	21.7255	21.5225	22.4418
Q8BQC8	Rbak	19.3083	21.8586	22.2446	20.2219	21.5728	22.4108
Q9CQX0	Otub2	22.0659	22.0397	20.6116	20.339	21.1665	21.3723
Q9D3R3	Cep72	20.9512	20.2987	22.1658	20.839	21.4983	21.7875
Q80T85	Dcaf5	21.7623	21.2651	20.5112	21.9546	21.0532	20.9811
Q9CRA7	Dmac2l	19.7748	24.2596	19.9214	18.8988	22.2422	22.2745
Q6GQV7	Edrf1	21.2678	22.9695	20.4156	19.2817	20.6258	22.7579
Q8VE10	Naa40	17.6869	18.4817	22.5626	20.5533	23.1127	24.8647
Q8VDP6	Cdipt	21.2383	21.8994	19.3755	20.8183	21.7106	22.0959
A2APX8	Scn1a	19.4023	19.4783	22.302	20.5437	24.6091	20.2345
Q8BLK3	Lsamp	21.7955	21.4917	21.3199	18.5584	22.0264	21.1208
P01910	H2-Aa	21.0751	22.1905	19.2848	21.0153	22.4164	20.1501
Q9D338	Mrpl19	21.6404	19.9269	21.8195	21.927	21.3292	18.6315
Q6XVG2	Cyp2c54	20.4475	21.7514	19.1384	20.5444	23.1002	20.0436
Q8CIF4	Btd	20.7421	21.4467	20.6262	19.4709	21.2899	21.4352
Q99PG2	Ogfr	19.551	20.3935	21.5492	19.8346	21.7511	21.6925
Q99P58	Rab27b	21.4814	20.7343	20.6588	20.7278	20.9067	20.1508
Q8K482	Emilin2	19.3343	20.9434	18.3558	21.0416	23.2718	21.625
Q8BZ09	Slc25a21	19.8799	19.4156	20.2395	21.3778	22.2912	20.9381
Q8QZY6	Tspan14	20.9672	19.8268	21.7701	18.3881	21.0679	22.0738
Q78KK3	Slc22a18	19.7976	19.6715	19.3734	20.7212	20.3029	22.5144
