# Supplementary material for: Regional Differences in the Small Intestinal Proteome of Control Mice and of Mice Lacking Lysosomal Acid Lipase
Source: J Proteome Res. Author manuscript; Available in PMC 2024 Apr 5. (PMC7615810; doi:10.1021/acs.jproteome.4c00082)
Supplement: Table S4 [file EMS194559-supplement-Table_S4.xlsx]

## Sheet: Summary tab
		Tab1. sc-RNA seq counts of the duodenum of healthy humans
		Tab2. sc-RNA seq counts of the jejunum of healthy humans
		Tab3. sc-RNA seq counts of the ileum of healthy humans

## Sheet: Tab1
Genes	Donor1	Donor2.1	Donor2.2	Donor2.3	Donor3	Sum
MIR1302-2HG	0	0	0	0	0	0
FAM138A	0	0	0	0	0	0
OR4F5	0	0	0	0	0	0
AL627309.1	4	1	0	0	11	16
AL627309.3	0	0	0	0	0	0
AL627309.2	0	0	0	0	0	0
AL627309.5	6	1	0	1	15	23
AL627309.4	0	0	0	0	0	0
AP006222.2	0	0	0	0	0	0
AL732372.1	0	0	0	0	0	0
OR4F29	0	0	0	0	0	0
AC114498.1	0	0	0	0	0	0
OR4F16	0	0	0	0	0	0
AL669831.2	0	0	0	0	2	2
LINC01409	79	15	1	5	55	155
FAM87B	0	0	0	0	0	0
LINC01128	51	17	3	5	66	142
LINC00115	19	2	1	1	43	66
FAM41C	11	3	0	2	20	36
AL645608.6	0	0	0	0	0	0
AL645608.2	1	0	0	0	1	2
AL645608.4	0	0	0	0	0	0
LINC02593	3	0	0	0	0	3
SAMD11	8	0	0	0	7	15
NOC2L	273	52	8	19	378	730
KLHL17	17	4	0	2	25	48
PLEKHN1	1	0	0	0	5	6
PERM1	0	0	0	0	0	0
AL645608.7	1	1	0	0	7	9
HES4	33	63	4	29	152	281
ISG15	147	31	12	16	579	785
AL645608.1	0	0	0	0	0	0
AGRN	56	23	2	13	92	186
AL645608.5	0	0	0	0	0	0
AL645608.8	0	0	0	0	0	0
RNF223	4	1	0	0	4	9
C1orf159	68	5	2	3	57	135
AL390719.3	0	0	0	0	0	0
LINC01342	3	3	0	0	6	12
AL390719.2	256	87	15	32	308	698
TTLL10-AS1	0	0	0	0	0	0
TTLL10	2	0	0	2	3	7
TNFRSF18	0	0	0	0	0	0
TNFRSF4	0	0	0	1	0	1
SDF4	1113	198	36	78	1946	3371
B3GALT6	78	15	5	9	138	245
C1QTNF12	140	29	9	21	603	802
AL162741.1	1	1	0	0	1	3
UBE2J2	330	72	9	33	427	871
LINC01786	1	0	0	0	3	4
SCNN1D	20	3	2	1	37	63
ACAP3	147	22	5	11	124	309
PUSL1	69	21	4	3	108	205
INTS11	354	86	11	41	704	1196
AL139287.1	1	0	0	0	0	1
CPTP	248	33	14	10	439	744
TAS1R3	11	4	6	1	4	26
DVL1	191	45	11	19	353	619
MXRA8	0	0	0	0	0	0
AURKAIP1	1837	492	101	195	3153	5778
CCNL2	487	112	25	54	682	1360
MRPL20-AS1	64	22	0	6	106	198
MRPL20	1268	233	54	106	1736	3397
AL391244.2	8	2	0	1	13	24
ANKRD65	1	0	0	0	1	2
AL391244.1	0	0	0	0	0	0
TMEM88B	0	0	0	0	0	0
LINC01770	0	0	0	1	0	1
VWA1	17	17	5	12	21	72
ATAD3C	4	1	0	0	13	18
ATAD3B	115	19	7	4	116	261
ATAD3A	142	54	6	9	195	406
TMEM240	8	1	0	0	9	18
SSU72	1026	186	47	76	1476	2811
AL645728.1	17	1	0	0	41	59
FNDC10	28	3	0	4	65	100
AL691432.4	8	0	0	0	7	15
AL691432.2	48	9	0	4	91	152
MIB2	206	43	11	27	372	659
MMP23B	6	3	1	2	47	59
CDK11B	211	28	7	10	381	637
FO704657.1	5	2	0	0	8	15
SLC35E2B	114	16	6	8	297	441
CDK11A	295	54	14	25	795	1183
SLC35E2A	115	23	4	11	129	282
NADK	320	54	15	27	447	863
GNB1	1208	164	53	90	2301	3816
AL109917.1	2	1	0	0	4	7
CALML6	1	0	0	0	1	2
TMEM52	46	5	2	1	55	109
CFAP74	3	0	0	0	3	6
AL391845.2	0	0	0	0	0	0
GABRD	0	0	0	0	4	4
AL391845.1	0	0	0	0	1	1
PRKCZ	301	63	13	30	462	869
AL590822.2	14	1	0	0	16	31
PRKCZ-AS1	2	0	0	0	0	2
FAAP20	238	82	21	39	454	834
AL590822.1	0	0	0	0	0	0
SKI	107	15	4	8	199	333
AL590822.3	0	0	0	1	0	1
MORN1	23	5	1	3	41	73
AL589739.1	0	0	0	0	0	0
AL513477.2	8	4	2	1	11	26
RER1	1328	278	59	110	1999	3774
PEX10	97	23	4	9	181	314
PLCH2	1	1	1	1	6	10
AL139246.1	0	0	0	0	0	0
AL139246.4	0	0	0	0	0	0
PANK4	60	14	4	5	82	165
HES5	7	3	0	0	26	36
AL139246.5	19	14	1	6	14	54
TNFRSF14-AS1	270	55	14	32	566	937
TNFRSF14	1014	247	53	117	2231	3662
AL139246.3	5	2	0	2	6	15
PRXL2B	331	78	19	29	824	1281
MMEL1	72	26	2	8	161	269
AL831784.1	0	0	0	0	0	0
TTC34	8	2	1	1	20	32
AC242022.2	0	0	0	0	0	0
AC242022.1	0	0	0	0	0	0
AL592464.2	0	0	0	0	0	0
AL592464.3	0	0	0	0	0	0
AL592464.1	0	0	0	0	0	0
AL589702.1	1	0	0	0	0	1
ACTRT2	0	0	0	0	0	0
PRDM16-DT	170	3	3	3	211	390
PRDM16	203	4	2	4	285	498
AL008733.1	0	0	0	0	0	0
AL590438.1	6	0	1	0	9	16
AL354743.2	2	0	0	1	1	4
AL354743.1	0	0	0	0	0	0
ARHGEF16	283	65	8	32	494	882
AL512413.1	12	1	1	1	9	24
MEGF6	7	1	1	0	3	12
AL513320.1	4	0	0	0	9	13
TPRG1L	388	72	16	28	854	1358
WRAP73	195	34	12	15	238	494
TP73	2	1	0	1	3	7
AL136528.1	0	0	0	0	0	0
AL136528.2	0	0	0	0	0	0
CCDC27	0	0	0	0	1	1
SMIM1	11	10	4	5	25	55
LRRC47	177	37	9	21	295	539
AL365330.1	0	0	0	0	0	0
CEP104	207	25	12	13	280	537
DFFB	94	13	0	4	109	220
C1orf174	176	34	9	9	280	508
LINC01134	15	2	0	0	18	35
LINC01346	1	0	0	0	0	1
LINC01345	0	0	0	0	0	0
LINC02780	0	0	0	0	0	0
AL805961.1	1	0	0	0	0	1
LINC01777	0	0	0	0	0	0
AL355602.1	0	0	0	0	0	0
Z98747.1	0	0	0	0	0	0
LINC01646	0	0	0	0	0	0
AJAP1	0	0	0	0	0	0
Z98886.1	0	0	0	0	2	2
BX005132.1	0	0	0	0	0	0
LINC02781	0	0	0	0	0	0
LINC02782	0	0	0	0	0	0
AL139823.1	0	0	0	0	0	0
Z98259.3	0	0	0	0	0	0
Z98259.2	0	0	0	0	0	0
Z98259.1	0	0	0	0	0	0
AL365255.1	0	0	0	0	0	0
NPHP4	24	1	1	3	27	56
KCNAB2	3	1	0	0	2	6
CHD5	0	0	0	0	1	1
RPL22	13644	2931	493	1133	23935	42136
AL031847.1	2	1	1	0	6	10
RNF207	100	21	0	4	158	283
ICMT	312	42	14	20	365	753
LINC00337	2	0	0	0	2	4
HES3	0	0	0	0	0	0
GPR153	142	30	10	10	242	434
ACOT7	279	51	15	27	389	761
AL031848.2	3	0	0	0	13	16
HES2	10	20	6	3	24	63
ESPN	600	102	32	59	1688	2481
AL031848.1	0	0	0	0	0	0
TNFRSF25	179	40	9	18	100	346
PLEKHG5	22	9	0	6	59	96
NOL9	136	27	8	18	265	454
TAS1R1	2	0	0	1	0	3
ZBTB48	62	23	10	12	173	280
KLHL21	42	7	1	2	45	97
PHF13	43	17	2	6	75	143
THAP3	68	30	4	9	131	242
DNAJC11	227	54	9	21	326	637
LINC01672	0	0	0	0	0	0
AL591163.1	0	0	0	0	0	0
CAMTA1-DT	2	0	0	1	6	9
CAMTA1	1095	279	65	104	1458	3001
AL512330.1	0	0	0	0	0	0
CAMTA1-IT1	0	0	0	0	0	0
Z97987.1	0	0	0	0	0	0
AL365194.1	0	0	0	0	0	0
AL359881.3	0	0	0	0	0	0
AL359881.2	0	0	0	0	0	0
AL359881.1	0	0	1	0	0	1
VAMP3	326	101	13	41	687	1168
Z98884.2	2	0	0	0	1	3
PER3	168	18	3	9	307	505
Z98884.1	1	1	0	0	5	7
UTS2	0	1	0	1	15	17
TNFRSF9	0	0	0	0	0	0
PARK7	1518	383	61	146	2709	4817
AL034417.4	3	0	0	0	10	13
AL034417.3	8	1	0	0	19	28
ERRFI1	589	28	7	20	1460	2104
AL034417.2	5	0	0	1	15	21
LINC01714	0	0	0	0	0	0
AL358876.2	0	0	0	0	0	0
SLC45A1	1	0	0	1	0	2
RERE	466	137	40	62	695	1400
RERE-AS1	7	0	0	0	13	20
AL357552.2	0	0	0	0	1	1
ENO1	2950	575	114	213	4087	7939
ENO1-AS1	4	0	0	3	10	17
CA6	0	0	0	0	1	1
SLC2A7	6	0	0	0	1	7
SLC2A5	644	79	29	75	887	1714
GPR157	71	10	3	2	94	180
MIR34AHG	10	2	2	4	17	35
LNCTAM34A	9	3	1	1	10	24
H6PD	337	38	6	15	366	762
SPSB1	220	17	2	15	413	667
BX323043.1	0	0	0	0	0	0
LINC02606	2	0	0	0	1	3
AL928921.1	0	0	0	0	0	0
SLC25A33	157	25	7	12	125	326
TMEM201	40	9	3	3	23	78
PIK3CD	0	2	0	0	0	2
PIK3CD-AS1	0	0	0	0	0	0
PIK3CD-AS2	0	1	0	1	0	2
CLSTN1	311	97	23	45	542	1018
CTNNBIP1	370	64	11	19	349	813
AL357140.1	0	0	0	0	1	1
AL357140.4	0	0	0	0	0	0
LZIC	598	103	28	32	832	1593
AL357140.2	4	0	0	1	12	17
NMNAT1	141	19	3	8	151	322
AL603962.1	0	0	0	0	0	0
RBP7	6	0	0	1	5	12
UBE4B	204	47	12	20	386	669
KIF1B	395	60	16	28	541	1040
AL139424.3	5	1	0	0	12	18
AL139424.2	15	1	0	2	19	37
PGD	502	64	12	21	1106	1705
AL139424.1	0	0	0	0	0	0
CENPS	193	23	6	8	143	373
CORT	18	1	0	2	9	30
DFFA	369	38	9	16	451	883
AL354956.1	0	1	0	0	2	3
PEX14	76	19	1	6	172	274
AL139423.2	0	0	0	0	0	0
CASZ1	442	46	11	17	971	1487
AL139423.1	0	0	0	0	2	2
C1orf127	2	0	0	1	5	8
TARDBP	521	114	26	43	669	1373
MASP2	0	0	0	0	0	0
AL109811.2	90	14	5	7	121	237
SRM	208	31	8	6	207	460
EXOSC10	186	40	9	13	364	612
AL109811.1	4	0	0	1	3	8
EXOSC10-AS1	3	3	0	0	9	15
MTOR	117	20	9	4	181	331
MTOR-AS1	0	0	0	0	0	0
ANGPTL7	0	0	0	0	1	1
UBIAD1	109	23	4	5	148	289
AL031291.1	0	0	0	0	0	0
DISP3	1	0	0	1	0	2
AL590989.1	0	0	0	0	0	0
LINC01647	0	0	0	0	0	0
AL031731.1	1	0	0	0	0	1
FBXO2	64	32	6	19	167	288
FBXO44	37	15	4	6	71	133
FBXO6	57	13	3	7	108	188
MAD2L2	31	13	2	7	74	127
DRAXIN	2	1	1	0	6	10
AGTRAP	29	27	4	7	122	189
C1orf167	1	0	0	0	8	9
AL953897.1	0	0	0	0	0	0
MTHFR	249	29	9	15	445	747
CLCN6	80	14	4	6	133	237
NPPA	0	0	0	0	1	1
NPPB	0	0	0	0	0	0
AL021155.5	47	4	1	2	76	130
KIAA2013	900	149	36	71	1455	2611
PLOD1	98	19	9	16	179	321
AL096840.2	1	0	0	0	0	1
MFN2	297	42	10	18	569	936
MIIP	71	26	8	9	118	232
TNFRSF8	1	0	0	0	0	1
AL357835.1	0	0	0	0	0	0
TNFRSF1B	232	14	2	10	460	718
VPS13D	261	53	11	21	450	796
LINC02766	0	0	0	0	0	0
DHRS3	298	83	17	33	624	1055
AC254633.1	0	0	0	0	4	4
AADACL4	0	0	0	0	0	0
AADACL3	0	0	0	0	0	0
C1orf158	1	0	0	0	0	1
PRAMEF12	0	0	0	0	0	0
PRAMEF1	0	0	0	0	0	0
LINC01784	0	0	0	0	0	0
PRAMEF11	0	0	0	0	0	0
HNRNPCL1	0	0	0	0	1	1
PRAMEF2	0	0	0	0	0	0
PRAMEF4	0	0	0	0	0	0
PRAMEF10	0	0	0	0	0	0
PRAMEF7	0	0	0	0	0	0
PRAMEF6	0	0	0	0	0	0
PRAMEF27	0	0	0	0	0	0
HNRNPCL3	0	0	0	0	0	0
PRAMEF25	0	0	0	0	0	0
HNRNPCL2	0	0	0	0	0	0
AC245056.1	0	0	0	0	0	0
PRAMEF26	0	0	0	0	0	0
HNRNPCL4	0	0	0	0	0	0
PRAMEF9	0	0	0	0	0	0
PRAMEF13	0	0	0	0	0	0
PRAMEF18	0	0	0	0	0	0
PRAMEF5	0	0	0	0	0	0
PRAMEF8	0	0	0	0	0	0
PRAMEF33	0	0	0	0	0	0
PRAMEF15	0	0	0	0	0	0
AC243961.1	0	0	0	0	0	0
PRAMEF14	0	0	0	0	0	0
PRAMEF19	0	0	0	0	0	0
PRAMEF17	0	0	0	0	0	0
PRAMEF20	0	0	0	0	0	0
LRRC38	0	0	0	0	0	0
AL354712.1	0	0	0	0	0	0
PDPN	0	0	0	0	0	0
AL359771.1	0	0	0	0	0	0
PRDM2	299	61	6	19	533	918
KAZN	61	13	2	3	126	205
AL357873.1	0	0	0	0	0	0
KAZN-AS1	1	0	0	0	2	3
AL031293.1	6	0	0	0	7	13
TMEM51-AS1	44	5	2	4	75	130
TMEM51	248	30	6	11	231	526
C1orf195	0	0	0	0	1	1
FHAD1	1	0	0	0	10	11
AL031283.2	0	0	0	0	0	0
AL031283.3	0	0	0	0	0	0
AL031283.1	2	0	0	0	6	8
EFHD2	1436	409	72	143	3624	5684
CTRC	1	0	0	0	0	1
CELA2A	0	0	0	0	0	0
CELA2B	0	0	0	0	0	0
CASP9	73	11	1	2	84	171
DNAJC16	217	26	6	14	207	470
AL121992.3	25	4	1	3	45	78
AGMAT	442	92	14	34	629	1211
AL121992.1	0	0	0	0	1	1
DDI2	306	51	13	23	370	763
RSC1A1	0	0	0	0	0	0
AL121992.2	0	0	0	0	0	0
PLEKHM2	129	48	8	14	270	469
AL450998.3	2	1	1	0	3	7
SLC25A34	205	40	11	13	299	568
SLC25A34-AS1	0	0	0	0	2	2
TMEM82	345	26	6	9	620	1006
FBLIM1	658	99	17	44	1365	2183
UQCRHL	93	9	1	9	94	206
AL450998.2	40	21	6	11	110	188
SPEN	666	96	15	44	844	1665
ZBTB17	74	20	2	7	105	208
SRARP	0	0	0	0	0	0
AL355994.3	0	0	0	0	0	0
HSPB7	0	0	0	0	0	0
CLCNKA	0	0	0	0	0	0
CLCNKB	0	0	0	0	0	0
FAM131C	2	0	0	0	2	4
EPHA2	171	18	0	5	182	376
AL451042.2	7	1	0	2	15	25
AL451042.1	12	0	0	0	9	21
ARHGEF19-AS1	0	0	0	0	0	0
ARHGEF19	27	14	1	1	62	105
AL109627.1	12	1	0	2	17	32
CPLANE2	2	2	1	1	19	25
FBXO42	151	21	2	7	158	339
SZRD1	321	85	24	32	628	1090
SPATA21	1	1	1	0	0	3
NECAP2	136	30	13	12	243	434
LINC01772	15	2	0	0	18	35
AL137802.2	2	6	3	5	20	36
AL137802.1	0	0	0	0	0	0
LINC01783	0	0	0	0	0	0
NBPF1	72	20	3	8	311	414
AL137798.1	0	0	0	0	0	0
AL137798.2	0	0	0	0	0	0
AL021920.1	0	0	0	0	0	0
AL021920.3	0	0	0	0	1	1
CROCC	16	9	0	5	47	77
BX284668.1	0	0	0	0	0	0
BX284668.2	0	0	0	0	0	0
BX284668.5	140	44	5	10	101	300
BX284668.6	9	3	1	1	33	47
MFAP2	2	0	0	0	2	4
AL049569.2	0	0	0	0	0	0
AL049569.1	0	0	0	0	0	0
ATP13A2	92	28	5	12	210	347
SDHB	1111	162	43	50	1914	3280
PADI2	5	22	2	11	7	47
LINC02783	0	0	0	0	0	0
AL590644.1	0	0	0	0	0	0
PADI1	0	0	0	0	0	0
PADI3	0	0	0	0	0	0
PADI4	0	0	0	0	0	0
PADI6	0	0	0	0	0	0
RCC2-AS1	0	0	0	0	0	0
RCC2	201	98	16	31	227	573
ARHGEF10L	139	107	12	38	288	584
LINC02810	0	0	0	0	0	0
ACTL8	0	0	0	0	0	0
AL357509.1	0	0	0	0	0	0
LINC01654	0	0	0	0	0	0
IGSF21	1	0	0	0	0	1
IGSF21-AS1	0	0	0	0	0	0
AL591896.1	0	0	0	0	0	0
KLHDC7A	3	5	3	2	0	13
PAX7	0	0	0	0	0	0
TAS1R2	0	0	0	0	0	0
ALDH4A1	7	6	3	1	6	23
IFFO2	1	2	1	0	4	8
AL137127.1	6	0	0	0	2	8
UBR4	195	36	13	14	370	628
EMC1-AS1	7	3	0	2	14	26
EMC1	136	32	3	16	155	342
MRTO4	233	55	11	25	293	617
AKR7A3	3853	294	73	103	8179	12502
AKR7A2	1543	212	43	72	2145	4015
SLC66A1	96	15	3	13	147	274
CAPZB	1051	244	46	99	1804	3244
MICOS10	2686	896	163	323	3533	7601
AL031727.2	0	0	0	0	0	0
NBL1	2368	349	80	154	5576	8527
HTR6	0	0	0	0	0	0
TMCO4	110	30	7	12	210	369
RNF186	118	93	14	49	391	665
AL391883.1	6	1	1	1	8	17
OTUD3	106	29	5	7	98	245
PLA2G2E	0	0	0	0	0	0
PLA2G2A	10	588	169	258	190	1215
PLA2G5	0	0	0	0	0	0
PLA2G2D	0	0	0	0	1	1
PLA2G2F	0	0	0	0	0	0
Z98257.1	0	0	0	0	0	0
PLA2G2C	0	0	0	0	0	0
UBXN10-AS1	1	0	0	0	0	1
UBXN10	4	3	1	1	7	16
LINC01757	0	0	0	0	0	0
Z98257.2	0	0	0	1	0	1
VWA5B1	1	0	0	1	0	2
AL020998.1	0	0	0	0	0	0
LINC01141	1	0	0	0	0	1
AL139254.1	0	0	0	0	0	0
AL139254.2	0	0	0	0	0	0
AL139254.3	0	0	0	1	5	6
CAMK2N1	1983	451	79	188	4859	7560
MUL1	106	22	4	7	142	281
FAM43B	1	1	0	0	0	2
CDA	13	8	0	4	8	33
PINK1	278	59	15	25	445	822
PINK1-AS	11	1	0	1	19	32
DDOST	620	184	26	71	967	1868
KIF17	0	0	0	0	0	0
SH2D5	0	0	0	0	0	0
AL663074.1	0	0	0	0	0	0
HP1BP3	1065	224	47	107	1760	3203
EIF4G3	417	71	10	43	519	1060
AL031005.2	3	0	0	0	3	6
ECE1	153	39	8	32	334	566
AL031005.1	0	0	0	0	0	0
AL031728.1	1	0	0	0	1	2
AL592309.2	0	0	0	0	0	0
NBPF3	15	0	0	0	42	57
ALPL	0	0	0	0	0	0
LINC02596	0	0	0	0	0	0
RAP1GAP	54	43	8	23	210	338
USP48	306	83	12	26	520	947
LDLRAD2	3	0	0	0	3	6
HSPG2	239	28	2	15	259	543
CELA3B	0	0	0	0	1	1
CELA3A	0	0	0	0	0	0
LINC01635	0	1	0	0	5	6
LINC00339	51	8	3	4	79	145
CDC42	1696	526	107	268	2665	5262
CDC42-AS1	2	1	0	1	2	6
CDC42-IT1	32	1	0	2	24	59
WNT4	8	4	1	2	14	29
AL445253.1	0	1	0	0	0	1
ZBTB40	78	28	3	5	112	226
ZBTB40-IT1	0	0	0	0	0	0
EPHA8	0	0	0	0	1	1
C1QA	0	0	0	0	1	1
C1QC	0	0	0	0	0	0
C1QB	0	0	0	0	0	0
EPHB2	497	188	25	67	461	1238
AL512444.1	0	0	0	0	0	0
LACTBL1	0	0	0	0	0	0
TEX46	0	0	0	0	0	0
KDM1A	332	96	25	36	529	1018
AL031428.1	0	0	0	0	0	0
LUZP1	604	74	15	33	1098	1824
HTR1D	26	5	1	0	53	85
LINC01355	115	25	2	5	120	267
AL109936.6	1	0	0	0	0	1
HNRNPR	976	223	34	90	1458	2781
ZNF436	24	3	0	0	45	72
ZNF436-AS1	20	5	0	4	33	62
AL109936.2	9	5	0	0	19	33
TCEA3	896	311	39	118	1386	2750
ASAP3	5	7	2	1	8	23
E2F2	43	8	1	3	11	66
AL021154.1	1	2	0	0	2	5
ID3	440	86	25	37	219	807
AL450043.1	0	0	0	0	0	0
MDS2	0	1	0	0	2	3
RPL11	27734	10081	1671	3935	58410	101831
ELOA-AS1	35	2	1	1	46	85
ELOA	192	32	3	14	338	579
PITHD1	214	59	13	16	259	561
LYPLA2	308	80	24	48	499	959
GALE	479	88	22	34	851	1474
HMGCL	349	80	18	35	597	1079
FUCA1	716	83	17	35	1057	1908
CNR2	2	0	0	1	1	4
AL590609.3	0	0	0	0	0	0
PNRC2	710	173	34	81	1463	2461
SRSF10	1037	229	46	99	1822	3233
AL591178.1	0	1	0	0	1	2
MYOM3	12	8	2	1	45	68
AL591178.2	0	0	0	0	0	0
IL22RA1	63	17	6	10	190	286
IFNLR1	47	15	3	7	117	189
LINC02800	0	0	0	0	0	0
AL138902.1	0	0	0	0	0	0
GRHL3	2	0	0	0	1	3
STPG1	30	7	1	5	83	126
NIPAL3	242	51	9	21	473	796
RCAN3AS	1	0	0	0	5	6
RCAN3	130	18	1	9	180	338
NCMAP-DT	12	0	1	0	16	29
NCMAP	53	7	7	6	14	87
SRRM1	1686	336	69	136	2438	4665
AL445648.1	0	0	0	0	0	0
CLIC4	1	2	0	0	6	9
RUNX3	0	0	0	0	0	0
AL445471.1	0	0	0	0	0	0
AL445471.2	0	0	0	0	0	0
LINC02793	0	0	0	0	0	0
AL050344.1	0	0	0	0	0	0
AL031432.1	0	0	0	0	2	2
SYF2	921	307	58	115	2592	3993
AL031432.4	12	1	0	0	32	45
AL031432.5	2	1	0	0	7	10
RSRP1	1340	241	47	108	1815	3551
AL031432.3	4	2	1	1	5	13
RHD	1	0	0	0	6	7
TMEM50A	944	248	61	98	994	2345
RHCE	0	0	1	0	7	8
MACO1	268	58	12	22	373	733
LDLRAP1	107	28	6	9	102	252
AL606491.1	3	1	1	0	0	5
MAN1C1	2	0	0	1	1	4
AL031280.1	0	0	0	0	0	0
SELENON	78	28	7	14	141	268
AL020996.1	9	1	3	0	28	41
MTFR1L	250	57	15	18	457	797
AL020996.3	0	0	0	0	0	0
AUNIP	7	2	0	0	2	11
AL033528.2	0	0	1	1	2	4
PAQR7	184	21	9	13	522	749
STMN1	668	236	38	85	563	1590
PAFAH2	180	25	5	7	336	553
EXTL1	0	0	0	0	0	0
SLC30A2	36	1	0	0	28	65
AL391650.2	0	0	0	0	1	1
TRIM63	0	0	0	0	22	22
PDIK1L	98	30	7	14	137	286
FAM110D	0	0	0	0	2	2
C1orf232	0	0	0	0	0	0
AL391650.1	0	0	0	0	1	1
ZNF593	449	144	25	45	541	1204
CNKSR1	144	40	11	15	324	534
CATSPER4	0	0	0	0	0	0
CEP85	29	6	1	2	33	71
SH3BGRL3	1871	439	87	179	2406	4982
UBXN11	17	9	1	1	32	60
CD52	9	0	0	1	0	10
CRYBG2	53	8	3	2	87	153
ZNF683	0	0	0	0	0	0
LIN28A	0	0	0	0	1	1
DHDDS	177	26	3	10	315	531
AL513365.2	1	0	0	0	0	1
HMGN2	1419	610	130	206	2596	4961
RPS6KA1	494	85	26	39	1095	1739
AL512408.1	3	0	1	0	6	10
ARID1A	552	75	21	38	727	1413
PIGV	64	22	5	5	108	204
ZDHHC18	96	10	4	6	164	280
SFN	401	53	11	16	503	984
GPN2	154	28	0	11	271	464
AL034380.1	0	0	0	0	0	0
GPATCH3	63	7	4	9	82	165
NUDC	683	115	21	44	950	1813
NR0B2	344	21	2	8	805	1180
KDF1	144	26	12	16	245	443
TRNP1	9	5	0	0	31	45
TENT5B	1	0	0	0	3	4
SLC9A1	306	23	8	8	508	853
AL590640.1	0	0	0	0	0	0
WDTC1	113	25	7	12	238	395
TMEM222	107	30	9	14	219	379
SYTL1	30	13	0	2	42	87
MAP3K6	18	17	2	5	66	108
FCN3	0	0	0	0	0	0
CD164L2	0	1	0	0	1	2
GPR3	0	0	0	0	0	0
WASF2	760	143	33	60	1912	2908
FO393419.2	0	0	0	0	0	0
BX293535.1	2	0	0	0	0	2
AHDC1	28	3	2	2	39	74
FGR	0	0	0	0	0	0
LINC02574	1	0	0	0	0	1
IFI6	143	53	23	35	121	375
AL445490.1	0	0	0	0	0	0
AL020997.5	1	0	0	0	1	2
FAM76A	174	21	6	18	265	484
STX12	639	86	16	31	1585	2357
AL020997.2	4	0	0	0	13	17
AL020997.3	1	0	0	0	1	2
AL020997.4	0	0	0	0	0	0
PPP1R8	152	25	4	24	183	388
THEMIS2	0	0	0	0	2	2
RPA2	93	32	6	10	154	295
SMPDL3B	368	54	12	18	558	1010
AL512288.1	3	0	0	0	1	4
XKR8	67	11	0	3	78	159
EYA3	128	24	6	13	148	319
PTAFR	4	2	0	2	6	14
DNAJC8	723	129	32	45	1137	2066
ATP5IF1	4656	1383	291	543	8196	15069
AL353622.1	45	5	3	2	80	135
AL353622.2	0	0	0	0	0	0
SESN2	94	13	7	9	172	295
MED18	78	10	6	4	152	250
PHACTR4	499	80	12	36	883	1510
RCC1	140	29	7	9	200	385
SNHG3	408	62	8	23	443	944
TRNAU1AP	163	29	6	13	296	507
SNHG12	258	70	12	21	417	778
TAF12	185	36	6	18	348	593
RAB42	13	0	0	0	29	42
LINC01715	1	1	0	1	5	8
AL360012.1	27	0	1	0	32	60
GMEB1	155	22	4	5	170	356
YTHDF2	681	104	25	41	746	1597
OPRD1	4	0	0	0	3	7
AL009181.1	0	0	0	0	0	0
EPB41	462	95	16	42	575	1190
TMEM200B	1	0	0	1	1	3
AL357500.1	0	0	0	0	0	0
SRSF4	1235	148	39	53	1339	2814
MECR	90	28	3	10	162	293
AL590729.1	0	0	0	0	0	0
PTPRU	0	0	0	0	1	1
LINC01756	0	0	0	0	0	0
AC092265.1	0	0	0	0	0	0
AL645944.2	0	0	0	0	0	0
LINC01648	0	7	0	1	0	8
AL137076.1	0	0	0	0	0	0
AL161638.2	0	0	0	0	0	0
AL161638.1	0	0	0	0	0	0
MATN1	0	0	0	0	1	1
MATN1-AS1	10	4	0	1	16	31
AL137857.1	0	0	0	0	0	0
LAPTM5	1	2	0	1	4	8
AL137027.1	0	0	0	0	0	0
LINC01778	0	0	0	0	0	0
AL445235.1	0	0	0	0	0	0
SDC3	11	7	1	1	3	23
PUM1	667	123	36	60	926	1812
NKAIN1	1	0	0	0	0	1
SNRNP40	207	60	12	28	186	493
ZCCHC17	206	27	3	10	225	471
AL451070.1	0	0	0	0	1	1
FABP3	1	0	0	0	1	2
SERINC2	999	176	45	58	1664	2942
LINC01226	2	0	0	0	8	10
AC114488.1	0	3	1	1	1	6
TINAGL1	330	66	14	28	193	631
HCRTR1	0	0	0	0	0	0
PEF1	238	45	8	16	326	633
AC114488.2	0	0	0	0	0	0
AC114488.3	0	0	0	0	0	0
COL16A1	151	32	5	12	230	430
ADGRB2	22	10	2	2	47	83
AL354919.2	0	0	0	0	0	0
SPOCD1	0	0	0	0	1	1
AL354919.1	1	0	0	0	0	1
AL136115.2	15	0	1	1	9	26
PTP4A2	1577	354	64	134	2437	4566
AL136115.1	2	0	0	0	1	3
AL136115.3	0	0	0	0	0	0
KHDRBS1	1394	308	65	110	1853	3730
AL445248.1	3	1	0	1	12	17
TMEM39B	62	21	1	6	65	155
KPNA6	348	43	10	22	429	852
AL049795.2	0	0	0	0	0	0
TXLNA	190	42	9	10	310	561
CCDC28B	15	7	2	7	19	50
AL049795.1	4	0	0	0	13	17
IQCC	5	1	0	2	11	19
DCDC2B	2	0	0	0	0	2
TMEM234	37	11	1	5	79	133
EIF3I	975	205	30	76	1501	2787
FAM167B	0	2	1	0	2	5
LCK	0	0	1	0	0	1
HDAC1	705	184	39	69	902	1899
MARCKSL1	1320	506	127	273	1622	3848
AL109945.1	0	0	0	0	0	0
TSSK3	5	1	0	0	10	16
FAM229A	78	12	3	5	72	170
BSDC1	499	58	18	16	752	1343
ZBTB8B	3	1	0	0	3	7
ZBTB8A	136	20	1	9	163	329
ZBTB8OS	508	153	29	48	727	1465
RBBP4	739	224	45	74	865	1947
SYNC	157	52	6	15	247	477
AC114489.1	0	0	0	0	0	0
KIAA1522	697	152	35	58	1431	2373
YARS	191	42	5	18	362	618
S100PBP	171	36	4	10	202	423
FNDC5	8	3	1	5	10	27
HPCA	1	7	0	4	12	24
TMEM54	1200	548	95	204	2466	4513
AL031602.2	3	0	0	0	0	3
RNF19B	142	16	7	11	239	415
AL020995.1	0	0	0	0	0	0
AK2	892	150	38	53	1245	2378
AZIN2	4	2	0	1	4	11
TRIM62	13	1	2	0	19	35
AL662907.3	2	0	0	0	2	4
ZNF362	47	11	0	3	103	164
AL513327.3	0	0	0	0	0	0
A3GALT2	0	0	0	0	0	0
AL513327.1	1	0	0	0	2	3
PHC2	228	45	10	18	293	594
AL513327.2	1	0	0	0	2	3
ZSCAN20	14	2	0	1	41	58
CSMD2	6	0	0	1	6	13
HMGB4	0	0	0	0	0	0
CSMD2-AS1	0	0	0	0	0	0
C1orf94	0	0	0	0	0	0
AC099565.1	0	0	0	0	0	0
SMIM12	415	71	13	27	411	937
GJB5	0	0	0	1	0	1
GJB4	0	2	0	1	0	3
AL121988.1	0	0	0	0	0	0
GJB3	3	16	0	5	0	24
GJA4	0	0	0	0	0	0
AL122010.1	0	0	0	0	1	1
DLGAP3	8	3	1	1	25	38
TMEM35B	193	65	11	20	296	585
ZMYM6	188	31	10	19	263	511
ZMYM1	77	30	8	18	94	227
AL590434.1	0	1	1	0	1	3
SFPQ	1717	352	82	127	1935	4213
ZMYM4	222	70	5	24	289	610
ZMYM4-AS1	2	0	0	0	0	2
KIAA0319L	343	79	16	37	640	1115
NCDN	1	0	0	0	1	2
AC004865.2	0	0	0	0	1	1
TFAP2E	0	0	0	0	2	2
PSMB2	804	195	44	68	839	1950
C1orf216	1	2	0	1	2	6
CLSPN	62	14	3	1	41	121
AL354864.1	0	0	0	0	0	0
2004-08-01	90	25	8	8	191	322
2001-08-01	272	52	15	17	404	760
AL139286.3	5	2	0	0	11	18
AL139286.2	3	0	0	0	3	6
2003-08-01	355	45	4	11	379	794
AL138787.2	0	0	0	0	0	0
TEKT2	2	0	0	0	0	2
ADPRHL2	185	49	13	16	251	514
COL8A2	0	0	0	0	0	0
TRAPPC3	356	66	11	34	441	908
MAP7D1	152	30	4	23	264	473
THRAP3	867	178	35	65	1414	2559
SH3D21	38	11	1	7	170	227
EVA1B	1	2	2	1	4	10
AL591845.1	2	0	0	0	3	5
STK40	91	25	5	6	126	253
LSM10	216	34	6	16	207	479
OSCP1	9	1	0	3	21	34
MRPS15	495	159	24	67	854	1599
CSF3R	0	0	0	0	0	0
AL596257.1	0	0	0	0	0	0
AC117945.2	0	0	0	0	0	0
AC117945.1	0	0	0	0	0	0
GRIK3	1	0	0	0	0	1
AL031430.1	0	0	0	0	0	0
AL353604.1	0	0	0	0	0	0
LINC01137	36	5	2	1	59	103
ZC3H12A	100	12	4	10	221	347
MEAF6	404	87	17	38	559	1105
SNIP1	85	19	4	7	186	301
DNALI1	19	5	3	2	32	61
GNL2	218	28	8	14	336	604
AL513220.1	0	0	0	0	0	0
RSPO1	0	0	0	0	0	0
C1orf109	83	16	1	7	106	213
CDCA8	44	10	7	2	42	105
EPHA10	31	15	1	5	65	117
MANEAL	20	4	1	3	22	50
AL929472.3	1	0	0	0	0	1
YRDC	135	27	2	11	111	286
C1orf122	369	96	30	36	487	1018
MTF1	124	4	3	3	150	284
AL929472.2	0	0	0	0	1	1
INPP5B	82	16	3	9	111	221
SF3A3	305	49	13	20	367	754
FHL3	11	1	2	1	25	40
UTP11	236	38	6	7	366	653
POU3F1	0	0	0	0	0	0
MIR3659HG	0	0	0	0	0	0
LINC02786	0	0	0	0	0	0
AL390839.1	0	0	0	0	0	0
AL390839.2	0	0	0	0	0	0
LINC01343	0	0	0	0	0	0
LINC01685	0	0	0	0	0	0
AL354702.2	0	0	0	0	0	0
RRAGC	242	29	7	11	366	655
AL139260.1	6	0	2	1	23	32
MYCBP	285	59	11	18	306	679
GJA9	0	0	0	0	2	2
RHBDL2	9	2	1	2	10	24
AKIRIN1	356	43	13	24	319	755
NDUFS5	2715	1095	224	416	4278	8728
MACF1	401	53	19	30	682	1185
AL356055.1	0	0	0	0	0	0
AL442071.2	0	0	0	0	2	2
AL442071.1	0	0	0	0	0	0
BMP8A	0	0	1	0	4	5
PABPC4	562	138	21	53	970	1744
PABPC4-AS1	1	0	0	0	0	1
HEYL	7	0	0	0	4	11
AL035404.2	0	0	0	0	0	0
NT5C1A	0	0	0	0	0	0
HPCAL4	12	1	0	0	10	23
PPIE	253	68	18	21	393	753
BMP8B	32	2	3	7	111	155
OXCT2	8	3	0	1	11	23
BMP8B-AS1	0	0	0	0	0	0
AL033527.3	4	0	0	1	7	12
AL033527.4	7	0	0	1	30	38
LINC02811	1	0	0	0	3	4
TRIT1	99	25	7	7	141	279
MYCL	67	9	1	3	217	297
AL033527.2	0	0	0	0	0	0
MFSD2A	349	28	5	36	934	1352
CAP1	1199	177	41	82	1559	3058
PPT1	88	24	9	13	107	241
RLF	211	47	11	23	261	553
TMCO2	1	0	0	0	2	3
AL050341.2	53	18	4	6	74	155
ZMPSTE24	368	72	20	32	369	861
COL9A2	13	12	2	2	161	190
SMAP2	88	19	1	10	190	308
AL031985.4	0	0	0	0	0	0
ZFP69B	9	3	0	0	19	31
AL031985.3	9	1	0	1	16	27
ZFP69	10	0	2	0	11	23
AL603839.3	0	2	0	1	3	6
EXO5	24	4	1	1	51	81
AL603839.1	0	0	0	0	0	0
AL603839.2	0	0	0	0	0	0
ZNF684	32	9	1	2	54	98
AL356379.2	0	0	0	0	0	0
RIMS3	3	2	1	2	3	11
AL031289.2	0	0	0	0	0	0
AL031289.1	0	0	0	0	0	0
NFYC-AS1	8	2	3	2	26	41
NFYC	216	27	11	17	273	544
KCNQ4	17	4	4	2	2	29
CITED4	42	21	3	10	46	122
AC119677.1	0	0	0	0	0	0
AL391730.2	0	0	0	0	0	0
CTPS1	157	25	6	17	174	379
SLFNL1-AS1	12	1	2	1	5	21
SLFNL1	5	1	0	1	1	8
SCMH1	84	35	6	13	192	330
AC093151.8	0	0	0	0	0	0
AC093151.3	0	0	0	0	2	2
FOXO6	4	1	0	0	0	5
AC093151.2	1	0	0	0	0	1
EDN2	27	13	6	7	85	138
HIVEP3	8	1	0	1	3	13
AL445933.2	0	0	0	0	0	0
AC119676.1	0	0	0	0	0	0
AL158216.1	0	0	0	0	0	0
GUCA2B	219	23	6	18	3421	3687
GUCA2A	24	242	3	31	1911	2211
FOXJ3	259	46	13	15	408	741
AC096540.1	2	0	0	0	3	5
RIMKLA	13	4	0	2	14	33
ZMYND12	5	0	0	0	9	14
PPCS	1073	164	23	71	1544	2875
CCDC30	47	6	3	3	54	113
PPIH	172	69	11	23	228	503
AC098484.4	2	0	0	0	2	4
AC098484.2	2	0	0	0	1	3
YBX1	6074	1483	289	593	9407	17846
CLDN19	0	0	0	0	0	0
P3H1	22	9	0	5	44	80
C1orf50	112	36	5	12	248	413
AC098484.1	0	0	0	0	1	1
TMEM269	2	0	0	0	2	4
SVBP	191	65	18	32	263	569
ERMAP	87	12	0	4	131	234
AL512353.1	3	0	0	0	4	7
ZNF691	29	4	2	5	35	75
SLC2A1	57	3	2	4	58	124
SLC2A1-AS1	1	0	0	1	6	8
AC099795.1	0	0	0	0	0	0
FAM183A	1	0	0	0	1	2
EBNA1BP2	331	64	17	25	534	971
CFAP57	0	0	0	0	1	1
TMEM125	247	46	9	31	617	950
C1orf210	292	52	19	26	597	986
TIE1	0	0	0	0	2	2
MPL	0	0	0	0	0	0
AL139289.3	0	0	0	0	3	3
AL139289.2	16	1	0	0	35	52
CDC20	32	21	11	4	42	110
ELOVL1	344	74	16	25	439	898
MED8	213	30	13	10	358	624
AL139289.1	0	0	0	0	1	1
SZT2	175	29	7	12	310	533
SZT2-AS1	1	0	0	1	0	2
HYI	344	137	28	68	1336	1913
HYI-AS1	3	0	0	0	1	4
PTPRF	1674	275	57	105	2492	4603
KDM4A	273	40	9	19	395	736
KDM4A-AS1	56	5	1	2	71	135
ST3GAL3	13	6	2	1	16	38
AL451062.1	0	0	0	0	0	0
ARTN	0	1	0	0	1	2
AL357079.1	7	2	0	0	11	20
IPO13	63	13	1	2	83	162
AL357079.2	4	0	0	0	3	7
DPH2	79	13	4	4	83	183
ATP6V0B	1221	301	72	111	1370	3075
B4GALT2	102	40	8	13	212	375
CCDC24	25	11	1	5	45	87
SLC6A9	4	1	2	1	10	18
AL139220.2	11	3	3	1	6	24
KLF17	0	0	0	0	0	0
KLF18	0	0	0	0	0	0
DMAP1	227	53	12	21	445	758
ERI3	139	55	9	12	205	420
ERI3-IT1	2	0	0	0	0	2
RNF220	239	43	10	19	436	747
TMEM53	131	39	7	17	273	467
ARMH1	6	1	1	0	8	16
KIF2C	10	1	1	1	20	33
AL592166.1	0	0	0	0	1	1
RPS8	36968	10553	1649	4021	66392	119583
BEST4	137	145	0	0	530	812
PLK3	50	6	0	4	52	112
TCTEX1D4	1	2	0	1	8	12
BTBD19	9	1	0	0	10	20
PTCH2	34	4	0	0	54	92
EIF2B3	101	19	6	7	95	228
HECTD3	227	24	13	17	435	716
UROD	139	38	10	11	345	543
ZSWIM5	26	9	2	4	57	98
LINC01144	3	1	0	0	8	12
HPDL	29	23	5	7	66	130
MUTYH	71	30	8	9	107	225
TOE1	92	24	7	8	173	304
TESK2	42	20	6	9	102	179
CCDC163	6	3	1	1	7	18
MMACHC	48	10	0	2	60	120
PRDX1	6021	988	189	332	7325	14855
AKR1A1	1849	314	57	127	3619	5966
NASP	548	169	24	40	574	1355
CCDC17	31	7	0	2	41	81
GPBP1L1	646	187	50	62	1014	1959
TMEM69	156	47	5	17	322	547
IPP	130	27	2	11	238	408
AL604028.1	14	2	3	0	30	49
MAST2	183	67	10	32	417	709
PIK3R3	31	6	0	1	26	64
AL358075.1	1	0	0	2	1	4
AL358075.2	3	1	0	1	0	5
TSPAN1	412	256	31	72	1944	2715
P3R3URF	0	0	0	0	0	0
POMGNT1	215	34	9	18	359	635
LURAP1	2	0	0	0	0	2
RAD54L	16	6	1	1	8	32
LRRC41	291	47	5	21	388	752
UQCRH	7306	1623	325	571	12090	21915
NSUN4	98	15	3	12	132	260
FAAH	280	86	14	33	404	817
LINC01398	0	0	0	0	0	0
DMBX1	0	0	0	0	1	1
TMEM275	0	0	0	0	0	0
MKNK1-AS1	0	0	0	0	0	0
KNCN	0	0	0	0	0	0
MKNK1	160	25	3	7	282	477
MOB3C	38	12	4	6	85	145
ATPAF1	271	49	6	21	367	714
TEX38	0	0	0	0	1	1
EFCAB14-AS1	2	0	0	0	0	2
EFCAB14	622	96	23	43	1059	1843
CYP4B1	34	2	0	0	147	183
CYP4A11	21	0	1	2	21	45
CYP4X1	38	9	3	3	52	105
CYP4Z1	0	1	0	0	0	1
CYP4A22-AS1	1	2	0	0	4	7
CYP4A22	3	0	0	0	1	4
LINC00853	0	2	0	1	20	23
PDZK1IP1	210	156	31	39	1317	1753
TAL1	0	0	0	0	0	0
AL135960.1	0	0	0	0	0	0
STIL	40	12	0	6	36	94
CMPK1	2107	449	99	206	2800	5661
LINC01389	0	2	1	0	0	3
FOXE3	0	0	0	0	0	0
FOXD2-AS1	6	2	1	1	9	19
FOXD2	11	11	1	3	16	42
LINC01738	0	0	0	0	0	0
TRABD2B	0	1	0	0	1	2
AL691459.1	0	0	0	0	0	0
AC096541.1	0	0	0	0	0	0
LINC02794	0	0	0	0	0	0
AL356289.1	0	0	0	0	0	0
AL109659.1	0	0	0	0	0	0
SLC5A9	258	29	6	22	730	1045
AL109659.2	3	0	0	0	10	13
SPATA6	93	12	4	8	194	311
AGBL4	1	0	0	1	0	2
AL391844.1	0	0	0	0	0	0
BEND5	9	5	0	1	59	74
AL645507.1	0	0	0	0	0	0
AC099788.1	0	0	0	0	0	0
AL590432.1	0	0	0	0	0	0
AGBL4-IT1	0	0	0	0	0	0
ELAVL4	11	0	0	0	4	15
AL592182.2	0	0	0	0	0	0
AL592182.1	0	0	0	0	0	0
LINC02808	0	0	0	0	0	0
AL592182.3	0	0	0	0	0	0
DMRTA2	0	0	0	0	1	1
AL049637.2	0	0	0	0	0	0
FAF1	242	60	9	21	401	733
AL049637.1	0	1	0	0	0	1
CDKN2C	55	29	5	14	115	218
C1orf185	0	0	0	0	0	0
LINC01562	2	0	0	0	2	4
RNF11	340	44	16	31	428	859
AL162430.2	0	0	0	0	0	0
TTC39A	24	18	5	4	62	113
TTC39A-AS1	5	0	0	1	7	13
EPS15	256	82	10	25	407	780
AC104170.2	0	0	0	0	1	1
AC104170.1	17	11	2	3	68	101
OSBPL9	173	81	14	31	344	643
NRDC	435	77	24	41	713	1290
AL050343.2	7	2	0	0	12	21
AL050343.3	3	1	0	1	0	5
RAB3B	18	4	0	2	23	47
TXNDC12	344	104	22	52	429	951
KTI12	74	13	3	5	68	163
AL445685.1	0	0	0	0	0	0
TXNDC12-AS1	0	0	0	0	0	0
BTF3L4	249	101	13	30	301	694
ZFYVE9	115	23	14	17	157	326
CC2D1B	67	8	2	6	175	258
AL513218.1	1	0	0	0	1	2
AL513218.2	2	0	0	0	5	7
ORC1	8	2	1	1	5	17
PRPF38A	427	84	18	26	562	1117
TUT4	236	96	20	48	493	893
AL591167.1	0	0	0	0	0	0
GPX7	6	1	0	0	19	26
SHISAL2A	0	0	0	0	0	0
COA7	161	23	8	8	169	369
ZYG11B	273	25	10	14	409	731
ZYG11A	2	0	0	0	4	6
AC099677.4	0	0	0	0	0	0
ECHDC2	1000	144	33	66	1582	2825
SCP2	3842	645	137	235	5159	10018
PODN	3	0	0	0	0	3
AL445183.1	0	0	0	0	0	0
SLC1A7	3	0	2	1	29	35
AL445183.2	1	0	0	0	4	5
CPT2	358	80	24	35	505	1002
AL606760.2	7	1	1	0	8	17
CZIB	221	93	9	24	355	702
AL606760.3	1	0	0	0	5	6
MAGOH	485	161	20	69	596	1331
AL606760.1	1	0	0	0	7	8
LRP8	36	6	2	1	10	55
AL355483.3	0	0	0	0	0	0
AL355483.1	0	0	0	0	0	0
AL355483.2	0	0	0	0	0	0
LINC01771	1	0	0	0	0	1
AC119428.2	0	0	0	0	0	0
AC119428.1	0	0	0	0	0	0
LINC02812	2	0	0	0	0	2
DMRTB1	0	0	0	0	0	0
GLIS1	0	0	0	0	0	0
NDC1	94	31	2	13	90	230
YIPF1	82	26	1	6	148	263
DIO1	0	0	0	0	1	1
HSPB11	225	62	6	28	263	584
LRRC42	146	20	7	13	137	323
LDLRAD1	0	1	0	0	0	1
TMEM59	2878	800	165	328	4065	8236
TCEANC2	65	13	2	2	88	170
CDCP2	0	0	0	0	0	0
AL357673.2	0	0	0	0	0	0
CYB5RL	31	6	1	5	66	109
MRPL37	399	96	19	38	734	1286
SSBP3	318	107	23	41	441	930
SSBP3-AS1	1	0	0	1	1	3
AL161644.1	0	0	0	0	0	0
AL035415.1	0	0	0	0	0	0
AC099796.2	1	0	0	0	0	1
LINC02784	0	0	0	0	0	0
ACOT11	475	57	18	23	802	1375
FAM151A	7	23	3	6	24	63
AL590093.1	0	0	0	0	0	0
MROH7	31	6	2	2	63	104
TTC4	104	24	1	5	124	258
PARS2	22	0	0	0	27	49
TTC22	102	26	6	12	262	408
AC096536.1	0	0	0	0	0	0
LEXM	13	2	2	1	12	30
DHCR24	114	66	9	21	293	503
AC096536.3	2	0	0	1	0	3
AC096536.2	0	0	0	0	1	1
DHCR24-DT	6	1	1	0	7	15
AL590440.2	2	0	0	0	0	2
TMEM61	108	28	2	8	123	269
AL590440.1	1	0	0	0	0	1
BSND	2	0	0	0	0	2
PCSK9	2	13	3	3	25	46
USP24	168	63	17	19	309	576
MIR4422HG	0	0	0	0	0	0
AL603840.1	0	0	0	0	0	0
LINC01755	0	0	0	0	0	0
LINC01753	0	0	0	0	0	0
AL353681.1	0	0	0	0	0	0
AC119674.1	4	1	0	0	6	11
LINC01767	0	0	0	0	0	0
PLPP3	61	19	4	9	189	282
PRKAA2	2	7	3	3	2	17
FYB2	21	30	7	7	104	169
AL360295.1	0	0	0	0	0	0
C8A	7	0	0	0	10	17
C8B	1	0	0	0	0	1
AL161740.1	0	0	0	0	0	0
DAB1	169	16	8	10	454	657
AL390243.1	0	0	0	0	0	0
DAB1-AS1	0	0	0	0	0	0
AL445193.2	0	0	0	0	0	0
OMA1	159	50	14	18	232	473
AL035411.3	2	0	0	0	1	3
TACSTD2	1	2	1	0	13	17
MYSM1	441	81	20	54	577	1173
AL136985.3	0	0	0	0	0	0
JUN	1851	161	40	93	4015	6160
LINC01135	2	3	0	1	18	24
AL136985.2	0	0	0	0	0	0
AL136985.1	0	0	0	0	0	0
LINC02777	5	2	0	1	13	21
LINC01358	3	0	2	1	3	9
AL592431.2	0	0	0	0	0	0
AL592431.1	0	0	0	0	0	0
AC093425.1	9	18	1	3	21	52
AC093424.1	3	0	0	0	11	14
FGGY	121	34	5	15	273	448
AL035416.1	0	0	0	0	0	0
HOOK1	522	139	28	66	745	1500
CYP2J2	396	65	19	36	563	1079
C1orf87	0	0	0	0	0	0
LINC02778	0	0	0	0	0	0
LINC01748	1	3	0	2	1	7
AC099792.1	0	0	0	0	0	0
NFIA	1413	255	52	105	1377	3202
NFIA-AS2	0	0	0	0	0	0
NFIA-AS1	0	0	0	0	1	1
AC099791.3	0	0	0	0	0	0
AC099791.4	0	0	0	0	0	0
TM2D1	425	104	7	46	438	1020
AC099791.2	9	3	2	1	30	45
PATJ	644	139	32	70	983	1868
L1TD1	13	3	0	0	12	28
KANK4	3	2	0	0	0	5
USP1	394	83	10	42	487	1016
DOCK7	190	37	12	20	247	506
ANGPTL3	0	0	1	0	0	1
AC103923.1	5	2	0	0	2	9
ATG4C	55	13	0	5	56	129
AC099794.1	0	0	0	0	0	0
LINC01739	0	0	0	0	0	0
AL162400.3	0	0	0	0	0	0
AL162400.1	0	0	0	0	0	0
AL162400.2	0	0	0	0	0	0
AC096543.1	0	0	0	0	0	0
LINC00466	0	0	0	0	0	0
AC096543.2	0	0	0	0	0	0
FOXD3-AS1	0	0	0	0	0	0
FOXD3	0	0	0	0	0	0
ALG6	115	29	5	14	135	298
ITGB3BP	140	47	11	27	199	424
BX004807.1	0	0	0	0	0	0
EFCAB7	30	10	2	6	45	93
DLEU2L	11	5	0	0	23	39
PGM1	542	98	12	37	596	1285
ROR1	315	17	1	1	205	539
ROR1-AS1	1	0	0	0	0	1
AL445205.1	0	0	0	0	4	4
UBE2U	0	0	0	0	0	0
CACHD1	50	2	2	0	97	151
RAVER2	200	68	21	31	285	605
JAK1	484	157	32	87	911	1671
LINC01359	11	2	1	0	33	47
AL357078.2	1	0	0	1	0	2
AK4	153	73	13	25	115	379
DNAJC6	2	2	0	4	2	10
AL139294.1	0	0	0	0	0	0
LEPROT	584	135	29	56	844	1648
LEPR	4	4	2	0	10	20
AC119800.1	2	0	0	0	2	4
AL513493.1	0	0	0	0	0	0
PDE4B	8	2	0	0	0	10
AL590783.1	0	0	0	0	0	0
SGIP1	0	0	0	0	0	0
AL139147.1	0	0	0	0	0	0
TCTEX1D1	0	0	0	1	0	1
INSL5	0	0	0	0	2	2
WDR78	14	2	0	3	8	27
AL592161.1	0	0	0	0	0	0
MIER1	577	103	31	47	809	1567
SLC35D1	262	44	7	24	344	681
C1orf141	1	0	0	0	1	2
AL133320.2	1	0	1	0	1	3
IL23R	0	1	0	0	2	3
IL12RB2	1	0	0	0	1	2
SERBP1	2559	499	118	208	4853	8237
LINC01702	0	0	0	0	0	0
GADD45A	518	89	14	30	933	1584
GNG12	1502	157	55	84	2383	4181
GNG12-AS1	12	1	0	2	80	95
DIRAS3	119	1	1	0	37	158
WLS	177	111	12	50	237	587
RPE65	0	0	0	0	0	0
DEPDC1	28	15	5	1	16	65
AL138789.1	0	0	0	0	0	0
DEPDC1-AS1	0	0	0	0	0	0
AL035412.1	0	0	0	0	0	0
AL033530.1	0	0	0	0	1	1
AL691520.1	0	0	0	0	0	0
LINC01707	0	0	0	0	0	0
LINC02791	0	0	0	0	0	0
LINC01758	0	0	0	0	0	0
AL359894.1	0	0	0	0	0	0
LRRC7	8	0	0	3	13	24
AL117353.1	0	0	0	0	0	0
AL158840.1	0	0	0	0	0	0
LRRC40	139	31	5	6	213	394
SRSF11	1521	294	63	127	2096	4101
AL353771.1	1	0	0	0	0	1
ANKRD13C	125	23	5	14	166	333
HHLA3	27	3	1	2	23	56
AL158839.1	0	0	0	0	1	1
CTH	22	4	0	1	60	87
AL354872.2	2	0	0	0	10	12
LINC01788	0	0	0	0	0	0
AL513285.1	0	0	0	0	0	0
PTGER3	5	0	1	0	2	8
AL031429.1	0	0	0	0	0	0
AL031429.2	0	0	0	0	0	0
ZRANB2-AS1	0	0	0	0	0	0
ZRANB2	820	201	36	95	1552	2704
ZRANB2-AS2	5	1	0	0	7	13
NEGR1	0	0	0	0	1	1
AL354949.1	0	0	0	0	0	0
NEGR1-IT1	0	0	0	0	0	0
AL513166.1	1	0	0	0	3	4
AL583808.1	0	0	0	0	0	0
LINC02796	0	0	0	0	0	0
LINC02797	0	0	0	0	0	0
LINC01360	0	0	0	0	0	0
LINC02238	0	0	0	0	0	0
AL591463.1	0	0	0	0	0	0
LRRIQ3	6	0	0	0	8	14
FPGT	94	20	4	10	120	248
TNNI3K	6	0	0	0	1	7
AC093158.1	0	0	0	1	0	1
AC105271.1	0	0	0	0	0	0
LRRC53	0	0	0	0	0	0
ERICH3	0	0	0	0	0	0
ERICH3-AS1	0	0	0	0	0	0
AC135803.1	9	2	0	0	20	31
CRYZ	452	31	4	12	595	1094
TYW3	216	47	9	20	405	697
AC133865.1	0	0	0	0	0	0
AC099786.3	0	0	0	0	0	0
AC099786.1	0	0	0	0	0	0
LHX8	0	0	0	0	0	0
AC099786.2	0	0	0	0	0	0
SLC44A5	43	3	0	0	39	85
ACADM	983	232	53	98	793	2159
RABGGTB	407	116	18	47	596	1184
MSH4	1	0	0	0	1	2
ASB17	0	0	0	0	0	0
AC092813.1	0	0	0	0	0	0
AC092813.2	0	0	0	0	0	0
ST6GALNAC3	2	5	5	6	3	21
AC104458.1	1	2	0	0	0	3
LINC02567	0	0	0	0	0	0
ST6GALNAC5	2	0	1	1	0	4
AL035409.1	0	0	0	0	0	0
PIGK	115	31	12	14	112	284
AC093433.2	0	1	0	0	0	1
AK5	4	1	0	0	1	6
AC095030.1	0	0	0	0	0	0
AC093575.1	0	0	0	0	0	0
AC118549.1	211	50	6	20	277	564
USP33	470	102	24	38	622	1256
MIGA1	281	31	11	23	506	852
NEXN-AS1	0	0	0	0	1	1
NEXN	7	2	0	1	87	97
FUBP1	318	89	15	31	537	990
DNAJB4	64	19	3	11	71	168
GIPC2	1039	234	56	117	1800	3246
AC103591.3	99	22	5	4	230	360
AC103591.4	0	0	0	0	0	0
AC096531.2	4	0	0	0	1	5
PTGFR	0	0	0	0	0	0
IFI44L	2	0	1	3	6	12
IFI44	43	18	1	10	78	150
ADGRL4	0	0	0	0	0	0
AL353651.2	0	0	0	0	0	0
AL353651.1	0	0	0	0	0	0
LINC02792	0	0	0	0	0	0
AC099671.1	0	0	0	0	0	0
AC098657.2	0	0	0	0	0	0
AL606519.1	0	0	0	0	0	0
AL136234.1	0	0	0	0	0	0
LINC01781	0	0	0	0	0	0
AC093154.1	0	0	0	0	0	0
ADGRL2	1	1	0	1	5	8
AL138799.2	0	0	0	0	0	0
AL138799.4	0	0	0	0	0	0
AC117944.1	0	0	0	0	0	0
AL157944.1	0	0	0	0	0	0
LINC01362	0	0	0	0	0	0
LINC01361	0	0	0	0	0	0
AC116099.1	0	1	0	0	0	1
LINC01712	0	0	0	0	0	0
LINC01725	101	13	4	1	117	236
AL035706.1	0	0	0	0	2	2
TTLL7	12	0	0	0	15	27
TTLL7-IT1	0	0	0	0	0	0
AC104454.2	0	0	0	0	0	0
AL359504.2	0	0	0	1	6	7
PRKACB	25	48	9	28	34	144
SAMD13	34	20	3	9	45	111
DNASE2B	0	2	0	0	1	3
AL844170.1	0	0	0	0	0	0
RPF1	198	47	13	13	385	656
GNG5	2645	669	127	252	4064	7757
SPATA1	29	7	1	3	40	80
CTBS	246	59	4	30	472	811
AL359762.1	2	0	0	0	2	4
AL359762.2	0	0	0	0	0	0
LINC01555	0	2	1	2	3	8
SSX2IP	421	50	17	27	893	1408
AC104169.1	0	0	0	0	0	0
LPAR3	0	0	0	0	1	1
MCOLN2	5	1	0	0	17	23
WDR63	1	0	0	0	0	1
MCOLN3	165	24	7	4	274	474
SYDE2	110	19	6	10	250	395
C1orf52	170	38	8	18	243	477
BCL10	432	138	30	65	627	1292
AL078459.1	4	3	0	1	4	12
DDAH1	735	193	43	70	784	1825
AL360219.1	2	2	0	0	7	11
AC092807.3	1	0	0	0	3	4
AC092807.2	0	0	0	0	0	0
CCN1	4	3	1	2	2	12
AC092807.1	0	0	0	0	0	0
ZNHIT6	131	24	2	9	275	441
COL24A1	0	0	0	0	0	0
LINC02795	1	0	0	0	0	1
ODF2L	229	57	10	22	282	600
CLCA2	0	1	0	1	4	6
CLCA1	2371	2184	546	693	5862	11656
CLCA4	5	1	0	1	9	16
CLCA4-AS1	8	1	1	0	15	25
AL049597.2	10	0	0	1	12	23
SH3GLB1	738	190	52	72	1627	2679
AL355981.1	0	0	0	0	0	0
SELENOF	1004	193	34	59	1224	2514
HS2ST1	244	33	6	16	287	586
AL121989.1	0	0	0	0	0	0
LINC01140	0	0	0	1	0	1
LINC02801	0	0	0	0	0	0
LMO4	483	112	44	68	2148	2855
LINC01364	0	0	0	0	0	0
PKN2-AS1	0	0	0	0	0	0
AL445438.1	1	0	0	0	1	2
PKN2	1298	279	68	126	1811	3582
GTF2B	288	64	16	23	328	719
KYAT3	185	40	7	9	359	600
RBMXL1	125	20	4	7	181	337
GBP3	341	4	4	3	1366	1718
GBP1	79	38	10	16	294	437
GBP2	177	57	15	23	1196	1468
AC104459.1	0	0	0	0	1	1
GBP7	0	0	0	0	1	1
GBP4	28	3	1	5	90	127
AC099063.4	15	4	0	1	19	39
GBP5	0	0	0	0	0	0
AC099063.1	0	0	0	0	0	0
GBP6	0	0	0	0	0	0
AL596214.1	7	1	0	0	4	12
LRRC8B	237	23	11	16	185	472
LRRC8C-DT	3	2	0	0	19	24
AC093423.2	0	0	0	0	0	0
LRRC8C	5	2	1	1	6	15
AC099568.1	0	0	0	0	0	0
AC099568.2	12	1	2	1	24	40
LRRC8D	189	19	8	21	319	556
AL391497.1	0	0	0	0	2	2
ZNF326	753	133	18	56	1174	2134
AL161797.1	0	0	0	0	0	0
AC098656.1	0	0	0	0	0	0
AL627316.1	0	0	0	0	2	2
LINC02787	0	0	0	0	0	0
BARHL2	0	0	0	0	0	0
AC092805.1	0	0	0	0	0	0
LINC02609	1	0	1	1	5	8
LINC02788	0	0	0	0	0	0
LINC01763	0	0	0	0	0	0
AC091614.1	0	0	0	0	0	0
ZNF644	459	144	34	65	581	1283
HFM1	0	0	1	0	0	1
CDC7	17	17	0	6	13	53
TGFBR3	12	20	4	10	11	57
BRDT	0	0	0	0	0	0
EPHX4	1	1	0	1	1	4
SETSIP	2	2	1	0	3	8
BTBD8	53	33	1	9	110	206
AC104836.1	1	0	0	0	0	1
C1orf146	0	0	0	0	0	0
GLMN	61	27	3	11	91	193
RPAP2	252	50	10	25	350	687
GFI1	4	1	0	3	10	18
EVI5	410	97	16	30	546	1099
RPL5	21197	4272	629	1535	35133	62766
DIPK1A	22	5	0	5	39	71
AC093577.1	1	0	0	0	0	1
MTF2	266	51	9	20	362	708
TMED5	397	70	15	39	499	1020
CCDC18	44	13	4	1	48	110
CCDC18-AS1	333	39	12	23	555	962
DR1	333	70	15	36	496	950
FNBP1L	643	133	27	49	1269	2121
BCAR3	99	17	3	11	206	336
AL109613.1	23	5	3	3	38	72
AL049796.1	2	0	0	0	2	4
DNTTIP2	382	53	6	24	595	1060
GCLM	826	94	27	41	1676	2664
ABCA4	26	12	8	3	38	87
AC093579.1	0	0	0	0	0	0
ARHGAP29	11	2	0	1	11	25
ARHGAP29-AS1	4	0	0	0	4	8
AC097059.1	0	0	0	0	0	0
AC118469.2	1	0	0	0	3	4
ABCD3	553	121	29	46	597	1346
F3	154	25	3	8	134	324
AC093117.1	0	0	0	0	0	0
SLC44A3	232	55	14	21	303	625
CNN3	1032	346	51	132	982	2543
AC105942.1	45	26	2	6	51	130
ALG14	209	28	6	15	259	517
AC095033.1	0	0	0	0	0	0
TLCD4	153	31	7	12	125	328
AC092802.3	0	0	0	0	0	0
AC092802.1	7	2	0	1	7	17
RWDD3	149	56	9	15	206	435
AC092802.2	1	0	0	0	0	1
AC092802.4	0	0	0	0	0	0
LINC01760	0	0	0	0	0	0
LINC01650	0	0	0	0	0	0
AL445218.1	0	0	0	0	0	0
LINC01761	0	0	0	0	0	0
LINC02607	0	0	0	0	0	0
AL683887.1	0	0	0	0	0	0
LINC02790	0	0	0	0	0	0
LINC01787	0	0	0	0	0	0
PTBP2	110	38	8	19	120	295
DPYD	330	51	14	37	543	975
DPYD-AS1	1	0	0	0	0	1
DPYD-IT1	3	0	0	1	8	12
DPYD-AS2	0	0	0	0	2	2
MIR137HG	3	0	0	0	0	3
BX005019.1	1	0	0	0	0	1
AC104453.1	0	0	0	0	0	0
LINC01776	0	0	0	0	0	0
SNX7	473	94	15	27	572	1181
PLPPR5	0	0	0	0	0	0
AL445433.2	0	0	0	0	0	0
PLPPR4	0	0	0	0	0	0
LINC01708	0	0	0	0	0	0
PALMD	3	0	0	0	3	6
FRRS1	24	7	3	6	45	85
AGL	322	80	19	32	400	853
AC118553.1	12	2	0	0	12	26
SLC35A3	1584	263	50	79	2089	4065
MFSD14A	153	45	9	12	144	363
AC093019.2	0	0	0	0	0	0
SASS6	89	13	2	8	59	171
TRMT13	248	40	7	17	290	602
LRRC39	2	0	1	0	1	4
DBT	156	33	8	10	222	429
AL445928.2	0	0	0	0	4	4
RTCA-AS1	106	11	1	7	250	375
RTCA	350	55	9	42	621	1077
AC104457.2	0	0	0	0	0	0
CDC14A	79	22	4	5	323	433
AL589990.1	0	0	0	0	0	0
GPR88	0	0	0	0	0	0
LINC01349	0	0	0	0	0	0
AC099670.3	0	0	0	0	0	0
VCAM1	0	1	0	0	0	1
EXTL2	59	4	1	5	88	157
AC104506.1	19	6	1	1	24	51
SLC30A7	338	64	8	23	439	872
DPH5	119	16	3	3	149	290
AC093157.2	4	0	0	1	9	14
AC093157.1	63	10	4	5	48	130
AL109741.1	0	0	0	0	0	0
S1PR1	0	0	0	3	0	3
LINC01307	0	0	0	0	0	0
LINC01709	0	0	1	0	0	1
OLFM3	0	0	0	0	0	0
AC114485.1	0	0	0	0	0	0
AC099567.1	0	0	0	0	0	0
COL11A1	0	0	0	0	0	0
AC095032.2	0	0	0	0	0	0
AC095032.1	0	0	0	0	0	0
RNPC3	297	37	11	29	600	974
AMY2B	43	5	0	6	49	103
AMY2A	0	0	0	0	0	0
AMY1A	0	0	0	0	0	0
AMY1B	0	0	0	0	0	0
AMY1C	0	0	0	0	0	0
AL591888.1	0	0	0	0	0	0
LINC01676	0	0	0	0	0	0
LINC01677	0	0	0	0	0	0
AL355306.2	0	0	0	0	0	0
LINC01661	0	0	0	0	0	0
PRMT6	78	16	2	5	99	200
NTNG1	0	0	0	0	0	0
VAV3	85	74	12	27	115	313
VAV3-AS1	0	0	0	0	0	0
LINC02785	0	0	0	0	0	0
SLC25A24	507	132	33	44	1018	1734
AL359258.2	2	0	1	1	4	8
NBPF4	0	0	0	0	0	0
AL359258.1	0	0	0	0	0	0
AL390038.1	0	0	0	0	0	0
NBPF6	0	0	0	0	0	0
FAM102B	124	36	12	16	153	341
HENMT1	50	15	5	5	53	128
AL160171.1	0	0	0	0	2	2
PRPF38B	962	150	30	57	1248	2447
FNDC7	0	0	0	0	0	0
AL591719.2	0	0	0	0	0	0
STXBP3	366	83	18	47	509	1023
AKNAD1	4	0	0	0	4	8
SPATA42	1	0	0	0	0	1
GPSM2	121	38	6	16	160	341
CLCC1	180	35	4	13	245	477
WDR47	21	7	0	3	31	62
TAF13	200	23	11	14	279	527
AL356488.3	48	1	2	1	77	129
TMEM167B	180	36	9	19	257	501
AL356488.2	26	2	0	2	26	56
C1orf194	1	1	0	1	5	8
KIAA1324	1303	336	59	130	1369	3197
SARS	484	106	21	46	1391	2048
CELSR2	26	5	1	5	15	52
PSRC1	10	6	1	6	14	37
MYBPHL	1	0	0	0	0	1
SORT1	362	85	21	37	772	1277
PSMA5	1189	255	37	99	1649	3229
SYPL2	0	0	0	1	2	3
ATXN7L2	8	3	0	0	9	20
CYB561D1	78	10	1	8	183	280
AMIGO1	38	7	2	0	88	135
GPR61	0	0	0	0	2	2
AL355310.3	0	0	0	0	0	0
GNAI3	509	101	22	35	752	1419
AL355310.1	0	0	0	0	1	1
GNAT2	0	0	0	0	0	0
AMPD2	205	49	5	20	218	497
AL355310.2	0	0	0	0	0	0
GSTM4	1062	122	23	47	1788	3042
GSTM2	41	3	2	2	67	115
GSTM1	26	0	0	0	20	46
AC000032.1	0	0	1	0	3	4
GSTM5	0	0	0	0	1	1
AL158847.1	3	0	0	0	2	5
GSTM3	1046	102	21	41	1644	2854
EPS8L3	1511	146	52	77	4866	6652
LINC01768	0	0	0	0	0	0
AL450468.1	0	0	0	0	0	0
AL450468.2	0	0	0	0	0	0
CSF1	5	4	1	2	14	26
AHCYL1	2720	207	55	99	3372	6453
STRIP1	136	24	4	11	262	437
AL160006.1	36	12	3	9	69	129
ALX3	1	0	0	0	1	2
LINC01397	0	0	0	0	0	0
UBL4B	0	0	0	0	0	0
SLC6A17	0	0	0	0	0	0
AL355990.1	0	0	0	0	0	0
AL355990.2	0	0	0	0	0	0
LINC02586	0	0	0	0	0	0
KCNC4	24	8	0	2	18	52
RBM15-AS1	1	2	0	0	1	4
RBM15	109	18	6	7	114	254
LAMTOR5-AS1	39	6	0	0	48	93
SLC16A4	93	35	4	23	233	388
AL355488.1	55	10	2	3	52	122
LAMTOR5	1386	311	45	106	1672	3520
PROK1	1	0	0	0	1	2
AL358215.1	0	0	0	0	0	0
AL358215.2	0	0	0	0	0	0
CYMP-AS1	0	0	0	0	0	0
KCNA10	0	0	0	0	0	0
KCNA2	0	0	0	0	0	0
AL365361.1	0	0	0	0	0	0
KCNA3	0	0	0	0	0	0
CD53	0	0	0	0	1	1
AL360270.2	9	2	0	2	5	18
AL360270.1	1	0	0	0	1	2
LRIF1	139	16	2	7	183	347
AL360270.3	0	0	0	0	5	5
DRAM2	343	107	21	37	565	1073
CEPT1	279	62	12	20	355	728
AL355816.1	3	0	0	0	3	6
AL355816.2	41	6	1	3	44	95
DENND2D	133	38	4	20	196	391
CHI3L2	0	0	0	0	1	1
CHIA	0	0	0	0	0	0
AL356387.1	0	0	0	0	0	0
PIFO	1	0	0	1	2	4
OVGP1	8	2	0	3	9	22
AL390195.2	16	2	1	1	9	29
AL390195.1	3	0	0	0	5	8
WDR77	125	11	5	5	97	243
ATP5PB	2336	333	61	110	3134	5974
C1orf162	14	3	0	1	23	41
TMIGD3	0	0	0	0	0	0
ADORA3	0	0	0	0	1	1
RAP1A	661	127	32	47	923	1790
LINC01160	1	0	0	0	0	1
INKA2	6	2	1	0	14	23
INKA2-AS1	0	1	0	0	0	1
AL049557.1	1	0	0	0	1	2
DDX20	100	23	2	9	107	241
KCND3	1	1	1	0	4	7
KCND3-IT1	0	0	0	0	0	0
KCND3-AS1	0	0	0	0	0	0
LINC01750	0	0	0	0	0	0
AL445426.1	0	0	0	0	0	0
CTTNBP2NL	185	88	15	21	283	592
WNT2B	91	8	7	10	214	330
AL354760.1	2	0	0	0	2	4
ST7L	125	26	3	13	142	309
CAPZA1	741	155	29	80	1014	2019
MOV10	200	53	10	20	462	745
AL603832.1	4	0	0	1	14	19
RHOC	1116	174	58	89	3025	4462
PPM1J	3	4	0	0	8	15
AL603832.2	0	0	0	0	0	0
TAFA3	0	0	0	0	0	0
LINC01356	2	0	0	0	0	2
LINC01357	3	2	0	2	3	10
SLC16A1	437	48	11	17	413	926
SLC16A1-AS1	157	22	2	11	201	393
AL390242.1	0	0	1	0	0	1
LRIG2-DT	3	2	1	0	3	9
LRIG2	219	27	4	16	323	589
MAGI3	477	88	18	37	872	1492
PHTF1	30	5	4	2	41	82
RSBN1	315	78	13	34	543	983
AL137856.1	3	0	0	0	3	6
PTPN22	56	11	2	4	69	142
AP4B1-AS1	3	0	0	0	2	5
BCL2L15	784	128	23	48	1756	2739
AP4B1	79	12	4	5	96	196
DCLRE1B	30	7	2	1	18	58
HIPK1-AS1	7	2	1	0	28	38
HIPK1	265	50	14	19	337	685
OLFML3	3	0	0	0	0	3
AL591742.2	0	0	0	0	0	0
SYT6	0	0	0	0	0	0
AL121999.1	0	0	0	0	0	0
TRIM33	455	82	20	37	589	1183
BCAS2	372	53	14	22	395	856
DENND2C	8	4	0	0	5	17
AMPD1	0	0	0	0	0	0
NRAS	237	61	15	28	369	710
CSDE1	2000	393	72	188	3775	6428
SIKE1	231	65	8	25	340	669
SYCP1	0	0	0	0	0	0
TSHB	0	0	0	0	0	0
TSPAN2	25	4	0	1	16	46
LINC01765	1	0	0	0	3	4
AL049825.1	0	0	0	0	0	0
NGF-AS1	0	0	0	0	0	0
NGF	0	0	0	0	1	1
AL512638.3	0	0	0	0	0	0
VANGL1	126	6	2	2	64	200
CASQ2	0	0	0	0	0	0
NHLH2	0	0	0	0	0	0
LINC01649	0	0	0	0	0	0
SLC22A15	1	0	1	0	2	4
AL365318.1	0	0	0	0	0	0
MAB21L3	2	1	0	0	0	3
LINC01779	0	0	1	0	0	1
AL355538.1	82	1	0	3	43	129
ATP1A1	12029	1479	382	807	22963	37660
ATP1A1-AS1	72	12	5	6	95	190
LINC01762	1	3	0	1	1	6
AL136376.1	0	0	0	0	0	0
AL390066.1	5	0	0	0	11	16
AL390066.2	0	0	0	0	0	0
CD58	293	59	13	21	400	786
IGSF3	71	28	5	14	144	262
C1orf137	0	0	0	0	0	0
CD2	0	0	0	0	0	0
AL157904.1	1	1	0	0	5	7
PTGFRN	212	63	9	22	297	603
CD101	7	1	0	0	6	14
AL445231.1	4	0	1	0	3	8
TTF2	136	26	6	14	154	336
TRIM45	15	4	0	2	45	66
VTCN1	0	0	0	0	0	0
LINC01525	0	0	0	0	0	0
AL358072.1	5	3	0	0	9	17
MAN1A2	518	117	25	39	897	1596
AL157902.1	0	0	0	0	0	0
TENT5C	57	16	4	6	101	184
GDAP2	211	32	6	15	254	518
WDR3	129	19	1	5	177	331
SPAG17	0	0	0	0	3	3
AL391557.1	0	0	0	0	0	0
TBX15	0	0	0	0	0	0
AL139420.1	0	0	0	0	0	0
AL139420.2	0	0	0	0	0	0
WARS2	116	35	10	11	177	349
WARS2-IT1	0	0	0	0	1	1
WARS2-AS1	56	13	3	4	98	174
AL359915.1	1	0	0	0	1	2
LINC01780	0	0	0	0	0	0
HAO2	0	0	0	0	0	0
HAO2-IT1	0	0	0	0	0	0
HSD3B2	0	32	1	2	0	35
HSD3B1	0	1	0	2	0	3
LINC00622	7	1	0	0	2	10
ZNF697	34	1	1	1	48	85
PHGDH	27	3	0	0	91	121
HMGCS2	950	458	91	202	189	1890
REG4	411	496	64	336	2192	3499
ADAM30	0	0	0	0	0	0
NOTCH2	92	45	5	19	252	413
AC245008.1	0	0	0	0	1	1
SEC22B	574	124	32	50	763	1543
AC253572.1	0	0	0	0	1	1
NBPF26	10	3	0	0	8	21
AC253572.2	70	15	3	6	21	115
PPIAL4A	0	0	0	0	0	0
LINC00623	86	47	12	17	193	355
FCGR1B	0	0	0	0	0	0
AC244453.3	0	0	0	0	0	0
AC244453.2	0	0	0	0	0	0
AC244453.1	0	0	0	0	0	0
FAM72B	0	0	1	0	2	3
SRGAP2C	7	5	2	2	28	44
SRGAP2-AS1	0	0	0	0	0	0
LINC02798	0	0	0	0	0	0
AL592494.1	0	0	0	0	0	0
AL592494.2	1	1	0	0	6	8
LINC01691	0	0	0	0	0	0
LINC02799	0	0	0	0	0	0
AC239800.2	4	9	0	3	15	31
LINC02591	10	6	0	3	12	31
HIST2H3PS2	2	1	0	0	2	5
AC246680.1	0	0	0	0	0	0
FAM72C	1	0	0	0	0	1
IGKV1OR1-1	0	0	0	0	0	0
LINC02802	332	110	15	33	276	766
PPIAL4E	0	0	0	0	0	0
AC246785.3	0	0	0	0	2	2
NBPF15	11	3	1	2	17	34
PPIAL4F	0	0	0	0	0	0
LINC01632	0	0	0	0	0	0
FP700111.1	0	0	0	0	0	0
SRGAP2B	9	0	3	0	9	21
FAM72D	0	0	0	0	0	0
PPIAL4D	0	0	0	0	0	0
AC245014.3	26	6	1	1	79	113
AC245014.1	0	0	0	1	0	1
NBPF20	12	11	0	1	32	56
AC239860.4	0	0	0	0	1	1
GPR89A	157	22	5	14	209	407
PDZK1	364	27	9	29	737	1166
CD160	1	0	0	0	3	4
RNF115	378	45	11	13	511	958
POLR3C	104	17	8	10	189	328
NUDT17	7	3	0	3	10	23
PIAS3	18	3	0	3	36	60
ANKRD35	0	0	0	0	0	0
ITGA10	6	0	0	0	6	12
AC243547.1	0	0	0	0	0	0
PEX11B	139	16	1	11	229	396
RBM8A	730	183	49	66	982	2010
LIX1L-AS1	7	1	0	0	13	21
LIX1L	14	2	2	4	27	49
ANKRD34A	4	0	0	0	0	4
AC243547.2	0	0	0	0	0	0
POLR3GL	254	52	14	17	414	751
TXNIP	946	554	126	226	2176	4028
HJV	0	0	0	0	0	0
AC239799.2	35	6	0	1	62	104
LINC01719	35	1	2	3	65	106
NBPF10	12	4	1	3	41	61
NOTCH2NLA	44	5	2	1	80	132
AC239799.1	1	1	0	0	0	2
PPIAL4H	0	0	0	0	0	0
AC245407.2	45	25	7	8	58	143
NBPF12	69	20	4	2	113	208
AC244394.2	0	0	0	0	0	0
PRKAB2	458	65	20	34	1184	1761
AC242426.2	36	7	0	3	119	165
FMO5	1073	76	29	45	2907	4130
CHD1L	53	4	0	2	52	111
LINC00624	3	0	0	0	15	18
BCL9	33	11	1	2	66	113
ACP6	77	20	7	12	135	251
AC241644.1	0	0	0	0	0	0
GJA5	0	0	0	0	0	0
AC241644.3	0	0	0	0	0	0
AC241644.2	0	0	0	0	0	0
GJA8	0	0	0	0	0	0
GPR89B	138	9	3	8	188	346
AC239803.1	5	0	0	1	17	23
LINC02804	3	0	0	0	2	5
NBPF11	29	7	2	3	107	148
LINC02805	0	0	0	0	2	2
AC239809.3	18	7	3	2	6	36
LINC01731	0	1	0	0	0	1
LINC01138	21	7	0	4	60	92
LINC02806	0	0	0	0	0	0
AC245100.1	0	0	0	0	1	1
AC245100.6	0	0	0	0	1	1
PPIAL4G	3	0	0	0	0	3
NBPF14	47	10	0	6	152	215
NOTCH2NLB	0	0	0	0	1	1
NUDT4B	3	0	0	0	4	7
PDE4DIP	630	96	22	45	1382	2175
AC239802.1	0	0	0	0	0	0
AC239802.2	1	0	0	0	1	2
AC239804.1	1	0	0	0	9	10
NBPF9	46	15	1	6	91	159
AC245297.3	147	21	1	9	239	417
AC245297.2	6	0	1	0	4	11
NOTCH2NLC	24	7	2	2	59	94
NBPF19	69	17	0	6	198	290
PPIAL4C	0	0	0	0	0	0
AC242842.1	0	0	0	0	0	0
FCGR1A	0	0	0	0	0	0
HIST2H2BF	9	6	1	3	10	29
AC243772.2	0	0	0	0	0	0
HIST2H3D	0	0	0	0	1	1
HIST2H4A	0	0	1	0	1	2
HIST2H3C	0	0	0	0	0	0
HIST2H2AA3	1	0	1	0	1	3
HIST2H2AA4	23	4	1	1	7	36
HIST2H3A	0	0	0	0	0	0
HIST2H4B	6	2	0	1	10	19
AC239868.1	9	7	0	2	15	33
HIST2H2BE	34	14	2	1	71	122
HIST2H2AC	32	14	1	1	340	388
HIST2H2AB	14	0	0	0	16	30
BOLA1	119	31	7	8	212	377
SV2A	0	0	0	0	1	1
SF3B4	270	62	13	21	378	744
MTMR11	353	97	17	41	882	1390
OTUD7B	164	32	3	10	248	457
AC244033.2	18	9	1	4	23	55
VPS45	136	46	9	7	174	372
PLEKHO1	9	0	0	1	15	25
AC242988.2	44	2	0	0	46	92
ANP32E	293	79	15	39	453	879
AC242988.1	0	0	0	0	0	0
CA14	3	0	0	0	0	3
APH1A	605	145	30	63	918	1761
C1orf54	9	6	0	2	22	39
CIART	93	8	1	5	214	321
MRPS21	1071	318	69	144	1950	3552
PRPF3	153	40	5	3	284	485
RPRD2	221	52	9	17	429	728
TARS2	88	23	5	10	156	282
ECM1	16	0	1	0	22	39
FALEC	2	0	0	0	6	8
AL356356.1	0	0	0	0	1	1
ADAMTSL4	1	0	0	0	3	4
ADAMTSL4-AS1	8	1	0	1	28	38
MCL1	702	92	21	40	1127	1982
ENSA	718	196	34	71	1351	2370
GOLPH3L	196	56	15	19	358	644
HORMAD1	1	0	0	0	1	2
CTSS	1496	315	66	130	2519	4526
CTSK	18	3	0	0	7	28
ARNT	120	17	4	7	153	301
CTXND2	0	0	0	0	0	0
SETDB1	128	18	8	10	158	322
CERS2	465	83	15	31	1104	1698
AL590133.2	0	0	0	0	0	0
AL590133.1	1	0	0	0	0	1
ANXA9	1	2	0	0	2	5
MINDY1	66	10	3	0	165	244
PRUNE1	75	18	8	8	138	247
BNIPL	8	1	0	0	6	15
C1orf56	129	52	9	16	140	346
CDC42SE1	183	48	13	24	277	545
MLLT11	3	0	0	2	7	12
GABPB2	195	28	1	13	329	566
AL592424.1	2	0	0	0	0	2
SEMA6C	52	12	2	4	94	164
TNFAIP8L2	0	0	0	0	0	0
SCNM1	159	25	7	6	275	472
LYSMD1	21	9	1	2	60	93
TMOD4	0	0	0	0	0	0
VPS72	152	28	6	11	229	426
PIP5K1A	209	23	3	12	261	508
PSMD4	623	152	29	62	1216	2082
ZNF687-AS1	9	5	0	0	23	37
ZNF687	49	11	2	7	109	178
PI4KB	184	34	10	23	309	560
AL391069.3	1	0	0	0	0	1
RFX5	112	26	6	7	148	299
AL391069.1	0	0	0	0	0	0
AL391069.2	0	2	0	0	0	2
SELENBP1	1255	278	61	108	2142	3844
PSMB4	816	168	32	62	1448	2526
POGZ	459	52	12	28	536	1087
CGN	416	64	19	35	1625	2159
TUFT1	47	9	3	5	119	183
AL365436.2	7	1	1	0	15	24
SNX27	234	44	8	14	363	663
AL391335.1	0	0	0	0	1	1
CELF3	16	6	0	1	12	35
AL589765.1	0	0	0	0	0	0
RIIAD1	9	0	0	1	2	12
AL589765.7	0	0	0	1	0	1
MRPL9	293	54	9	19	473	848
OAZ3	5	0	1	1	7	14
AL589765.4	0	0	0	0	0	0
AL589765.2	0	0	0	0	0	0
AL589765.5	0	0	0	0	1	1
TDRKH	2	2	0	2	4	10
TDRKH-AS1	4	0	0	3	8	15
AL589765.6	1	1	0	0	0	2
LINGO4	0	0	0	0	4	4
RORC	102	18	7	7	231	365
C2CD4D	7	5	1	2	8	23
[truncated: 34,602 more rows]

## Sheet: Tab2
Genes	Donor1	Donor2.1	Donor2.2	Donor2.3	Donor3	Sum
MIR1302-2HG	0	0	0	0	0	0
FAM138A	0	0	0	0	0	0
OR4F5	0	0	0	0	0	0
AL627309.1	1	1	0	0	1	3
AL627309.3	0	0	0	0	0	0
AL627309.2	0	0	0	0	0	0
AL627309.5	14	2	1	2	6	25
AL627309.4	0	0	0	0	0	0
AP006222.2	0	0	0	0	1	1
AL732372.1	0	0	0	0	0	0
OR4F29	0	0	0	0	0	0
AC114498.1	0	0	0	0	0	0
OR4F16	0	0	0	0	0	0
AL669831.2	0	0	0	0	0	0
LINC01409	69	23	5	8	66	171
FAM87B	0	0	0	0	0	0
LINC01128	46	29	4	6	35	120
LINC00115	31	15	3	1	35	85
FAM41C	12	2	0	2	8	24
AL645608.6	0	0	0	0	0	0
AL645608.2	0	0	0	0	0	0
AL645608.4	0	0	0	0	0	0
LINC02593	1	0	0	0	0	1
SAMD11	12	1	0	0	5	18
NOC2L	218	118	22	50	254	662
KLHL17	12	13	1	6	13	45
PLEKHN1	3	0	0	0	5	8
PERM1	0	0	0	0	0	0
AL645608.7	9	0	0	0	5	14
HES4	122	70	14	49	168	423
ISG15	162	67	20	37	408	694
AL645608.1	0	0	0	0	0	0
AGRN	84	33	9	19	63	208
AL645608.5	0	0	0	0	0	0
AL645608.8	0	0	0	0	0	0
RNF223	1	1	0	1	2	5
C1orf159	47	21	4	8	39	119
AL390719.3	1	0	0	0	1	2
LINC01342	0	2	0	1	8	11
AL390719.2	259	181	43	96	255	834
TTLL10-AS1	0	0	0	0	0	0
TTLL10	8	1	0	1	4	14
TNFRSF18	0	0	0	0	0	0
TNFRSF4	0	1	0	0	0	1
SDF4	1067	407	62	176	1429	3141
B3GALT6	52	28	6	15	95	196
C1QTNF12	219	66	13	28	373	699
AL162741.1	2	2	0	0	1	5
UBE2J2	289	161	27	66	354	897
LINC01786	0	1	0	1	1	3
SCNN1D	17	9	1	2	33	62
ACAP3	110	54	9	35	108	316
PUSL1	54	38	4	17	72	185
INTS11	338	178	31	86	508	1141
AL139287.1	2	0	0	0	1	3
CPTP	190	80	16	43	257	586
TAS1R3	22	10	2	4	10	48
DVL1	194	120	25	56	255	650
MXRA8	0	0	0	0	0	0
AURKAIP1	1595	999	185	407	1852	5038
CCNL2	500	310	47	113	544	1514
MRPL20-AS1	72	26	8	21	72	199
MRPL20	1039	618	121	276	1120	3174
AL391244.2	13	5	0	1	17	36
ANKRD65	0	0	0	1	2	3
AL391244.1	0	0	0	0	0	0
TMEM88B	0	0	0	0	0	0
LINC01770	0	1	0	0	0	1
VWA1	16	29	7	20	22	94
ATAD3C	3	2	0	1	5	11
ATAD3B	107	39	4	16	84	250
ATAD3A	143	69	4	33	115	364
TMEM240	4	0	1	0	1	6
SSU72	868	456	104	220	1066	2714
AL645728.1	20	3	0	3	33	59
FNDC10	36	8	2	5	36	87
AL691432.4	1	2	0	1	3	7
AL691432.2	57	16	6	8	60	147
MIB2	191	144	23	62	323	743
MMP23B	6	12	3	5	32	58
CDK11B	259	60	10	21	353	703
FO704657.1	2	0	0	0	7	9
SLC35E2B	148	51	11	19	265	494
CDK11A	445	151	17	60	640	1313
SLC35E2A	143	59	6	22	106	336
NADK	261	120	24	66	269	740
GNB1	1432	435	87	206	1804	3964
AL109917.1	6	3	2	1	3	15
CALML6	1	1	0	0	0	2
TMEM52	32	9	3	3	37	84
CFAP74	5	2	0	1	1	9
AL391845.2	0	0	0	0	0	0
GABRD	2	0	0	0	0	2
AL391845.1	3	0	0	0	1	4
PRKCZ	339	145	39	79	401	1003
AL590822.2	11	2	0	2	6	21
PRKCZ-AS1	2	0	0	0	2	4
FAAP20	197	190	48	93	333	861
AL590822.1	0	0	0	0	0	0
SKI	96	42	7	33	141	319
AL590822.3	0	0	0	0	0	0
MORN1	16	8	2	2	24	52
AL589739.1	0	0	0	0	0	0
AL513477.2	9	3	0	5	6	23
RER1	1143	604	117	294	1480	3638
PEX10	72	56	7	32	105	272
PLCH2	6	3	0	3	1	13
AL139246.1	0	0	0	0	0	0
AL139246.4	0	0	0	0	0	0
PANK4	57	20	3	10	59	149
HES5	12	1	0	1	12	26
AL139246.5	18	36	4	9	14	81
TNFRSF14-AS1	218	144	28	62	428	880
TNFRSF14	982	605	118	300	1608	3613
AL139246.3	9	2	2	3	11	27
PRXL2B	314	151	31	63	544	1103
MMEL1	103	62	8	23	79	275
AL831784.1	0	2	0	0	0	2
TTC34	7	8	1	6	14	36
AC242022.2	0	0	0	0	0	0
AC242022.1	0	0	0	0	0	0
AL592464.2	0	0	0	0	0	0
AL592464.3	0	0	0	0	0	0
AL592464.1	0	0	0	0	0	0
AL589702.1	0	0	0	0	1	1
ACTRT2	0	0	0	0	0	0
PRDM16-DT	118	17	1	5	94	235
PRDM16	203	12	3	7	155	380
AL008733.1	0	0	0	0	0	0
AL590438.1	8	3	2	0	2	15
AL354743.2	4	0	1	3	5	13
AL354743.1	0	0	0	0	0	0
ARHGEF16	340	126	18	74	440	998
AL512413.1	19	3	1	0	12	35
MEGF6	11	3	0	4	8	26
AL513320.1	5	3	0	0	11	19
TPRG1L	414	150	33	62	707	1366
WRAP73	149	81	18	35	164	447
TP73	1	0	0	0	1	2
AL136528.1	0	0	0	0	0	0
AL136528.2	0	0	0	0	0	0
CCDC27	1	0	0	0	1	2
SMIM1	17	31	2	10	18	78
LRRC47	243	116	17	50	206	632
AL365330.1	0	0	0	0	0	0
CEP104	207	59	12	24	236	538
DFFB	106	22	6	12	85	231
C1orf174	181	99	12	50	168	510
LINC01134	22	5	1	6	18	52
LINC01346	0	0	0	0	0	0
LINC01345	0	0	0	0	0	0
LINC02780	0	0	0	0	0	0
AL805961.1	1	0	0	0	3	4
LINC01777	0	0	0	0	0	0
AL355602.1	0	0	0	0	0	0
Z98747.1	0	0	0	0	0	0
LINC01646	0	0	0	0	0	0
AJAP1	0	0	0	0	0	0
Z98886.1	2	0	0	0	0	2
BX005132.1	0	0	0	0	0	0
LINC02781	0	0	0	0	0	0
LINC02782	0	0	0	0	0	0
AL139823.1	0	0	0	0	0	0
Z98259.3	0	0	0	0	0	0
Z98259.2	0	0	0	0	0	0
Z98259.1	0	0	0	0	0	0
AL365255.1	1	0	0	0	0	1
NPHP4	24	14	2	3	20	63
KCNAB2	0	2	1	4	4	11
CHD5	0	0	0	0	2	2
RPL22	12155	7023	1295	3274	15318	39065
AL031847.1	2	4	0	2	2	10
RNF207	99	24	2	13	93	231
ICMT	281	69	18	30	265	663
LINC00337	2	0	0	0	5	7
HES3	0	0	0	0	0	0
GPR153	168	59	11	24	144	406
ACOT7	333	122	30	48	323	856
AL031848.2	8	3	0	4	15	30
HES2	6	25	10	14	22	77
ESPN	673	305	52	156	1124	2310
AL031848.1	0	0	0	0	0	0
TNFRSF25	145	117	22	53	147	484
PLEKHG5	42	28	11	8	39	128
NOL9	147	59	17	23	182	428
TAS1R1	2	0	0	1	0	3
ZBTB48	114	45	11	35	150	355
KLHL21	40	14	3	6	50	113
PHF13	49	30	4	12	51	146
THAP3	58	55	11	31	96	251
DNAJC11	195	96	18	45	221	575
LINC01672	0	0	0	0	0	0
AL591163.1	3	0	0	0	0	3
CAMTA1-DT	5	2	0	3	0	10
CAMTA1	946	565	111	238	915	2775
AL512330.1	0	0	0	0	0	0
CAMTA1-IT1	0	0	0	0	0	0
Z97987.1	0	0	0	0	0	0
AL365194.1	0	0	0	0	0	0
AL359881.3	0	0	0	0	1	1
AL359881.2	1	0	0	0	2	3
AL359881.1	0	0	0	0	0	0
VAMP3	332	182	25	81	465	1085
Z98884.2	1	0	0	0	1	2
PER3	163	54	9	25	248	499
Z98884.1	4	1	0	0	3	8
UTS2	0	0	0	0	10	10
TNFRSF9	0	0	0	0	0	0
PARK7	1406	911	157	406	1770	4650
AL034417.4	5	0	0	0	7	12
AL034417.3	14	0	0	0	9	23
ERRFI1	565	55	12	41	895	1568
AL034417.2	6	1	0	0	7	14
LINC01714	0	0	0	0	0	0
AL358876.2	0	0	0	0	0	0
SLC45A1	3	0	1	0	1	5
RERE	603	380	72	181	608	1844
RERE-AS1	5	5	1	4	11	26
AL357552.2	0	0	0	0	0	0
ENO1	3088	1148	206	511	2835	7788
ENO1-AS1	14	9	3	5	12	43
CA6	0	0	0	0	0	0
SLC2A7	4	0	0	0	5	9
SLC2A5	1069	217	36	112	746	2180
GPR157	52	14	2	12	68	148
MIR34AHG	5	24	4	6	19	58
LNCTAM34A	2	14	3	4	11	34
H6PD	384	108	11	48	341	892
SPSB1	245	58	12	36	349	700
BX323043.1	1	0	0	1	0	2
LINC02606	2	0	0	1	3	6
AL928921.1	0	0	0	0	0	0
SLC25A33	133	41	7	22	98	301
TMEM201	25	8	7	2	20	62
PIK3CD	4	2	0	0	0	6
PIK3CD-AS1	0	0	0	0	0	0
PIK3CD-AS2	0	12	2	5	0	19
CLSTN1	360	224	37	97	522	1240
CTNNBIP1	336	127	36	49	280	828
AL357140.1	0	0	0	0	0	0
AL357140.4	0	0	0	0	0	0
LZIC	534	284	35	122	540	1515
AL357140.2	1	2	0	0	12	15
NMNAT1	110	42	4	21	102	279
AL603962.1	0	0	0	0	0	0
RBP7	4	3	3	1	3	14
UBE4B	274	105	30	66	300	775
KIF1B	472	172	32	65	458	1199
AL139424.3	8	0	0	2	5	15
AL139424.2	23	3	2	2	23	53
PGD	477	143	31	55	755	1461
AL139424.1	1	0	0	0	0	1
CENPS	173	71	20	27	113	404
CORT	13	9	0	1	5	28
DFFA	306	86	9	27	315	743
AL354956.1	1	1	0	1	0	3
PEX14	104	51	8	23	126	312
AL139423.2	0	0	0	0	3	3
CASZ1	566	128	29	78	643	1444
AL139423.1	2	0	1	0	1	4
C1orf127	0	1	1	0	2	4
TARDBP	568	253	46	123	536	1526
MASP2	0	0	0	0	0	0
AL109811.2	135	63	11	21	84	314
SRM	137	50	14	25	149	375
EXOSC10	183	122	30	35	270	640
AL109811.1	3	1	0	0	1	5
EXOSC10-AS1	1	0	1	1	4	7
MTOR	152	64	8	16	130	370
MTOR-AS1	0	0	0	0	0	0
ANGPTL7	0	0	0	0	0	0
UBIAD1	102	34	5	7	93	241
AL031291.1	0	0	0	0	0	0
DISP3	1	0	0	0	4	5
AL590989.1	0	0	0	0	0	0
LINC01647	0	0	0	0	1	1
AL031731.1	1	0	0	0	1	2
FBXO2	77	71	5	31	43	227
FBXO44	32	32	3	29	20	116
FBXO6	40	23	4	15	81	163
MAD2L2	42	27	4	8	64	145
DRAXIN	2	2	0	2	4	10
AGTRAP	30	50	11	26	69	186
C1orf167	1	0	0	0	2	3
AL953897.1	0	0	0	0	0	0
MTHFR	233	64	16	36	302	651
CLCN6	92	30	3	16	90	231
NPPA	1	0	1	0	1	3
NPPB	0	0	0	0	0	0
AL021155.5	32	14	4	5	69	124
KIAA2013	1021	379	80	150	1080	2710
PLOD1	118	62	9	26	130	345
AL096840.2	1	0	0	0	3	4
MFN2	354	81	29	52	484	1000
MIIP	75	54	11	19	84	243
TNFRSF8	1	0	0	0	0	1
AL357835.1	0	0	0	0	0	0
TNFRSF1B	230	53	12	28	363	686
VPS13D	304	104	23	65	336	832
LINC02766	0	0	0	0	0	0
DHRS3	314	204	30	89	442	1079
AC254633.1	0	1	0	0	2	3
AADACL4	0	0	0	0	0	0
AADACL3	0	0	0	0	0	0
C1orf158	0	0	0	0	0	0
PRAMEF12	0	0	0	0	0	0
PRAMEF1	0	0	0	0	0	0
LINC01784	0	0	0	0	0	0
PRAMEF11	0	0	0	0	0	0
HNRNPCL1	1	0	0	0	0	1
PRAMEF2	0	0	0	0	0	0
PRAMEF4	0	0	0	0	0	0
PRAMEF10	0	0	0	0	0	0
PRAMEF7	0	0	0	0	0	0
PRAMEF6	0	0	0	0	0	0
PRAMEF27	0	0	0	0	0	0
HNRNPCL3	0	0	0	0	0	0
PRAMEF25	0	0	0	0	0	0
HNRNPCL2	0	0	0	0	0	0
AC245056.1	0	0	0	0	0	0
PRAMEF26	0	0	0	0	0	0
HNRNPCL4	0	0	0	0	0	0
PRAMEF9	0	0	0	0	0	0
PRAMEF13	0	0	0	0	0	0
PRAMEF18	0	0	0	0	0	0
PRAMEF5	0	0	0	0	0	0
PRAMEF8	0	0	0	0	0	0
PRAMEF33	0	0	0	0	0	0
PRAMEF15	0	0	0	0	0	0
AC243961.1	0	0	0	0	0	0
PRAMEF14	0	0	0	0	0	0
PRAMEF19	0	0	0	0	0	0
PRAMEF17	0	0	0	0	0	0
PRAMEF20	0	0	0	0	0	0
LRRC38	0	0	0	0	0	0
AL354712.1	0	0	0	0	0	0
PDPN	0	0	0	0	0	0
AL359771.1	0	0	0	0	0	0
PRDM2	371	100	18	48	382	919
KAZN	89	27	1	13	101	231
AL357873.1	0	0	0	0	0	0
KAZN-AS1	2	0	0	0	1	3
AL031293.1	8	0	0	1	7	16
TMEM51-AS1	48	16	6	14	64	148
TMEM51	204	73	14	30	172	493
C1orf195	0	0	0	0	0	0
FHAD1	2	4	0	0	7	13
AL031283.2	0	0	0	0	1	1
AL031283.3	0	0	0	0	0	0
AL031283.1	2	2	0	0	7	11
EFHD2	1538	804	146	396	2671	5555
CTRC	2	0	0	1	0	3
CELA2A	0	0	0	0	0	0
CELA2B	0	0	0	0	0	0
CASP9	54	25	3	15	48	145
DNAJC16	190	70	14	39	158	471
AL121992.3	31	16	1	5	21	74
AGMAT	353	208	49	91	409	1110
AL121992.1	0	1	0	1	2	4
DDI2	319	124	24	56	297	820
RSC1A1	0	0	0	0	0	0
AL121992.2	0	0	0	0	0	0
PLEKHM2	117	94	20	52	207	490
AL450998.3	2	0	0	0	2	4
SLC25A34	191	107	16	48	206	568
SLC25A34-AS1	0	0	0	0	0	0
TMEM82	290	84	10	38	432	854
FBLIM1	647	223	38	93	999	2000
UQCRHL	86	22	6	12	47	173
AL450998.2	66	40	10	17	76	209
SPEN	628	249	41	86	635	1639
ZBTB17	75	43	10	16	73	217
SRARP	0	0	0	0	0	0
AL355994.3	0	0	0	0	0	0
HSPB7	0	0	0	0	0	0
CLCNKA	0	0	0	0	0	0
CLCNKB	0	0	0	0	0	0
FAM131C	3	2	0	0	2	7
EPHA2	75	35	5	6	130	251
AL451042.2	5	2	0	0	4	11
AL451042.1	4	0	0	0	3	7
ARHGEF19-AS1	0	0	0	0	0	0
ARHGEF19	30	28	5	11	44	118
AL109627.1	7	3	0	0	17	27
CPLANE2	0	3	0	2	11	16
FBXO42	136	48	9	21	141	355
SZRD1	375	171	38	65	479	1128
SPATA21	0	1	0	0	0	1
NECAP2	157	93	14	49	209	522
LINC01772	22	4	2	1	13	42
AL137802.2	9	15	8	9	14	55
AL137802.1	0	1	0	0	0	1
LINC01783	0	0	0	0	0	0
NBPF1	102	61	3	21	260	447
AL137798.1	0	0	0	0	2	2
AL137798.2	0	0	0	0	0	0
AL021920.1	0	0	0	0	0	0
AL021920.3	0	0	0	0	0	0
CROCC	21	19	1	15	43	99
BX284668.1	0	0	0	0	0	0
BX284668.2	0	0	0	0	0	0
BX284668.5	116	89	15	33	48	301
BX284668.6	19	1	1	4	28	53
MFAP2	3	4	0	2	9	18
AL049569.2	0	0	0	0	0	0
AL049569.1	0	0	0	0	0	0
ATP13A2	120	77	18	39	166	420
SDHB	1065	355	79	168	1263	2930
PADI2	7	35	9	17	3	71
LINC02783	0	0	0	0	0	0
AL590644.1	0	0	0	0	0	0
PADI1	0	0	0	0	0	0
PADI3	0	0	0	0	0	0
PADI4	0	0	0	0	0	0
PADI6	0	0	0	0	0	0
RCC2-AS1	0	0	0	0	0	0
RCC2	253	136	37	70	192	688
ARHGEF10L	167	248	47	124	257	843
LINC02810	0	0	0	0	0	0
ACTL8	0	0	0	0	0	0
AL357509.1	0	0	0	0	0	0
LINC01654	0	0	0	0	0	0
IGSF21	0	0	1	2	0	3
IGSF21-AS1	0	0	0	0	0	0
AL591896.1	0	0	0	0	0	0
KLHDC7A	14	3	1	1	1	20
PAX7	0	0	0	0	0	0
TAS1R2	0	0	0	0	0	0
ALDH4A1	1	8	0	3	1	13
IFFO2	2	4	1	4	6	17
AL137127.1	3	1	0	0	3	7
UBR4	214	77	9	33	292	625
EMC1-AS1	6	4	1	2	7	20
EMC1	139	66	12	26	108	351
MRTO4	232	96	15	53	175	571
AKR7A3	4877	638	125	362	6042	12044
AKR7A2	1432	462	92	264	1403	3653
SLC66A1	116	44	6	13	135	314
CAPZB	1169	483	74	230	1362	3318
MICOS10	2819	1813	323	849	2477	8281
AL031727.2	1	0	0	0	0	1
NBL1	3342	783	153	353	4650	9281
HTR6	0	0	0	0	0	0
TMCO4	151	52	8	23	200	434
RNF186	270	262	44	95	307	978
AL391883.1	9	8	0	2	8	27
OTUD3	136	47	7	21	88	299
PLA2G2E	0	0	0	0	0	0
PLA2G2A	461	1286	135	1068	102	3052
PLA2G5	0	0	0	0	0	0
PLA2G2D	0	0	0	0	0	0
PLA2G2F	0	0	0	0	0	0
Z98257.1	0	0	0	0	0	0
PLA2G2C	0	0	0	0	0	0
UBXN10-AS1	1	1	1	0	4	7
UBXN10	11	5	1	1	12	30
LINC01757	0	0	0	0	0	0
Z98257.2	0	0	0	0	0	0
VWA5B1	0	0	0	0	0	0
AL020998.1	0	0	0	0	0	0
LINC01141	0	0	0	0	0	0
AL139254.1	0	0	0	0	0	0
AL139254.2	0	0	0	0	0	0
AL139254.3	0	1	1	0	6	8
CAMK2N1	2152	1094	199	465	3668	7578
MUL1	105	48	8	26	86	273
FAM43B	10	2	2	1	1	16
CDA	51	11	3	3	6	74
PINK1	322	151	31	68	409	981
PINK1-AS	12	2	0	1	13	28
DDOST	574	401	77	188	658	1898
KIF17	0	0	0	1	0	1
SH2D5	0	0	0	0	0	0
AL663074.1	0	0	0	0	0	0
HP1BP3	1293	621	99	240	1378	3631
EIF4G3	465	151	25	64	344	1049
AL031005.2	0	0	0	1	0	1
ECE1	293	112	21	67	369	862
AL031005.1	0	0	0	0	0	0
AL031728.1	0	0	0	0	1	1
AL592309.2	0	0	0	0	0	0
NBPF3	12	2	0	3	42	59
ALPL	0	0	0	0	1	1
LINC02596	0	0	0	0	0	0
RAP1GAP	159	149	19	57	323	707
USP48	395	184	34	102	368	1083
LDLRAD2	3	0	0	0	1	4
HSPG2	185	67	10	35	176	473
CELA3B	1	0	0	0	0	1
CELA3A	0	0	0	0	0	0
LINC01635	2	0	0	0	2	4
LINC00339	50	26	10	16	62	164
CDC42	1862	1234	218	535	1938	5787
CDC42-AS1	1	0	1	1	8	11
CDC42-IT1	21	2	2	2	22	49
WNT4	17	9	2	2	27	57
AL445253.1	2	0	0	0	1	3
ZBTB40	98	47	12	23	100	280
ZBTB40-IT1	0	0	0	1	0	1
EPHA8	0	0	0	1	0	1
C1QA	0	0	0	0	0	0
C1QC	0	0	0	0	0	0
C1QB	0	0	0	0	0	0
EPHB2	494	364	58	182	452	1550
AL512444.1	0	0	0	0	0	0
LACTBL1	0	0	0	0	0	0
TEX46	0	0	0	0	0	0
KDM1A	349	247	44	116	432	1188
AL031428.1	0	0	0	0	0	0
LUZP1	806	151	24	81	1075	2137
HTR1D	41	10	5	5	54	115
LINC01355	76	37	9	10	80	212
AL109936.6	1	0	0	1	0	2
HNRNPR	1177	480	62	202	1034	2955
ZNF436	19	12	0	6	37	74
ZNF436-AS1	36	17	1	5	22	81
AL109936.2	15	10	1	7	12	45
TCEA3	664	688	122	275	1114	2863
ASAP3	12	10	4	9	16	51
E2F2	49	17	4	8	8	86
AL021154.1	0	0	1	0	1	2
ID3	457	140	26	73	149	845
AL450043.1	1	0	0	0	0	1
MDS2	2	1	0	0	7	10
RPL11	25064	23038	4450	10569	37418	100539
ELOA-AS1	40	14	5	10	35	104
ELOA	181	50	5	23	246	505
PITHD1	211	143	22	49	193	618
LYPLA2	304	181	26	73	297	881
GALE	352	175	28	79	585	1219
HMGCL	395	198	37	107	475	1212
FUCA1	614	178	38	104	730	1664
CNR2	0	0	0	0	1	1
AL590609.3	0	0	0	0	0	0
PNRC2	695	426	49	171	962	2303
SRSF10	1154	551	101	228	1055	3089
AL591178.1	0	2	0	0	0	2
MYOM3	29	20	6	12	55	122
AL591178.2	0	0	0	0	0	0
IL22RA1	97	61	7	29	190	384
IFNLR1	78	22	9	14	114	237
LINC02800	0	0	0	0	0	0
AL138902.1	0	0	0	0	0	0
GRHL3	2	1	0	0	2	5
STPG1	42	29	3	10	57	141
NIPAL3	336	103	12	40	360	851
RCAN3AS	2	2	0	0	0	4
RCAN3	76	39	2	21	104	242
NCMAP-DT	14	2	0	1	5	22
NCMAP	70	13	2	11	15	111
SRRM1	1646	751	132	374	1664	4567
AL445648.1	0	0	0	0	0	0
CLIC4	2	1	0	1	4	8
RUNX3	1	1	1	0	0	3
AL445471.1	0	0	0	0	0	0
AL445471.2	0	0	0	0	0	0
LINC02793	0	0	0	0	0	0
AL050344.1	0	0	0	0	0	0
AL031432.1	2	0	0	0	4	6
SYF2	1166	726	131	350	1907	4280
AL031432.4	13	10	0	1	28	52
AL031432.5	1	1	0	0	4	6
RSRP1	1165	551	92	254	1307	3369
AL031432.3	7	3	0	3	8	21
RHD	4	1	0	2	6	13
TMEM50A	940	551	102	250	777	2620
RHCE	2	1	0	0	2	5
MACO1	202	98	25	57	286	668
LDLRAP1	85	54	13	26	71	249
AL606491.1	1	2	1	1	1	6
MAN1C1	5	2	0	2	1	10
AL031280.1	0	0	0	0	0	0
SELENON	79	74	10	24	79	266
AL020996.1	11	7	1	4	16	39
MTFR1L	254	133	23	45	318	773
AL020996.3	0	0	0	0	0	0
AUNIP	10	3	1	0	3	17
AL033528.2	0	0	0	1	6	7
PAQR7	327	75	14	51	423	890
STMN1	1293	587	127	259	455	2721
PAFAH2	232	67	6	30	302	637
EXTL1	0	0	0	0	0	0
SLC30A2	19	0	1	1	16	37
AL391650.2	1	0	0	0	0	1
TRIM63	11	0	0	1	42	54
PDIK1L	114	59	9	30	90	302
FAM110D	1	0	0	0	0	1
C1orf232	0	0	0	0	0	0
AL391650.1	0	0	0	1	0	1
ZNF593	303	244	42	105	340	1034
CNKSR1	184	119	23	40	240	606
CATSPER4	0	0	0	0	1	1
CEP85	17	7	1	6	13	44
SH3BGRL3	2376	937	154	399	2049	5915
UBXN11	30	28	3	13	16	90
CD52	13	1	0	0	2	16
CRYBG2	47	10	0	10	85	152
ZNF683	0	0	0	0	0	0
LIN28A	2	0	0	1	0	3
DHDDS	197	62	16	31	260	566
AL513365.2	0	0	0	0	0	0
HMGN2	2246	1457	251	582	1961	6497
RPS6KA1	501	159	36	92	730	1518
AL512408.1	3	1	0	1	3	8
ARID1A	547	211	40	84	539	1421
PIGV	95	35	4	15	94	243
ZDHHC18	97	24	11	12	123	267
SFN	232	120	26	44	411	833
GPN2	145	48	8	26	205	432
AL034380.1	0	0	0	0	0	0
GPATCH3	54	25	5	16	67	167
NUDC	555	270	66	114	565	1570
NR0B2	288	37	8	11	532	876
KDF1	140	71	14	35	144	404
TRNP1	11	4	0	0	38	53
TENT5B	1	1	0	0	1	3
SLC9A1	286	61	14	23	321	705
AL590640.1	0	0	0	0	0	0
WDTC1	133	61	11	19	174	398
TMEM222	99	84	14	22	135	354
SYTL1	24	31	4	21	49	129
MAP3K6	14	21	1	6	29	71
FCN3	0	0	0	0	0	0
CD164L2	1	4	2	1	0	8
GPR3	0	0	0	0	0	0
WASF2	968	326	60	145	1472	2971
FO393419.2	0	0	0	0	0	0
BX293535.1	3	0	0	2	2	7
AHDC1	29	16	1	3	39	88
FGR	0	0	0	0	0	0
LINC02574	0	0	0	1	0	1
IFI6	360	90	24	49	145	668
AL445490.1	0	0	0	0	0	0
AL020997.5	2	0	0	0	0	2
FAM76A	182	47	14	27	207	477
STX12	755	170	37	90	1272	2324
AL020997.2	4	1	0	0	12	17
AL020997.3	0	0	0	1	0	1
AL020997.4	1	0	0	0	0	1
PPP1R8	137	61	12	41	131	382
THEMIS2	0	3	0	0	2	5
RPA2	108	59	9	26	94	296
SMPDL3B	259	84	20	46	320	729
AL512288.1	1	1	0	0	0	2
XKR8	35	19	3	9	73	139
EYA3	139	70	12	24	118	363
PTAFR	6	4	0	0	5	15
DNAJC8	680	328	53	166	705	1932
ATP5IF1	4990	3094	547	1422	5456	15509
AL353622.1	47	25	4	9	80	165
AL353622.2	0	0	0	0	0	0
SESN2	79	25	13	19	144	280
MED18	89	25	2	12	89	217
PHACTR4	572	212	44	107	620	1555
RCC1	145	92	14	34	144	429
SNHG3	442	107	16	62	338	965
TRNAU1AP	187	68	12	40	222	529
SNHG12	191	123	21	53	228	616
TAF12	163	82	19	46	241	551
RAB42	5	1	0	0	6	12
LINC01715	2	2	0	0	2	6
AL360012.1	15	3	0	0	22	40
GMEB1	160	48	5	24	127	364
YTHDF2	588	227	42	112	521	1490
OPRD1	1	0	0	0	8	9
AL009181.1	0	0	0	0	0	0
EPB41	507	239	42	108	466	1362
TMEM200B	1	0	0	1	1	3
AL357500.1	0	0	0	0	0	0
SRSF4	1192	326	70	162	983	2733
MECR	81	64	11	26	93	275
AL590729.1	0	0	0	0	0	0
PTPRU	0	0	0	0	0	0
LINC01756	0	0	0	0	0	0
AC092265.1	0	0	0	0	0	0
AL645944.2	0	0	0	0	0	0
LINC01648	7	8	3	1	0	19
AL137076.1	0	0	0	0	0	0
AL161638.2	0	0	0	0	0	0
AL161638.1	0	0	0	0	0	0
MATN1	0	0	0	0	0	0
MATN1-AS1	8	4	2	1	13	28
AL137857.1	0	0	0	0	0	0
LAPTM5	2	6	3	4	0	15
AL137027.1	0	0	0	0	0	0
LINC01778	1	1	0	0	0	2
AL445235.1	0	0	0	0	0	0
SDC3	7	4	2	1	7	21
PUM1	756	344	69	167	594	1930
NKAIN1	1	0	0	0	0	1
SNRNP40	193	123	22	53	87	478
ZCCHC17	176	51	10	34	148	419
AL451070.1	0	0	0	0	0	0
FABP3	1	0	0	0	1	2
SERINC2	852	381	64	207	1054	2558
LINC01226	2	2	0	0	4	8
AC114488.1	0	1	0	0	1	2
TINAGL1	229	155	22	71	156	633
HCRTR1	0	0	0	0	0	0
PEF1	218	95	17	37	211	578
AC114488.2	2	0	0	0	0	2
AC114488.3	0	1	0	1	2	4
COL16A1	120	109	26	46	145	446
ADGRB2	48	30	3	15	50	146
AL354919.2	0	0	0	0	0	0
SPOCD1	0	0	0	0	3	3
AL354919.1	1	0	0	0	2	3
AL136115.2	6	2	0	0	0	8
PTP4A2	1497	766	129	344	1585	4321
AL136115.1	0	0	0	0	0	0
AL136115.3	1	0	0	0	0	1
KHDRBS1	1302	671	110	290	1295	3668
AL445248.1	5	1	0	0	7	13
TMEM39B	74	27	3	19	57	180
KPNA6	263	121	14	53	317	768
AL049795.2	3	0	0	0	2	5
TXLNA	168	73	14	34	218	507
CCDC28B	39	32	4	17	17	109
AL049795.1	2	2	0	1	6	11
IQCC	12	6	1	2	11	32
DCDC2B	2	0	0	0	0	2
TMEM234	39	29	6	14	57	145
EIF3I	941	447	75	202	1006	2671
FAM167B	1	4	2	1	8	16
LCK	3	3	3	0	0	9
HDAC1	712	418	64	207	605	2006
MARCKSL1	1536	1141	286	571	1286	4820
AL109945.1	0	0	0	0	0	0
TSSK3	2	3	0	2	5	12
FAM229A	75	56	9	28	78	246
BSDC1	535	123	30	75	570	1333
ZBTB8B	1	0	0	1	1	3
ZBTB8A	152	34	10	17	132	345
ZBTB8OS	563	288	48	147	510	1556
RBBP4	818	534	112	244	628	2336
SYNC	170	90	23	44	163	490
AC114489.1	0	0	0	0	0	0
KIAA1522	652	346	39	178	1014	2229
YARS	201	80	10	25	220	536
S100PBP	150	78	13	31	156	428
FNDC5	4	26	3	7	3	43
HPCA	10	3	4	2	12	31
TMEM54	1296	1042	205	459	1730	4732
AL031602.2	3	0	0	0	0	3
RNF19B	153	48	11	16	187	415
AL020995.1	0	0	0	0	0	0
AK2	848	317	49	140	932	2286
AZIN2	2	2	1	0	3	8
TRIM62	13	5	0	4	11	33
AL662907.3	3	1	0	0	2	6
ZNF362	50	21	7	13	66	157
AL513327.3	2	0	0	0	1	3
A3GALT2	0	0	0	0	0	0
AL513327.1	1	0	0	1	1	3
PHC2	223	121	22	56	209	631
AL513327.2	0	1	0	0	0	1
ZSCAN20	18	5	1	2	25	51
CSMD2	3	0	1	0	12	16
HMGB4	0	0	0	0	0	0
CSMD2-AS1	0	0	0	0	0	0
C1orf94	0	0	0	0	0	0
AC099565.1	0	2	0	0	0	2
SMIM12	325	136	21	57	254	793
GJB5	0	0	1	0	0	1
GJB4	0	1	0	0	0	1
AL121988.1	0	0	0	0	0	0
GJB3	4	15	4	8	1	32
GJA4	0	0	0	0	1	1
AL122010.1	0	0	0	0	0	0
DLGAP3	10	12	3	7	21	53
TMEM35B	150	152	15	64	188	569
ZMYM6	221	87	17	39	238	602
ZMYM1	88	82	15	29	87	301
AL590434.1	0	1	0	0	0	1
SFPQ	1668	797	120	318	1372	4275
ZMYM4	197	151	30	65	212	655
ZMYM4-AS1	0	0	0	0	0	0
KIAA0319L	364	191	24	87	617	1283
NCDN	3	2	0	0	2	7
AC004865.2	1	4	0	0	1	6
TFAP2E	0	1	0	1	2	4
PSMB2	795	434	71	205	580	2085
C1orf216	5	0	0	0	2	7
CLSPN	79	24	3	8	10	124
AL354864.1	0	0	0	0	0	0
2004-08-01	111	70	13	42	187	423
2001-08-01	443	121	27	58	385	1034
AL139286.3	11	2	1	1	7	22
AL139286.2	0	0	1	0	1	2
2003-08-01	354	99	16	39	304	812
AL138787.2	0	0	0	0	0	0
TEKT2	0	0	0	0	0	0
ADPRHL2	169	95	11	43	155	473
COL8A2	0	0	0	0	0	0
TRAPPC3	306	102	25	46	295	774
MAP7D1	127	67	7	39	171	411
THRAP3	905	387	58	153	1082	2585
SH3D21	93	39	4	11	166	313
EVA1B	1	6	0	3	4	14
AL591845.1	3	0	0	0	1	4
STK40	85	27	3	13	122	250
LSM10	163	94	13	46	154	470
OSCP1	8	10	0	9	19	46
MRPS15	485	332	59	125	541	1542
CSF3R	0	0	0	0	0	0
AL596257.1	0	0	0	0	0	0
AC117945.2	0	0	0	0	0	0
AC117945.1	0	0	0	0	0	0
GRIK3	0	0	0	0	0	0
AL031430.1	0	0	0	0	0	0
AL353604.1	0	0	0	0	0	0
LINC01137	23	14	5	9	43	94
ZC3H12A	67	29	5	19	139	259
MEAF6	378	245	41	102	390	1156
SNIP1	120	49	12	24	140	345
DNALI1	18	14	2	7	10	51
GNL2	185	65	8	30	231	519
AL513220.1	0	0	0	0	0	0
RSPO1	0	0	0	0	0	0
C1orf109	59	14	4	4	65	146
CDCA8	84	40	3	17	31	175
EPHA10	25	39	6	15	44	129
MANEAL	17	13	0	8	17	55
AL929472.3	0	0	0	0	0	0
YRDC	132	57	9	22	93	313
C1orf122	302	206	39	93	307	947
MTF1	89	25	1	10	118	243
AL929472.2	1	1	0	0	0	2
INPP5B	113	34	10	15	77	249
SF3A3	304	102	13	44	288	751
FHL3	9	4	0	3	14	30
UTP11	171	62	19	32	235	519
POU3F1	0	0	0	0	0	0
MIR3659HG	0	0	0	0	0	0
LINC02786	0	0	0	0	0	0
AL390839.1	0	0	0	0	0	0
AL390839.2	0	0	0	0	0	0
LINC01343	0	0	0	0	0	0
LINC01685	0	0	0	0	0	0
AL354702.2	0	0	0	0	0	0
RRAGC	205	61	15	17	320	618
AL139260.1	7	7	1	4	6	25
MYCBP	296	164	24	64	250	798
GJA9	2	2	0	0	0	4
RHBDL2	2	5	1	1	2	11
AKIRIN1	248	104	17	46	209	624
NDUFS5	2816	2341	469	1067	2805	9498
MACF1	434	135	14	58	525	1166
AL356055.1	0	1	0	0	0	1
AL442071.2	0	0	0	0	0	0
AL442071.1	0	0	0	0	0	0
BMP8A	12	1	0	0	16	29
PABPC4	603	284	42	137	626	1692
PABPC4-AS1	0	0	0	0	0	0
HEYL	1	0	0	0	4	5
AL035404.2	0	0	0	0	0	0
NT5C1A	0	0	0	0	0	0
HPCAL4	0	0	0	0	0	0
PPIE	253	150	28	66	304	801
BMP8B	39	5	4	3	62	113
OXCT2	8	3	0	0	11	22
BMP8B-AS1	0	0	0	0	0	0
AL033527.3	5	9	0	0	3	17
AL033527.4	2	2	0	0	25	29
LINC02811	1	0	0	0	1	2
TRIT1	94	41	8	33	116	292
MYCL	84	33	10	10	151	288
AL033527.2	0	0	0	0	0	0
MFSD2A	639	45	11	41	905	1641
CAP1	1247	344	66	150	1289	3096
PPT1	77	54	5	30	67	233
RLF	213	95	17	62	196	583
TMCO2	0	1	0	0	1	2
AL050341.2	78	45	11	20	63	217
ZMPSTE24	269	136	34	54	308	801
COL9A2	14	19	4	5	141	183
SMAP2	79	39	6	17	223	364
AL031985.4	0	0	0	0	0	0
ZFP69B	14	5	1	2	8	30
AL031985.3	4	0	1	0	5	10
ZFP69	14	7	0	5	13	39
AL603839.3	2	5	1	1	4	13
EXO5	23	14	2	6	23	68
AL603839.1	0	0	0	0	0	0
AL603839.2	0	0	0	0	0	0
ZNF684	27	17	2	7	32	85
AL356379.2	0	0	0	0	0	0
RIMS3	5	4	0	1	2	12
AL031289.2	0	0	0	0	0	0
AL031289.1	0	0	0	0	0	0
NFYC-AS1	27	10	2	5	9	53
NFYC	222	113	20	34	163	552
KCNQ4	28	1	0	3	4	36
CITED4	46	40	12	27	26	151
AC119677.1	0	0	0	0	0	0
AL391730.2	0	0	0	0	0	0
CTPS1	321	52	7	12	426	818
SLFNL1-AS1	23	0	0	1	17	41
SLFNL1	3	1	0	0	8	12
SCMH1	99	78	12	24	154	367
AC093151.8	1	0	0	0	0	1
AC093151.3	1	0	0	1	0	2
FOXO6	1	1	0	1	1	4
AC093151.2	0	0	0	2	0	2
EDN2	69	34	11	22	125	261
HIVEP3	6	3	0	7	2	18
AL445933.2	0	0	0	0	0	0
AC119676.1	0	0	0	0	0	0
AL158216.1	0	0	0	0	0	0
GUCA2B	1429	128	11	349	4212	6129
GUCA2A	1343	319	49	287	4696	6694
FOXJ3	294	131	23	51	284	783
AC096540.1	0	0	0	0	0	0
RIMKLA	9	6	0	4	8	27
ZMYND12	7	3	1	1	9	21
PPCS	925	438	68	216	1137	2784
CCDC30	38	15	6	6	44	109
PPIH	187	186	28	69	124	594
AC098484.4	2	2	0	0	4	8
AC098484.2	3	0	0	0	2	5
YBX1	6407	3242	574	1368	6186	17777
CLDN19	2	1	0	0	0	3
P3H1	25	13	2	5	28	73
C1orf50	121	59	7	38	188	413
AC098484.1	0	0	0	0	0	0
TMEM269	0	1	0	0	1	2
SVBP	213	156	31	63	203	666
ERMAP	89	43	6	17	88	243
AL512353.1	4	1	0	2	2	9
ZNF691	22	10	4	7	21	64
SLC2A1	32	14	0	2	42	90
SLC2A1-AS1	2	1	0	1	4	8
AC099795.1	0	0	0	0	0	0
FAM183A	0	1	0	0	0	1
EBNA1BP2	312	162	29	73	292	868
CFAP57	0	0	0	0	1	1
TMEM125	287	113	14	65	477	956
C1orf210	333	119	29	48	440	969
TIE1	1	0	0	0	4	5
MPL	0	0	0	0	0	0
AL139289.3	1	1	0	1	1	4
AL139289.2	16	6	2	5	28	57
CDC20	142	76	1	31	33	283
ELOVL1	282	140	30	59	295	806
MED8	159	89	20	46	245	559
AL139289.1	0	0	0	0	1	1
SZT2	188	71	11	26	196	492
SZT2-AS1	1	2	0	0	0	3
HYI	415	292	81	149	1032	1969
HYI-AS1	2	0	0	0	1	3
PTPRF	1590	634	113	320	2006	4663
KDM4A	250	100	22	54	295	721
KDM4A-AS1	37	7	1	3	40	88
ST3GAL3	18	10	0	5	11	44
AL451062.1	0	0	0	0	0	0
ARTN	0	0	0	0	1	1
AL357079.1	5	1	0	3	14	23
IPO13	60	15	2	7	56	140
AL357079.2	2	1	1	2	3	9
DPH2	70	21	4	7	59	161
ATP6V0B	1102	623	129	269	947	3070
B4GALT2	109	63	14	20	116	322
CCDC24	27	22	5	16	31	101
SLC6A9	3	9	2	1	12	27
AL139220.2	11	8	1	5	15	40
KLF17	0	0	0	0	0	0
KLF18	0	0	0	0	0	0
DMAP1	217	124	24	67	283	715
ERI3	152	110	20	50	139	471
ERI3-IT1	0	0	0	0	0	0
RNF220	259	111	22	64	303	759
TMEM53	140	71	12	32	205	460
ARMH1	11	2	0	0	15	28
KIF2C	52	23	2	14	9	100
AL592166.1	1	0	0	0	0	1
RPS8	29174	24656	4689	11225	41124	110868
BEST4	489	140	1	96	479	1205
PLK3	11	9	0	5	21	46
TCTEX1D4	4	3	0	3	4	14
BTBD19	3	0	0	0	2	5
PTCH2	25	4	1	3	52	85
EIF2B3	89	32	8	11	66	206
HECTD3	246	77	13	32	347	715
UROD	176	85	14	34	214	523
ZSWIM5	59	31	6	9	65	170
LINC01144	3	1	1	1	1	7
HPDL	35	56	7	21	21	140
MUTYH	81	65	11	34	75	266
TOE1	106	36	12	34	76	264
TESK2	73	59	10	31	127	300
CCDC163	14	4	2	4	1	25
MMACHC	52	27	3	12	55	149
PRDX1	5134	2306	428	1050	4713	13631
AKR1A1	1958	741	116	332	2704	5851
NASP	588	281	47	119	375	1410
CCDC17	29	17	0	5	30	81
GPBP1L1	767	369	52	164	798	2150
TMEM69	170	85	11	44	164	474
IPP	150	57	15	25	158	405
AL604028.1	16	7	3	2	13	41
MAST2	349	168	26	88	434	1065
PIK3R3	22	7	0	7	25	61
AL358075.1	1	1	0	0	1	3
AL358075.2	1	1	0	0	0	2
TSPAN1	322	419	74	190	1943	2948
P3R3URF	1	0	0	0	0	1
POMGNT1	169	81	21	39	209	519
LURAP1	0	1	0	0	0	1
RAD54L	17	11	0	2	4	34
LRRC41	238	108	20	59	257	682
UQCRH	6568	3547	683	1636	7702	20136
NSUN4	103	32	2	20	86	243
FAAH	283	141	26	82	303	835
LINC01398	0	0	0	0	0	0
DMBX1	0	1	0	0	0	1
TMEM275	0	0	0	0	0	0
MKNK1-AS1	2	0	0	0	1	3
KNCN	0	0	0	0	0	0
MKNK1	189	71	17	25	183	485
MOB3C	30	24	4	10	68	136
ATPAF1	299	128	12	50	281	770
TEX38	0	0	0	0	1	1
EFCAB14-AS1	2	0	0	0	0	2
EFCAB14	623	234	49	100	722	1728
CYP4B1	15	0	0	0	121	136
CYP4A11	13	5	0	2	7	27
CYP4X1	23	38	8	17	43	129
CYP4Z1	0	1	0	1	0	2
CYP4A22-AS1	0	1	0	0	3	4
CYP4A22	2	1	0	0	0	3
LINC00853	4	4	2	2	13	25
PDZK1IP1	212	471	90	226	1234	2233
TAL1	0	0	0	0	0	0
AL135960.1	0	0	0	0	0	0
STIL	54	38	6	7	35	140
CMPK1	2186	1145	182	552	2379	6444
LINC01389	2	2	0	0	0	4
FOXE3	0	0	0	0	0	0
FOXD2-AS1	3	3	1	1	5	13
FOXD2	7	14	3	6	17	47
LINC01738	0	0	0	0	0	0
TRABD2B	1	1	0	0	2	4
AL691459.1	0	0	0	0	0	0
AC096541.1	0	0	0	0	0	0
LINC02794	0	0	0	0	0	0
AL356289.1	0	0	0	0	0	0
AL109659.1	0	0	0	0	0	0
SLC5A9	386	77	12	31	570	1076
AL109659.2	3	1	0	0	1	5
SPATA6	69	42	10	27	97	245
AGBL4	0	0	0	0	2	2
AL391844.1	0	0	0	0	0	0
BEND5	33	10	3	6	48	100
AL645507.1	0	0	0	0	0	0
AC099788.1	0	0	0	0	0	0
AL590432.1	0	0	0	0	0	0
AGBL4-IT1	0	0	0	0	0	0
ELAVL4	0	0	2	0	4	6
AL592182.2	0	0	0	0	0	0
AL592182.1	0	0	0	0	0	0
LINC02808	0	0	0	0	0	0
AL592182.3	0	0	0	0	0	0
DMRTA2	1	1	0	0	1	3
AL049637.2	0	0	0	0	0	0
FAF1	277	145	22	64	323	831
AL049637.1	0	1	0	0	0	1
CDKN2C	74	98	16	41	97	326
C1orf185	0	0	0	0	0	0
LINC01562	0	0	0	0	1	1
RNF11	304	101	21	41	289	756
AL162430.2	0	0	0	1	0	1
TTC39A	32	41	4	24	63	164
TTC39A-AS1	3	3	1	0	10	17
EPS15	314	143	39	65	324	885
AC104170.2	0	0	0	0	0	0
AC104170.1	39	12	1	11	57	120
OSBPL9	241	145	23	69	338	816
NRDC	414	271	41	97	534	1357
AL050343.2	21	4	0	2	4	31
AL050343.3	4	0	0	1	2	7
RAB3B	7	7	3	6	54	77
TXNDC12	289	237	55	102	313	996
KTI12	57	37	7	14	44	159
AL445685.1	0	0	0	0	0	0
TXNDC12-AS1	0	0	0	0	0	0
BTF3L4	243	167	26	86	226	748
ZFYVE9	105	53	17	17	110	302
CC2D1B	54	21	6	16	119	216
AL513218.1	1	3	0	1	2	7
AL513218.2	5	0	0	0	0	5
ORC1	17	11	3	7	8	46
PRPF38A	393	177	38	80	439	1127
TUT4	273	247	49	114	431	1114
AL591167.1	0	0	0	0	0	0
GPX7	7	5	3	7	12	34
SHISAL2A	0	0	0	0	0	0
COA7	122	31	2	23	135	313
ZYG11B	297	67	14	32	278	688
ZYG11A	7	0	0	0	5	12
AC099677.4	0	0	0	0	0	0
ECHDC2	969	372	88	160	1187	2776
SCP2	3887	1438	252	647	3877	10101
PODN	1	2	0	0	2	5
AL445183.1	0	0	0	0	0	0
SLC1A7	7	0	1	0	49	57
AL445183.2	1	0	0	0	4	5
CPT2	352	166	30	77	339	964
AL606760.2	7	1	0	0	3	11
CZIB	193	133	25	54	221	626
AL606760.3	6	0	0	0	11	17
MAGOH	508	398	88	163	428	1585
AL606760.1	3	1	0	1	8	13
LRP8	19	2	0	2	10	33
AL355483.3	0	0	0	0	0	0
AL355483.1	0	0	0	0	0	0
AL355483.2	0	0	0	0	0	0
LINC01771	0	0	0	0	0	0
AC119428.2	0	0	0	0	0	0
AC119428.1	0	0	0	0	0	0
LINC02812	0	0	0	0	0	0
DMRTB1	0	0	0	0	0	0
GLIS1	0	0	0	0	0	0
NDC1	144	71	12	27	54	308
YIPF1	63	43	10	14	78	208
DIO1	0	0	0	0	0	0
HSPB11	202	155	27	62	184	630
LRRC42	111	64	13	24	112	324
LDLRAD1	0	0	0	0	0	0
TMEM59	3032	1693	334	780	3236	9075
TCEANC2	47	29	4	5	62	147
CDCP2	0	0	0	0	0	0
AL357673.2	0	0	0	0	0	0
CYB5RL	25	4	3	6	31	69
MRPL37	425	209	35	91	514	1274
SSBP3	336	235	35	112	353	1071
SSBP3-AS1	2	0	0	0	1	3
AL161644.1	0	0	0	0	0	0
AL035415.1	0	0	0	0	0	0
AC099796.2	2	0	0	0	1	3
LINC02784	0	0	0	0	0	0
ACOT11	496	137	20	82	522	1257
FAM151A	32	75	8	43	39	197
AL590093.1	0	0	0	0	0	0
MROH7	35	13	1	11	58	118
TTC4	77	39	5	14	98	233
PARS2	22	13	1	6	15	57
TTC22	130	70	10	32	229	471
AC096536.1	0	0	0	0	0	0
LEXM	12	6	0	2	11	31
DHCR24	114	83	14	31	237	479
AC096536.3	0	0	0	0	1	1
AC096536.2	0	0	0	0	0	0
DHCR24-DT	3	0	0	1	5	9
AL590440.2	0	1	0	0	4	5
TMEM61	74	42	16	32	140	304
AL590440.1	0	0	0	0	0	0
BSND	1	0	0	0	0	1
PCSK9	11	19	5	1	38	74
USP24	211	143	24	70	197	645
MIR4422HG	0	1	0	0	0	1
AL603840.1	0	0	0	0	0	0
LINC01755	0	0	0	0	0	0
LINC01753	0	0	0	0	0	0
AL353681.1	0	0	0	0	0	0
AC119674.1	15	2	1	2	3	23
LINC01767	0	0	0	0	1	1
PLPP3	118	64	16	22	168	388
PRKAA2	4	14	4	10	0	32
FYB2	83	60	12	33	119	307
AL360295.1	0	0	0	0	0	0
C8A	17	0	0	0	8	25
C8B	0	0	0	0	1	1
AL161740.1	0	0	0	0	0	0
DAB1	293	52	9	21	513	888
AL390243.1	0	0	0	0	0	0
DAB1-AS1	0	0	0	0	0	0
AL445193.2	0	0	0	0	0	0
OMA1	235	129	22	58	170	614
AL035411.3	0	0	0	0	0	0
TACSTD2	1	4	0	0	14	19
MYSM1	486	233	32	130	450	1331
AL136985.3	0	0	0	1	1	2
JUN	1632	318	78	147	2673	4848
LINC01135	5	7	2	3	13	30
AL136985.2	0	0	0	0	0	0
AL136985.1	0	0	0	0	0	0
LINC02777	0	6	1	5	15	27
LINC01358	0	2	0	0	1	3
AL592431.2	0	0	0	0	0	0
AL592431.1	0	1	0	0	0	1
AC093425.1	13	29	5	8	34	89
AC093424.1	6	4	0	0	13	23
FGGY	131	72	24	42	236	505
AL035416.1	0	0	0	0	0	0
HOOK1	527	320	57	154	562	1620
CYP2J2	604	173	30	65	737	1609
C1orf87	0	0	0	0	0	0
LINC02778	0	0	0	0	0	0
LINC01748	3	2	3	3	9	20
AC099792.1	0	1	0	0	1	2
NFIA	1149	607	95	226	1019	3096
NFIA-AS2	0	0	0	0	0	0
NFIA-AS1	0	0	0	0	0	0
AC099791.3	0	0	0	0	0	0
AC099791.4	0	0	0	0	2	2
TM2D1	463	212	39	105	338	1157
AC099791.2	9	18	0	6	14	47
PATJ	687	317	58	137	783	1982
L1TD1	28	4	4	2	13	51
KANK4	2	0	1	1	3	7
USP1	361	199	33	56	295	944
DOCK7	224	154	26	57	201	662
ANGPTL3	2	0	0	0	0	2
AC103923.1	4	4	0	0	2	10
ATG4C	46	43	4	20	48	161
AC099794.1	0	0	0	0	0	0
LINC01739	0	0	0	0	0	0
AL162400.3	0	0	0	0	0	0
AL162400.1	0	0	0	0	0	0
AL162400.2	0	0	0	0	0	0
AC096543.1	0	0	0	0	0	0
LINC00466	0	0	0	0	0	0
AC096543.2	0	0	0	0	0	0
FOXD3-AS1	1	0	0	0	0	1
FOXD3	0	0	0	0	0	0
ALG6	92	53	7	27	52	231
ITGB3BP	161	124	22	53	142	502
BX004807.1	0	0	0	0	0	0
EFCAB7	37	31	6	10	30	114
DLEU2L	17	9	0	2	14	42
PGM1	555	238	50	97	420	1360
ROR1	201	27	5	16	50	299
ROR1-AS1	1	0	0	0	0	1
AL445205.1	0	2	0	0	3	5
UBE2U	0	1	0	1	1	3
CACHD1	51	13	2	6	39	111
RAVER2	269	181	35	82	248	815
JAK1	676	316	60	147	793	1992
LINC01359	17	8	0	4	27	56
AL357078.2	1	0	0	0	1	2
AK4	74	129	26	55	71	355
DNAJC6	3	4	1	1	2	11
AL139294.1	0	0	0	0	0	0
LEPROT	613	305	64	150	651	1783
LEPR	5	9	1	2	17	34
AC119800.1	0	4	0	0	0	4
AL513493.1	0	0	0	0	0	0
PDE4B	2	0	0	0	0	2
AL590783.1	0	0	0	0	0	0
SGIP1	0	0	0	0	0	0
AL139147.1	0	0	0	0	1	1
TCTEX1D1	0	0	0	0	0	0
INSL5	0	0	0	0	3	3
WDR78	10	3	1	2	15	31
AL592161.1	0	0	0	0	0	0
MIER1	540	254	49	105	610	1558
SLC35D1	238	68	19	36	231	592
C1orf141	1	0	0	0	1	2
AL133320.2	0	0	0	0	1	1
IL23R	4	0	0	0	7	11
IL12RB2	1	2	0	0	0	3
SERBP1	2336	1205	199	521	3248	7509
LINC01702	0	0	0	0	0	0
GADD45A	576	155	30	65	514	1340
GNG12	1655	453	89	237	1743	4177
GNG12-AS1	22	2	1	2	67	94
DIRAS3	43	13	4	5	30	95
WLS	135	225	35	102	170	667
RPE65	0	0	0	0	0	0
DEPDC1	63	62	2	29	13	169
AL138789.1	0	0	0	0	0	0
DEPDC1-AS1	0	0	0	0	0	0
AL035412.1	0	0	0	0	0	0
AL033530.1	0	0	0	0	0	0
AL691520.1	0	0	0	0	0	0
LINC01707	0	0	0	0	0	0
LINC02791	0	0	0	0	0	0
LINC01758	0	0	0	0	0	0
AL359894.1	0	0	0	0	0	0
LRRC7	11	2	2	0	9	24
AL117353.1	0	0	0	0	0	0
AL158840.1	0	0	0	0	2	2
LRRC40	137	59	11	31	157	395
SRSF11	1725	675	124	344	1596	4464
AL353771.1	0	0	0	0	0	0
ANKRD13C	144	63	16	41	137	401
HHLA3	10	9	4	8	14	45
AL158839.1	0	0	0	0	0	0
CTH	21	12	0	5	31	69
AL354872.2	11	2	0	1	11	25
LINC01788	0	0	0	0	0	0
AL513285.1	0	0	0	0	0	0
PTGER3	4	1	0	0	0	5
AL031429.1	0	0	0	0	0	0
AL031429.2	0	0	0	0	0	0
ZRANB2-AS1	1	0	0	0	2	3
ZRANB2	956	473	89	206	1101	2825
ZRANB2-AS2	2	3	1	1	6	13
NEGR1	0	0	0	0	7	7
AL354949.1	0	0	0	0	0	0
NEGR1-IT1	0	0	0	0	0	0
AL513166.1	2	0	0	0	1	3
AL583808.1	0	0	0	0	0	0
LINC02796	0	0	0	0	0	0
LINC02797	0	0	0	0	0	0
LINC01360	0	0	0	0	0	0
LINC02238	0	0	0	0	0	0
AL591463.1	0	0	0	0	0	0
LRRIQ3	6	1	1	0	2	10
FPGT	79	47	9	20	132	287
TNNI3K	2	0	0	1	3	6
AC093158.1	1	0	0	0	0	1
AC105271.1	0	0	0	0	0	0
LRRC53	1	0	0	0	0	1
ERICH3	0	0	0	0	0	0
ERICH3-AS1	0	0	0	0	0	0
AC135803.1	3	3	0	2	10	18
CRYZ	339	71	13	43	358	824
TYW3	246	116	17	58	268	705
AC133865.1	0	0	0	0	0	0
AC099786.3	0	0	0	0	0	0
AC099786.1	0	0	0	0	0	0
LHX8	0	0	0	0	0	0
AC099786.2	0	0	0	0	0	0
SLC44A5	36	6	0	0	39	81
ACADM	788	571	119	244	613	2335
RABGGTB	408	247	49	113	399	1216
MSH4	0	0	0	0	0	0
ASB17	0	0	0	0	0	0
AC092813.1	0	0	0	0	0	0
AC092813.2	0	0	0	0	0	0
ST6GALNAC3	3	13	3	4	6	29
AC104458.1	0	0	0	0	0	0
LINC02567	0	0	0	0	0	0
ST6GALNAC5	0	0	4	0	2	6
AL035409.1	0	0	0	0	0	0
PIGK	121	62	10	24	90	307
AC093433.2	0	0	0	0	0	0
AK5	1	2	0	0	1	4
AC095030.1	0	0	0	0	0	0
AC093575.1	0	0	0	0	0	0
AC118549.1	223	108	15	58	221	625
USP33	526	302	56	116	435	1435
MIGA1	301	94	16	49	423	883
NEXN-AS1	1	0	0	0	1	2
NEXN	22	9	3	4	137	175
FUBP1	432	212	31	88	433	1196
DNAJB4	29	24	10	13	50	126
GIPC2	1110	556	95	293	1327	3381
AC103591.3	103	33	7	22	158	323
AC103591.4	0	0	0	0	0	0
AC096531.2	0	0	0	0	1	1
PTGFR	0	0	0	0	0	0
IFI44L	2	5	0	2	0	9
IFI44	66	47	11	20	74	218
ADGRL4	0	0	0	0	0	0
AL353651.2	0	0	0	0	0	0
AL353651.1	0	0	0	0	0	0
LINC02792	0	0	0	0	0	0
AC099671.1	0	0	0	0	0	0
AC098657.2	0	0	0	0	0	0
AL606519.1	0	0	0	0	0	0
AL136234.1	0	0	0	0	0	0
LINC01781	0	0	0	0	0	0
AC093154.1	0	0	0	0	0	0
ADGRL2	2	2	0	1	9	14
AL138799.2	0	0	0	0	0	0
AL138799.4	0	0	0	0	0	0
AC117944.1	0	0	0	0	0	0
AL157944.1	0	0	0	0	0	0
LINC01362	0	0	0	0	0	0
LINC01361	0	0	0	0	0	0
AC116099.1	0	0	0	0	0	0
LINC01712	0	0	0	0	0	0
LINC01725	76	25	3	5	70	179
AL035706.1	1	0	0	0	0	1
TTLL7	3	4	1	0	12	20
TTLL7-IT1	2	0	0	0	1	3
AC104454.2	0	0	0	0	0	0
AL359504.2	1	2	1	0	1	5
PRKACB	23	96	10	49	34	212
SAMD13	50	55	9	28	41	183
DNASE2B	1	0	0	2	0	3
AL844170.1	0	0	0	0	0	0
RPF1	181	87	12	41	278	599
GNG5	2312	1403	251	653	2593	7212
SPATA1	28	10	3	4	28	73
CTBS	270	145	16	62	323	816
AL359762.1	1	0	0	0	3	4
AL359762.2	0	0	0	0	0	0
LINC01555	0	4	2	3	2	11
SSX2IP	514	144	21	57	700	1436
AC104169.1	0	0	0	0	0	0
LPAR3	0	0	0	0	0	0
MCOLN2	6	0	2	0	7	15
WDR63	1	0	0	0	0	1
MCOLN3	150	44	6	22	186	408
SYDE2	171	44	6	19	242	482
C1orf52	197	101	15	21	191	525
BCL10	396	241	56	104	477	1274
AL078459.1	10	2	0	1	4	17
DDAH1	794	441	78	220	577	2110
AL360219.1	3	2	2	4	4	15
AC092807.3	4	0	0	0	0	4
AC092807.2	1	0	0	0	0	1
CCN1	5	2	0	0	2	9
AC092807.1	0	0	0	0	0	0
ZNHIT6	119	48	10	23	171	371
COL24A1	0	0	0	0	0	0
LINC02795	0	0	0	0	1	1
ODF2L	223	127	19	58	208	635
CLCA2	10	9	0	2	7	28
CLCA1	4456	6959	629	2372	11961	26377
CLCA4	5	0	0	0	18	23
CLCA4-AS1	7	1	0	1	4	13
AL049597.2	15	1	0	0	11	27
SH3GLB1	806	388	65	181	1311	2751
AL355981.1	0	0	0	0	0	0
SELENOF	957	423	101	210	878	2569
HS2ST1	213	99	14	41	218	585
AL121989.1	0	0	0	0	2	2
LINC01140	0	0	0	0	0	0
LINC02801	0	0	0	0	1	1
LMO4	988	301	50	122	1862	3323
LINC01364	0	0	0	0	0	0
PKN2-AS1	2	0	0	0	3	5
AL445438.1	0	0	0	0	0	0
PKN2	1302	629	149	299	1403	3782
GTF2B	244	140	33	79	272	768
KYAT3	197	117	23	48	241	626
RBMXL1	126	40	6	14	126	312
GBP3	396	54	7	26	1102	1585
GBP1	115	75	12	29	229	460
GBP2	330	128	26	71	1035	1590
AC104459.1	0	0	0	0	0	0
GBP7	0	0	0	0	4	4
GBP4	58	24	3	8	83	176
AC099063.4	14	19	2	4	20	59
GBP5	0	0	0	0	0	0
AC099063.1	0	0	0	0	0	0
GBP6	1	0	2	0	2	5
AL596214.1	4	0	0	2	7	13
LRRC8B	164	37	10	24	140	375
LRRC8C-DT	7	2	0	1	11	21
AC093423.2	0	0	0	0	0	0
LRRC8C	4	1	0	1	2	8
AC099568.1	0	0	0	0	0	0
AC099568.2	20	10	2	2	22	56
LRRC8D	240	70	9	24	275	618
AL391497.1	0	0	0	0	0	0
ZNF326	807	295	57	157	918	2234
AL161797.1	0	0	0	0	0	0
AC098656.1	2	3	0	0	0	5
AL627316.1	0	0	0	0	0	0
LINC02787	0	0	0	0	0	0
BARHL2	0	0	0	0	0	0
AC092805.1	0	0	0	0	0	0
LINC02609	3	4	1	1	1	10
LINC02788	0	0	0	0	0	0
LINC01763	0	0	0	0	0	0
AC091614.1	0	0	0	0	0	0
ZNF644	481	320	78	167	417	1463
HFM1	2	0	0	0	0	2
CDC7	23	24	4	9	11	71
TGFBR3	47	49	9	29	30	164
BRDT	2	0	0	1	1	4
EPHX4	0	6	2	3	4	15
SETSIP	0	2	0	0	0	2
BTBD8	70	68	15	28	104	285
AC104836.1	1	2	1	0	0	4
C1orf146	0	0	0	0	0	0
GLMN	67	47	9	26	54	203
RPAP2	241	117	19	46	299	722
GFI1	14	14	0	4	39	71
EVI5	366	199	25	84	424	1098
RPL5	15712	9971	1984	4637	20912	53216
DIPK1A	14	17	2	5	18	56
AC093577.1	0	0	0	0	0	0
MTF2	369	130	24	47	281	851
TMED5	357	187	34	88	365	1031
CCDC18	59	25	5	8	32	129
CCDC18-AS1	353	115	25	56	431	980
DR1	347	179	40	64	371	1001
FNBP1L	667	292	54	124	1021	2158
BCAR3	137	59	7	30	182	415
AL109613.1	22	13	4	12	28	79
AL049796.1	1	0	0	0	2	3
DNTTIP2	407	121	25	59	410	1022
GCLM	717	194	37	72	1067	2087
ABCA4	118	98	6	40	82	344
AC093579.1	0	0	0	0	0	0
ARHGAP29	2	1	0	0	2	5
ARHGAP29-AS1	3	0	0	0	1	4
AC097059.1	0	0	0	0	0	0
AC118469.2	0	1	0	1	5	7
ABCD3	512	234	44	116	423	1329
F3	103	51	12	16	134	316
AC093117.1	0	0	0	0	0	0
SLC44A3	251	135	32	69	239	726
CNN3	906	647	123	285	648	2609
AC105942.1	55	30	13	30	37	165
ALG14	203	64	12	34	181	494
AC095033.1	0	0	0	0	1	1
TLCD4	199	58	11	30	120	418
AC092802.3	1	0	0	1	0	2
AC092802.1	7	3	0	1	5	16
RWDD3	188	122	22	50	126	508
AC092802.2	0	0	0	0	0	0
AC092802.4	0	0	0	0	0	0
LINC01760	0	0	0	0	0	0
LINC01650	0	0	0	0	0	0
AL445218.1	0	0	0	0	0	0
LINC01761	0	0	0	0	0	0
LINC02607	0	0	0	0	0	0
AL683887.1	0	0	0	0	0	0
LINC02790	0	0	0	0	0	0
LINC01787	0	0	0	0	0	0
PTBP2	127	95	22	42	130	416
DPYD	348	120	20	51	363	902
DPYD-AS1	0	0	0	0	1	1
DPYD-IT1	1	2	1	1	1	6
DPYD-AS2	1	0	0	0	0	1
MIR137HG	0	0	0	0	0	0
BX005019.1	1	0	0	0	1	2
AC104453.1	0	0	0	0	0	0
LINC01776	0	0	0	0	0	0
SNX7	390	168	43	94	429	1124
PLPPR5	0	0	0	0	0	0
AL445433.2	0	0	0	0	0	0
PLPPR4	0	0	0	0	0	0
LINC01708	0	0	0	0	0	0
PALMD	0	0	0	0	1	1
FRRS1	27	22	5	11	35	100
AGL	322	156	45	98	302	923
AC118553.1	11	9	1	4	7	32
SLC35A3	1344	562	115	234	1556	3811
MFSD14A	154	79	21	28	137	419
AC093019.2	0	0	0	0	1	1
SASS6	134	32	6	15	37	224
TRMT13	260	91	26	50	235	662
LRRC39	7	1	0	1	5	14
DBT	201	75	13	31	159	479
AL445928.2	1	2	0	0	1	4
RTCA-AS1	176	24	6	13	177	396
RTCA	452	147	25	66	505	1195
AC104457.2	0	0	0	0	0	0
CDC14A	142	64	10	27	306	549
AL589990.1	0	0	0	0	0	0
GPR88	0	0	0	0	0	0
LINC01349	0	0	0	0	0	0
AC099670.3	0	0	0	0	0	0
VCAM1	0	0	0	0	0	0
EXTL2	53	21	6	15	50	145
AC104506.1	15	9	2	1	14	41
SLC30A7	316	126	32	66	325	865
DPH5	106	43	5	12	88	254
AC093157.2	3	2	1	2	6	14
AC093157.1	52	26	3	11	51	143
AL109741.1	0	0	0	0	0	0
S1PR1	0	0	0	0	0	0
LINC01307	0	0	0	0	0	0
LINC01709	0	0	0	0	0	0
OLFM3	0	0	0	0	0	0
AC114485.1	0	0	0	0	0	0
AC099567.1	0	0	0	0	0	0
COL11A1	0	0	0	0	0	0
AC095032.2	0	0	0	0	0	0
AC095032.1	0	0	0	0	0	0
RNPC3	319	132	21	60	417	949
AMY2B	34	10	3	12	40	99
AMY2A	0	0	0	0	1	1
AMY1A	0	0	0	0	0	0
AMY1B	0	0	0	0	0	0
AMY1C	0	0	0	0	0	0
AL591888.1	0	0	0	0	0	0
LINC01676	0	0	0	0	0	0
LINC01677	0	0	0	0	0	0
AL355306.2	1	0	0	0	0	1
LINC01661	0	0	0	0	0	0
PRMT6	83	30	6	9	77	205
NTNG1	1	0	0	0	0	1
VAV3	85	218	48	76	92	519
VAV3-AS1	0	0	0	0	0	0
LINC02785	0	0	0	0	0	0
SLC25A24	547	301	58	116	812	1834
AL359258.2	2	16	1	7	14	40
NBPF4	0	0	0	0	1	1
AL359258.1	0	0	0	0	0	0
AL390038.1	0	0	0	0	0	0
NBPF6	0	0	0	0	0	0
FAM102B	127	99	17	46	146	435
HENMT1	35	49	7	10	68	169
AL160171.1	1	0	1	0	1	3
PRPF38B	1103	296	72	134	887	2492
FNDC7	0	0	0	0	0	0
AL591719.2	0	0	0	0	0	0
STXBP3	372	203	33	90	436	1134
AKNAD1	3	0	0	0	5	8
SPATA42	0	0	0	0	0	0
GPSM2	231	138	11	61	143	584
CLCC1	184	53	13	25	173	448
WDR47	20	4	1	5	25	55
TAF13	193	43	6	19	182	443
AL356488.3	37	6	0	1	33	77
TMEM167B	193	90	18	47	203	551
AL356488.2	36	10	1	2	26	75
C1orf194	3	0	0	1	3	7
KIAA1324	1435	839	174	374	1461	4283
SARS	473	257	41	123	922	1816
CELSR2	10	20	2	8	16	56
PSRC1	25	30	1	5	9	70
MYBPHL	0	0	0	0	1	1
SORT1	425	194	30	91	649	1389
PSMA5	1025	558	95	220	1105	3003
SYPL2	1	0	0	0	0	1
ATXN7L2	8	4	2	0	8	22
CYB561D1	99	38	5	25	146	313
AMIGO1	45	14	5	4	50	118
GPR61	1	0	0	0	2	3
AL355310.3	0	0	0	0	0	0
GNAI3	497	254	46	129	467	1393
AL355310.1	0	0	0	0	2	2
GNAT2	1	0	0	0	0	1
AMPD2	192	101	26	36	165	520
AL355310.2	0	0	0	0	0	0
GSTM4	982	301	65	142	1239	2729
GSTM2	44	16	2	8	53	123
GSTM1	25	0	0	0	19	44
AC000032.1	1	0	0	1	1	3
GSTM5	0	0	0	0	1	1
AL158847.1	0	1	0	0	0	1
GSTM3	991	304	58	110	942	2405
EPS8L3	2225	383	74	179	3652	6513
LINC01768	0	0	0	0	1	1
AL450468.1	0	0	0	0	0	0
AL450468.2	0	0	0	0	0	0
CSF1	21	4	1	2	7	35
AHCYL1	1957	455	80	245	1767	4504
STRIP1	180	61	6	23	237	507
AL160006.1	53	23	6	2	64	148
ALX3	3	2	0	1	3	9
LINC01397	0	0	0	0	0	0
UBL4B	0	0	0	0	0	0
SLC6A17	0	0	0	0	0	0
AL355990.1	0	0	0	0	0	0
AL355990.2	0	0	0	0	0	0
LINC02586	0	1	0	1	0	2
KCNC4	21	12	2	9	14	58
RBM15-AS1	0	3	0	1	1	5
RBM15	106	52	13	21	77	269
LAMTOR5-AS1	31	17	4	5	27	84
SLC16A4	129	73	14	39	250	505
AL355488.1	62	36	2	14	44	158
LAMTOR5	1328	598	120	303	1173	3522
PROK1	0	0	0	0	0	0
AL358215.1	0	0	0	0	0	0
AL358215.2	0	0	0	0	0	0
CYMP-AS1	0	0	0	0	0	0
KCNA10	0	0	0	0	0	0
KCNA2	0	0	0	0	0	0
AL365361.1	0	0	0	0	0	0
KCNA3	0	0	0	0	0	0
CD53	1	0	0	0	0	1
AL360270.2	6	3	0	0	1	10
AL360270.1	0	1	0	0	1	2
LRIF1	117	48	8	17	150	340
AL360270.3	2	0	0	0	1	3
DRAM2	361	212	35	107	418	1133
CEPT1	303	137	21	61	265	787
AL355816.1	7	1	1	0	2	11
AL355816.2	40	10	3	9	36	98
DENND2D	155	103	14	36	165	473
CHI3L2	0	0	0	0	1	1
CHIA	0	0	0	0	0	0
AL356387.1	0	0	0	0	0	0
PIFO	2	2	0	0	3	7
OVGP1	17	10	3	3	9	42
AL390195.2	15	4	1	2	5	27
AL390195.1	7	3	2	1	1	14
WDR77	66	31	6	20	68	191
ATP5PB	2111	653	115	303	1989	5171
C1orf162	19	3	0	2	18	42
TMIGD3	0	0	0	0	1	1
ADORA3	1	0	0	0	0	1
RAP1A	705	268	50	123	701	1847
LINC01160	0	0	0	0	1	1
INKA2	9	5	2	2	17	35
INKA2-AS1	0	0	0	0	0	0
AL049557.1	3	1	0	0	2	6
DDX20	86	49	6	24	70	235
KCND3	3	2	1	1	5	12
KCND3-IT1	0	0	0	0	0	0
KCND3-AS1	0	0	0	0	0	0
LINC01750	0	1	0	0	0	1
AL445426.1	0	0	0	0	1	1
CTTNBP2NL	239	175	41	83	231	769
WNT2B	81	24	3	15	95	218
AL354760.1	1	0	0	1	2	4
ST7L	107	52	5	22	110	296
CAPZA1	804	354	60	169	731	2118
MOV10	244	100	15	43	345	747
AL603832.1	4	0	0	0	15	19
RHOC	1329	421	85	247	2294	4376
PPM1J	8	2	0	1	3	14
AL603832.2	1	0	0	0	0	1
TAFA3	0	0	0	0	1	1
LINC01356	0	0	0	0	0	0
LINC01357	0	6	0	2	2	10
SLC16A1	241	142	16	52	239	690
SLC16A1-AS1	106	54	7	25	109	301
AL390242.1	0	0	0	0	0	0
LRIG2-DT	3	5	1	0	3	12
LRIG2	256	68	12	34	257	627
MAGI3	668	187	34	71	650	1610
PHTF1	24	11	2	5	36	78
RSBN1	290	162	29	86	491	1058
AL137856.1	3	0	0	0	2	5
PTPN22	74	31	6	15	58	184
AP4B1-AS1	6	0	0	0	9	15
BCL2L15	1029	271	42	116	1494	2952
AP4B1	75	32	8	17	87	219
DCLRE1B	17	15	5	8	6	51
HIPK1-AS1	21	1	0	5	16	43
HIPK1	265	134	27	68	241	735
OLFML3	0	0	0	0	0	0
AL591742.2	0	0	0	0	0	0
SYT6	0	0	0	0	0	0
AL121999.1	0	0	0	0	0	0
TRIM33	447	170	40	79	405	1141
BCAS2	296	150	30	58	262	796
DENND2C	8	5	0	3	5	21
AMPD1	0	0	0	0	0	0
NRAS	243	108	19	49	267	686
CSDE1	2459	991	188	457	2979	7074
SIKE1	222	172	34	74	234	736
SYCP1	0	0	0	0	0	0
TSHB	0	0	0	0	0	0
TSPAN2	10	7	3	5	18	43
LINC01765	1	0	0	0	0	1
AL049825.1	0	0	0	0	0	0
NGF-AS1	1	0	0	0	0	1
NGF	0	0	0	0	0	0
AL512638.3	0	0	0	0	0	0
VANGL1	113	31	4	11	44	203
CASQ2	0	0	0	0	0	0
NHLH2	0	0	0	0	0	0
LINC01649	0	0	0	0	0	0
SLC22A15	1	1	0	0	1	3
AL365318.1	0	0	0	0	0	0
MAB21L3	4	9	2	4	4	23
LINC01779	0	0	0	0	0	0
AL355538.1	76	9	3	3	19	110
ATP1A1	12962	3865	715	1777	14803	34122
ATP1A1-AS1	106	32	4	13	66	221
LINC01762	7	1	1	0	1	10
AL136376.1	0	1	0	0	0	1
AL390066.1	8	2	0	0	4	14
AL390066.2	0	0	0	0	0	0
CD58	348	114	24	48	307	841
IGSF3	126	59	13	35	128	361
C1orf137	0	0	0	0	0	0
CD2	0	0	0	0	0	0
AL157904.1	1	4	1	1	0	7
PTGFRN	221	129	23	47	241	661
CD101	7	1	2	1	1	12
AL445231.1	8	7	0	0	1	16
TTF2	183	73	15	25	102	398
TRIM45	20	13	1	11	17	62
VTCN1	0	0	0	0	1	1
LINC01525	0	0	0	0	0	0
AL358072.1	2	6	0	2	6	16
MAN1A2	612	216	45	105	700	1678
AL157902.1	0	0	0	0	1	1
TENT5C	78	34	3	18	202	335
GDAP2	202	76	14	40	192	524
WDR3	102	28	12	17	132	291
SPAG17	0	1	0	0	0	1
AL391557.1	0	0	0	0	0	0
TBX15	0	0	0	0	0	0
AL139420.1	0	0	0	0	0	0
AL139420.2	0	0	0	0	0	0
WARS2	104	64	24	30	119	341
WARS2-IT1	0	0	0	0	0	0
WARS2-AS1	50	23	7	11	68	159
AL359915.1	3	0	0	0	1	4
LINC01780	0	0	0	0	2	2
HAO2	0	0	0	0	0	0
HAO2-IT1	0	0	0	0	0	0
HSD3B2	0	4	6	3	2	15
HSD3B1	0	1	0	0	0	1
LINC00622	11	1	0	0	1	13
ZNF697	28	13	1	2	39	83
PHGDH	33	4	2	2	55	96
HMGCS2	282	1079	267	537	61	2226
REG4	609	591	336	269	2476	4281
ADAM30	0	0	0	0	0	0
NOTCH2	240	78	5	42	195	560
AC245008.1	0	0	0	0	0	0
SEC22B	629	290	51	152	585	1707
AC253572.1	3	0	0	1	0	4
NBPF26	21	5	2	4	11	43
AC253572.2	68	20	5	6	10	109
PPIAL4A	0	0	0	0	0	0
LINC00623	87	145	22	79	124	457
FCGR1B	0	0	0	0	0	0
AC244453.3	0	0	0	0	0	0
AC244453.2	0	0	0	1	0	1
AC244453.1	0	0	0	0	0	0
FAM72B	1	1	0	0	0	2
SRGAP2C	18	7	3	5	15	48
SRGAP2-AS1	0	0	0	0	0	0
LINC02798	0	0	0	0	0	0
AL592494.1	0	0	0	0	0	0
AL592494.2	2	0	0	0	1	3
LINC01691	0	0	0	0	0	0
LINC02799	0	0	0	0	0	0
AC239800.2	5	13	2	5	19	44
LINC02591	9	8	2	4	16	39
HIST2H3PS2	7	1	0	0	3	11
AC246680.1	0	0	0	0	0	0
FAM72C	1	3	0	0	0	4
IGKV1OR1-1	0	0	0	0	0	0
LINC02802	252	218	47	115	198	830
PPIAL4E	0	0	0	0	0	0
AC246785.3	1	3	1	1	1	7
NBPF15	16	8	2	5	15	46
PPIAL4F	0	0	0	0	0	0
LINC01632	0	0	0	0	0	0
FP700111.1	0	0	0	0	0	0
SRGAP2B	22	21	0	2	12	57
FAM72D	4	1	0	3	0	8
PPIAL4D	0	0	0	0	0	0
AC245014.3	37	12	3	3	53	108
AC245014.1	0	0	0	1	1	2
NBPF20	19	16	0	1	20	56
AC239860.4	0	0	0	0	0	0
GPR89A	249	64	14	26	145	498
PDZK1	434	102	22	79	714	1351
CD160	2	1	0	0	5	8
RNF115	356	130	21	62	393	962
POLR3C	114	55	7	31	142	349
NUDT17	5	2	0	1	8	16
PIAS3	24	12	1	4	25	66
ANKRD35	0	0	0	0	0	0
ITGA10	4	0	0	0	0	4
AC243547.1	0	0	0	0	0	0
PEX11B	125	22	9	19	139	314
RBM8A	786	372	70	179	673	2080
LIX1L-AS1	9	2	0	3	3	17
LIX1L	24	6	3	2	19	54
ANKRD34A	4	1	0	0	5	10
AC243547.2	0	0	0	0	0	0
POLR3GL	332	128	24	61	297	842
TXNIP	1528	1157	241	532	1577	5035
HJV	0	0	0	0	0	0
AC239799.2	36	12	2	1	51	102
LINC01719	40	16	0	2	61	119
NBPF10	28	11	0	5	37	81
NOTCH2NLA	74	10	0	9	65	158
AC239799.1	1	0	0	0	1	2
PPIAL4H	0	0	0	0	0	0
AC245407.2	67	70	13	38	36	224
NBPF12	83	35	4	19	88	229
AC244394.2	1	0	0	0	0	1
PRKAB2	673	148	39	67	825	1752
AC242426.2	53	13	7	5	83	161
FMO5	1020	183	40	100	1424	2767
CHD1L	59	8	3	4	33	107
LINC00624	5	0	1	0	12	18
BCL9	40	29	8	11	49	137
ACP6	84	49	6	25	108	272
AC241644.1	0	0	0	0	0	0
GJA5	0	0	0	0	0	0
AC241644.3	0	0	0	0	0	0
AC241644.2	0	0	0	0	0	0
GJA8	0	0	0	0	0	0
GPR89B	139	34	11	14	153	351
AC239803.1	18	3	0	1	5	27
LINC02804	5	0	0	0	5	10
NBPF11	60	15	5	10	77	167
LINC02805	1	0	0	0	2	3
AC239809.3	13	24	2	5	12	56
LINC01731	0	0	0	0	0	0
LINC01138	30	28	2	12	55	127
LINC02806	0	0	0	0	0	0
AC245100.1	0	0	0	0	0	0
AC245100.6	2	0	0	0	1	3
PPIAL4G	0	0	0	0	2	2
NBPF14	66	9	1	11	95	182
NOTCH2NLB	0	0	0	0	1	1
NUDT4B	2	1	1	0	0	4
PDE4DIP	832	262	42	105	1120	2361
AC239802.1	0	0	0	0	0	0
AC239802.2	1	0	0	0	0	1
AC239804.1	1	2	0	1	3	7
NBPF9	50	28	2	17	70	167
AC245297.3	117	39	5	27	138	326
AC245297.2	1	2	1	0	2	6
NOTCH2NLC	42	13	2	8	54	119
NBPF19	116	28	3	20	88	255
PPIAL4C	0	0	0	0	0	0
AC242842.1	0	0	0	0	1	1
FCGR1A	0	0	0	0	0	0
HIST2H2BF	14	11	2	4	12	43
AC243772.2	0	0	0	0	0	0
HIST2H3D	2	1	0	0	0	3
HIST2H4A	1	2	1	0	0	4
HIST2H3C	0	0	0	0	0	0
HIST2H2AA3	1	0	0	0	0	1
HIST2H2AA4	29	13	0	4	6	52
HIST2H3A	0	0	0	0	0	0
HIST2H4B	6	7	0	2	8	23
AC239868.1	12	18	3	5	11	49
HIST2H2BE	33	19	2	4	69	127
HIST2H2AC	61	27	5	9	182	284
HIST2H2AB	13	12	0	3	11	39
BOLA1	124	96	10	34	138	402
SV2A	3	1	0	0	0	4
SF3B4	258	135	32	56	251	732
MTMR11	579	200	38	98	736	1651
OTUD7B	197	56	10	34	205	502
AC244033.2	29	17	4	5	21	76
VPS45	160	90	10	26	149	435
PLEKHO1	10	1	1	0	11	23
AC242988.2	87	7	1	1	63	159
ANP32E	460	232	30	91	330	1143
AC242988.1	0	0	0	0	0	0
CA14	1	1	0	0	1	3
APH1A	669	326	69	151	670	1885
C1orf54	10	5	2	1	7	25
CIART	95	11	6	7	105	224
MRPS21	1017	768	145	350	1275	3555
PRPF3	157	60	18	33	191	459
RPRD2	340	149	24	65	313	891
TARS2	107	59	8	20	135	329
ECM1	3	2	1	2	12	20
FALEC	6	2	0	5	11	24
AL356356.1	0	1	0	0	1	2
ADAMTSL4	2	0	0	0	1	3
ADAMTSL4-AS1	11	2	0	0	7	20
MCL1	528	204	42	77	697	1548
ENSA	789	439	76	194	941	2439
GOLPH3L	216	136	28	65	246	691
HORMAD1	0	1	0	0	1	2
CTSS	1470	703	139	315	1837	4464
CTSK	21	10	0	4	14	49
ARNT	115	49	12	20	122	318
CTXND2	0	0	0	0	0	0
SETDB1	102	49	13	20	152	336
CERS2	520	179	34	76	834	1643
AL590133.2	0	0	0	0	0	0
AL590133.1	0	0	0	0	1	1
ANXA9	8	1	0	3	3	15
MINDY1	95	33	8	21	121	278
PRUNE1	84	37	12	19	114	266
BNIPL	5	3	2	0	5	15
C1orf56	95	75	11	44	94	319
CDC42SE1	137	111	12	59	178	497
MLLT11	7	1	0	1	4	13
GABPB2	224	60	8	28	275	595
AL592424.1	5	1	0	2	4	12
SEMA6C	72	17	6	12	99	206
TNFAIP8L2	0	0	0	0	1	1
SCNM1	145	62	10	22	199	438
LYSMD1	28	22	6	11	32	99
TMOD4	0	0	0	0	1	1
VPS72	124	66	10	31	163	394
PIP5K1A	186	47	9	38	191	471
PSMD4	663	321	54	139	800	1977
ZNF687-AS1	11	5	0	2	22	40
ZNF687	61	33	8	19	72	193
PI4KB	192	94	16	48	231	581
AL391069.3	0	0	0	0	0	0
RFX5	96	80	12	32	87	307
AL391069.1	0	0	0	0	0	0
AL391069.2	0	2	0	1	1	4
SELENBP1	1074	629	101	268	1369	3441
PSMB4	886	368	60	197	953	2464
POGZ	471	151	30	73	456	1181
CGN	595	131	18	81	1339	2164
TUFT1	60	48	8	20	129	265
AL365436.2	7	1	0	1	23	32
SNX27	286	83	13	39	270	691
AL391335.1	0	0	0	0	0	0
CELF3	3	1	0	2	17	23
AL589765.1	0	0	0	0	0	0
RIIAD1	2	2	0	0	2	6
AL589765.7	0	0	0	0	0	0
MRPL9	288	164	20	67	299	838
OAZ3	7	3	1	0	3	14
AL589765.4	1	0	0	0	0	1
AL589765.2	0	0	0	0	0	0
AL589765.5	0	0	0	0	1	1
TDRKH	9	3	2	1	8	23
TDRKH-AS1	10	9	1	5	6	31
AL589765.6	1	2	0	1	0	4
LINGO4	0	1	0	0	6	7
RORC	126	62	12	29	175	404
C2CD4D	8	6	1	1	5	21
[truncated: 34,602 more rows]

## Sheet: Tab3
Genes	Donor2.1	Donor2.2	Donor2.3	Donor3	Donor1	Sum
MIR1302-2HG	0	0	0	0	0	0
FAM138A	0	0	0	0	0	0
OR4F5	0	0	0	0	0	0
AL627309.1	2	0	0	3	0	5
AL627309.3	0	0	0	0	0	0
AL627309.2	0	0	0	0	0	0
AL627309.5	1	0	1	8	15	25
AL627309.4	0	0	0	0	0	0
AP006222.2	0	0	0	0	0	0
AL732372.1	0	0	0	0	0	0
OR4F29	0	0	0	0	0	0
AC114498.1	0	0	0	0	0	0
OR4F16	0	0	0	0	0	0
AL669831.2	0	0	0	0	0	0
LINC01409	29	10	13	38	64	154
FAM87B	0	0	0	0	0	0
LINC01128	34	5	22	33	49	143
LINC00115	21	2	4	12	30	69
FAM41C	11	0	5	13	8	37
AL645608.6	0	0	0	0	0	0
AL645608.2	0	0	0	1	0	1
AL645608.4	0	0	0	0	0	0
LINC02593	0	0	0	0	0	0
SAMD11	1	0	1	1	1	4
NOC2L	136	32	68	117	195	548
KLHL17	9	0	11	16	19	55
PLEKHN1	0	0	0	5	1	6
PERM1	0	0	0	0	0	0
AL645608.7	1	1	1	5	8	16
HES4	72	16	34	58	111	291
ISG15	317	59	178	467	337	1358
AL645608.1	0	0	0	0	0	0
AGRN	60	13	18	65	88	244
AL645608.5	0	0	0	0	0	0
AL645608.8	0	0	0	0	0	0
RNF223	2	0	1	3	3	9
C1orf159	22	6	13	32	41	114
AL390719.3	0	0	0	0	1	1
LINC01342	3	0	1	5	5	14
AL390719.2	201	42	89	152	247	731
TTLL10-AS1	0	0	0	0	0	0
TTLL10	2	0	1	2	5	10
TNFRSF18	1	0	0	0	0	1
TNFRSF4	0	0	0	0	0	0
SDF4	825	178	325	1290	1051	3669
B3GALT6	36	11	21	28	36	132
C1QTNF12	310	64	96	286	396	1152
AL162741.1	1	1	0	0	1	3
UBE2J2	240	52	112	224	299	927
LINC01786	0	0	0	0	1	1
SCNN1D	26	10	11	17	34	98
ACAP3	81	21	48	88	118	356
PUSL1	62	16	20	44	39	181
INTS11	298	66	119	274	362	1119
AL139287.1	0	0	0	0	1	1
CPTP	172	31	60	180	228	671
TAS1R3	9	0	4	3	23	39
DVL1	150	39	51	175	185	600
MXRA8	0	0	0	0	0	0
AURKAIP1	1645	368	749	1336	1599	5697
CCNL2	392	98	174	421	509	1594
MRPL20-AS1	53	12	23	37	45	170
MRPL20	879	197	378	774	1015	3243
AL391244.2	8	1	4	4	13	30
ANKRD65	0	0	0	0	0	0
AL391244.1	0	0	0	0	0	0
TMEM88B	0	0	0	0	0	0
LINC01770	0	1	0	0	0	1
VWA1	18	0	10	12	19	59
ATAD3C	2	1	1	5	0	9
ATAD3B	80	12	34	76	74	276
ATAD3A	126	28	60	50	115	379
TMEM240	3	1	0	4	3	11
SSU72	731	137	306	686	921	2781
AL645728.1	3	2	0	17	18	40
FNDC10	16	1	5	19	22	63
AL691432.4	1	0	0	3	2	6
AL691432.2	25	4	8	30	65	132
MIB2	166	38	58	214	195	671
MMP23B	12	5	7	20	8	52
CDK11B	108	22	45	248	257	680
FO704657.1	3	1	1	7	7	19
SLC35E2B	71	15	26	124	151	387
CDK11A	161	48	88	489	409	1195
SLC35E2A	80	13	46	55	147	341
NADK	192	44	80	187	283	786
GNB1	785	171	395	1247	1575	4173
AL109917.1	2	1	3	3	4	13
CALML6	1	0	0	1	0	2
TMEM52	11	4	16	30	47	108
CFAP74	1	0	0	1	0	2
AL391845.2	1	0	0	0	0	1
GABRD	2	0	0	0	1	3
AL391845.1	2	0	1	0	3	6
PRKCZ	254	47	110	281	453	1145
AL590822.2	5	0	2	9	8	24
PRKCZ-AS1	0	1	0	0	0	1
FAAP20	200	44	86	191	162	683
AL590822.1	0	0	0	0	0	0
SKI	63	25	20	108	63	279
AL590822.3	0	0	0	0	0	0
MORN1	14	1	2	19	18	54
AL589739.1	0	0	0	0	0	0
AL513477.2	7	0	1	5	7	20
RER1	1039	226	465	1100	1169	3999
PEX10	68	12	42	77	71	270
PLCH2	2	0	0	6	3	11
AL139246.1	0	0	0	0	0	0
AL139246.4	0	0	0	0	0	0
PANK4	37	8	22	46	65	178
HES5	2	0	4	4	8	18
AL139246.5	18	4	12	8	12	54
TNFRSF14-AS1	205	39	101	348	229	922
TNFRSF14	1001	205	404	955	1017	3582
AL139246.3	2	1	2	8	7	20
PRXL2B	213	57	106	394	259	1029
MMEL1	85	20	39	70	119	333
AL831784.1	3	1	0	0	3	7
TTC34	6	0	1	11	8	26
AC242022.2	0	0	0	0	0	0
AC242022.1	0	0	0	0	0	0
AL592464.2	0	0	0	0	0	0
AL592464.3	0	0	0	0	0	0
AL592464.1	0	0	0	0	0	0
AL589702.1	0	0	0	0	0	0
ACTRT2	0	0	0	0	0	0
PRDM16-DT	94	16	35	10	140	295
PRDM16	43	12	32	12	173	272
AL008733.1	0	0	0	0	0	0
AL590438.1	0	0	1	1	5	7
AL354743.2	0	0	2	2	4	8
AL354743.1	0	0	0	1	0	1
ARHGEF16	249	54	103	340	377	1123
AL512413.1	2	0	4	6	23	35
MEGF6	2	1	1	9	9	22
AL513320.1	3	3	1	13	8	28
TPRG1L	298	73	116	568	513	1568
WRAP73	154	30	73	131	181	569
TP73	1	0	1	0	2	4
AL136528.1	0	0	0	0	0	0
AL136528.2	0	0	0	0	0	0
CCDC27	1	0	0	0	1	2
SMIM1	20	7	5	2	18	52
LRRC47	123	24	75	163	188	573
AL365330.1	0	0	0	0	0	0
CEP104	104	20	38	120	189	471
DFFB	54	16	22	39	98	229
C1orf174	137	27	72	121	163	520
LINC01134	12	3	4	9	21	49
LINC01346	1	0	0	0	0	1
LINC01345	0	0	0	0	0	0
LINC02780	0	0	0	0	0	0
AL805961.1	0	0	0	0	1	1
LINC01777	0	0	0	0	0	0
AL355602.1	0	0	0	0	0	0
Z98747.1	0	0	0	0	0	0
LINC01646	0	0	0	0	0	0
AJAP1	0	0	0	0	0	0
Z98886.1	0	0	0	0	1	1
BX005132.1	0	0	0	0	0	0
LINC02781	0	0	0	0	0	0
LINC02782	0	0	0	0	0	0
AL139823.1	0	0	0	0	0	0
Z98259.3	0	0	0	0	0	0
Z98259.2	0	0	0	0	0	0
Z98259.1	0	0	0	0	0	0
AL365255.1	0	0	0	0	0	0
NPHP4	10	2	2	18	25	57
KCNAB2	3	1	5	2	1	12
CHD5	0	0	0	2	0	2
RPL22	8350	1861	3941	7590	9822	31564
AL031847.1	3	0	1	3	2	9
RNF207	50	11	13	116	105	295
ICMT	194	38	70	248	329	879
LINC00337	1	0	2	6	5	14
HES3	0	0	0	0	0	0
GPR153	99	16	47	103	270	535
ACOT7	339	78	159	217	386	1179
AL031848.2	5	1	4	8	5	23
HES2	10	0	1	30	18	59
ESPN	787	163	314	872	953	3089
AL031848.1	0	0	0	0	0	0
TNFRSF25	288	54	107	85	135	669
PLEKHG5	47	11	16	35	42	151
NOL9	91	20	41	116	134	402
TAS1R1	0	0	0	0	8	8
ZBTB48	90	9	46	97	121	363
KLHL21	17	5	17	28	35	102
PHF13	43	13	23	34	72	185
THAP3	93	16	34	43	68	254
DNAJC11	147	39	68	144	175	573
LINC01672	0	0	0	1	0	1
AL591163.1	0	0	0	1	2	3
CAMTA1-DT	3	0	2	2	1	8
CAMTA1	1184	271	541	558	924	3478
AL512330.1	0	0	0	0	0	0
CAMTA1-IT1	0	0	1	1	0	2
Z97987.1	0	0	0	0	0	0
AL365194.1	0	0	0	0	0	0
AL359881.3	0	0	0	0	0	0
AL359881.2	1	0	0	0	0	1
AL359881.1	0	0	0	1	0	1
VAMP3	325	80	131	332	384	1252
Z98884.2	0	0	0	0	1	1
PER3	87	29	38	221	170	545
Z98884.1	1	0	0	3	0	4
UTS2	1	0	0	11	0	12
TNFRSF9	0	0	0	0	1	1
PARK7	1282	276	650	1037	1157	4402
AL034417.4	2	0	1	4	4	11
AL034417.3	1	0	1	1	10	13
ERRFI1	242	53	87	779	869	2030
AL034417.2	3	0	3	8	9	23
LINC01714	0	0	0	0	0	0
AL358876.2	0	0	1	0	0	1
SLC45A1	1	0	0	2	7	10
RERE	424	95	202	376	600	1697
RERE-AS1	3	3	1	10	6	23
AL357552.2	0	0	0	0	0	0
ENO1	2150	440	965	2448	2776	8779
ENO1-AS1	10	1	3	4	10	28
CA6	0	0	0	0	2	2
SLC2A7	1	0	1	1	5	8
SLC2A5	1160	283	517	493	1423	3876
GPR157	27	12	14	64	40	157
MIR34AHG	14	2	10	6	3	35
LNCTAM34A	3	4	3	3	1	14
H6PD	117	22	52	230	316	737
SPSB1	207	54	81	319	374	1035
BX323043.1	1	0	0	0	0	1
LINC02606	1	0	0	1	2	4
AL928921.1	0	0	0	0	0	0
SLC25A33	63	17	31	54	82	247
TMEM201	13	4	16	7	11	51
PIK3CD	2	0	0	1	1	4
PIK3CD-AS1	0	0	0	0	0	0
PIK3CD-AS2	0	0	0	0	0	0
CLSTN1	241	57	117	462	339	1216
CTNNBIP1	226	44	90	106	391	857
AL357140.1	0	0	0	0	0	0
AL357140.4	0	0	0	0	0	0
LZIC	382	90	183	443	526	1624
AL357140.2	1	1	2	5	3	12
NMNAT1	49	16	28	85	100	278
AL603962.1	0	0	0	0	0	0
RBP7	9	1	5	0	5	20
UBE4B	167	44	68	146	240	665
KIF1B	273	53	114	394	498	1332
AL139424.3	4	1	2	7	18	32
AL139424.2	6	2	7	7	32	54
PGD	341	90	153	354	482	1420
AL139424.1	0	1	0	0	0	1
CENPS	142	27	60	70	138	437
CORT	11	1	5	3	5	25
DFFA	146	29	52	129	256	612
AL354956.1	1	0	0	0	1	2
PEX14	79	23	45	99	92	338
AL139423.2	0	0	0	0	0	0
CASZ1	266	56	111	415	551	1399
AL139423.1	5	0	0	2	1	8
C1orf127	0	0	0	1	0	1
TARDBP	351	103	146	323	530	1453
MASP2	1	0	0	0	0	1
AL109811.2	62	14	30	75	132	313
SRM	117	26	53	60	127	383
EXOSC10	144	36	64	136	177	557
AL109811.1	0	1	0	0	1	2
EXOSC10-AS1	1	0	3	1	5	10
MTOR	89	14	33	103	107	346
MTOR-AS1	0	0	1	0	0	1
ANGPTL7	0	0	0	0	0	0
UBIAD1	46	9	23	66	78	222
AL031291.1	0	0	0	0	0	0
DISP3	1	0	0	1	0	2
AL590989.1	0	0	0	0	0	0
LINC01647	0	0	0	0	0	0
AL031731.1	0	0	0	1	0	1
FBXO2	218	32	62	10	155	477
FBXO44	52	8	23	4	33	120
FBXO6	76	15	26	20	50	187
MAD2L2	33	8	14	21	45	121
DRAXIN	0	0	1	2	5	8
AGTRAP	117	24	52	39	16	248
C1orf167	0	0	0	1	1	2
AL953897.1	0	0	0	0	0	0
MTHFR	98	30	35	212	246	621
CLCN6	43	13	15	79	97	247
NPPA	0	0	0	0	0	0
NPPB	0	0	0	0	0	0
AL021155.5	18	5	8	19	40	90
KIAA2013	676	160	333	1003	1198	3370
PLOD1	108	25	51	137	153	474
AL096840.2	2	0	0	0	0	2
MFN2	253	50	105	338	435	1181
MIIP	96	14	34	75	66	285
TNFRSF8	1	0	0	0	0	1
AL357835.1	0	0	0	0	0	0
TNFRSF1B	168	26	45	309	280	828
VPS13D	213	56	84	272	313	938
LINC02766	0	0	0	0	0	0
DHRS3	341	59	117	468	420	1405
AC254633.1	0	0	0	0	0	0
AADACL4	0	0	0	0	0	0
AADACL3	0	0	0	0	0	0
C1orf158	1	0	1	0	1	3
PRAMEF12	0	0	0	0	0	0
PRAMEF1	0	0	0	0	0	0
LINC01784	0	0	0	0	0	0
PRAMEF11	0	0	0	0	0	0
HNRNPCL1	0	0	0	0	0	0
PRAMEF2	0	0	0	0	0	0
PRAMEF4	0	0	0	0	0	0
PRAMEF10	0	0	0	0	0	0
PRAMEF7	0	0	0	0	0	0
PRAMEF6	0	0	0	0	0	0
PRAMEF27	0	0	0	0	0	0
HNRNPCL3	0	0	0	0	0	0
PRAMEF25	0	0	0	0	0	0
HNRNPCL2	0	0	0	0	0	0
AC245056.1	0	0	0	0	0	0
PRAMEF26	0	0	0	0	0	0
HNRNPCL4	0	0	0	0	0	0
PRAMEF9	0	0	0	0	0	0
PRAMEF13	0	0	0	0	0	0
PRAMEF18	0	0	0	0	0	0
PRAMEF5	0	0	0	0	0	0
PRAMEF8	0	0	0	0	0	0
PRAMEF33	0	0	0	0	0	0
PRAMEF15	0	0	0	0	0	0
AC243961.1	0	0	0	0	0	0
PRAMEF14	0	0	0	0	0	0
PRAMEF19	0	0	0	0	0	0
PRAMEF17	0	0	0	0	0	0
PRAMEF20	0	0	0	0	0	0
LRRC38	0	0	0	0	0	0
AL354712.1	0	0	0	0	0	0
PDPN	0	0	0	0	0	0
AL359771.1	0	0	0	0	0	0
PRDM2	189	38	90	345	449	1111
KAZN	25	7	12	37	85	166
AL357873.1	0	0	0	0	1	1
KAZN-AS1	0	0	0	1	0	1
AL031293.1	0	0	0	2	12	14
TMEM51-AS1	15	6	2	54	41	118
TMEM51	84	16	68	108	176	452
C1orf195	0	0	0	0	0	0
FHAD1	3	1	1	5	9	19
AL031283.2	0	0	0	0	0	0
AL031283.3	0	0	0	0	0	0
AL031283.1	2	1	1	3	1	8
EFHD2	1115	214	524	2261	1682	5796
CTRC	0	0	0	0	0	0
CELA2A	0	0	0	0	0	0
CELA2B	0	0	0	0	0	0
CASP9	28	9	17	42	62	158
DNAJC16	85	22	44	105	169	425
AL121992.3	13	3	11	15	20	62
AGMAT	339	63	156	227	285	1070
AL121992.1	0	0	0	1	0	1
DDI2	199	47	81	181	326	834
RSC1A1	0	0	0	0	0	0
AL121992.2	0	0	0	0	0	0
PLEKHM2	131	18	62	114	162	487
AL450998.3	0	0	0	3	4	7
SLC25A34	168	46	63	127	205	609
SLC25A34-AS1	0	0	0	0	0	0
TMEM82	175	46	74	283	367	945
FBLIM1	355	76	158	627	704	1920
UQCRHL	23	9	23	19	79	153
AL450998.2	51	13	20	41	55	180
SPEN	329	83	138	441	600	1591
ZBTB17	57	19	31	50	78	235
SRARP	0	0	0	1	0	1
AL355994.3	0	0	0	0	0	0
HSPB7	0	0	0	0	0	0
CLCNKA	0	0	0	0	0	0
CLCNKB	0	0	0	0	0	0
FAM131C	2	0	0	1	1	4
EPHA2	38	12	30	90	102	272
AL451042.2	1	0	0	12	6	19
AL451042.1	0	0	0	8	6	14
ARHGEF19-AS1	0	0	0	0	0	0
ARHGEF19	16	2	18	29	22	87
AL109627.1	3	1	4	6	12	26
CPLANE2	6	1	0	11	7	25
FBXO42	70	12	31	96	127	336
SZRD1	245	74	125	383	365	1192
SPATA21	0	0	0	1	1	2
NECAP2	130	29	58	146	170	533
LINC01772	2	0	0	5	12	19
AL137802.2	32	7	5	8	10	62
AL137802.1	0	0	0	0	0	0
LINC01783	0	0	0	0	0	0
NBPF1	99	20	47	179	100	445
AL137798.1	0	0	0	0	0	0
AL137798.2	0	0	0	0	0	0
AL021920.1	0	0	0	0	0	0
AL021920.3	0	0	0	0	0	0
CROCC	9	6	12	21	18	66
BX284668.1	0	0	0	0	0	0
BX284668.2	0	0	0	0	1	1
BX284668.5	114	26	47	27	117	331
BX284668.6	3	2	2	5	14	26
MFAP2	4	2	3	2	5	16
AL049569.2	0	0	0	0	0	0
AL049569.1	0	0	0	0	0	0
ATP13A2	104	25	43	109	140	421
SDHB	655	145	288	785	1115	2988
PADI2	2	0	0	58	7	67
LINC02783	0	0	0	0	0	0
AL590644.1	0	0	0	0	0	0
PADI1	0	0	0	0	0	0
PADI3	0	0	0	0	0	0
PADI4	0	0	0	0	0	0
PADI6	0	0	0	0	0	0
RCC2-AS1	0	0	0	0	0	0
RCC2	222	41	115	109	184	671
ARHGEF10L	133	33	87	126	110	489
LINC02810	0	0	0	0	0	0
ACTL8	0	0	0	0	0	0
AL357509.1	0	0	0	0	0	0
LINC01654	0	0	0	0	0	0
IGSF21	0	0	0	3	7	10
IGSF21-AS1	0	0	0	0	0	0
AL591896.1	0	0	0	0	0	0
KLHDC7A	12	2	6	1	24	45
PAX7	0	0	0	0	0	0
TAS1R2	0	0	0	0	0	0
ALDH4A1	5	1	0	7	3	16
IFFO2	1	0	0	5	2	8
AL137127.1	1	1	0	3	6	11
UBR4	137	39	63	238	237	714
EMC1-AS1	7	2	4	6	6	25
EMC1	93	22	38	57	127	337
MRTO4	197	39	75	77	115	503
AKR7A3	2287	559	1010	2145	6369	12370
AKR7A2	1161	259	546	732	1550	4248
SLC66A1	73	20	28	88	106	315
CAPZB	819	177	352	791	1132	3271
MICOS10	3409	711	1517	1668	2427	9732
AL031727.2	0	0	0	0	0	0
NBL1	2269	515	921	3090	4074	10869
HTR6	0	0	0	0	0	0
TMCO4	98	19	42	64	184	407
RNF186	208	46	80	97	382	813
AL391883.1	14	2	1	2	7	26
OTUD3	71	17	31	44	100	263
PLA2G2E	0	0	0	0	1	1
PLA2G2A	33	7	11	932	9	992
PLA2G5	0	0	0	0	0	0
PLA2G2D	0	0	0	2	0	2
PLA2G2F	0	0	0	0	0	0
Z98257.1	0	0	0	0	0	0
PLA2G2C	0	0	0	0	1	1
UBXN10-AS1	1	0	0	0	3	4
UBXN10	6	3	1	4	5	19
LINC01757	0	0	0	0	0	0
Z98257.2	0	0	0	0	0	0
VWA5B1	1	0	0	0	0	1
AL020998.1	0	0	0	0	0	0
LINC01141	1	0	0	0	0	1
AL139254.1	0	0	0	0	0	0
AL139254.2	0	0	0	0	0	0
AL139254.3	0	2	2	8	0	12
CAMK2N1	1158	259	512	3076	2429	7434
MUL1	87	21	38	74	126	346
FAM43B	6	1	2	0	5	14
CDA	6	2	0	213	95	316
PINK1	282	69	117	366	449	1283
PINK1-AS	6	2	3	8	11	30
DDOST	518	117	257	403	511	1806
KIF17	1	1	1	0	0	3
SH2D5	0	0	0	0	1	1
AL663074.1	0	0	0	0	0	0
HP1BP3	818	201	421	947	1110	3497
EIF4G3	220	52	108	212	404	996
AL031005.2	1	0	0	0	0	1
ECE1	236	48	76	463	369	1192
AL031005.1	0	0	0	0	3	3
AL031728.1	0	0	0	0	0	0
AL592309.2	0	0	0	0	0	0
NBPF3	0	0	0	33	10	43
ALPL	0	0	0	1	0	1
LINC02596	0	0	0	0	0	0
RAP1GAP	43	7	20	185	93	348
USP48	280	61	118	249	322	1030
LDLRAD2	2	0	0	2	1	5
HSPG2	136	15	44	120	198	513
CELA3B	0	0	0	0	0	0
CELA3A	0	0	0	0	0	0
LINC01635	2	0	0	3	0	5
LINC00339	34	11	18	40	51	154
CDC42	1908	409	820	1403	1928	6468
CDC42-AS1	0	0	1	1	2	4
CDC42-IT1	6	1	3	11	23	44
WNT4	3	0	4	23	4	34
AL445253.1	1	0	0	1	1	3
ZBTB40	63	12	21	53	105	254
ZBTB40-IT1	0	0	0	0	1	1
EPHA8	0	1	1	0	1	3
C1QA	0	0	0	0	0	0
C1QC	0	0	0	0	0	0
C1QB	0	0	0	0	0	0
EPHB2	331	89	178	175	275	1048
AL512444.1	0	0	0	0	0	0
LACTBL1	0	0	0	0	0	0
TEX46	0	0	0	0	1	1
KDM1A	375	71	161	196	320	1123
AL031428.1	0	0	0	0	0	0
LUZP1	340	65	164	836	945	2350
HTR1D	32	4	19	25	49	129
LINC01355	52	12	23	45	70	202
AL109936.6	1	0	0	0	3	4
HNRNPR	689	164	311	690	850	2704
ZNF436	18	9	10	30	28	95
ZNF436-AS1	13	3	9	16	33	74
AL109936.2	4	0	3	11	7	25
TCEA3	491	99	202	738	477	2007
ASAP3	6	2	2	6	10	26
E2F2	30	4	14	4	16	68
AL021154.1	2	0	0	0	4	6
ID3	407	76	222	78	318	1101
AL450043.1	0	0	0	0	0	0
MDS2	0	0	0	0	0	0
RPL11	27295	5845	12060	18703	22229	86132
ELOA-AS1	15	2	4	24	26	71
ELOA	92	22	31	176	194	515
PITHD1	171	39	71	141	189	611
LYPLA2	268	66	143	252	304	1033
GALE	311	59	126	326	411	1233
HMGCL	330	60	137	261	402	1190
FUCA1	359	81	129	612	679	1860
CNR2	0	1	0	1	0	2
AL590609.3	0	0	0	0	0	0
PNRC2	536	133	275	665	701	2310
SRSF10	764	176	342	721	1013	3016
AL591178.1	1	2	0	0	0	3
MYOM3	24	6	8	124	16	178
AL591178.2	0	0	0	0	0	0
IL22RA1	97	40	46	299	142	624
IFNLR1	50	13	22	119	111	315
LINC02800	0	0	0	1	0	1
AL138902.1	0	0	0	0	0	0
GRHL3	2	0	1	2	4	9
STPG1	46	10	16	51	61	184
NIPAL3	151	32	64	290	346	883
RCAN3AS	0	0	2	2	3	7
RCAN3	35	6	18	41	64	164
NCMAP-DT	3	0	2	7	24	36
NCMAP	26	0	14	5	108	153
SRRM1	1029	271	502	1045	1387	4234
AL445648.1	0	0	0	0	0	0
CLIC4	1	2	3	2	6	14
RUNX3	3	0	0	1	1	5
AL445471.1	0	0	0	0	0	0
AL445471.2	0	0	0	0	0	0
LINC02793	0	0	0	0	0	0
AL050344.1	0	0	0	0	0	0
AL031432.1	0	0	0	0	1	1
SYF2	906	211	391	1422	1305	4235
AL031432.4	11	2	1	13	12	39
AL031432.5	1	0	0	3	1	5
RSRP1	814	186	318	798	1262	3378
AL031432.3	3	0	1	3	6	13
RHD	2	0	1	4	1	8
TMEM50A	1013	227	397	722	985	3344
RHCE	0	1	0	2	1	4
MACO1	165	38	64	225	233	725
LDLRAP1	61	24	38	44	74	241
AL606491.1	1	0	0	0	0	1
MAN1C1	4	0	2	0	9	15
AL031280.1	0	0	0	0	0	0
SELENON	54	24	44	60	87	269
AL020996.1	4	0	2	10	12	28
MTFR1L	205	43	74	227	309	858
AL020996.3	0	0	0	0	0	0
AUNIP	12	3	8	3	7	33
AL033528.2	1	1	0	1	6	9
PAQR7	348	68	143	93	601	1253
STMN1	1042	249	685	190	800	2966
PAFAH2	97	18	43	301	248	707
EXTL1	1	0	0	0	0	1
SLC30A2	3	1	1	26	24	55
AL391650.2	0	0	1	0	1	2
TRIM63	2	0	0	55	9	66
PDIK1L	91	13	50	49	112	315
FAM110D	0	0	0	0	1	1
C1orf232	0	0	0	0	0	0
AL391650.1	2	0	1	1	1	5
ZNF593	373	74	154	193	280	1074
CNKSR1	152	36	76	159	174	597
CATSPER4	0	0	0	0	0	0
CEP85	15	2	12	11	19	59
SH3BGRL3	1064	246	513	1245	2034	5102
UBXN11	22	6	16	15	12	71
CD52	8	1	1	0	14	24
CRYBG2	64	10	25	51	87	237
ZNF683	0	0	0	0	0	0
LIN28A	1	0	0	1	2	4
DHDDS	84	19	18	170	183	474
AL513365.2	0	0	0	0	2	2
HMGN2	2084	507	937	1274	1360	6162
RPS6KA1	375	87	178	627	633	1900
AL512408.1	1	1	0	0	2	4
ARID1A	321	62	148	288	521	1340
PIGV	47	8	23	67	86	231
ZDHHC18	36	14	15	82	126	273
SFN	194	40	83	213	245	775
GPN2	76	23	22	111	180	412
AL034380.1	0	0	0	0	0	0
GPATCH3	50	8	20	59	60	197
NUDC	416	96	203	322	510	1547
NR0B2	92	23	42	94	325	576
KDF1	91	16	58	93	158	416
TRNP1	7	1	1	8	2	19
TENT5B	0	0	1	0	0	1
SLC9A1	132	33	48	134	412	759
AL590640.1	0	0	0	0	0	0
WDTC1	77	28	42	158	146	451
TMEM222	119	19	56	134	101	429
SYTL1	13	2	11	36	15	77
MAP3K6	28	7	14	26	12	87
FCN3	0	1	0	0	0	1
CD164L2	2	0	2	1	1	6
GPR3	0	0	0	0	0	0
WASF2	449	98	194	1194	1051	2986
FO393419.2	0	0	0	0	0	0
BX293535.1	2	1	1	2	4	10
AHDC1	18	4	9	28	35	94
FGR	0	0	0	0	0	0
LINC02574	0	0	1	0	1	2
IFI6	233	25	129	168	423	978
AL445490.1	0	0	0	0	0	0
AL020997.5	0	0	0	1	2	3
FAM76A	86	20	59	117	170	452
STX12	364	81	161	527	894	2027
AL020997.2	1	2	0	4	3	10
AL020997.3	0	1	0	1	3	5
AL020997.4	0	0	0	0	0	0
PPP1R8	73	17	42	85	150	367
THEMIS2	0	0	1	0	0	1
RPA2	114	21	51	54	104	344
SMPDL3B	177	48	94	103	269	691
AL512288.1	1	0	1	1	3	6
XKR8	38	8	17	37	64	164
EYA3	95	14	64	77	136	386
PTAFR	3	1	3	0	1	8
DNAJC8	442	101	241	475	627	1886
ATP5IF1	4875	1036	2236	3319	4801	16267
AL353622.1	23	7	11	41	29	111
AL353622.2	0	0	0	0	0	0
SESN2	103	20	41	87	119	370
MED18	44	12	29	68	88	241
PHACTR4	276	92	141	451	598	1558
RCC1	145	46	76	61	108	436
SNHG3	212	50	85	159	299	805
TRNAU1AP	116	28	66	110	224	544
SNHG12	254	68	110	156	206	794
TAF12	140	23	58	143	175	539
RAB42	4	2	1	2	8	17
LINC01715	0	0	1	3	2	6
AL360012.1	5	0	1	11	16	33
GMEB1	51	14	29	79	147	320
YTHDF2	340	75	153	320	543	1431
OPRD1	0	0	0	6	3	9
AL009181.1	0	0	0	0	0	0
EPB41	218	49	94	329	464	1154
TMEM200B	0	0	1	0	1	2
AL357500.1	0	0	0	0	0	0
SRSF4	522	121	260	645	1176	2724
MECR	85	14	35	44	64	242
AL590729.1	0	0	0	0	0	0
PTPRU	0	0	0	0	1	1
LINC01756	0	0	0	0	0	0
AC092265.1	0	0	0	0	0	0
AL645944.2	0	0	0	0	0	0
LINC01648	3	0	0	0	9	12
AL137076.1	0	0	0	0	0	0
AL161638.2	0	0	0	0	0	0
AL161638.1	0	0	0	0	0	0
MATN1	0	0	0	0	2	2
MATN1-AS1	7	0	1	8	12	28
AL137857.1	0	0	0	1	0	1
LAPTM5	7	0	4	0	0	11
AL137027.1	0	0	0	0	0	0
LINC01778	0	0	0	0	0	0
AL445235.1	0	0	0	0	0	0
SDC3	3	0	2	1	4	10
PUM1	356	102	204	444	605	1711
NKAIN1	0	0	0	0	0	0
SNRNP40	204	53	102	68	132	559
ZCCHC17	77	18	41	107	151	394
AL451070.1	0	0	0	0	0	0
FABP3	0	0	0	0	1	1
SERINC2	811	186	324	1135	1161	3617
LINC01226	0	0	0	1	5	6
AC114488.1	1	0	0	1	1	3
TINAGL1	177	30	76	120	224	627
HCRTR1	0	0	0	0	0	0
PEF1	173	28	69	135	215	620
AC114488.2	0	0	0	0	0	0
AC114488.3	0	0	0	1	0	1
COL16A1	120	23	72	143	126	484
ADGRB2	51	10	13	30	60	164
AL354919.2	0	0	0	0	0	0
SPOCD1	1	0	0	0	4	5
AL354919.1	0	0	0	0	0	0
AL136115.2	4	1	2	0	8	15
PTP4A2	1251	295	571	1018	1571	4706
AL136115.1	0	0	0	0	1	1
AL136115.3	0	0	0	0	0	0
KHDRBS1	914	187	388	821	1110	3420
AL445248.1	2	0	0	3	6	11
TMEM39B	41	7	20	24	51	143
KPNA6	142	38	67	222	276	745
AL049795.2	0	0	0	1	1	2
TXLNA	107	18	34	127	137	423
CCDC28B	21	7	29	8	38	103
AL049795.1	1	2	0	0	3	6
IQCC	5	0	3	9	10	27
DCDC2B	0	0	0	1	2	3
TMEM234	32	11	17	41	30	131
EIF3I	669	127	298	557	856	2507
FAM167B	1	0	1	5	1	8
LCK	4	0	2	1	2	9
HDAC1	555	118	243	408	628	1952
MARCKSL1	1099	156	587	534	1597	3973
AL109945.1	0	0	0	0	0	0
TSSK3	1	0	0	1	7	9
FAM229A	90	16	36	55	92	289
BSDC1	192	50	92	399	627	1360
ZBTB8B	0	0	0	4	2	6
ZBTB8A	44	6	25	67	117	259
ZBTB8OS	445	102	202	421	522	1692
RBBP4	719	139	354	383	747	2342
SYNC	91	24	61	114	169	459
AC114489.1	0	0	0	0	0	0
KIAA1522	535	117	228	758	763	2401
YARS	104	27	48	119	142	440
S100PBP	100	15	53	116	191	475
FNDC5	4	1	0	2	3	10
HPCA	10	1	2	7	8	28
TMEM54	1451	300	579	1318	1370	5018
AL031602.2	0	0	0	1	1	2
RNF19B	88	16	41	177	178	500
AL020995.1	0	0	0	0	0	0
AK2	556	116	276	688	861	2497
AZIN2	1	1	0	2	5	9
TRIM62	9	1	9	9	17	45
AL662907.3	2	1	0	1	3	7
ZNF362	28	3	10	42	40	123
AL513327.3	0	0	0	1	0	1
A3GALT2	0	0	0	0	0	0
AL513327.1	1	0	0	2	0	3
PHC2	137	34	71	132	176	550
AL513327.2	0	0	0	0	0	0
ZSCAN20	12	2	3	13	17	47
CSMD2	1	1	1	3	13	19
HMGB4	0	0	0	0	0	0
CSMD2-AS1	0	0	0	0	0	0
C1orf94	0	0	0	0	0	0
AC099565.1	0	0	0	1	0	1
SMIM12	238	47	91	203	312	891
GJB5	1	0	0	0	0	1
GJB4	0	0	0	0	0	0
AL121988.1	0	0	0	0	0	0
GJB3	17	2	12	4	1	36
GJA4	0	0	0	0	0	0
AL122010.1	0	0	0	0	0	0
DLGAP3	10	2	2	9	7	30
TMEM35B	188	37	71	147	153	596
ZMYM6	161	25	61	117	196	560
ZMYM1	103	21	56	50	80	310
AL590434.1	2	0	0	0	0	2
SFPQ	1104	275	542	713	1394	4028
ZMYM4	199	43	68	98	176	584
ZMYM4-AS1	0	0	0	0	0	0
KIAA0319L	220	68	123	438	431	1280
NCDN	1	0	1	1	0	3
AC004865.2	2	0	0	0	2	4
TFAP2E	0	1	0	0	0	1
PSMB2	889	175	375	358	687	2484
C1orf216	7	0	1	1	3	12
CLSPN	63	11	34	14	54	176
AL354864.1	0	0	0	0	0	0
2004-08-01	87	27	37	121	120	392
2001-08-01	160	42	67	228	404	901
AL139286.3	6	2	4	4	7	23
AL139286.2	0	0	0	2	0	2
2003-08-01	143	35	67	164	330	739
AL138787.2	0	0	0	0	0	0
TEKT2	0	0	0	1	0	1
ADPRHL2	178	42	72	122	157	571
COL8A2	0	0	0	0	0	0
TRAPPC3	219	44	89	250	310	912
MAP7D1	125	37	39	149	156	506
THRAP3	478	129	246	647	838	2338
SH3D21	106	24	31	157	149	467
EVA1B	6	0	0	5	0	11
AL591845.1	2	0	0	2	2	6
STK40	53	6	18	73	78	228
LSM10	115	23	44	95	140	417
OSCP1	7	1	5	4	8	25
MRPS15	630	150	245	320	423	1768
CSF3R	0	0	0	0	3	3
AL596257.1	0	0	0	0	0	0
AC117945.2	0	0	0	0	0	0
AC117945.1	0	0	0	0	0	0
GRIK3	0	0	1	0	0	1
AL031430.1	0	0	0	0	0	0
AL353604.1	0	0	0	0	2	2
LINC01137	29	3	13	62	21	128
ZC3H12A	57	16	26	109	78	286
MEAF6	370	64	158	238	343	1173
SNIP1	82	16	23	110	127	358
DNALI1	9	1	4	7	21	42
GNL2	69	16	37	146	169	437
AL513220.1	0	0	0	0	0	0
RSPO1	0	0	0	0	0	0
C1orf109	37	7	15	41	50	150
CDCA8	102	20	42	13	44	221
EPHA10	11	5	8	60	23	107
MANEAL	9	2	1	12	17	41
AL929472.3	0	0	0	0	0	0
YRDC	79	19	37	51	97	283
C1orf122	301	70	143	194	278	986
MTF1	38	14	15	97	77	241
AL929472.2	0	1	0	0	0	1
INPP5B	47	6	21	52	119	245
SF3A3	178	40	67	183	226	694
FHL3	5	0	3	3	10	21
UTP11	109	25	41	125	179	479
POU3F1	0	0	0	0	0	0
MIR3659HG	0	0	0	0	0	0
LINC02786	0	0	0	0	0	0
AL390839.1	0	0	0	0	0	0
AL390839.2	0	0	0	0	0	0
LINC01343	0	0	0	0	0	0
LINC01685	0	0	0	0	0	0
AL354702.2	0	0	0	0	0	0
RRAGC	146	28	48	223	227	672
AL139260.1	7	0	3	10	4	24
MYCBP	243	43	114	182	255	837
GJA9	0	0	0	0	1	1
RHBDL2	1	1	1	1	4	8
AKIRIN1	195	41	88	172	230	726
NDUFS5	3527	780	1645	1577	2314	9843
MACF1	196	51	100	447	410	1204
AL356055.1	0	0	0	0	1	1
AL442071.2	0	0	0	1	1	2
AL442071.1	0	0	0	0	0	0
BMP8A	0	0	0	19	26	45
PABPC4	401	119	180	377	596	1673
PABPC4-AS1	0	0	0	1	1	2
HEYL	2	0	0	1	2	5
AL035404.2	0	0	0	0	0	0
NT5C1A	0	0	0	0	0	0
HPCAL4	3	0	0	0	1	4
PPIE	222	44	95	177	268	806
BMP8B	43	11	15	57	100	226
OXCT2	4	1	0	7	11	23
BMP8B-AS1	0	0	0	0	0	0
AL033527.3	7	1	3	2	5	18
AL033527.4	5	1	1	25	8	40
LINC02811	1	0	0	3	2	6
TRIT1	61	9	41	73	71	255
MYCL	46	10	28	50	89	223
AL033527.2	3	0	0	1	0	4
MFSD2A	371	90	146	842	1156	2605
CAP1	675	121	293	919	1352	3360
PPT1	70	10	24	59	58	221
RLF	146	35	73	153	237	644
TMCO2	0	0	0	0	0	0
AL050341.2	49	15	25	40	74	203
ZMPSTE24	246	57	123	250	320	996
COL9A2	10	1	4	31	18	64
SMAP2	73	11	36	340	85	545
AL031985.4	0	0	0	0	0	0
ZFP69B	3	0	0	4	6	13
AL031985.3	2	1	0	2	4	9
ZFP69	9	3	3	8	8	31
AL603839.3	4	0	0	0	6	10
EXO5	22	4	9	20	32	87
AL603839.1	0	0	0	0	0	0
AL603839.2	0	0	0	0	0	0
ZNF684	25	4	9	20	20	78
AL356379.2	0	0	0	0	0	0
RIMS3	1	0	2	2	3	8
AL031289.2	0	1	0	0	1	2
AL031289.1	0	0	0	0	0	0
NFYC-AS1	7	2	2	12	16	39
NFYC	130	20	46	121	232	549
KCNQ4	12	0	6	2	33	53
CITED4	65	19	31	12	36	163
AC119677.1	0	0	0	0	0	0
AL391730.2	0	0	0	0	0	0
CTPS1	278	76	96	606	631	1687
SLFNL1-AS1	11	3	4	33	39	90
SLFNL1	2	0	0	5	7	14
SCMH1	95	26	57	112	113	403
AC093151.8	0	0	0	0	0	0
AC093151.3	0	0	0	0	1	1
FOXO6	2	0	1	2	2	7
AC093151.2	1	0	0	0	0	1
EDN2	125	25	55	147	99	451
HIVEP3	0	0	0	12	6	18
AL445933.2	0	0	0	0	0	0
AC119676.1	0	0	0	0	0	0
AL158216.1	0	0	0	0	0	0
GUCA2B	2215	349	838	4585	3437	11424
GUCA2A	531	59	166	17426	2174	20356
FOXJ3	163	22	76	188	279	728
AC096540.1	1	0	0	0	0	1
RIMKLA	2	0	0	5	6	13
ZMYND12	1	2	2	3	4	12
PPCS	509	104	215	955	930	2713
CCDC30	24	3	10	31	60	128
PPIH	251	75	132	88	121	667
AC098484.4	1	0	1	0	3	5
AC098484.2	3	0	0	2	1	6
YBX1	4869	1097	2135	3889	4985	16975
CLDN19	2	0	0	1	2	5
P3H1	17	5	14	21	26	83
C1orf50	91	30	52	113	129	415
AC098484.1	0	0	0	0	0	0
TMEM269	1	0	0	1	1	3
SVBP	176	42	78	83	184	563
ERMAP	37	7	17	52	73	186
AL512353.1	3	0	1	2	1	7
ZNF691	18	4	8	15	22	67
SLC2A1	11	2	6	28	23	70
SLC2A1-AS1	0	0	0	1	3	4
AC099795.1	0	0	0	0	0	0
FAM183A	0	1	0	1	2	4
EBNA1BP2	225	51	103	194	218	791
CFAP57	0	0	0	0	1	1
TMEM125	163	37	64	386	315	965
C1orf210	213	41	89	373	389	1105
TIE1	0	0	0	0	0	0
MPL	0	0	0	0	0	0
AL139289.3	1	0	0	1	0	2
AL139289.2	31	1	3	12	12	59
CDC20	214	54	72	12	34	386
ELOVL1	223	43	79	210	264	819
MED8	155	27	62	131	150	525
AL139289.1	0	0	1	0	0	1
SZT2	91	17	43	145	182	478
SZT2-AS1	2	0	1	0	0	3
HYI	449	132	226	703	569	2079
HYI-AS1	0	0	0	2	4	6
PTPRF	903	238	414	1576	1875	5006
KDM4A	159	41	80	125	239	644
KDM4A-AS1	16	2	8	16	46	88
ST3GAL3	14	2	1	2	8	27
AL451062.1	0	0	0	0	0	0
ARTN	0	0	0	0	1	1
AL357079.1	4	1	2	6	6	19
IPO13	45	7	12	24	55	143
AL357079.2	1	2	0	3	2	8
DPH2	46	8	22	34	49	159
ATP6V0B	1095	236	519	781	1108	3739
B4GALT2	87	15	39	82	81	304
CCDC24	22	4	11	22	18	77
SLC6A9	8	1	2	7	4	22
AL139220.2	14	0	11	5	19	49
KLF17	0	0	0	0	0	0
KLF18	0	0	0	0	0	0
DMAP1	150	23	62	194	221	650
ERI3	152	29	79	63	125	448
ERI3-IT1	0	0	0	0	0	0
RNF220	173	35	57	164	229	658
TMEM53	136	30	52	140	152	510
ARMH1	3	0	0	10	2	15
KIF2C	70	17	43	7	14	151
AL592166.1	0	0	0	0	0	0
RPS8	28868	6235	12809	17171	22695	87778
BEST4	207	21	114	532	671	1545
PLK3	13	0	4	13	13	43
TCTEX1D4	0	1	0	2	1	4
BTBD19	1	0	0	2	1	4
PTCH2	15	3	6	14	29	67
EIF2B3	57	17	22	20	46	162
HECTD3	192	42	75	229	298	836
UROD	134	26	54	130	196	540
ZSWIM5	45	6	14	54	31	150
LINC01144	2	0	0	3	0	5
HPDL	92	17	49	13	31	202
MUTYH	92	22	41	47	68	270
TOE1	95	23	37	75	111	341
TESK2	99	26	52	55	98	330
CCDC163	10	1	7	5	12	35
MMACHC	37	5	12	25	30	109
PRDX1	4670	1024	2027	3204	5408	16333
AKR1A1	1256	292	587	1990	2021	6146
NASP	524	91	263	261	494	1633
CCDC17	12	0	9	21	34	76
GPBP1L1	567	142	219	608	844	2380
TMEM69	136	31	59	109	151	486
IPP	97	18	44	127	161	447
AL604028.1	10	0	5	20	22	57
MAST2	239	56	93	481	359	1228
PIK3R3	11	2	7	22	24	66
AL358075.1	0	0	0	0	2	2
AL358075.2	1	0	0	0	1	2
TSPAN1	292	57	105	2623	402	3479
P3R3URF	0	0	0	0	0	0
POMGNT1	134	27	59	122	186	528
LURAP1	3	0	1	0	2	6
RAD54L	29	10	23	5	17	84
LRRC41	170	21	65	144	223	623
UQCRH	6158	1304	2762	3647	6247	20118
NSUN4	34	4	11	51	107	207
FAAH	211	53	100	257	243	864
LINC01398	0	0	0	0	0	0
DMBX1	0	0	0	0	0	0
TMEM275	0	0	0	0	0	0
MKNK1-AS1	0	0	0	0	1	1
KNCN	0	0	0	0	0	0
MKNK1	110	29	36	113	233	521
MOB3C	26	7	16	48	36	133
ATPAF1	149	25	55	211	241	681
TEX38	0	0	0	0	0	0
EFCAB14-AS1	0	0	0	0	1	1
EFCAB14	351	74	151	532	622	1730
CYP4B1	6	0	3	10	31	50
CYP4A11	19	1	3	3	14	40
CYP4X1	33	6	11	8	20	78
CYP4Z1	2	0	0	0	0	2
CYP4A22-AS1	0	0	0	1	0	1
CYP4A22	1	0	2	0	0	3
LINC00853	6	0	3	5	3	17
PDZK1IP1	380	52	128	690	170	1420
TAL1	0	0	0	0	0	0
AL135960.1	0	0	0	0	0	0
STIL	47	12	23	17	25	124
CMPK1	1680	343	768	1520	2151	6462
LINC01389	3	0	0	0	10	13
FOXE3	0	1	0	0	0	1
FOXD2-AS1	4	1	3	6	8	22
FOXD2	11	3	4	20	14	52
LINC01738	0	0	0	0	0	0
TRABD2B	0	1	0	1	0	2
AL691459.1	0	0	0	0	0	0
AC096541.1	0	0	0	0	0	0
LINC02794	0	0	0	0	0	0
AL356289.1	0	0	0	0	0	0
AL109659.1	0	0	0	0	0	0
SLC5A9	272	63	113	528	522	1498
AL109659.2	1	0	1	2	2	6
SPATA6	78	27	35	56	85	281
AGBL4	1	0	0	1	1	3
AL391844.1	0	0	0	0	0	0
BEND5	5	3	9	17	19	53
AL645507.1	0	0	0	0	0	0
AC099788.1	0	0	0	0	0	0
AL590432.1	0	0	0	0	0	0
AGBL4-IT1	0	0	0	0	0	0
ELAVL4	0	0	0	0	0	0
AL592182.2	0	0	0	0	0	0
AL592182.1	0	0	0	0	0	0
LINC02808	0	0	0	0	0	0
AL592182.3	0	0	0	0	0	0
DMRTA2	0	0	0	1	0	1
AL049637.2	0	0	0	0	0	0
FAF1	164	30	99	200	238	731
AL049637.1	0	0	0	0	0	0
CDKN2C	101	28	42	108	73	352
C1orf185	0	0	0	0	0	0
LINC01562	0	0	0	1	1	2
RNF11	200	35	82	231	346	894
AL162430.2	0	0	1	1	1	3
TTC39A	20	3	6	48	30	107
TTC39A-AS1	0	1	0	5	2	8
EPS15	233	30	101	250	342	956
AC104170.2	0	0	0	0	2	2
AC104170.1	29	6	18	77	46	176
OSBPL9	177	49	72	344	289	931
NRDC	348	72	155	369	398	1342
AL050343.2	7	2	4	4	21	38
AL050343.3	3	1	1	2	6	13
RAB3B	4	0	1	23	3	31
TXNDC12	289	66	129	213	269	966
KTI12	50	15	18	37	46	166
AL445685.1	0	0	0	0	0	0
TXNDC12-AS1	0	0	0	0	0	0
BTF3L4	164	50	97	105	189	605
ZFYVE9	88	17	41	67	113	326
CC2D1B	44	10	20	93	45	212
AL513218.1	1	1	1	1	2	6
AL513218.2	0	0	1	1	6	8
ORC1	10	2	10	7	8	37
PRPF38A	218	51	102	246	347	964
TUT4	232	48	111	235	221	847
AL591167.1	0	0	0	0	0	0
GPX7	2	2	1	5	4	14
SHISAL2A	0	0	0	0	0	0
COA7	65	11	26	67	96	265
ZYG11B	185	37	79	181	359	841
ZYG11A	1	0	1	0	8	10
AC099677.4	0	0	0	0	0	0
ECHDC2	544	125	230	773	1166	2838
SCP2	2373	551	993	3094	4325	11336
PODN	0	0	0	0	0	0
AL445183.1	0	0	0	0	0	0
SLC1A7	15	4	3	41	20	83
AL445183.2	3	0	1	1	4	9
CPT2	292	55	130	245	383	1105
AL606760.2	6	0	1	3	7	17
CZIB	196	43	87	116	207	649
AL606760.3	0	0	0	1	1	2
MAGOH	558	133	243	262	441	1637
AL606760.1	1	1	1	7	6	16
LRP8	1	0	3	18	5	27
AL355483.3	0	0	0	0	0	0
AL355483.1	0	0	0	0	0	0
AL355483.2	0	0	0	0	0	0
LINC01771	0	0	0	0	0	0
AC119428.2	0	0	0	0	0	0
AC119428.1	0	0	0	0	0	0
LINC02812	0	0	0	0	0	0
DMRTB1	0	0	0	0	0	0
GLIS1	0	0	0	0	0	0
NDC1	126	31	66	30	63	316
YIPF1	55	13	33	67	68	236
DIO1	0	0	0	0	0	0
HSPB11	244	51	124	141	174	734
LRRC42	101	26	50	54	96	327
LDLRAD1	0	0	0	1	0	1
TMEM59	2838	572	1155	3103	3555	11223
TCEANC2	49	7	16	38	47	157
CDCP2	0	0	0	0	0	0
AL357673.2	0	0	0	0	0	0
CYB5RL	16	6	7	19	20	68
MRPL37	368	89	177	261	417	1312
SSBP3	251	42	123	203	338	957
SSBP3-AS1	1	0	1	1	0	3
AL161644.1	0	0	0	0	0	0
AL035415.1	0	0	0	0	0	0
AC099796.2	0	0	1	1	0	2
LINC02784	0	0	0	0	0	0
ACOT11	232	58	107	327	563	1287
FAM151A	10	3	10	1319	31	1373
AL590093.1	0	0	0	0	0	0
MROH7	26	6	8	28	40	108
TTC4	65	19	32	74	83	273
PARS2	23	5	11	5	19	63
TTC22	127	24	49	255	179	634
AC096536.1	0	0	0	0	0	0
LEXM	11	3	3	7	14	38
DHCR24	100	19	36	175	121	451
AC096536.3	1	1	0	0	2	4
AC096536.2	0	0	0	2	0	2
DHCR24-DT	1	0	0	1	1	3
AL590440.2	0	0	0	3	0	3
TMEM61	40	11	20	80	65	216
AL590440.1	0	0	0	0	0	0
BSND	0	0	0	0	1	1
PCSK9	3	1	4	20	5	33
USP24	165	49	80	154	188	636
MIR4422HG	0	0	0	0	0	0
AL603840.1	0	0	0	0	0	0
LINC01755	0	0	0	0	0	0
LINC01753	0	0	0	0	0	0
AL353681.1	0	0	0	0	0	0
AC119674.1	4	2	1	1	19	27
LINC01767	0	0	0	0	3	3
PLPP3	71	24	29	169	138	431
PRKAA2	6	3	10	6	9	34
FYB2	28	3	11	162	63	267
AL360295.1	0	0	0	0	0	0
C8A	6	0	1	0	21	28
C8B	0	0	0	2	0	2
AL161740.1	0	0	0	0	0	0
DAB1	203	56	77	681	450	1467
AL390243.1	0	0	0	0	0	0
DAB1-AS1	0	0	0	0	0	0
AL445193.2	0	0	0	0	0	0
OMA1	126	26	69	112	167	500
AL035411.3	0	0	0	1	1	2
TACSTD2	11	0	0	2	0	13
MYSM1	331	89	148	273	472	1313
AL136985.3	0	0	0	1	0	1
JUN	644	151	254	1360	1548	3957
LINC01135	2	1	2	5	7	17
AL136985.2	0	0	0	0	0	0
AL136985.1	0	0	0	0	0	0
LINC02777	6	1	5	9	7	28
LINC01358	0	0	0	1	1	2
AL592431.2	0	0	0	0	0	0
AL592431.1	0	0	0	0	0	0
AC093425.1	8	3	5	6	8	30
AC093424.1	5	1	0	4	0	10
FGGY	88	20	31	127	141	407
AL035416.1	0	0	0	0	0	0
HOOK1	410	84	200	559	563	1816
CYP2J2	386	90	164	765	830	2235
C1orf87	0	0	0	0	0	0
LINC02778	0	0	0	0	0	0
LINC01748	1	1	0	6	3	11
AC099792.1	0	0	0	0	1	1
NFIA	669	166	373	559	875	2642
NFIA-AS2	0	0	0	0	1	1
NFIA-AS1	1	0	0	0	0	1
AC099791.3	0	0	0	0	0	0
AC099791.4	0	0	0	1	0	1
TM2D1	328	71	128	267	504	1298
AC099791.2	25	5	12	13	14	69
PATJ	388	91	170	583	790	2022
L1TD1	6	2	3	6	19	36
KANK4	1	1	0	2	2	6
USP1	278	76	171	235	333	1093
DOCK7	162	32	71	153	231	649
ANGPTL3	1	0	0	0	0	1
AC103923.1	1	0	3	2	3	9
ATG4C	64	11	14	25	51	165
AC099794.1	0	0	0	0	0	0
LINC01739	0	0	0	0	0	0
AL162400.3	0	0	0	0	0	0
AL162400.1	0	0	0	0	0	0
AL162400.2	0	0	0	0	0	0
AC096543.1	0	0	0	0	0	0
LINC00466	0	0	0	0	0	0
AC096543.2	0	0	0	0	0	0
FOXD3-AS1	0	0	0	0	0	0
FOXD3	0	0	0	0	0	0
ALG6	88	22	41	46	102	299
ITGB3BP	234	38	142	58	125	597
BX004807.1	0	0	0	0	0	0
EFCAB7	41	8	25	13	26	113
DLEU2L	10	4	6	11	27	58
PGM1	401	91	163	258	571	1484
ROR1	56	21	26	7	160	270
ROR1-AS1	0	0	0	1	0	1
AL445205.1	1	0	0	0	0	1
UBE2U	3	0	1	0	0	4
CACHD1	30	9	16	18	44	117
RAVER2	203	45	83	169	241	741
JAK1	502	112	237	720	777	2348
LINC01359	18	3	6	12	18	57
AL357078.2	0	0	0	1	7	8
AK4	129	27	59	122	74	411
DNAJC6	0	0	0	6	3	9
AL139294.1	0	0	0	0	0	0
LEPROT	439	81	159	513	640	1832
LEPR	14	3	7	2	6	32
AC119800.1	4	0	0	1	0	5
AL513493.1	0	0	0	0	0	0
PDE4B	0	0	0	0	0	0
AL590783.1	0	0	0	0	0	0
SGIP1	0	0	0	0	0	0
AL139147.1	1	0	0	0	1	2
TCTEX1D1	0	0	0	0	0	0
INSL5	0	0	0	1	0	1
WDR78	4	0	0	4	7	15
AL592161.1	0	0	0	0	0	0
MIER1	386	81	158	497	558	1680
SLC35D1	163	51	90	212	296	812
C1orf141	0	0	0	0	0	0
AL133320.2	1	0	0	0	4	5
IL23R	0	1	0	1	1	3
IL12RB2	0	0	0	0	0	0
SERBP1	1799	373	866	1702	2015	6755
LINC01702	0	0	0	0	1	1
GADD45A	215	44	116	414	608	1397
GNG12	1254	275	502	1501	2190	5722
GNG12-AS1	8	2	1	67	28	106
DIRAS3	7	5	6	8	18	44
WLS	121	33	70	101	96	421
RPE65	0	0	0	0	0	0
DEPDC1	120	34	59	7	24	244
AL138789.1	0	0	1	0	0	1
DEPDC1-AS1	1	0	0	0	0	1
AL035412.1	0	0	0	0	0	0
AL033530.1	0	0	0	0	0	0
AL691520.1	0	0	0	0	0	0
LINC01707	0	0	0	0	0	0
LINC02791	0	0	0	0	0	0
LINC01758	0	0	0	0	0	0
AL359894.1	0	0	0	0	0	0
LRRC7	16	2	3	12	19	52
AL117353.1	0	0	0	0	0	0
AL158840.1	0	0	0	0	0	0
LRRC40	102	42	49	129	190	512
SRSF11	921	210	424	1076	1531	4162
AL353771.1	0	0	0	0	0	0
ANKRD13C	79	21	40	86	139	365
HHLA3	4	2	7	12	10	35
AL158839.1	0	0	0	0	0	0
CTH	12	2	3	27	19	63
AL354872.2	2	0	0	6	9	17
LINC01788	0	0	0	0	0	0
AL513285.1	0	0	0	0	0	0
PTGER3	2	0	0	9	0	11
AL031429.1	0	0	0	0	0	0
AL031429.2	0	0	0	0	0	0
ZRANB2-AS1	0	0	1	0	2	3
ZRANB2	563	114	244	720	970	2611
ZRANB2-AS2	1	2	0	7	6	16
NEGR1	1	0	0	4	0	5
AL354949.1	0	0	0	0	0	0
NEGR1-IT1	0	0	0	0	0	0
AL513166.1	0	0	0	2	1	3
AL583808.1	0	0	0	3	0	3
LINC02796	0	0	0	0	0	0
LINC02797	0	0	0	0	0	0
LINC01360	0	0	0	0	0	0
LINC02238	0	0	0	0	0	0
AL591463.1	0	0	0	0	1	1
LRRIQ3	3	1	0	6	5	15
FPGT	71	13	47	63	85	279
TNNI3K	0	0	0	0	0	0
AC093158.1	0	0	0	0	0	0
AC105271.1	0	0	0	0	0	0
LRRC53	0	0	1	0	0	1
ERICH3	0	0	0	0	1	1
ERICH3-AS1	0	0	0	0	0	0
AC135803.1	9	1	0	7	8	25
CRYZ	127	36	68	182	466	879
TYW3	146	27	74	126	205	578
AC133865.1	0	0	0	0	0	0
AC099786.3	0	0	0	0	0	0
AC099786.1	0	0	0	0	0	0
LHX8	0	0	0	0	0	0
AC099786.2	0	0	0	0	0	0
SLC44A5	3	0	6	11	43	63
ACADM	930	179	406	490	1012	3017
RABGGTB	314	75	164	291	368	1212
MSH4	0	0	0	0	0	0
ASB17	0	0	0	0	0	0
AC092813.1	0	0	0	0	0	0
AC092813.2	0	0	0	0	0	0
ST6GALNAC3	10	1	9	3	12	35
AC104458.1	0	0	0	0	0	0
LINC02567	0	0	0	0	0	0
ST6GALNAC5	1	0	0	3	5	9
AL035409.1	0	0	0	0	0	0
PIGK	87	25	44	75	106	337
AC093433.2	0	0	0	0	0	0
AK5	0	0	0	0	4	4
AC095030.1	0	0	0	0	0	0
AC093575.1	0	0	0	0	0	0
AC118549.1	151	36	52	114	189	542
USP33	458	97	205	336	520	1616
MIGA1	126	48	67	454	315	1010
NEXN-AS1	0	0	0	0	1	1
NEXN	51	11	16	66	27	171
FUBP1	256	60	106	248	321	991
DNAJB4	48	11	22	22	45	148
GIPC2	1005	202	435	1243	1140	4025
AC103591.3	145	27	58	73	62	365
AC103591.4	2	0	0	0	0	2
AC096531.2	1	0	0	2	1	4
PTGFR	0	0	0	0	0	0
IFI44L	15	5	9	0	7	36
IFI44	117	21	56	46	60	300
ADGRL4	0	0	0	0	0	0
AL353651.2	0	0	0	0	0	0
AL353651.1	0	0	0	0	0	0
LINC02792	0	0	0	0	0	0
AC099671.1	0	0	0	0	0	0
AC098657.2	0	0	0	0	0	0
AL606519.1	0	0	0	0	0	0
AL136234.1	0	0	0	0	0	0
LINC01781	0	0	0	0	0	0
AC093154.1	0	0	0	0	0	0
ADGRL2	0	0	8	3	2	13
AL138799.2	0	0	0	0	0	0
AL138799.4	0	0	0	0	0	0
AC117944.1	0	0	0	0	0	0
AL157944.1	0	0	0	0	0	0
LINC01362	0	0	0	0	0	0
LINC01361	0	0	0	0	0	0
AC116099.1	0	0	0	0	0	0
LINC01712	0	0	0	0	1	1
LINC01725	29	3	12	62	67	173
AL035706.1	0	0	0	0	0	0
TTLL7	5	1	2	11	8	27
TTLL7-IT1	0	0	0	0	0	0
AC104454.2	0	0	0	0	0	0
AL359504.2	5	0	2	0	0	7
PRKACB	26	6	7	47	23	109
SAMD13	54	17	18	13	35	137
DNASE2B	3	1	2	2	4	12
AL844170.1	0	0	0	0	0	0
RPF1	128	20	52	165	168	533
GNG5	2485	503	1110	1835	2350	8283
SPATA1	24	5	11	19	30	89
CTBS	242	48	89	282	337	998
AL359762.1	2	0	0	0	1	3
AL359762.2	0	0	0	0	0	0
LINC01555	4	1	2	1	3	11
SSX2IP	342	73	163	294	620	1492
AC104169.1	0	0	0	0	0	0
LPAR3	0	0	0	0	0	0
MCOLN2	0	0	0	17	14	31
WDR63	0	0	0	0	0	0
MCOLN3	77	19	34	43	160	333
SYDE2	88	15	39	139	189	470
C1orf52	141	23	57	127	183	531
BCL10	336	74	157	518	415	1500
AL078459.1	1	0	0	3	5	9
DDAH1	517	130	242	299	656	1844
AL360219.1	1	0	2	5	6	14
AC092807.3	0	0	0	0	2	2
AC092807.2	0	0	0	0	0	0
CCN1	3	0	2	6	2	13
AC092807.1	0	0	0	0	0	0
ZNHIT6	88	14	34	104	120	360
COL24A1	0	0	0	0	0	0
LINC02795	0	0	0	0	0	0
ODF2L	119	22	63	124	162	490
CLCA2	2	0	0	4	4	10
CLCA1	2133	426	1078	6535	2595	12767
CLCA4	4	0	0	423	14	441
CLCA4-AS1	4	2	2	5	5	18
AL049597.2	5	1	4	7	10	27
SH3GLB1	725	155	319	966	907	3072
AL355981.1	0	0	0	0	0	0
SELENOF	648	153	298	672	939	2710
HS2ST1	152	31	77	161	171	592
AL121989.1	0	0	0	0	1	1
LINC01140	0	1	0	0	1	2
LINC02801	0	0	0	0	0	0
LMO4	816	189	352	752	1429	3538
LINC01364	0	0	0	0	0	0
PKN2-AS1	3	0	0	0	2	5
AL445438.1	1	0	1	0	0	2
PKN2	1338	294	565	1037	1331	4565
GTF2B	241	60	105	153	255	814
KYAT3	163	31	81	125	184	584
RBMXL1	62	16	22	100	118	318
GBP3	84	21	38	1495	482	2120
GBP1	228	44	115	236	153	776
GBP2	330	68	124	1091	446	2059
AC104459.1	0	0	0	0	0	0
GBP7	1	0	0	3	2	6
GBP4	73	12	32	87	52	256
AC099063.4	27	3	13	12	27	82
GBP5	0	0	1	0	0	1
AC099063.1	0	0	0	0	0	0
GBP6	0	0	0	0	0	0
AL596214.1	5	0	1	8	4	18
LRRC8B	107	18	47	66	147	385
LRRC8C-DT	2	1	0	2	13	18
AC093423.2	0	0	0	0	0	0
LRRC8C	3	2	0	0	1	6
AC099568.1	0	0	0	0	0	0
AC099568.2	17	3	14	10	17	61
LRRC8D	189	52	73	247	337	898
AL391497.1	0	0	0	1	1	2
ZNF326	587	134	252	692	939	2604
AL161797.1	0	0	0	0	0	0
AC098656.1	0	0	0	0	0	0
AL627316.1	0	0	0	0	0	0
LINC02787	0	0	0	0	0	0
BARHL2	0	0	0	0	0	0
AC092805.1	0	0	0	0	0	0
LINC02609	4	0	0	2	3	9
LINC02788	0	0	0	0	0	0
LINC01763	0	0	0	0	0	0
AC091614.1	0	0	0	0	0	0
ZNF644	410	97	188	267	450	1412
HFM1	0	0	0	0	0	0
CDC7	43	12	28	6	29	118
TGFBR3	32	4	15	22	35	108
BRDT	0	0	0	0	1	1
EPHX4	2	0	3	0	0	5
SETSIP	1	0	0	0	2	3
BTBD8	71	15	41	70	87	284
AC104836.1	1	0	0	0	0	1
C1orf146	0	0	0	0	0	0
GLMN	68	13	33	35	60	209
RPAP2	154	43	65	130	233	625
GFI1	4	2	3	15	10	34
EVI5	238	57	104	266	430	1095
RPL5	11928	2508	5416	9849	12692	42393
DIPK1A	19	2	8	16	13	58
AC093577.1	0	0	1	0	0	1
MTF2	186	28	62	196	314	786
TMED5	326	67	140	317	361	1211
CCDC18	54	9	25	18	27	133
CCDC18-AS1	106	27	52	217	330	732
DR1	249	61	124	260	384	1078
FNBP1L	444	90	224	519	760	2037
BCAR3	86	19	40	118	144	407
AL109613.1	13	5	8	15	21	62
AL049796.1	1	0	0	4	3	8
DNTTIP2	208	44	113	286	361	1012
GCLM	636	126	199	734	997	2692
ABCA4	55	10	22	19	77	183
AC093579.1	0	0	0	0	0	0
ARHGAP29	0	0	1	1	2	4
ARHGAP29-AS1	0	0	0	1	0	1
AC097059.1	0	0	0	0	0	0
AC118469.2	0	1	0	0	0	1
ABCD3	514	115	219	373	499	1720
F3	51	8	32	84	53	228
AC093117.1	0	0	0	0	0	0
SLC44A3	122	18	58	141	252	591
CNN3	672	169	361	334	820	2356
AC105942.1	48	9	15	26	52	150
ALG14	136	27	57	154	186	560
AC095033.1	0	0	0	2	0	2
TLCD4	187	49	72	143	270	721
AC092802.3	0	0	0	1	4	5
AC092802.1	1	0	1	2	5	9
RWDD3	161	42	69	103	163	538
AC092802.2	0	0	0	0	0	0
AC092802.4	0	0	0	0	0	0
LINC01760	0	0	0	0	0	0
LINC01650	0	0	0	0	0	0
AL445218.1	0	0	0	0	0	0
LINC01761	0	0	0	0	0	0
LINC02607	0	0	0	0	0	0
AL683887.1	0	0	0	0	0	0
LINC02790	0	0	0	0	0	0
LINC01787	0	0	0	0	0	0
PTBP2	103	15	50	60	107	335
DPYD	325	73	143	274	435	1250
DPYD-AS1	0	0	0	0	1	1
DPYD-IT1	4	1	0	4	2	11
DPYD-AS2	0	0	0	0	0	0
MIR137HG	0	0	0	0	2	2
BX005019.1	0	0	0	0	0	0
AC104453.1	0	0	0	0	0	0
LINC01776	0	0	0	0	0	0
SNX7	318	66	110	240	402	1136
PLPPR5	1	1	0	0	0	2
AL445433.2	0	0	0	0	0	0
PLPPR4	0	0	0	0	0	0
LINC01708	0	0	0	0	0	0
PALMD	0	0	0	0	0	0
FRRS1	65	7	25	23	59	179
AGL	290	67	106	172	308	943
AC118553.1	4	0	2	2	11	19
SLC35A3	752	174	346	1381	1408	4061
MFSD14A	134	19	40	83	107	383
AC093019.2	0	0	0	0	0	0
SASS6	66	27	47	28	96	264
TRMT13	171	27	76	120	243	637
LRRC39	3	0	0	1	7	11
DBT	125	23	48	99	195	490
AL445928.2	0	1	1	0	0	2
RTCA-AS1	44	14	15	112	236	421
RTCA	280	61	109	362	562	1374
AC104457.2	0	0	0	0	0	0
CDC14A	164	29	54	331	234	812
AL589990.1	0	0	0	1	0	1
GPR88	0	0	0	0	0	0
LINC01349	0	0	0	0	0	0
AC099670.3	0	0	0	0	0	0
VCAM1	0	0	0	0	0	0
EXTL2	31	5	25	21	30	112
AC104506.1	12	2	0	10	4	28
SLC30A7	194	38	92	251	308	883
DPH5	57	12	27	41	79	216
AC093157.2	10	0	3	9	6	28
AC093157.1	27	6	25	23	37	118
AL109741.1	0	0	0	0	0	0
S1PR1	0	0	0	0	0	0
LINC01307	0	0	0	0	0	0
LINC01709	0	0	0	0	0	0
OLFM3	0	0	0	0	0	0
AC114485.1	0	0	0	0	0	0
AC099567.1	0	0	0	0	0	0
COL11A1	0	0	0	0	0	0
AC095032.2	0	0	0	0	0	0
AC095032.1	0	0	0	0	0	0
RNPC3	145	34	55	284	332	850
AMY2B	17	7	8	27	43	102
AMY2A	0	0	0	0	0	0
AMY1A	0	0	0	0	0	0
AMY1B	0	0	0	0	0	0
AMY1C	0	0	0	0	0	0
AL591888.1	0	0	0	0	0	0
LINC01676	0	0	0	0	0	0
LINC01677	0	0	0	0	0	0
AL355306.2	0	0	0	0	1	1
LINC01661	0	0	0	0	0	0
PRMT6	39	12	21	38	60	170
NTNG1	0	0	0	0	0	0
VAV3	107	21	40	99	71	338
VAV3-AS1	0	0	0	0	0	0
LINC02785	0	0	0	0	0	0
SLC25A24	502	139	190	640	613	2084
AL359258.2	6	1	1	12	4	24
NBPF4	0	0	0	0	0	0
AL359258.1	0	0	0	0	0	0
AL390038.1	0	0	0	1	0	1
NBPF6	0	0	0	0	0	0
FAM102B	149	23	68	60	103	403
HENMT1	53	4	16	40	41	154
AL160171.1	0	0	0	0	0	0
PRPF38B	451	103	192	622	929	2297
FNDC7	0	0	0	0	0	0
AL591719.2	0	0	0	0	0	0
STXBP3	329	52	138	325	414	1258
AKNAD1	2	2	0	0	5	9
SPATA42	0	0	0	0	0	0
GPSM2	180	49	89	96	158	572
CLCC1	93	22	43	115	191	464
WDR47	20	6	8	12	21	67
TAF13	117	15	51	142	183	508
AL356488.3	6	1	3	25	37	72
TMEM167B	116	29	57	126	199	527
AL356488.2	10	2	1	12	27	52
C1orf194	1	0	1	0	3	5
KIAA1324	766	123	370	653	966	2878
SARS	441	94	204	544	452	1735
CELSR2	9	0	3	1	14	27
PSRC1	50	21	19	6	6	102
MYBPHL	0	0	0	0	0	0
SORT1	260	47	118	599	456	1480
PSMA5	1031	218	504	740	967	3460
SYPL2	0	0	0	0	0	0
ATXN7L2	5	3	4	4	7	23
CYB561D1	65	9	30	144	141	389
AMIGO1	17	3	4	35	42	101
GPR61	1	0	0	0	0	1
AL355310.3	0	0	0	0	0	0
GNAI3	381	73	177	275	465	1371
AL355310.1	1	0	0	0	0	1
GNAT2	1	0	0	0	0	1
AMPD2	155	39	69	57	176	496
AL355310.2	0	0	0	0	0	0
GSTM4	570	123	267	944	958	2862
GSTM2	14	2	6	17	36	75
GSTM1	1	0	0	10	31	42
AC000032.1	2	0	0	0	1	3
GSTM5	0	0	0	0	0	0
AL158847.1	0	0	0	1	2	3
GSTM3	750	156	306	637	1105	2954
EPS8L3	1071	229	409	2125	3259	7093
LINC01768	0	0	0	0	0	0
AL450468.1	0	0	0	0	0	0
AL450468.2	0	0	0	0	0	0
CSF1	10	1	7	9	21	48
AHCYL1	1097	245	435	1154	2317	5248
STRIP1	130	32	49	167	189	567
AL160006.1	33	9	13	53	53	161
ALX3	0	0	0	4	3	7
LINC01397	0	0	0	0	0	0
UBL4B	0	0	0	0	0	0
SLC6A17	0	0	0	0	0	0
AL355990.1	0	0	0	0	0	0
AL355990.2	0	0	0	0	0	0
LINC02586	0	1	0	1	0	2
KCNC4	11	4	8	7	15	45
RBM15-AS1	1	1	1	2	0	5
RBM15	83	14	17	73	97	284
LAMTOR5-AS1	16	2	5	37	27	87
SLC16A4	186	48	79	323	176	812
AL355488.1	49	4	19	26	56	154
LAMTOR5	896	160	387	896	1248	3587
PROK1	0	0	0	0	1	1
AL358215.1	0	0	0	0	0	0
AL358215.2	0	0	0	0	0	0
CYMP-AS1	0	0	0	0	0	0
KCNA10	0	0	0	0	0	0
KCNA2	0	0	1	0	0	1
AL365361.1	0	0	0	0	0	0
KCNA3	0	0	0	0	0	0
CD53	0	0	0	0	0	0
AL360270.2	2	2	1	6	10	21
AL360270.1	0	0	0	0	1	1
LRIF1	82	16	32	99	114	343
AL360270.3	1	0	0	2	1	4
DRAM2	328	77	148	313	397	1263
CEPT1	236	42	101	272	327	978
AL355816.1	1	1	1	5	3	11
AL355816.2	22	3	8	31	42	106
DENND2D	111	25	58	101	114	409
CHI3L2	0	0	0	0	0	0
CHIA	0	0	0	0	0	0
AL356387.1	0	0	0	0	0	0
PIFO	0	1	1	0	0	2
OVGP1	10	2	5	13	7	37
AL390195.2	4	1	0	4	10	19
AL390195.1	5	0	2	1	3	11
WDR77	57	14	33	39	71	214
ATP5PB	1135	247	488	1166	1833	4869
C1orf162	11	1	10	5	13	40
TMIGD3	0	1	0	0	0	1
ADORA3	0	0	0	0	1	1
RAP1A	411	84	197	392	717	1801
LINC01160	0	0	0	0	0	0
INKA2	5	0	3	11	12	31
INKA2-AS1	0	0	0	0	0	0
AL049557.1	0	0	0	0	1	1
DDX20	64	13	29	34	61	201
KCND3	1	0	0	0	0	1
KCND3-IT1	0	0	0	0	0	0
KCND3-AS1	0	0	0	0	0	0
LINC01750	0	0	0	0	0	0
AL445426.1	1	0	0	1	0	2
CTTNBP2NL	193	48	80	256	296	873
WNT2B	103	18	33	32	88	274
AL354760.1	0	0	0	0	1	1
ST7L	94	18	35	60	105	312
CAPZA1	579	125	271	499	750	2224
MOV10	210	47	108	274	316	955
AL603832.1	4	0	4	10	8	26
RHOC	1184	253	462	2109	1872	5880
PPM1J	6	0	3	2	3	14
AL603832.2	0	0	0	0	0	0
TAFA3	0	0	0	0	0	0
LINC01356	2	0	0	0	0	2
LINC01357	8	3	3	0	1	15
SLC16A1	189	32	87	105	188	601
SLC16A1-AS1	83	16	19	33	74	225
AL390242.1	0	0	1	0	0	1
LRIG2-DT	3	2	2	0	1	8
LRIG2	104	28	46	131	258	567
MAGI3	286	67	111	466	746	1676
PHTF1	22	6	11	14	17	70
RSBN1	243	51	106	448	332	1180
AL137856.1	0	0	0	0	3	3
PTPN22	61	12	29	26	102	230
AP4B1-AS1	0	0	2	3	5	10
BCL2L15	577	122	244	1010	1367	3320
AP4B1	60	19	22	46	71	218
DCLRE1B	13	0	6	11	14	44
HIPK1-AS1	7	1	3	14	18	43
HIPK1	184	50	94	193	241	762
OLFML3	0	0	0	0	2	2
AL591742.2	0	0	0	0	0	0
SYT6	0	0	0	0	0	0
AL121999.1	0	0	0	0	0	0
TRIM33	315	52	102	261	485	1215
BCAS2	203	39	86	187	275	790
DENND2C	5	1	4	2	6	18
AMPD1	0	0	0	0	0	0
NRAS	133	33	68	232	266	732
CSDE1	1647	370	714	2185	2418	7334
SIKE1	249	51	121	156	209	786
SYCP1	0	0	0	0	0	0
TSHB	0	0	0	0	0	0
TSPAN2	8	0	1	2	6	17
LINC01765	2	0	0	3	2	7
AL049825.1	0	0	0	0	0	0
NGF-AS1	0	0	0	0	0	0
NGF	0	0	0	0	0	0
AL512638.3	0	0	0	0	0	0
VANGL1	44	8	19	32	73	176
CASQ2	0	0	0	0	0	0
NHLH2	0	0	0	0	0	0
LINC01649	0	0	0	0	0	0
SLC22A15	1	0	0	3	3	7
AL365318.1	0	0	0	0	0	0
MAB21L3	0	0	0	2	4	6
LINC01779	0	0	0	0	0	0
AL355538.1	35	5	24	0	51	115
ATP1A1	9664	2283	3819	13305	16496	45567
ATP1A1-AS1	58	16	25	41	152	292
LINC01762	0	0	1	0	5	6
AL136376.1	0	0	0	0	0	0
AL390066.1	2	1	0	2	5	10
AL390066.2	0	0	0	0	0	0
CD58	224	50	92	256	349	971
IGSF3	75	23	40	133	156	427
C1orf137	0	0	0	0	0	0
CD2	1	0	0	0	0	1
AL157904.1	1	2	1	2	5	11
PTGFRN	133	35	58	174	216	616
CD101	3	1	2	3	5	14
AL445231.1	1	0	1	4	2	8
TTF2	126	37	59	64	105	391
TRIM45	22	6	7	14	25	74
VTCN1	0	0	0	0	0	0
LINC01525	0	0	0	0	0	0
AL358072.1	5	0	4	3	7	19
MAN1A2	295	79	135	442	598	1549
AL157902.1	0	0	0	0	0	0
TENT5C	30	7	13	102	54	206
GDAP2	144	38	50	169	238	639
WDR3	76	20	39	64	89	288
SPAG17	0	0	0	0	0	0
AL391557.1	0	0	0	0	0	0
TBX15	0	0	0	0	0	0
AL139420.1	0	0	0	0	0	0
AL139420.2	0	0	0	0	0	0
WARS2	105	22	39	68	71	305
WARS2-IT1	1	0	0	0	1	2
WARS2-AS1	35	4	7	27	43	116
AL359915.1	0	0	0	2	2	4
LINC01780	0	0	0	0	0	0
HAO2	0	0	0	0	0	0
HAO2-IT1	0	0	0	0	0	0
HSD3B2	0	0	10	19	0	29
HSD3B1	0	0	0	23	0	23
LINC00622	1	0	1	1	2	5
ZNF697	17	3	5	19	30	74
PHGDH	32	7	15	28	25	107
HMGCS2	1633	316	690	26	229	2894
REG4	995	35	130	2135	321	3616
ADAM30	0	0	0	0	0	0
NOTCH2	42	10	23	131	176	382
AC245008.1	0	0	0	0	0	0
SEC22B	520	111	280	425	631	1967
AC253572.1	1	0	1	0	0	2
NBPF26	4	1	0	10	18	33
AC253572.2	44	13	23	3	54	137
PPIAL4A	0	0	0	0	0	0
LINC00623	91	20	51	78	74	314
FCGR1B	0	0	0	0	0	0
AC244453.3	0	0	0	0	0	0
AC244453.2	0	0	0	0	0	0
AC244453.1	0	0	0	0	0	0
FAM72B	5	2	3	0	0	10
SRGAP2C	23	13	8	7	14	65
SRGAP2-AS1	0	0	0	0	0	0
LINC02798	0	0	0	0	0	0
AL592494.1	0	0	0	0	0	0
AL592494.2	2	1	0	2	2	7
LINC01691	0	0	0	0	0	0
LINC02799	0	0	0	0	0	0
AC239800.2	6	3	2	4	4	19
LINC02591	11	1	4	13	9	38
HIST2H3PS2	3	0	0	0	2	5
AC246680.1	0	0	0	0	0	0
FAM72C	2	1	0	0	1	4
IGKV1OR1-1	0	0	0	0	0	0
LINC02802	263	73	135	160	222	853
PPIAL4E	0	0	0	0	0	0
AC246785.3	2	0	0	1	2	5
NBPF15	13	2	6	10	17	48
PPIAL4F	0	0	0	0	0	0
LINC01632	0	0	0	2	0	2
FP700111.1	0	0	0	0	0	0
SRGAP2B	20	4	15	1	21	61
FAM72D	1	1	1	0	2	5
PPIAL4D	0	0	0	0	0	0
AC245014.3	39	3	18	29	26	115
AC245014.1	0	0	0	0	0	0
NBPF20	6	2	5	11	17	41
AC239860.4	1	0	0	0	1	2
GPR89A	137	25	85	97	259	603
PDZK1	392	105	144	804	662	2107
CD160	0	0	4	0	5	9
RNF115	187	37	66	215	317	822
POLR3C	59	13	25	92	101	290
NUDT17	1	2	1	7	7	18
PIAS3	13	7	8	18	21	67
ANKRD35	0	0	0	0	0	0
ITGA10	0	0	1	0	1	2
AC243547.1	0	0	0	0	0	0
PEX11B	71	12	27	92	137	339
RBM8A	815	217	387	414	750	2583
LIX1L-AS1	3	1	0	6	9	19
LIX1L	14	2	5	3	14	38
ANKRD34A	6	0	0	0	5	11
AC243547.2	0	0	0	0	0	0
POLR3GL	229	53	96	166	281	825
TXNIP	1987	408	883	1821	1881	6980
HJV	0	0	0	0	0	0
AC239799.2	14	6	5	9	23	57
LINC01719	35	4	7	38	72	156
NBPF10	7	1	4	14	15	41
NOTCH2NLA	15	2	12	30	50	109
AC239799.1	0	0	0	1	2	3
PPIAL4H	0	0	0	0	0	0
AC245407.2	66	16	19	39	77	217
NBPF12	69	11	23	32	94	229
AC244394.2	0	0	0	0	1	1
PRKAB2	593	132	241	444	950	2360
AC242426.2	30	7	11	42	49	139
FMO5	629	137	252	1157	1794	3969
CHD1L	25	13	9	12	50	109
LINC00624	2	0	1	1	10	14
BCL9	35	8	12	18	33	106
ACP6	69	15	31	76	78	269
AC241644.1	0	0	0	0	0	0
GJA5	0	0	0	0	0	0
AC241644.3	0	0	0	0	0	0
AC241644.2	0	0	0	0	0	0
GJA8	0	0	0	0	0	0
GPR89B	108	16	54	98	181	457
AC239803.1	6	1	4	10	21	42
LINC02804	2	1	1	5	10	19
NBPF11	31	7	14	46	47	145
LINC02805	0	0	0	3	1	4
AC239809.3	12	5	5	7	21	50
LINC01731	0	0	1	0	0	1
LINC01138	24	4	8	47	45	128
LINC02806	0	0	0	0	0	0
AC245100.1	0	0	0	0	1	1
AC245100.6	0	0	0	1	0	1
PPIAL4G	1	0	0	1	1	3
NBPF14	24	4	12	68	54	162
NOTCH2NLB	0	0	0	0	0	0
NUDT4B	2	1	1	4	0	8
PDE4DIP	462	101	183	616	1065	2427
AC239802.1	0	0	0	0	0	0
AC239802.2	0	0	0	2	0	2
AC239804.1	3	0	0	3	3	9
NBPF9	31	11	15	44	42	143
AC245297.3	69	16	24	101	135	345
AC245297.2	2	0	3	1	4	10
NOTCH2NLC	10	8	3	20	55	96
NBPF19	30	8	16	72	129	255
PPIAL4C	0	0	0	0	0	0
AC242842.1	1	0	0	0	1	2
FCGR1A	0	0	0	0	0	0
HIST2H2BF	14	11	13	9	9	56
AC243772.2	0	0	0	0	0	0
HIST2H3D	0	0	0	0	0	0
HIST2H4A	6	0	1	0	1	8
HIST2H3C	0	0	0	0	0	0
HIST2H2AA3	2	1	0	0	0	3
HIST2H2AA4	26	4	12	1	33	76
HIST2H3A	0	0	0	0	0	0
HIST2H4B	5	3	3	3	7	21
AC239868.1	13	3	6	4	7	33
HIST2H2BE	26	5	8	17	33	89
HIST2H2AC	47	12	21	125	37	242
HIST2H2AB	14	7	5	7	4	37
BOLA1	141	24	70	105	128	468
SV2A	0	0	0	0	1	1
SF3B4	218	46	119	176	248	807
MTMR11	393	83	149	554	706	1885
OTUD7B	102	34	41	103	213	493
AC244033.2	34	6	7	8	20	75
VPS45	148	30	67	63	175	483
PLEKHO1	2	1	2	2	12	19
AC242988.2	22	3	11	12	121	169
ANP32E	407	100	202	265	309	1283
AC242988.1	0	0	0	0	0	0
CA14	3	0	0	0	0	3
APH1A	508	116	229	472	602	1927
C1orf54	11	2	5	4	14	36
CIART	64	12	32	43	163	314
MRPS21	1162	214	546	641	1033	3596
PRPF3	93	20	34	124	147	418
RPRD2	221	34	91	216	314	876
TARS2	68	16	32	84	77	277
ECM1	2	0	0	5	2	9
FALEC	3	0	0	3	2	8
AL356356.1	0	0	0	1	2	3
ADAMTSL4	0	0	0	1	4	5
ADAMTSL4-AS1	6	4	3	6	12	31
MCL1	443	111	183	520	639	1896
ENSA	701	158	292	604	691	2446
GOLPH3L	166	39	73	192	201	671
HORMAD1	0	0	0	0	1	1
CTSS	1184	285	564	1209	1622	4864
CTSK	8	3	5	4	21	41
ARNT	69	21	46	85	143	364
CTXND2	0	0	0	0	0	0
SETDB1	85	18	36	80	93	312
CERS2	423	114	179	762	730	2208
AL590133.2	1	0	0	2	0	3
AL590133.1	0	0	0	0	1	1
ANXA9	1	0	0	0	5	6
MINDY1	55	11	24	65	97	252
PRUNE1	70	13	27	68	103	281
BNIPL	6	3	6	2	5	22
C1orf56	117	20	62	54	88	341
CDC42SE1	124	24	85	132	164	529
MLLT11	0	0	1	0	7	8
GABPB2	85	13	27	155	212	492
AL592424.1	2	1	1	2	5	11
SEMA6C	81	12	26	72	105	296
TNFAIP8L2	1	0	0	0	0	1
SCNM1	108	22	53	119	183	485
LYSMD1	23	2	16	13	22	76
TMOD4	0	0	0	0	0	0
VPS72	103	22	51	98	152	426
PIP5K1A	92	36	48	154	218	548
PSMD4	499	108	227	425	610	1869
ZNF687-AS1	15	4	5	11	14	49
ZNF687	55	12	26	40	78	211
PI4KB	152	40	83	159	212	646
AL391069.3	2	0	1	0	0	3
RFX5	103	32	54	83	94	366
AL391069.1	0	0	0	0	0	0
AL391069.2	2	0	2	0	1	5
SELENBP1	531	108	243	708	1169	2759
PSMB4	616	119	263	677	857	2532
POGZ	228	56	106	266	465	1121
CGN	322	66	126	1177	748	2439
TUFT1	47	8	19	100	81	255
AL365436.2	1	1	1	13	5	21
SNX27	151	41	49	187	300	728
AL391335.1	0	0	0	1	0	1
CELF3	1	0	0	2	3	6
AL589765.1	0	0	0	0	0	0
RIIAD1	3	0	3	2	0	8
AL589765.7	1	0	0	0	0	1
MRPL9	187	51	114	145	201	698
OAZ3	4	0	1	1	6	12
AL589765.4	0	0	0	0	1	1
AL589765.2	0	0	0	0	0	0
AL589765.5	0	0	0	0	0	0
TDRKH	3	1	4	2	2	12
TDRKH-AS1	10	3	3	3	4	23
AL589765.6	1	1	0	0	1	3
LINGO4	0	0	0	2	1	3
RORC	91	23	44	128	119	405
C2CD4D	5	2	2	3	3	15
[truncated: 34,602 more rows]
