# Supplementary material for: Regional Differences in the Small Intestinal Proteome of Control Mice and of Mice Lacking Lysosomal Acid Lipase
Source: J Proteome Res. Author manuscript; Available in PMC 2024 Apr 5. (PMC7615810; doi:10.1021/acs.jproteome.4c00082)
Supplement: Table S5 [file EMS194559-supplement-Table_S5.xlsx]

## Sheet: Summary tab
		Tab1. Proteome of the duodenum of WT and Lal KO mice
		Tab2. KEGG enrichment analysis of the significantly different proteins in the Lal KO duodenal proteome
		Tab3. Canonical Pathways from IPA analysis of the significantly different proteins in the Lal KO duodenal proteome
		Tab4. Upstream Regulators from IPA analysis of the significantly different proteins in the Lal KO duodenal proteome

## Sheet: Tab1
Uniprot ID	Gene	Protein number	Score	Peptide numer	WT1	WT2	WT3	WT4	WT5	WT6	Lal KO1	Lal KO2	Lal KO3	Lal KO4	Lal KO5	Lal KO6
A2ASS6	Ttn	1	814.779	617	473381	844738	350846	641888	118503	113037	373626	545905	563824	685659	593558	492594
O08638	Myh11	1	281.341	174	1.32374e+07	1.31116e+07	2.55522e+06	2.13981e+06	556913	337211	7.69414e+06	6.29519e+06	3.84049e+07	3.70976e+07	1.99406e+07	2.0468e+07
Q9QXZ0	Macf1	1	155.775	143	867698	605903	568053	545389	330752	86874	600954	478483	475638	999999	591468	363452
Q9QXS1	Plec	1	285.014	136	896700	1.35799e+06	788346	1.28017e+06	175469	834597	800540	1.18984e+06	1.90459e+06	1.99525e+06	1.31279e+06	1.09492e+06
A2ARZ3	Fsip2	1	179.268	130	916877	484506	247078	379730	132252	155230	582433	438107	746956	606819	410159	443289
P01027	C3	1	254.418	119	781040	1.48426e+06	1.46183e+06	1.9178e+06	274205	548318	613863	633813	1.20987e+06	2.15688e+06	929516	618410
Q8VDD5	Myh9	1	337.293	116	3.00982e+06	5.33097e+06	1.55859e+06	1.13526e+06	280994	267489	1.8403e+06	1.43353e+06	6.69284e+06	6.11971e+06	4.43263e+06	4.55201e+06
P16546	Sptan1	1	215.688	111	1.49085e+06	1.01418e+06	919626	780297	176441	716705	975192	563257	1.27482e+06	1.45718e+06	1.02145e+06	1.04903e+06
Q6ZWQ0	Syne2	1	4.67026	111	714779	604005	582794	523077	108787	160254	1.00301e+06	1.11776e+06	909774	792429	691258	1.00976e+06
Q9JHU4	Dync1h1	1	261.335	110	518312	602453	285617	349435	61615.3	84499.1	349933	455553	827297	674744	670652	436736
Q62261	Sptbn1	1	249.815	107	1.09275e+06	1.56958e+06	921911	580927	180440	766663	1.16369e+06	779676	2.33904e+06	2.3661e+06	1.63254e+06	2.00296e+06
Q91ZU6	Dst	1	54.6817	101	691286	450700	448745	330859	98239.9	58690.1	377129	557611	1.22035e+06	1.37887e+06	489601	957767
E9Q784	Zc3h13	1	4.54018	98	1.18387e+06	688230	729722	592005	252362	174676	593439	307559	1.12354e+06	958119	639633	590749
Q8C196	Cps1	1	210.027	98	3.64528e+06	3.38477e+06	2.3595e+06	3.78835e+06	518131	459808	3.09441e+06	2.86748e+06	8.98822e+06	5.5093e+06	4.9841e+06	4.92473e+06
Q8BTM8	Flna	1	215.122	95	2.48819e+06	2.18471e+06	1.22574e+06	1.33884e+06	478500	569897	1.9237e+06	1.86173e+06	1.08417e+07	1.05404e+07	5.28198e+06	6.09052e+06
P11276	Fn1	1	186.774	89	576424	640450	1.2901e+06	1.44627e+06	547255	475147	955541	477317	2.05048e+06	1.37332e+06	1.11945e+06	905588
E9Q414	Apob	1	146.712	88	989187	711985	1.54838e+06	2.10392e+06	125755	417170	514892	218733	569399	713697	641980	609147
Q69Z23	Dnah17	1	92.066	87	718567	903408	384319	479122	117105	98514.7	919114	666942	718641	566032	339930	482312
Q91ZX7	Lrp1	1	105.756	87	545689	377690	268705	304137	392764	191866	581454	429137	776114	351080	487784	435182
Q9QYX7	Pclo	1	63.7937	85	847381	814868	402671	521124	161829	134047	1.26522e+06	1.19583e+06	777582	703221	512087	645968
Q68FD5	Cltc	1	159.672	84	1.92196e+06	2.03669e+06	1.07196e+06	2.62671e+06	457949	374653	1.07551e+06	1.53925e+06	2.73114e+06	3.0921e+06	2.94129e+06	1.77052e+06
E9PZQ0	Ryr1	1	91.4775	82	1.27801e+06	1.15775e+06	632288	308502	86001	94505	352188	473157	616782	493293	1.16508e+06	1.06962e+06
E9Q557	Dsp	1	6.91549	82	536249	597981	751730	543746	78170.2	130213	969643	588702	810382	913679	581198	645113
Q61838	Pzp	1	175.249	80	1.31792e+06	1.44027e+06	3.35101e+06	4.55842e+06	418040	499020	1.3952e+06	1.27183e+06	5.90835e+06	6.49791e+06	5.56289e+06	4.99593e+06
A2AAJ9	Obscn	1	54.8502	78	255863	405114	184587	405569	35278.1	34222	329278	333466	402286	332020	620751	634008
Q61554	Fbn1	1	91.4377	78	832966	720879	269301	305491	200835	134725	902364	937765	986484	1.17575e+06	784920	389748
O88737	Bsn	1	86.8132	76	992055	804561	796355	297910	126665	159168	242780	239754	206995	1.12547e+06	344018	395703
A2ARV4	Lrp2	1	128.371	75	1.47605e+06	1.4105e+06	555003	431879	50036.5	73722.4	389450	1.94587e+06	742749	700659	173151	1.82068e+06
P0C6F1	Dnah2	1	36.5891	75	206190	267512	277164	323853	114941	110716	724106	246205	618266	456784	321958	200105
P08113	Hsp90b1	1	145.714	74	9.5294e+06	1.13512e+07	1.61313e+06	1.75173e+06	523658	538978	1.07399e+07	1.14766e+07	1.56336e+07	1.9826e+07	1.45104e+07	1.53513e+07
P23116	Eif3a	1	68.5789	74	1.69606e+06	1.33297e+06	644301	438738	261753	183220	1.7859e+06	628964	586277	539607	460915	277909
Q6PDQ2	Chd4	1	18.2977	74	758246	663990	391632	315586	948395	618894	853949	1.27965e+06	1.96229e+06	6.39174e+06	481155	1.97953e+06
Q8VHE6	Dnah5	1	18.6527	73	921333	929051	464607	479463	88832.4	88734.2	1.02454e+06	977952	1.09019e+06	856682	788776	498359
Q05793	Hspg2	1	98.1253	71	801000	430178	438937	596136	188004	204786	238658	1.01428e+06	1.18673e+06	987305	563507	450674
Q64727	Vcl	1	92.3673	71	6.22761e+06	6.33198e+06	2.07833e+06	1.42798e+06	457851	412269	4.51123e+06	3.17722e+06	7.00312e+06	8.01247e+06	4.18908e+06	4.31574e+06
P26039	Tln1	1	152.055	70	897083	1.3292e+06	588667	706642	288790	168128	383635	723111	1.40986e+06	1.65057e+06	1.46759e+06	1.43345e+06
Q8BW94	Dnah3	1	4.64725	70	615497	413631	520128	538047	115797	171512	367534	254715	559760	616170	602321	380317
Q9QYR6	Map1a	1	104.786	70	1.31458e+06	816692	506054	402731	79797.7	76529.9	345380	227813	1.22579e+06	1.15807e+06	972487	950063
Q7TPH6	Mycbp2	1	9.08904	69	243060	248644	80626.1	326586	51847.3	42585.7	276494	256217	447440	412358	237783	293913
Q80W93	Hydin	1	18.3931	69	348037	393367	196018	166073	55540.7	46764	374956	943241	1.11939e+06	506003	925065	478498
Q91XQ0	Dnah8	1	92.6154	69	1.45878e+06	329335	466274	364839	63327.9	103545	907827	1.00327e+06	647029	255660	568007	167142
P54754	Ephb3	7	4.5987	67	1.7668e+06	2.68535e+06	1.88308e+06	1.31692e+06	466320	842984	1.50289e+06	1.73163e+06	1.01627e+07	1.01262e+07	5.02281e+07	1.10049e+07
A2AN08	Ubr4	1	64.1183	66	1.58807e+06	2.13609e+06	373132	400521	66474.3	60107.2	162440	976160	3.17647e+06	1.2854e+06	2.226e+06	617995
P06909	Cfh	1	169.585	66	1.77855e+06	2.81745e+06	774180	1.14842e+07	437366	392106	705950	1.20227e+06	1.98358e+06	463626	650915	1.11839e+06
P14873	Map1b	1	118.616	66	1.85881e+06	1.67749e+06	809661	897234	192655	240432	2.39431e+06	1.13886e+06	377939	1.06922e+06	548188	682189
P83510	Tnik	3	9.36818	66	1.62081e+06	1.75274e+06	816094	1.05677e+06	430329	355433	2.35369e+06	1.35121e+06	1.82203e+06	1.45913e+06	1.19482e+06	1.04917e+06
Q9JKF1	Iqgap1	1	72.6699	66	2.96163e+06	2.99575e+06	1.26463e+06	1.90888e+06	196506	353558	2.51688e+06	2.06487e+06	4.56291e+06	6.15182e+06	2.61694e+06	3.44218e+06
Q64331	Myo6	1	22.9251	65	1.60588e+06	1.23112e+06	665770	797003	213450	170340	566568	695060	2.21186e+06	1.26004e+06	915590	647332
Q70FJ1	Akap9	1	4.57355	65	1.075e+06	332244	355851	399066	37789.7	65210.3	340913	392281	1.4395e+06	1.32113e+06	603371	912615
B7ZNG0	Kif7	3	4.57119	64	2.42759e+06	9.73597e+06	1.02936e+06	522441	596808	649755	1.35262e+06	525235	1.15173e+06	1.19856e+06	1.77098e+06	1.31917e+06
Q8CC88	Vwa8	1	183.714	64	6.26949e+06	2.57692e+06	1.25331e+06	2.1098e+06	309959	241858	1.25347e+06	6.19691e+06	1.49001e+06	3.25416e+06	3.20877e+06	3.26168e+06
Q99MY8	Ash1l	1	4.59289	64	232781	356642	394836	458226	127394	133817	456716	1.72901e+06	587378	537114	752279	799364
P07724	Alb	1	156.622	63	4.22617e+06	1.24675e+06	1.49101e+06	1.8198e+06	403732	573046	4.91977e+06	5.87566e+06	9.00986e+06	1.02657e+07	6.29574e+06	8.53351e+06
D3YXK2	Safb	2	13.7412	62	1.31894e+06	911026	1.14949e+06	1.26944e+06	198318	476338	2.11088e+06	2.32409e+06	5.30764e+06	3.63555e+06	1.25481e+06	1.29045e+06
E9Q8T7	Dnah1	1	23.0505	62	838177	294405	287185	352712	98757.5	54067.1	336912	494370	371907	1.26752e+06	134687	1.23355e+06
E9Q401	Ryr2	1	4.67721	61	304070	458471	447567	437432	42368.3	50219.9	134436	320520	545670	373139	258247	337159
P11531	Dmd	1	4.57434	61	662243	478262	444968	507463	171323	126649	283816	266673	441094	278842	388450	288248
Q8CJ27	Aspm	1	4.59124	61	660138	416811	368550	265733	30601.1	152697	298699	290120	607020	570634	508615	637655
Q61879	Myh10	1	133.327	60	282873	297444	682476	546066	230481	121786	1.04378e+06	855633	707232	323153	410790	197933
Q6RT24	Cenpe	1	36.7129	60	461456	1.41943e+06	385417	323127	60463.5	99980.4	538541	495222	4.61419e+06	3.30766e+06	386253	586816
Q6URW6	Myh14	1	106.012	60	1.15471e+06	786379	824423	711891	113473	128198	655934	615661	1.36264e+06	1.47719e+06	1.06066e+06	644512
Q8R0W0	Eppk1	1	18.2736	60	1.16935e+06	763532	419032	385224	52038.3	123763	866187	550573	273358	316863	212079	62859.4
A2AGL3	Ryr3	1	9.11089	59	249002	1.62812e+06	326600	330214	71692.1	89543.8	562702	322420	611072	627054	265590	308879
B2RY56	Rbm25	1	22.6942	59	365074	1.35379e+06	817844	1.16173e+06	437218	367254	591384	384038	654889	469668	316030	410190
P48725	Pcnt	1	4.62896	59	305872	368749	162004	471628	175551	147143	335534	281119	816940	578050	1.90834e+06	182291
Q45VK7	Dync2h1	1	41.3871	59	732734	570212	261158	832747	138272	57315.3	332978	591901	851946	332493	373216	290605
Q91VW5	Golga4	1	4.5987	59	721415	583960	349353	332290	115906	133920	371915	532880	741161	1.3237e+06	781583	607202
P20918	Plg	1	170.072	58	1.04047e+06	683891	1.31318e+06	1.34474e+06	581333	463245	685704	734711	748681	543276	590130	497949
P49025	Cit	1	27.5219	58	877076	592779	391679	581234	96122.7	35101.1	843107	885116	1.33076e+06	1.92982e+06	947426	892003
Q3TLH4	Prrc2c	1	18.2432	58	883814	510234	468299	707513	383675	454922	1.57453e+06	1.21424e+06	1.42291e+06	1.73248e+06	776179	798635
Q69ZH9	Arhgap23	2	4.69249	58	1.61435e+06	955627	447877	812081	277952	371991	654153	568550	1.58226e+06	1.25543e+06	401686	429279
Q6PB66	Lrpprc	1	132.816	58	1.13506e+06	1.40761e+06	571121	730450	123261	276144	1.23391e+06	924577	2.59822e+06	2.22924e+06	486731	1.54007e+06
P19096	Fasn	1	155.866	57	728483	549623	640569	471556	155305	162277	691420	704194	233156	723844	428209	467075
Q0KL02	Trio	1	18.3418	57	469241	384115	518528	555477	2.34883e+06	93453.7	388807	532574	977089	576386	292607	540232
Q6KCD5	Nipbl	1	4.50852	57	280572	461351	376950	262437	182466	103763	445869	844363	894372	541142	429990	590387
Q80X90	Flnb	1	123.589	57	1.07245e+06	676563	612416	773475	163203	158223	582978	552042	1.04129e+06	1.87332e+06	755011	710530
Q8C9B9	Dido1	1	4.57276	57	898778	344360	619039	511393	2.27306e+06	1.9999e+06	337516	311879	741866	865721	409922	495760
P21614	Gc	1	127.934	56	5.19811e+06	3.79358e+06	2.46916e+06	2.66879e+06	1.54228e+06	2.66459e+06	717125	1.1064e+06	1.9713e+06	1.69286e+06	939973	1.18738e+06
P28665	Mug1	1	210.081	56	1.30336e+06	850067	1.51112e+06	2.90455e+06	211899	522344	961331	861502	462678	1.41454e+06	726523	621160
Q61687	Atrx	1	4.52937	56	487638	307900	1.35584e+06	579529	94622.2	130378	647671	497748	202601	306742	346633	318253
Q99KI0	Aco2	1	128.793	56	5.75309e+06	3.96463e+06	1.96751e+06	3.21288e+06	646395	520757	3.22684e+06	5.04391e+06	8.97756e+06	9.2438e+06	9.82811e+06	9.44205e+06
P01029	C4b	1	151.089	55	1.83246e+06	2.29241e+06	832038	570561	231591	272119	1.15822e+06	585302	2.09021e+06	634846	1.13122e+06	1.04067e+06
Q9JMH9	Myo18a	1	45.8013	55	459763	404044	245903	503154	139691	101843	266200	681620	698997	600465	208458	318678
Q5H8C4	Vps13a	1	23.0226	54	615807	1.13696e+06	493712	474639	53366.3	39884.1	249183	375536	539317	4.07113e+06	1.96268e+06	445774
Q6P4T2	Snrnp200	1	68.7111	54	1.33408e+06	966985	1.01278e+06	915438	95024.5	87254.8	1.86027e+06	1.80452e+06	2.77838e+06	2.03782e+06	1.44198e+06	1.41042e+06
Q9JLN9	Mtor	1	31.8724	54	730296	279211	643834	159683	127549	128877	270110	427728	483983	546987	566612	340678
F6ZDS4	Tpr	1	45.7106	53	803725	559471	375183	514827	75077.1	65574.7	403359	377886	2.2538e+06	1.06377e+06	547121	372240
Q99104	Myo5a	1	68.9087	53	511114	840714	750647	867320	80476.1	119808	617630	854272	923810	1.0451e+06	9.1624e+06	771881
P13864	Dnmt1	1	77.7595	52	430932	980516	625842	404395	157835	110946	264262	350660	607847	714380	507698	425553
Q01853	Vcp	1	102.766	52	2.4433e+06	2.65669e+06	1.39751e+06	1.03619e+06	335802	337091	4.26948e+06	1.98538e+06	7.85042e+06	6.9956e+06	4.27885e+06	5.6298e+06
Q921I1	Tf	1	156.527	52	2.73741e+06	4.13182e+06	5.807e+06	2.2314e+06	270963	1.17775e+06	7.27851e+06	9.55475e+06	2.58263e+07	2.73375e+07	1.68315e+07	1.76785e+07
P97868	Rbbp6	1	4.55579	51	338737	1.01724e+06	510350	422353	79548.2	62350.5	437156	830440	1.10731e+06	1.4348e+06	707828	781990
Q8VHX6	Flnc	1	82.3752	51	618142	434865	310484	401055	78245.4	437000	217283	297516	463585	546640	433822	378646
P20029	Hspa5	1	93.7049	50	9.62144e+06	9.04659e+06	2.32754e+06	2.16878e+06	378281	1029994	1.30931e+07	1.00702e+07	2.39344e+07	2.16194e+07	1.68676e+07	1.70343e+07
P20357	Map2	1	110.471	50	718700	744332	458186	275568	123048	211926	206271	657010	754991	9.05741e+06	6.64462e+06	297859
Q01815	Cacna1c	3	4.62896	50	1.31827e+06	2.40556e+06	422510	1.48268e+06	259217	319462	1.53936e+06	1.45538e+06	1.90954e+06	2.11853e+06	2.32074e+06	411753
Q61147	Cp	1	138.103	50	1.54194e+06	2.34808e+06	1.65588e+06	1.31521e+06	318257	202366	655343	532541	2.32059e+06	1.97386e+06	1.39408e+06	2.31771e+06
Q8BTI8	Srrm2	1	41.1908	50	349057	203713	460768	186093	64679.9	49208.9	310332	349876	364106	430201	276353	459535
Q8VIJ6	Sfpq	1	40.4722	50	1.71555e+06	2.9695e+06	3.8098e+06	1.32234e+06	576215	827271	3.98844e+06	4.10618e+06	3.41285e+06	2.41075e+06	2.40098e+06	2.16078e+06
Q9Z277	Baz1b	1	4.51882	50	615334	981549	585849	638396	79073.3	202471	274475	1.1627e+06	1.07294e+06	903944	1.26003e+06	1.59974e+06
P08032	Spta1	1	42.1914	49	914098	872371	405550	324168	62693.6	71017.3	6.36399e+06	1.98927e+06	1.34686e+06	1.9402e+06	474561	3.09354e+06
Q3UQ44	Iqgap2	1	59.7658	49	3.5449e+06	3.15621e+06	552303	961306	264402	213422	1.12477e+06	738596	1.45083e+06	1.64119e+06	1.23438e+06	1.17486e+06
Q7TMY8	Huwe1	1	77.7338	49	384411	342518	263670	385290	23551.5	30276.5	652796	471970	476076	394748	225372	208994
Q80YX1	Tnc	1	45.6637	49	800543	921481	441651	2.2549e+06	690255	438600	3.21034e+06	3.20441e+06	1.24491e+06	1.17834e+06	291413	948930
Q8BL66	Eea1	1	73.2257	49	913368	1.45396e+06	1.14968e+06	404814	129889	68022.7	469175	484735	843607	910709	528710	567426
Q8K0E8	Fgb	1	136.715	49	2.1387e+06	3.52454e+06	1.48988e+06	2.63207e+06	1.03152e+06	483796	478555	632310	1.50742e+06	2.45327e+06	437381	676394
Q99PL5	Rrbp1	1	99.4529	49	248768	385974	518803	546226	87104.7	150166	2.05339e+06	2.04588e+06	1.05129e+06	3.41649e+06	1.01232e+06	745837
E9PVA8	Gcn1	1	82.0132	48	395425	301970	502841	573837	151110	114580	296718	145952	434130	527677	358933	420813
P15508	Sptb	1	55.1903	48	1.59328e+06	890330	1.26603e+06	393580	96204	194729	316635	242298	212518	311969	235496	487341
P58252	Eef2	1	105.184	48	3.62021e+06	3.39759e+06	2.4166e+06	1.82508e+06	315673	220095	4.95532e+06	4.7366e+06	8.01683e+06	7.9931e+06	4.55921e+06	6.50057e+06
Q9DBR7	Ppp1r12a	1	13.74	48	1.34866e+06	1.48493e+06	863294	721985	215957	329338	1.09195e+06	1.67807e+06	1.61781e+06	2.09801e+06	1.19295e+06	1.76777e+06
Q9ESD7	Dysf	1	50.3961	48	609100	599237	162263	551727	171385	64529.7	685950	718584	998177	2.04991e+06	1.63205e+06	2.05617e+06
E9Q7G0	Numa1	1	50.2647	47	812725	851466	882561	455184	133685	211745	794233	2.42456e+06	876996	1.03219e+06	651580	436065
O88532	Zfr	1	40.9855	47	1.39114e+06	3.90194e+06	679448	404518	503337	429070	874458	1.54917e+06	3.66734e+06	585331	379774	499559
P70398	Usp9x	1	78.5192	47	419461	771551	1.3457e+06	207352	84866.5	56839.9	261463	715499	176361	761923	191563	405201
Q61290	Cacna1e	1	9.17672	47	506993	476002	224907	299751	76533.5	107238	448922	539908	1.0874e+06	732257	368776	601842
Q8C8R3	Ank2	1	64.1237	47	116716	229223	218165	271551	128568	108678	168211	330125	375220	619465	156462	185340
Q9ERU9	Ranbp2	1	41.3107	47	659645	483890	699122	221692	35076.6	171820	685132	592565	332343	571955	283727	161351
A2AGT5	Ckap5	1	32.1114	46	353660	361698	172121	219637	28449.7	33238.6	562042	612404	2.24593e+06	2.12508e+06	1.69237e+06	187623
P63038	Hspd1	1	139.218	46	1.45992e+07	1.46288e+07	2.30635e+06	2.87034e+06	585833	601737	4.95848e+06	5.13181e+06	2.3761e+07	1.56178e+07	9.42368e+06	8.30357e+06
Q60597	Ogdh	1	99.1859	46	2.8266e+06	2.19664e+06	806154	1.13054e+06	371344	283595	572561	3.05532e+06	1.61883e+06	1.13547e+06	1.43349e+06	593911
Q6PDI5	Ecpas	1	50.2886	46	1.01013e+06	891144	1.15066e+06	386500	137227	231189	184941	487164	1.19299e+06	251757	312932	697116
Q6PDN3	Mylk	1	23.8945	46	1.97818e+06	1.36089e+06	484290	471850	333398	384739	1.04716e+06	1.33154e+06	3.29892e+06	4.45548e+06	1.87188e+06	2.31164e+06
Q9QZQ1	Afdn	1	13.6444	46	319134	494203	500131	1.11621e+06	156259	82149.8	277634	365703	302651	666424	378604	345846
E9PV24	Fga	1	87.8425	45	2.50368e+06	2.7988e+06	1.55103e+06	1.13374e+06	503540	675196	2.29479e+06	1.81696e+06	3.13744e+06	7.39987e+06	3.43761e+06	3.02712e+06
O08550	Kmt2b	1	4.57592	45	785210	551545	190422	175701	68002	68195.7	709559	282433	470218	486675	250729	255054
O88783	F5	1	45.8467	45	1.3548e+06	1.26161e+06	513400	741907	77057.2	192584	1.00885e+06	1.06593e+06	1.47376e+06	757442	557837	704709
P14211	Calr	1	98.9811	45	2.79188e+06	4.30609e+06	2.06085e+06	6.93592e+06	914247	552903	2.17483e+07	1.62843e+07	5.61398e+07	4.90558e+07	2.62964e+07	3.55021e+07
Q61001	Lama5	1	41.1045	45	264215	638195	277166	125029	207324	89384.3	754063	169615	44060.9	223113	139570	82228.9
Q62383	Supt6h	1	18.2133	45	891232	484374	673963	570581	125049	210909	436811	282191	398503	502858	382049	426368
Q6P1G2	Kdm2b	1	9.15767	45	611754	435868	793791	633339	137419	182609	253839	527910	1.41143e+06	951770	357334	850468
Q6P5E4	Uggt1	1	64.452	45	1.22976e+06	627806	275972	745052	107383	61314.2	439866	452602	1.37294e+06	1.28809e+06	989374	1.19316e+06
Q9JLC8	Sacs	1	4.52582	45	432701	714445	164826	246988	43437.9	95746	276560	265512	334702	329652	299441	354055
O08601	Mttp	1	59.9162	44	4.784e+06	5.041e+06	1.38851e+06	1.15397e+06	579741	267807	3.50036e+06	3.7857e+06	9.48758e+06	9.67239e+06	1.05581e+07	1.09318e+07
P11881	Itpr1	1	52.8211	44	1.17979e+06	912250	446627	493194	77991.8	52405.3	1.23007e+06	1.40285e+06	814046	1.24385e+06	1.63526e+06	1.43773e+06
P70335	Rock1	1	4.49123	44	1.25067e+06	815122	1.02285e+06	534054	260612	315767	552637	410813	1.09327e+06	762020	701159	738981
Q03265	Atp5f1a	1	99.6518	44	1.22974e+07	1.3948e+07	2.4562e+06	2.95026e+06	449078	307687	1.36172e+07	1.35079e+07	4.23442e+07	4.82818e+07	3.69188e+07	3.81499e+07
Q8BIK4	Dock9	1	4.51605	44	710348	267119	507178	379350	162440	154545	980590	318297	469666	182747	480886	347105
O55528	L	6	2.71721	43	306525	492696	446561	216604	183571	122677	342142	410550	1.96141e+06	1.93341e+06	2.01811e+06	2.81445e+06
P06684	C5	1	68.9278	43	1.04347e+06	1.47317e+06	521861	1.1812e+06	195794	175264	402354	383972	2.47405e+06	1.21401e+06	807558	1.59334e+06
P09103	P4hb	1	101.101	43	1.5522e+07	1.5708e+07	1.92821e+06	2.74039e+06	453516	921031	2.39872e+07	2.43292e+07	5.80065e+07	5.47256e+07	3.64908e+07	3.87053e+07
Q99PV0	Prpf8	1	54.823	43	638694	1.29983e+06	308693	1.24965e+06	100104	80855.1	765059	672768	1.25724e+06	811133	849108	367274
Q9CW03	Smc3	1	22.7955	43	346732	319333	947975	521973	218374	264514	754118	734827	370519	592827	897843	674737
A2ARP1	Ppip5k1	2	9.08929	42	1.04485e+06	1.02027e+06	817142	1.21257e+06	200698	189983	739005	2.18251e+06	1.29965e+06	1.62047e+06	853996	563021
E9Q7R9	Cfap43	1	4.54238	42	523784	886142	787744	396387	118869	117994	800907	1.5598e+06	3.50373e+06	609730	562531	448811
P48678	Lmna	1	61.113	42	1.62099e+06	1.57894e+06	1.20524e+06	1.12612e+06	166974	192882	1.32025e+06	2.09942e+06	7.01232e+06	5.0951e+06	2.38365e+06	2.74602e+06
P70336	Rock2	1	18.1202	42	743111	1.06798e+06	638954	683899	160151	257262	1.39471e+06	649571	3.56368e+06	1.11223e+06	509697	560784
Q04750	Top1	1	37.1451	42	841417	1.65973e+06	385791	808475	28047.8	272560	1.51496e+06	430908	884493	1.69063e+06	941928	952909
Q5S003	Spag17	1	4.55503	42	976873	728464	352374	520177	51559.3	55487.2	711614	590010	337478	463931	352377	202268
Q8BPN8	Dmxl2	1	32.1256	42	677655	883598	1.97186e+06	2.14659e+06	258357	211844	815244	1.06748e+06	676597	888956	310793	679354
Q8BX70	Vps13c	1	27.3531	42	279498	271928	172703	135457	75912.8	66939.8	174913	329351	330939	253307	427276	601268
Q8CGC7	Eprs1	1	76.0662	42	763925	741752	473445	417553	169198	107127	905707	743049	1.03676e+06	1.21942e+06	1.89602e+06	1.30828e+06
Q8CIZ8	Vwf	1	68.8556	42	392999	654300	218125	144017	145509	60992.5	407617	140456	468106	430455	343531	356608
Q91X72	Hpx	1	77.4794	42	3.61903e+07	3.33001e+06	2.83095e+06	2.8604e+06	370240	737283	5.04018e+07	7.99499e+06	3.1134e+07	2.36116e+07	1.58026e+07	9.11877e+06
Q9CU62	Smc1a	1	18.4053	42	581171	507435	632183	535873	73939.5	86614.9	425672	264119	675921	632496	618710	308169
E9Q6J5	Bod1l	1	4.64445	41	836644	815774	424072	312430	119489	114228	242496	601532	1.07579e+06	476029	481602	499027
P03332	gag	15	6.98766	41	1.94723e+06	2.40279e+06	863697	1.21873e+06	370260	480880	1.46897e+06	1.45656e+06	3.69598e+06	4.30252e+06	1.97793e+06	733356
P13020	Gsn	1	73.2669	41	1.22481e+06	1.75467e+06	1.9048e+06	2.11332e+06	475792	259665	634816	597542	3.71785e+06	3.43331e+06	4.16666e+06	1.07767e+06
P56480	Atp5f1b	1	67.7886	41	8.43368e+06	5.56382e+06	2.97314e+06	1.89988e+06	414219	360726	8.62326e+06	3.40034e+06	2.4358e+07	2.31834e+07	2.08334e+07	1.70453e+07
Q69ZN7	Myof	1	64.0808	41	644871	858036	389319	443092	59196.6	49955	2.6583e+06	654485	713989	1.08381e+06	585340	416254
Q6VNB8	Wdfy3	1	9.07122	41	449116	367290	105001	237122	43048.4	100278	1.13943e+06	356593	1.25801e+06	432736	547536	428520
Q9JLB4	Cubn	1	96.4185	41	318285	241089	323912	169402	89232.8	41990.9	376040	342372	242881	2.12266e+06	289317	262052
P14824	Anxa6	1	66.0967	40	1.91155e+06	1.56889e+06	1.7505e+06	1.46775e+06	446850	333905	1.44052e+06	1.48726e+06	5.11646e+06	6.3336e+06	3.22943e+06	3.96973e+06
P57780	Actn4	1	70.6326	40	5.00438e+06	4.1906e+06	689931	4.98325e+06	380266	503041	3.99723e+06	5.81632e+06	7.00374e+06	8.83939e+06	4.58258e+06	5.16418e+06
Q61595	Ktn1	1	50.2183	40	565094	636961	307235	378041	51625.8	166147	905741	325554	997891	1.47956e+06	463423	667904
Q64521	Gpd2	1	82.7302	40	1.43889e+06	2.01295e+06	1.12194e+06	2.21658e+06	270021	204744	1.42389e+06	3.02134e+06	2.5709e+06	2.9802e+06	2.23684e+06	4.8575e+06
Q7TPR4	Actn1	1	85.2195	40	2.21637e+06	2.53555e+06	1.19783e+06	1.34241e+06	304113	250695	1.93277e+06	842770	6.06288e+06	5.56276e+06	3.25665e+06	3.72911e+06
Q8VDJ3	Hdlbp	1	59.7805	40	875913	747908	634450	505938	93326.4	109517	670511	721130	1.79275e+06	2.48332e+06	970948	1.5424e+06
Q924A2	Cic	1	4.51193	40	579580	1.44157e+06	1.12261e+06	1.8973e+06	2.45787e+06	297808	1.07189e+06	3.85182e+06	908718	609721	299811	873692
Q9WTQ5	Akap12	1	45.7729	40	2.3927e+06	403511	584080	532777	43053.6	116595	454361	445276	3.96197e+06	3.86689e+06	799036	857650
A2AQ25	Skt	1	4.5038	39	446689	433918	319224	318545	327905	365306	213763	735666	1.23709e+06	1.0696e+06	604870	1.95784e+06
P52480	Pkm	1	86.7985	39	2.12877e+06	2.8582e+06	1.93e+06	2.65949e+06	438479	1.87555e+06	6.56208e+06	6.36283e+06	1.65943e+07	1.98698e+07	1.29275e+07	1.39523e+07
Q3V0Q1	Dnah12	1	18.4365	39	489022	1.15942e+06	509919	323455	309713	98532.8	128782	142415	188157	313916	169419	122954
Q4U2R1	Herc2	1	9.15239	39	271035	495635	695259	349188	40261.5	117160	194905	152645	94115.1	95226.9	213417	294399
Q61245	Col11a1	1	9.12308	39	1.24384e+06	916242	901548	379492	141517	92430.5	275003	842727	760206	1.43861e+06	701992	563869
Q61555	Fbn2	1	13.8543	39	550511	802710	218014	237685	111035	112274	693390	505902	1.20403e+06	804487	145074	465518
Q6P5D8	Smchd1	1	50.2759	39	639108	861206	390263	1.04149e+06	104903	189063	263885	239402	478374	761502	1.13161e+06	403513
Q91V92	Acly	1	73.4803	39	847131	1.19229e+06	548532	658869	179895	142527	1.07435e+06	1.01625e+06	1.10455e+06	1.93843e+06	809070	865778
Q9QX47	Son	1	4.51536	39	1.98459e+06	2.282e+06	241385	240113	96588.9	50218.4	144360	187897	110720	69732.8	181329	520516
P06728	Apoa4	1	69.1222	38	1.11422e+07	1.05095e+07	2.89552e+06	5.50901e+06	716809	1.633e+06	2.34879e+06	7.80155e+06	2.21431e+07	1.89804e+07	2.08738e+07	1.73349e+07
P70388	Rad50	1	4.58797	38	467186	1.05299e+06	548337	860231	87217.4	29645	468729	385978	2.92974e+06	1.15487e+06	1.28198e+06	821561
Q6ZQ08	Cnot1	1	18.4808	38	234454	898329	636872	1.07222e+06	88213	123758	424472	509154	222616	411330	40643.4	107609
Q8BSQ9	Pbrm1	1	4.57434	38	220134	327794	921881	1.79068e+06	126270	89618.1	85198.8	108004	397752	482894	247524	274123
Q9EQK5	Mvp	1	72.104	38	855134	1.22658e+06	1.67143e+06	1.34887e+06	140622	154835	2.85973e+06	3.18076e+06	6.47571e+06	5.58374e+06	4.27051e+06	3.33608e+06
Q9JIX8	Acin1	1	13.9106	38	786698	248484	420124	243688	46882.1	120724	3.13262e+06	2.56315e+06	537659	3.56168e+06	772524	1.54776e+06
Q9Z329	Itpr2	1	6.73473	38	626250	380288	285726	172765	46432.8	87235.2	230435	180442	576645	643788	46942.3	447629
O88738	Birc6	1	13.7329	37	633172	437459	293931	302131	34944.7	53688.5	93879.8	126024	1.12313e+06	356543	195843	188931
P11499	Hsp90ab1	1	112.995	37	2.27437e+06	2.34841e+06	1.12105e+06	437223	279922	146106	5.29847e+06	3.85743e+06	8.04382e+06	8.32758e+06	4.89152e+06	7.31743e+06
P25976	Ubtf	1	9.12542	37	2.32242e+06	1.95729e+06	377594	436352	207681	90125.8	2.45157e+06	2.20341e+06	1.83537e+06	3.03148e+06	2.20661e+06	3.71538e+06
P38647	Hspa9	1	105.379	37	1009298	609424	485449	1.78503e+06	113093	308172	504582	769980	1.75082e+06	1.28285e+06	3.36583e+06	618150
P58281	Opa1	1	68.6499	37	469670	654342	524132	505302	82677	157076	222747	438174	1.05446e+06	903222	434160	535569
Q61789	Lama3	1	4.58231	37	493657	229911	345408	233471	35742.9	170270	230607	581750	1.28688e+06	1.4975e+06	1.62935e+06	487388
Q8BI84	Mia3	1	41.3628	37	432504	280865	229935	240626	62091	149260	565636	895588	2.0533e+06	1.96582e+06	467006	2.25747e+06
Q8CH18	Ccar1	1	16.4946	37	483861	586819	522665	455525	68343.4	100162	355809	407097	461811	564023	321927	284885
Q8K4L3	Svil	1	9.06567	37	456240	216499	208397	383486	52825.1	65254.1	286903	100688	761139	356275	462929	130819
O55131	Septin7	1	54.7382	36	1.11004e+06	1.2067e+06	1.3435e+06	2.02314e+06	181802	306965	1.38729e+06	607822	1.63554e+06	1.24227e+06	536615	876053
P07901	Hsp90aa1	1	122.839	36	1.81899e+06	1.68297e+06	797154	1.20248e+06	176321	294204	1.3734e+06	1.48951e+06	3.77475e+06	2.82955e+06	2.2057e+06	2.53973e+06
P52332	Jak1	1	4.55202	36	2.79629e+06	298557	385733	1.12744e+06	92750.4	105401	378951	453066	860870	760116	852402	277088
Q60675	Lama2	1	4.55127	36	395041	339791	114246	266055	35577.3	72677.9	1.79298e+06	2.06984e+06	138557	769728	613469	559506
Q6A4J8	Usp7	1	31.9343	36	521147	517519	398575	359826	189965	184746	185446	525172	1.0161e+06	1.71813e+06	391131	422535
Q8BKX6	Smg1	1	4.60884	36	153860	168864	187174	208481	26450.6	52880.8	220160	294778	286430	186508	146413	172946
O55103	Prx	1	45.8238	35	474386	854340	367972	269924	49786.9	72752.4	1.48381e+06	1.89733e+06	546563	901791	261157	218487
O88572	Lrp6	2	4.70511	35	626811	491931	2.13643e+06	864998	83427.7	110073	1.10953e+06	1.2451e+06	1.99631e+06	624394	930939	443914
P19221	F2	1	96.0262	35	712317	607437	396391	889185	224186	396972	2.91738e+06	392693	1.39279e+06	1.53136e+06	585423	1.61826e+06
P56399	Usp5	1	56.7785	35	1.36408e+06	702700	1.36347e+06	487373	57963.5	134396	1.0574e+06	603714	1.58655e+06	1.04233e+06	1.69877e+06	1.74589e+06
Q5SWU9	Acaca	1	32.0144	35	439698	273100	428773	583193	50223.6	54384	2.14619e+06	180284	368988	524792	77407.6	243672
Q6A026	Pds5a	1	22.7222	35	731419	740680	216132	546763	158198	123288	414978	427006	1.25867e+06	1.43679e+06	1.02136e+06	222104
Q6PNC0	Dmxl1	1	4.60121	35	349602	355335	95692.3	124890	163522	105427	423786	758880	1.08869e+06	3.50015e+06	132252	89351.4
Q7TSC1	Prrc2a	1	9.17255	35	667249	1.17912e+06	454174	536426	177724	202864	152265	64494.7	292719	320116	232099	203071
Q8BMS1	Hadha	1	92.9823	35	1.11819e+06	2.67218e+06	920440	1.45795e+06	194308	227516	1.10216e+06	1.05604e+06	2532680	1.90417e+06	2.24501e+06	1.41243e+06
Q8CIQ7	Dock3	1	4.60543	35	622184	1.02435e+06	391626	584007	189967	306766	361810	315785	292841	341687	235436	123144
Q8JZQ9	Eif3b	1	27.269	35	1.03418e+06	730122	707425	1.01562e+06	178050	165389	1.10849e+06	5.52492e+06	471823	1.30265e+06	1.04987e+06	727050
Q8R151	Znfx1	1	4.60037	35	445731	512374	470343	191602	69073.7	122622	660844	961494	988398	1.33279e+06	679439	576048
Q8VCM7	Fgg	1	64.04	35	3.46752e+06	2.70335e+06	3.98136e+06	1.4845e+06	291181	386993	1.73432e+06	1.30697e+06	3.61874e+06	4.17823e+06	3.24745e+06	2.91279e+06
Q9D8E6	Rpl4	1	50.6421	35	3.5106e+06	2.84454e+06	967930	985604	284452	458752	538529	374357	927861	777164	3.64817e+06	550242
A2A4P0	Dhx8	1	9.28186	34	1.40505e+06	880940	658863	342640	340485	337098	553811	328113	660088	400821	515334	475132
E9Q394	Akap13	1	9.14724	34	1.91803e+06	2.15511e+06	408099	687298	66705.7	23461.9	485655	648324	383066	433250	359727	1.01232e+06
P02468	Lamc1	1	50.2594	34	691304	1.74693e+06	870080	828151	73836	161803	1.69818e+06	336855	576704	476381	347303	969748
P21271	Myo5b	1	34.0744	34	226650	356905	657639	270822	115389	45973.3	237911	317074	245427	361302	199557	225865
P26443	Glud1	1	81.8224	34	2.50961e+06	1.71171e+06	1.27141e+06	1.11895e+06	289528	932974	3.02262e+06	4.08981e+06	5.23559e+06	9.12492e+06	7.01132e+06	8.00728e+06
P27773	Pdia3	1	68.0148	34	3.66406e+06	4.36056e+06	949229	2.76026e+06	348558	345669	3.36094e+06	4.50736e+06	1.24436e+07	1.30026e+07	6.39156e+06	6.88896e+06
P40142	Tkt	1	83.518	34	1.11082e+07	1.45377e+07	2.54311e+06	3.14019e+06	404668	596152	8.66911e+06	7.36569e+06	1.68413e+07	1.59016e+07	1.54977e+07	1.54201e+07
P97479	Myo7a	1	23.1509	34	238463	474930	616726	349947	187461	113716	1.19354e+06	1.24468e+06	1.12146e+06	938866	699859	218801
Q5NCR9	Nsrp1	1	4.52161	34	367871	388217	354026	305205	113470	96962.7	1.54489e+06	610474	3.18925e+06	1.01978e+06	544311	2.51145e+06
Q62059	Vcan	1	4.55806	34	698964	362711	1.23055e+06	662311	101098	81030	1.14261e+06	571794	4.83497e+06	287137	684955	387783
Q62376	Snrnp70	1	18.2937	34	1.62485e+06	558964	782035	1.06921e+06	278619	145691	368406	501762	814393	704170	759907	810487
Q78PY7	Snd1	1	100.983	34	4.55169e+06	898804	3.31521e+06	1.519e+06	140704	247518	1.36732e+06	1.44588e+06	4.44473e+06	3.52813e+06	1.00676e+06	1.09646e+06
Q8VDN2	Atp1a1	1	102.441	34	5.32473e+06	2.14228e+06	800538	1.68109e+06	145580	139910	3.98353e+06	2.18017e+06	5.36719e+06	5.2953e+06	3.86308e+06	3.03339e+06
Q99MZ6	Myo7b	1	4.5468	34	200852	1.70459e+06	390033	426610	60756.7	107055	785031	138842	843141	1.34964e+06	835919	167422
Q9JKR6	Hyou1	1	95.7327	34	2.78472e+06	848374	1.07698e+06	1.20596e+06	258789	475899	418414	443119	593614	916806	689746	489281
Q9R269	Ppl	1	4.5468	34	442725	934806	205394	592657	52542.1	74074.7	472382	380914	733617	888325	385135	368974
B1AY13	Usp24	1	9.13399	33	343716	731871	460395	318918	57000.3	47258.9	145677	370057	501480	320347	703896	636804
P08249	Mdh2	1	74.4518	33	2.97272e+07	3.07865e+07	3.17903e+06	4.71554e+06	936142	630621	1.01538e+07	1.2898e+07	4.58107e+07	4.65955e+07	4.62324e+07	4.80442e+07
P08553	Nefm	1	31.0564	33	132185	592376	703455	336840	319956	130571	466368	674601	554040	1.43374e+06	325767	387176
P09405	Ncl	1	63.8308	33	567315	956816	710954	488917	153801	168828	8.50858e+06	8.36523e+06	5.45711e+06	5.68126e+06	4.35865e+06	3.71491e+06
P20152	Vim	1	89.5858	33	1.22659e+07	7.06582e+06	3.49643e+06	2.9562e+06	1.03488e+06	908916	4.2079e+06	7.70325e+06	3.95027e+07	3.74319e+07	2.68539e+07	2.96644e+07
P50544	Acadvl	1	64.1939	33	1.52834e+06	2.16872e+06	800594	1.33648e+06	256537	486501	791865	4.99709e+06	3.58506e+06	1.97154e+06	3.02685e+06	2.15776e+06
P61922	Abat	1	50.1292	33	843952	933372	481085	5.95216e+06	492544	582287	680618	937228	1.11268e+06	203537	1.10668e+06	2.2418e+06
P61979	Hnrnpk	1	59.8065	33	4.98536e+06	5.5671e+06	2.17167e+06	1.62682e+06	254119	269292	6.54414e+06	7.97345e+06	2.07781e+07	1.9088e+07	1.38837e+07	1.40449e+07
P63017	Hspa8	1	120.917	33	3.50261e+06	4.05244e+06	1.85003e+06	1.83986e+06	156983	329487	5.97993e+06	2.65067e+06	4.21914e+06	5.6134e+06	3.15089e+06	4.3617e+06
Q01279	Egfr	1	59.3064	33	1.07459e+06	631798	461743	1.15434e+06	88731.8	118577	1.22773e+06	658752	1.86378e+06	686146	1.2981e+06	1.69142e+06
Q05920	Pc	1	91.5248	33	387506	353666	921032	438194	227026	129602	236820	649076	838828	1.2212e+06	281602	889045
Q11011	Npepps	1	39.1397	33	1.38915e+06	2.40494e+06	1.27486e+06	1.25008e+06	221470	237283	920254	2.22968e+06	1.66866e+06	1.7721e+06	1.64502e+06	2.48609e+06
Q3V0K9	Pls1	1	46.6924	33	1.69754e+07	1.64864e+07	1.01663e+06	1.12562e+06	439614	204854	3.5049e+06	5.60905e+06	1.19683e+07	1.27104e+07	9.96507e+06	8.6986e+06
Q52KI8	Srrm1	1	4.54238	33	614119	214330	96118	281120	286151	259478	262943	280943	416625	588722	270163	186203
Q61598	Gdi2	1	82.3156	33	4.09023e+06	4.56418e+06	4.12872e+06	4.27223e+06	1.72357e+06	110945	2.8203e+06	2.54837e+06	7.44968e+06	9.00706e+06	5.11969e+06	8.84683e+06
Q64511	Top2b	1	32.0089	33	510648	214943	352169	256079	101379	142902	158362	148945	268554	321201	70633.7	124862
Q64514	Tpp2	1	68.772	33	719834	572586	828056	459090	45469.3	146608	146127	283776	962773	981808	323511	622598
Q8C9J3	Spef2	1	9.27521	33	359498	183755	393728	374155	180972	150906	656502	665987	1.74546e+06	1.38867e+06	549779	1.91641e+06
Q8CGF7	Tcerg1	1	9.17613	33	1.48392e+06	1.07314e+06	755818	176163	43460.9	221056	2.73031e+06	2.54722e+06	812275	1.71386e+06	802858	876175
Q8K284	Gtf3c1	1	9.06662	33	546955	240075	205485	196166	32262.8	33544.3	425377	223914	648779	589259	351891	278054
Q9D0E1	Hnrnpm	1	67.3088	33	3.71832e+06	3.49949e+06	766989	1.38441e+06	317305	377561	2.49206e+06	6.25168e+06	6.37049e+06	5.19657e+06	3.15951e+06	4.1041e+06
Q9DBM2	Ehhadh	1	73.8817	33	4.53458e+06	2.8368e+06	4.24024e+06	2045200	721761	540563	5.40446e+06	4.80919e+06	3.29415e+06	3.27053e+06	1.25201e+06	1.52696e+06
Q9EPQ8	Tcf20	1	4.56574	33	995815	614855	903732	499833	240983	126602	727567	537498	404425	662194	308231	271356
Q9QWI6	Srcin1	1	27.4223	33	857735	848851	353076	827703	754710	678813	1.56444e+06	455412	1.76364e+06	398761	462995	575510
B1AWN6	Scn2a	1	4.84932	32	1.63627e+06	1.75508e+06	370101	685967	95811.1	77852.4	338552	999361	1.30587e+06	841875	471750	1.71144e+06
B9EJA2	Cttnbp2	1	4.56496	32	581373	312998	189246	553755	233702	45763.7	657570	161979	968692	528784	243138	351693
O88508	Dnmt3a	1	27.5648	32	2.66536e+06	865967	225914	514589	193560	81860	443077	896267	920749	1.4977e+06	1.05587e+06	1.26459e+06
O89020	Afm	1	91.472	32	498748	526446	1.10555e+06	507843	241152	483454	1.27998e+06	717181	872713	881532	642546	1.18707e+06
P02469	Lamb1	1	27.5655	32	900720	252836	244814	153772	105580	50990.2	543848	983010	862645	1.21146e+06	638199	919398
P07356	Anxa2	1	32.2867	32	4.51109e+06	3.64562e+06	1.74517e+06	2.19759e+06	325906	414539	1.90758e+06	1.32995e+06	1.872e+07	1.8241e+07	5.13187e+06	4.50354e+06
P13541	Myh3	1	118.866	32	219404	228653	57750	203739	57582.8	110451	335114	212576	292556	1.15342e+06	228417	245885
P24270	Cat	1	84.4653	32	5.29326e+06	6.96673e+06	1.90304e+06	1.56738e+06	465402	340667	1.9582e+06	1.09567e+06	3.4983e+06	3.76161e+06	7.6111e+06	6.82042e+06
P31001	Des	1	86.6924	32	1.30311e+07	1.17236e+07	4.238e+06	3.97159e+06	1.74744e+06	1.26333e+06	1.99754e+06	3.69094e+06	1.50162e+07	1.57465e+07	9.09398e+06	9.96532e+06
P70670	Naca	1	63.6987	32	645759	707337	683971	953416	106058	44184.6	282937	214744	642041	175952	205681	166878
Q04690	Nf1	1	4.5791	32	375799	397208	650192	665208	87409.7	95828.1	1.77493e+06	1.39237e+06	214478	459720	821920	365607
Q5BLK4	Tut7	1	4.59953	32	266331	418157	340568	311874	88780.2	285770	947773	932800	919643	1.22463e+06	519314	624347
Q60662	Akap4	1	50.436	32	1.71286e+06	1.7581e+06	658957	527763	206773	255960	920835	1.39586e+06	1.65637e+06	1.4096e+06	1.15604e+06	972357
Q61292	Lamb2	1	45.682	32	272858	307530	596579	197473	99215.4	68695.5	396953	246610	313016	261536	315677	247636
Q6NS46	Pdcd11	1	41.4237	32	458828	320002	209103	556635	126037	31192.1	215189	369113	1.71414e+06	339511	798457	364033
Q6Y7W8	Gigyf2	1	3.50837	32	1.00397e+06	295598	414368	208400	123873	156186	902392	566565	1.199e+06	1.29306e+06	462086	357711
Q80ZA4	Pkhd1l1	1	9.15758	32	166611	190175	211675	113924	77474.4	66830	633050	80051.4	269701	227643	160117	269133
Q8BUR4	Dock1	1	4.51605	32	1.08007e+06	497152	505458	336171	37163.7	93229.8	1.17378e+06	1.25969e+06	1.51056e+06	1.45305e+06	1.50368e+06	1.49493e+06
Q8CAQ8	Immt	1	59.8691	32	1.39354e+06	1.32668e+06	465925	328514	36632.4	50943.7	1.75711e+06	574315	2.76599e+06	2.38652e+06	551701	1.34942e+06
Q8CGK3	Lonp1	1	64.0159	32	2.918e+06	924448	434022	572141	96062.3	237955	1.342e+06	1.17072e+06	590367	404922	523815	679050
Q8VDD9	Phip	1	4.5351	32	716853	728942	489470	137343	24561.6	25768.5	628672	444850	2.08043e+06	1.54422e+06	1.54262e+06	995143
Q920B9	Supt16h	1	22.9122	32	856255	557657	166553	513837	105279	135224	971613	574258	354150	383784	308120	741664
Q9EPN1	Nbea	1	4.5351	32	283337	112519	322255	306998	103393	108609	221797	272116	667367	419832	919750	205637
B1AZI6	Thoc2	1	9.13398	31	825852	724775	643266	935098	87990	49487.5	1.08013e+06	639936	404921	1.73812e+06	407645	481678
B2RQC6	Cad	1	22.9326	31	531985	473271	293159	444398	120681	73877.9	78157.9	175103	307820	608000	168155	489548
E9PZJ8	Ascc3	1	4.58961	31	374921	219031	179660	578815	104756	62441.2	110975	247543	339108	410054	263317	396489
P04186	Cfb	1	77.4189	31	1.82046e+06	1.00214e+06	701230	969319	252507	355992	347867	236303	399054	987514	746865	458425
P06151	Ldha	1	80.6428	31	6.40702e+06	7.4401e+06	1.14296e+06	7.35989e+06	589608	353378	2.04853e+06	1.89165e+06	4.14958e+07	4.26259e+07	2.28325e+07	3.1163e+07
P08003	Pdia4	1	64.8813	31	1.33329e+06	1.22582e+06	916115	1.31548e+06	289619	150928	1.29102e+06	3.05435e+06	6.23453e+06	6.95617e+06	4.08847e+06	4.22851e+06
P28271	Aco1	1	34.3908	31	1.30526e+06	1.85377e+06	948860	1.32637e+06	135793	151702	1.70998e+06	1.19823e+06	1.72181e+06	1.9602e+06	2.17739e+06	2.77813e+06
P32261	Serpinc1	1	87.1778	31	5.06543e+06	707764	1.73538e+06	2.41856e+06	505548	172494	489530	490844	1.22772e+06	1.91381e+06	588639	1.3678e+06
P39447	Tjp1	1	18.1892	31	1.71398e+06	721955	1.35632e+06	360294	190129	148111	79965.4	408613	1.11459e+06	1.66938e+06	952978	994855
P50516	Atp6v1a	1	71.3056	31	1.22586e+06	1.58638e+06	2.21738e+06	667925	416244	247089	1.25263e+06	1.7779e+06	4.31029e+06	5.07996e+06	3.41983e+06	5.18298e+06
Q00623	Apoa1	1	94.7782	31	1.8335e+06	1.63719e+06	8.08512e+06	8.66456e+06	888262	1.07585e+06	3.02023e+06	5.42172e+06	3.27108e+06	4.47007e+06	6.88902e+06	5.23283e+06
Q3UYH7	Adrbk2	2	4.59371	31	277205	1.72289e+06	1.37503e+06	1.62394e+06	163895	353395	1.08532e+06	383490	1.00501e+06	711046	459386	600215
Q60841	Reln	1	4.5783	31	700101	487627	271365	211114	80594.5	117032	149740	281490	202384	71727.7	199457	197484
Q60847	Col12a1	1	50.0911	31	222951	234614	295167	291215	130049	38056.2	212164	283290	294970	320195	122106	132562
Q70IV5	Synm	1	6.95656	31	1.12442e+06	969878	273283	598494	108490	129125	671827	410186	1.05688e+06	850711	433631	263756
Q7TPW1	Nexn	1	9.12505	31	835586	353224	445603	366256	179452	194772	327351	671825	559810	841426	380864	381795
Q80WE4	Kif20b	1	9.12026	31	775062	471468	563508	601326	79831.9	168822	647143	1.38344e+06	441801	645768	1.12911e+06	677759
Q8BGD9	Eif4b	1	27.5183	31	838769	827616	490927	502625	945066	964910	434712	635868	1.05864e+06	8.8798e+06	455591	1.33993e+06
Q8BHN3	Ganab	1	44.65	31	1.31251e+06	1.64597e+06	533136	1.14061e+06	197456	328085	785781	1.48434e+06	1.94018e+06	2.29562e+06	1.39081e+06	2.10228e+06
Q8CHG3	Gcc2	1	22.8149	31	366691	429859	139757	301121	93995.4	45431.6	464167	700765	570169	663437	617481	171211
Q91ZW3	Smarca5	1	28.1566	31	477553	223892	420341	277559	198231	143484	181061	242389	773374	342177	341286	501649
Q99KW3	Triobp	1	9.14811	31	306657	447933	308877	288671	241360	166546	973218	389098	319389	415204	940752	138091
Q99NB9	Sf3b1	1	59.7211	31	216163	1.19614e+06	74421.2	313471	88770.8	146672	235519	135713	658620	700951	360364	323825
Q9R0I7	Ylpm1	1	13.5774	31	1.0258e+06	1.37319e+06	89318.6	404344	245630	154399	753702	1.28302e+06	799897	1.09715e+06	499164	1.18014e+06
Q9Z1B3	Plcb1	1	18.2662	31	418212	2.46716e+06	1.01611e+06	951111	142934	203736	166199	133796	356399	236255	277984	326733
Q9Z2I0	Letm1	1	59.4086	31	299566	350102	533831	1.21932e+06	73861.7	154117	1.95958e+06	2.6769e+06	199085	218704	2.08067e+06	59220
A3KGV1	Odf2	1	29.3705	30	818597	1.43988e+06	537451	401123	107667	125205	420686	501518	1.4827e+06	5.67514e+06	7.47764e+06	355989
A6X935	Itih4	1	87.184	30	921004	1.4694e+06	886739	740872	323598	46244.4	1.49738e+06	757463	358032	779702	382562	811483
E9Q3L2	Pi4ka	1	9.11007	30	1.33473e+06	693312	360329	460105	81895	131935	291365	127446	510661	731454	188124	694151
O08677	Kng1	1	88.8713	30	2.09077e+06	1.198e+06	1.83475e+06	2.54284e+06	545660	393491	1.03965e+06	2.53243e+06	4.75633e+06	2.74325e+06	2.1107e+06	2.21563e+06
O55029	Copb2	1	59.9056	30	1.34947e+06	1.53278e+06	330845	649012	62846.3	120803	2.51119e+06	3.93007e+06	4266964	6.56766e+06	2.92033e+06	4.64722e+06
O88569	Hnrnpa2b1	1	48.2445	30	4.43199e+06	3.11642e+06	2.81329e+06	1.59459e+06	487943	204650	9.80239e+06	2.80004e+06	2.93706e+07	2.00758e+07	1.10314e+07	1.76697e+07
P11087	Col1a1	1	46.0387	30	248358	646419	627814	667333	278958	204414	160969	164241	1.27547e+06	1.41189e+06	1.2583e+06	705416
P17182	Eno1	1	65.5514	30	8.95708e+06	8.09041e+06	3.75427e+06	3.96079e+06	621425	255322	1.18652e+07	9.68637e+06	2.49769e+07	3.16013e+07	2.02092e+07	2.47257e+07
P27546	Map4	1	59.7843	30	487291	617924	594930	953814	153183	65970	5.63426e+06	3.71661e+06	1.16136e+06	3.42596e+06	1.73145e+06	2.02199e+06
P51660	Hsd17b4	1	35.9191	30	2.69727e+06	811963	1.1281e+06	895019	126990	127335	1.2054e+06	976033	1.79996e+06	1.05401e+06	1.10466e+06	811826
P70399	Tp53bp1	1	32.0384	30	686557	699205	646258	2.54163e+06	68672.5	58204.6	273834	217697	191802	880666	1.03648e+06	998529
Q5DTM8	Rnf20	1	4.64076	30	524114	439588	391796	343481	37241.5	46068.3	5.86092e+06	749061	488915	453133	427154	1.0421e+06
Q60864	Stip1	1	36.7703	30	261295	1.22032e+06	697445	702358	301827	330225	775292	1.03048e+06	2.11237e+06	1.47755e+06	777921	1.02642e+06
Q6GQT1	A2m	1	50.4512	30	964048	783243	514378	891908	189573	92005.5	92747.7	384990	612449	308064	510038	46459.3
Q6NZJ6	Eif4g1	1	36.6638	30	501333	919022	703593	1.04079e+06	112530	171481	532346	140119	675043	400555	495536	544794
Q6P4S8	Ints1	1	4.53366	30	1.36307e+06	494221	304904	205788	20900.8	14077.9	2.45224e+06	2.22477e+06	726830	3.05044e+06	984585	795729
Q80TJ1	Cadps	1	36.7277	30	540795	675343	271487	228738	109782	112019	1.54212e+06	915304	628004	336690	458971	731693
Q80Z19	Muc2	1	23.0746	30	315940	689788	230159	97324.6	120480	53056.9	232675	102924	415415	127647	306785	1.61508e+06
Q8CHC4	Synj1	1	68.7163	30	1.10665e+06	1.30632e+06	792934	732400	122920	254244	1.02977e+06	783796	1.03978e+06	2.81773e+06	2.09839e+06	2.54429e+06
Q8R5H1	Usp15	1	54.7793	30	372298	235424	251579	145355	223809	39054	257027	350347	1.08693e+06	1.99674e+06	1.56326e+06	44601.7
Q922J3	Clip1	1	18.3554	30	256703	274276	99669.6	559259	164432	153608	347832	568502	1.13174e+06	376079	879787	892807
Q99LB7	Sardh	1	45.7699	30	322085	1.00948e+06	621513	316054	140284	230283	823931	116173	714362	207047	452660	481618
Q9DBT9	Dmgdh	1	96.103	30	1.30588e+06	849320	1.42384e+06	694074	238363	202315	857390	645372	2.70942e+06	1.00957e+06	844206	1.38616e+06
A6H584	Col6a5	1	4.54018	29	168043	221795	149836	660068	118170	133708	209109	309581	317247	377332	324790	460835
P05064	Aldoa	1	57.6606	29	5.86562e+06	5.52854e+06	1.52959e+06	3.88373e+06	1.99296e+06	551432	5.52605e+06	7.23388e+06	6.01246e+07	4.29367e+07	3.28814e+07	4.24094e+07
P19001	Krt19	1	48.5497	29	7.15859e+06	1.00276e+07	3.77377e+06	2.5399e+06	1.28168e+06	563121	7568755	4.55302e+06	3.58813e+07	4.68663e+07	2.09245e+07	2.12025e+07
P19137	Lama1	1	13.5594	29	459270	504128	155664	95415	202006	126570	467653	687514	2.1803e+06	1.71083e+06	1.74021e+06	1.66114e+06
P26231	Ctnna1	1	41.1267	29	851521	574343	364558	333957	128435	157339	484407	719917	740408	379409	768335	678924
P35441	Thbs1	1	82.1748	29	2.24442e+06	2.64831e+06	168036	1.43581e+06	171865	178237	242652	117898	974712	350122	144226	700830
P35564	Canx	1	66.3064	29	3.7486e+06	4.29584e+06	1.73921e+06	2.27204e+06	431948	611674	4.95333e+06	4.42343e+06	8.92891e+06	7.29852e+06	5.15339e+06	3.70922e+06
P39053	Dnm1	1	64.6717	29	544928	862243	663868	224230	219105	186878	368301	2.34425e+06	1.07063e+06	1.39803e+06	1.45025e+06	1.23672e+06
P70227	Itpr3	1	6.60979	29	226408	97051.9	210519	314436	50428.8	72879.7	81458	94797	271609	363127	100466	159708
Q01097	Grin2b	1	36.48	29	657228	351130	457359	349026	183767	200093	185604	470081	222912	207258	224655	305886
Q02819	Nucb1	1	30.1434	29	4.63168e+06	939061	1.07222e+06	1.46017e+06	174279	405156	1.62882e+06	1.80344e+06	3.78664e+06	2.4814e+06	2.18625e+06	3.21305e+06
Q61464	Znf638	1	4.55127	29	243455	453623	174847	356244	67717.2	61620.8	531813	322594	390138	183005	237264	204153
Q61543	Glg1	1	18.3541	29	247769	1.02486e+06	475259	357034	175646	61714.6	889362	521667	919322	314954	336095	223155
Q61830	Mrc1	1	36.8238	29	1.04094e+06	802237	837007	713072	57655.7	68015.7	394096	956489	308019	525242	1.39902e+06	802471
Q62468	Vil1	1	37.6861	29	7.88865e+06	8.66352e+06	2.44919e+06	827590	136173	160127	4.19e+06	1.14226e+07	8.2073e+06	1.09312e+07	5.26152e+06	3.77272e+06
Q64464	Cyp3a13	1	34.02	29	2.21883e+06	2.50388e+06	3.18596e+06	3.13351e+06	364936	905366	5.4795e+06	1.79671e+06	4.62589e+06	5.36559e+06	4.55705e+06	2.30742e+06
Q6EDY6	Carmil1	1	18.1861	29	427997	731456	818883	813579	122446	195630	110939	454213	277546	531423	656865	290806
Q71LX4	Tln2	1	41.1516	29	389871	124713	174152	95203.7	76346.7	63504.1	188234	95583.2	128615	323072	167307	234587
Q7TPV4	Mybbp1a	1	41.0225	29	699473	1.18378e+06	323800	151247	140305	154659	2.23851e+06	1.58469e+06	656294	833585	658911	457467
Q8BY87	Usp47	1	9.14184	29	869984	592439	441070	351174	68042.3	114473	538696	478771	530721	600826	418439	99367.5
Q8CIE6	Copa	1	73.4733	29	590660	238770	357691	419053	257655	123651	518668	254561	1.23979e+06	1.0993e+06	827088	795692
Q8K2B3	Sdha	1	59.5595	29	1.40418e+06	1.31618e+06	1.20654e+06	955590	65148	201915	511411	186793	2.34672e+06	1.82395e+06	2.43727e+06	2.69033e+06
Q8K411	Pitrm1	1	82.0835	29	758291	342608	838980	542700	112216	40492.2	520181	857375	961250	862323	1.23577e+06	1.15495e+06
Q8QZT1	Acat1	1	50.5153	29	1.32093e+06	1.38481e+06	1.3506e+06	3.26252e+06	785288	1.28389e+06	1.91332e+06	4.17269e+06	4.11845e+07	4.2429e+07	1.17163e+07	3.7486e+06
Q8R4Y4	Stab1	1	4.49384	29	1.11852e+06	287826	2.63747e+06	2.65895e+06	868094	2.36198e+06	839255	811647	413800	225739	204318	265779
Q9CZU6	Cs	1	51.723	29	7.00345e+06	4.12826e+06	1.96364e+06	3.06141e+06	1.17049e+06	655850	4.82721e+06	3.71374e+06	1.2341e+07	1.1867e+07	8.55137e+06	6.85927e+06
Q9D312	Krt20	1	24.199	29	6.81603e+06	7.6973e+06	4.78464e+06	3.12328e+06	784019	774482	1.01122e+07	8.46682e+06	2.62262e+07	2.47163e+07	1.15952e+07	1.20382e+07
Q9QXS6	Dbn1	1	9.16424	29	1.60576e+06	1.44389e+06	372563	659714	170598	383517	378021	1.33211e+06	2.64661e+06	577471	2.71451e+06	4.173e+06
Q9WU78	Pdcd6ip	1	45.8229	29	1.57299e+06	1.197e+06	1.74542e+06	1.71018e+06	329423	296497	921698	1.1184e+06	2.40881e+06	2.71157e+06	1.82794e+06	1.85293e+06
A2AQP0	Myh7b	1	9.14697	28	220249	449265	133686	104061	17815.5	33000.5	216859	205489	552903	571959	75673.5	583846
O08788	Dctn1	1	54.7708	28	568188	1.0198e+06	425233	126161	86421.5	178510	348027	266985	261311	184666	1.13824e+06	651715
O70566	Diaph2	1	4.6977	28	1.89936e+06	1.37192e+06	613497	528272	882534	859380	700992	1.38571e+06	852268	1.07032e+06	1.97494e+06	2.42973e+06
P10126	Eef1a1	1	59.0867	28	5.5482e+06	4.36217e+06	2.06407e+06	2.14901e+06	514178	346472	296986	380410	7.84761e+06	1.32611e+07	6.90439e+06	5.29578e+06
P11679	Krt8	1	112.165	28	1.06116e+07	8.29156e+06	2.04027e+06	1.1698e+06	1.00994e+06	1.02038e+06	1.05279e+07	1.01205e+07	4.38609e+07	3.4249e+07	2.03058e+07	1.34912e+07
P14148	Rpl7	1	23.1198	28	1.26338e+06	1.64505e+06	581371	723014	109859	139297	1.33976e+06	963208	627036	679855	742687	997593
P27046	Man2a1	1	13.953	28	846760	393151	427801	380497	68871.1	178152	2.1913e+06	1.80281e+06	1.40368e+06	723751	1.14739e+06	592444
P29341	Pabpc1	1	17.2614	28	1.45144e+06	677180	466718	2.21429e+06	200940	250853	1.59003e+06	1.53676e+06	2.6673e+06	2.92945e+06	3.47065e+06	1.39222e+06
P35438	Grin1	1	18.2321	28	634783	372689	757902	421763	116731	103099	580661	319947	1.29485e+06	2.30348e+06	1.27375e+06	692786
P55096	Abcd3	1	61.7426	28	1.71102e+06	483198	862836	382791	292376	421102	482878	607178	722606	664225	542028	907919
Q02789	Cacna1s	1	9.29045	28	905268	298837	345678	432424	85997.8	68238.7	548274	226556	267870	580042	441696	299198
Q07113	Igf2r	1	22.9797	28	282438	563777	267937	160288	95516.6	79669.4	587919	455837	202838	973308	152889	213564
Q61316	Hspa4	1	50.5132	28	4.02123e+06	2.77521e+06	295889	1.88365e+06	2.57212e+06	2.5392e+06	1.07243e+06	553969	2.31626e+06	1.79548e+06	1.20401e+06	1.08256e+06
Q62234	Myom1	1	32.033	28	404988	1.61045e+06	1.12158e+06	556260	117756	385572	1.39387e+06	1.76724e+06	755983	1.28704e+06	986503	684413
Q6P542	Abcf1	1	23.7592	28	237392	349435	364610	146751	10863.1	25223.6	918821	740700	668010	579228	298893	316324
Q6P5F9	Xpo1	1	41.0607	28	961714	60039.3	391311	641221	349313	241543	273777	1.04061e+06	1.47756e+06	556627	1.94509e+06	657335
Q6ZQ38	Cand1	1	57.5505	28	678052	133431	390458	395583	34518.1	42080.3	2.14101e+06	100131	292700	1.38907e+06	516385	681453
Q8C5N3	Cwc22	1	9.21697	28	168298	519312	195065	342107	129574	37477.8	146523	81342.5	538830	2.24364e+06	357138	471856
Q8C7R4	Uba6	1	45.7858	28	1.50341e+06	1.16582e+06	1.83625e+06	1.3298e+06	203445	340633	680880	609504	576512	595667	1.8339e+06	296256
Q8CG48	Smc2	1	4.62362	28	480603	774783	564098	159330	216002	16880.6	440935	169767	1.15294e+06	1.16999e+06	1.97455e+06	1.61359e+06
Q91YR7	Prpf6	1	27.4205	28	458915	450477	641654	604266	169171	47949.6	1.42333e+06	1.2396e+06	5.51666e+06	1.65757e+06	4.53901e+06	1.19044e+06
Q9D180	Cfap57	1	9.0824	28	751284	490680	510251	235176	240344	159965	147773	879196	637809	556649	503360	226871
Q9DBD0	Ica	1	105.212	28	316375	311088	1.00774e+06	470483	281973	161383	335934	360253	553892	711298	264023	637640
Q9EQZ7	Rims2	1	9.16676	28	731711	356749	156392	230815	55918.4	44537.3	311194	246878	672085	327651	79392	275489
Q9ET01	Pygl	1	78.4975	28	587062	2.9832e+06	629396	385526	156768	116575	405677	217954	456992	275763	306828	230989
Q9R0H0	Acox1	1	70.8867	28	567911	667265	6.23983e+06	986611	328804	461089	92012.6	138815	2.99868e+06	2.72721e+06	664826	651772
Q9R111	Gda	1	29.9771	28	224743	2.67379e+06	486321	790386	291006	140388	1.10422e+06	2.8124e+06	5.0007e+06	3.40413e+06	2.61022e+06	2.55931e+06
G5E8K5	Ank3	1	18.2898	27	372735	725992	170782	201994	117529	116156	358672	221549	114847	125717	193975	120565
O08808	Diaph1	1	32.0234	27	2.14538e+06	981524	652631	487076	152450	97418.4	989860	907647	1.43391e+06	1.23705e+06	1.55994e+06	756618
O35691	Pnn	1	9.18847	27	928739	764131	1.09186e+06	863756	92510.7	247598	1.02712e+06	695859	1.31716e+06	1.71501e+06	1.29358e+06	882168
O70293	Grk6	2	4.67721	27	1.31931e+06	1.00632e+06	1.31359e+06	1.05652e+06	666255	277466	543738	696153	3.70081e+06	3.90011e+06	1.01333e+06	1.77203e+06
O70475	Ugdh	1	57.1118	27	4.66436e+06	2.32303e+06	546755	1.18551e+06	115781	161921	3.33078e+06	2.85988e+06	3.39353e+06	3.3449e+06	5.77043e+06	5.09934e+06
P06801	Me1	1	41.1383	27	407888	1.96963e+06	1.37696e+06	823520	1.55589e+06	437310	720282	925391	2.88636e+06	2.88616e+07	930974	997489
P30999	Ctnnd1	1	36.4439	27	551520	465101	374115	209293	123204	88050.1	425823	3.76363e+06	2.17854e+06	2.95686e+06	592683	1.47968e+06
P35700	Prdx1	1	55.9007	27	2.06984e+07	1.92583e+07	4.56883e+06	3.71245e+06	1.62394e+06	3.31216e+06	7.15569e+06	7.34515e+06	8.19152e+07	8.59881e+07	6.52184e+07	6.88772e+07
P35917	Flt4	1	4.63255	27	1.00525e+06	1.04896e+06	671192	361648	167249	130571	552696	1.15999e+06	2.45117e+06	707038	1.08061e+06	531759
P41233	Abca1	1	4.5962	27	184566	222129	274559	193841	47041.2	36859.3	1.57429e+06	274289	146201	308531	557831	120257
P51432	Plcb3	1	9.16965	27	825692	233206	688035	510061	174227	128722	1.11822e+06	1.40682e+06	849983	1.09846e+06	1.40935e+06	1.41268e+06
P54071	Idh2	1	64.7605	27	4.55102e+06	8.91977e+06	2.73591e+06	767484	862723	465816	3.05221e+06	5.26749e+06	6.15789e+06	5.97162e+06	5.4735e+06	4.71058e+06
P58871	Tnks1bp1	1	32.0907	27	298205	430151	507472	251032	49593.9	46438.8	872421	484110	844903	372715	613791	308603
Q3UMF0	Cobll1	1	4.60798	27	2.05842e+06	1.80379e+06	657045	574394	59988.2	70085.7	556144	499967	871852	1.11009e+06	423388	1.15106e+06
Q569Z5	Ddx46	1	13.7805	27	74475.6	230917	248713	441082	91546.9	75939	60693.3	95357.6	1.05995e+06	1.12549e+06	484381	0
Q5DU25	Iqsec2	1	27.2857	27	795602	756935	820148	298979	179079	107112	289438	289429	689951	1.21602e+06	384872	272140
Q60520	Sin3a	1	13.6613	27	2.87161e+06	143256	163567	186029	88426.4	53849.5	151714	321831	397022	430362	559861	967219
Q61702	Itih1	1	96.2459	27	755365	762451	654136	1.03547e+06	92876.7	128107	215803	414557	1.53493e+06	1.09287e+06	1.7611e+06	1.91424e+06
Q62108	Dlg4	1	54.8833	27	751198	758502	554914	482597	65356.4	151128	599470	505299	2.53761e+06	301208	219592	409602
Q62448	Eif4g2	1	22.9461	27	486586	697104	3.5662e+06	2.23657e+06	118001	522702	451291	1.01022e+06	801484	549447	440680	246190
Q6B966	Nlrp14	1	18.5743	27	1.36618e+06	1.37095e+06	863484	470621	253349	311689	235448	438282	344084	134447	230731	206162
Q6P5H2	Nes	1	36.8768	27	776413	750462	309214	3.19603e+06	38730.1	49453.1	284659	434310	922933	402445	198402	960922
Q6PDG5	Smarcc2	1	22.937	27	734856	753275	308822	227738	25877.5	77669.5	225745	395489	320813	353239	501670	730866
Q6PIC6	Atp1a3	1	131.001	27	513119	86121.8	430028	338654	154604	81562.9	144128	124223	342003	377132	195367	529942
Q8BFR5	Tufm	1	51.9213	27	1.11445e+06	1.13142e+06	1.49692e+06	1.34475e+06	250688	352696	5.22299e+06	2.31762e+06	3.37969e+06	2.30007e+06	3.41745e+06	3.00977e+06
Q8BIJ6	Iars2	1	78.8539	27	1.11702e+06	1.3978e+06	388441	645671	245529	85479.7	924288	570763	462335	468085	496013	430396
Q8BKC5	Ipo5	1	22.8234	27	113061	248111	462340	358979	115347	43190.7	35730.1	219278	1.30167e+06	437760	306353	174099
Q8BWT1	Acaa2	1	50.1714	27	1.28719e+06	674822	2.28477e+06	1.03305e+06	280765	627799	116836	95111.2	1.79979e+06	1.80829e+06	2.84746e+06	2.98812e+06
Q8CH25	Sltm	1	4.61486	27	578411	2.27716e+06	288382	426909	121565	141289	282304	629503	779299	748179	351263	535598
Q8CHI8	Ep400	1	4.53945	27	253096	61926.2	254940	22216.4	89589.1	69719.9	128190	37417.9	67214.3	41652	64524.2	66076.7
Q8R1B4	Eif3c	1	27.5297	27	723669	494298	942966	1.11671e+06	397996	249073	367016	289221	715069	858807	374750	824077
Q8R4H2	Arhgef12	1	4.60884	27	2.95687e+06	2.65744e+06	570651	731066	27681.2	54833.1	453469	565073	209092	316159	276724	306168
Q91VD9	Ndufs1	1	41.4659	27	393534	695031	231302	660721	314761	199242	2.51679e+06	895261	876918	1.40883e+06	631119	1.30589e+06
Q91Y97	Aldob	1	32.9089	27	8.22221e+06	1.02198e+07	2.15055e+06	1.52224e+06	546392	777222	1.26064e+07	8.71651e+06	5.16509e+07	5.10196e+07	4.74578e+07	5.13246e+07
Q922D8	Mthfd1	1	81.1918	27	1.28139e+06	817181	894125	830145	364457	238175	772803	481261	1.5434e+06	1.36433e+06	587604	832641
Q93092	Taldo1	1	35.5255	27	4441999	5.2949e+06	1.12122e+06	2.84766e+06	207028	156685	6.85582e+06	6.69681e+06	2.66508e+07	2.13594e+07	1.4513e+07	1.64033e+07
Q99P72	Rtn4	1	61.4515	27	422609	916825	487984	373472	210577	156798	1.81782e+06	591156	2.26503e+06	2.36568e+06	1.37097e+06	1.21749e+06
Q9CQN1	Trap1	1	69.4778	27	1.34285e+06	772253	3.19648e+06	1.24119e+06	211280	413931	1.33585e+06	570737	1.62495e+06	1.81664e+06	1.29405e+06	1.00986e+06
Q9D0R2	Tars1	1	26.1423	27	1.26142e+06	1.4008e+06	460381	1.01673e+06	183075	1.75481e+06	1.26726e+06	1.47748e+06	4.13995e+06	3.48674e+06	2.16719e+06	2.20817e+06
Q9JHR7	Ide	1	27.6691	27	655444	604439	262736	412943	124636	302433	432215	1.9184e+06	917280	1.54716e+06	1.88178e+06	2.8023e+06
Q9QYI3	Dnajc7	1	27.3291	27	1.45758e+06	1.34221e+06	824295	698091	206343	154622	379437	762961	3.80404e+06	4.10392e+06	1.54515e+06	2.02201e+06
Q9R0G8	Nrk	1	4.7657	27	198141	387344	517574	148938	175141	472278	254359	436740	223420	814883	181558	495021
Q9R1C7	Prpf40a	1	4.5815	27	1.69643e+06	1.87813e+06	879155	2.323e+06	155157	250683	570789	813798	1.39846e+06	974877	908865	303171
Q9Z0R4	Itsn1	1	9.23918	27	244159	310128	341179	208447	128298	123069	101575	797675	266986	1.07371e+06	63679	311652
A2AF47	Dock11	1	4.63436	26	879231	116394	255840	222551	92772.7	51749	400693	276290	189801	129350	173471	73815.7
A2AJI0	Map7d1	1	4.57434	26	948240	224563	548076	1.29502e+06	78066.2	19022.3	568354	343228	1.38791e+06	874979	708938	909823
B2RXS4	Plxnb2	1	13.7876	26	547621	327838	314037	127616	623842	82397	312327	518395	600930	567919	353788	613531
D0QMC3	Mndal	4	4.59786	26	878287	516698	372435	944170	85689.9	239607	236149	1.32079e+06	952359	1.30653e+06	1.41099e+06	541129
F8VPU2	Farp1	1	9.14474	26	964698	398821	1.53175e+06	1.53202e+06	550248	126432	139398	401839	972981	1.0643e+06	119471	301655
O88987	Akap3	1	45.9832	26	2.01743e+06	1.23832e+06	1.22904e+06	1.0209e+06	262878	81343.1	1.08718e+06	887562	2.36754e+06	3.07766e+06	1.2605e+06	1.18586e+06
P03365	gag-pro-pol	6	4.66245	26	553567	539300	278963	473430	64459.2	51806.4	149448	181308	241552	561672	222973	396730
P19246	Nefh	1	17.2668	26	549249	197971	820589	1.62503e+06	16072.1	62244.2	437258	382803	831317	453488	445265	385784
P41216	Acsl1	1	71.2287	26	2.66642e+06	1.88256e+06	844490	487257	265172	112815	2.26562e+06	1.39215e+06	2.11496e+06	1.40039e+06	1.28098e+06	836434
P47708	Rph3a	1	32.7161	26	897951	1.11683e+06	869858	1.25225e+06	52637.2	35959.6	1.14898e+06	1.11831e+06	2.27527e+06	2.10005e+06	1.89521e+06	1.04191e+06
P51125	Cast	1	17.1753	26	1.93585e+06	1.82287e+06	1.85442e+06	433763	267658	194303	2.04094e+06	654710	1.37867e+06	1.1364e+06	1.00244e+06	549292
Q02053	Uba1	1	27.856	26	700892	594252	1.11919e+06	462515	116745	129330	560981	162486	728400	536132	850937	990263
Q3TVA9	Ccdc136	1	13.9048	26	521837	481387	704028	126011	76072.9	104814	241836	322445	1.3313e+06	1.24279e+06	417726	313780
Q3URU2	Peg3	1	13.8479	26	270069	677795	327271	302618	100516	362400	616481	413038	828582	289553	353065	677236
Q3V3R1	Mthfd1l	1	59.3996	26	1.04145e+06	700575	484813	1.40458e+06	229719	76759.6	481089	350302	1.183e+06	642689	892352	1.22146e+06
Q5U430	Ubr3	1	9.15673	26	1.36678e+06	1.16659e+06	662313	340758	96810.6	62024.6	596305	975225	283512	339928	567467	193268
Q61233	Lcp1	1	42.0251	26	2.05442e+06	1.74677e+06	825718	366303	175080	54045.6	3.62299e+06	2.77097e+06	11460501	8.93461e+06	7.65203e+06	6.91886e+06
Q61704	Itih3	1	36.5854	26	2.9316e+06	567018	1.26966e+06	903658	337045	255224	142950	255060	976557	1.5509e+06	378893	873100
Q62141	Sin3b	1	4.52724	26	793899	322505	140478	640095	136675	198764	281749	206683	525482	395482	383330	318421
Q6ZPZ3	Zc3h4	1	13.0081	26	52383.4	194033	123430	586416	166702	128751	109517	73794.4	72788.1	83744.1	160722	74887.3
Q80XI3	Eif4g3	1	13.7355	26	2.74303e+06	1.77979e+06	411864	338996	158299	123026	747866	458154	1.46746e+06	1.1548e+06	913835	779342
Q8BUK6	Hook3	1	4.7465	26	808020	856414	725074	461596	1.47866e+06	1.53536e+06	656101	530298	244706	735233	936961	1.75677e+06
Q8CJF8	Ago4	3	4.56419	26	2.42374e+06	988720	418624	1.50667e+06	154476	176850	1.03346e+06	733001	987878	2.23802e+06	1.40903e+06	1.2263e+06
Q8JZQ2	Afg3l2	1	73.3802	26	4.34815e+06	1.60124e+06	2.61307e+06	2.76416e+06	192381	148382	2.75045e+06	2.99251e+06	5.22163e+06	4.77372e+06	818177	2.35685e+06
Q8VCT4	Ces1d	1	50.4902	26	448094	382186	2.38644e+06	1.38049e+06	197191	226286	1.16777e+06	1.39968e+06	1.6286e+06	2.84017e+06	1.71555e+06	2432332
Q91Z83	Myh7	1	132.586	26	155807	501955	230566	196502	27756.7	20904.2	74702.4	41573	219504	239291	430316	51795.3
Q91ZA3	Pcca	1	73.9506	26	1.96312e+06	791997	1.35741e+06	596662	63380	240702	180974	292413	767308	5.51013e+06	783298	351603
Q921U8	Smtn	1	4.53008	26	1.89551e+06	1.69266e+06	304980	368508	118351	203608	647356	1.10364e+06	1.52736e+06	1.26294e+06	684133	878151
Q99K67	Aass	1	52.7708	26	455970	734364	460420	491582	96467.6	52110.1	638755	599868	409444	1.33721e+06	1.39072e+06	954987
Q9CSH3	Dis3	1	4.56807	26	2.78501e+06	301299	426077	165327	88791.3	1.76749e+06	1.48188e+06	1.48222e+06	1.27887e+07	1.55031e+07	392526	1.0402e+06
Q9EPX2	Papln	1	50.4461	26	431611	383842	674356	105358	119573	134723	216946	280972	809791	382383	254065	430202
Q9EQ20	Aldh6a1	1	60.2069	26	1.78233e+06	2.63876e+06	1.10708e+06	1.47583e+06	447633	318089	7.58972e+06	7.55395e+06	1.75013e+06	1.76588e+06	4.43361e+06	3.40076e+06
Q9ESZ8	Gtf2i	1	9.17551	26	1.95286e+06	379270	441881	302633	195851	130663	673079	727397	1.53055e+06	1.8171e+06	770669	774595
Q9Z1Q9	Vars1	1	41.4789	26	633938	1.10138e+06	793173	662751	110531	117312	1.52294e+06	1.58523e+06	5.85187e+06	6.09931e+06	4.2661e+06	4.49709e+06
A2AR02	Ppig	1	13.6142	25	182849	218282	160067	123016	152565	154744	123004	294041	157616	229226	160681	92806
O08599	Stxbp1	1	82.355	25	1.95766e+06	1.47541e+06	963923	1.51614e+06	80314	222906	823988	290304	740767	577518	659997	96024.8
O54988	Slk	1	4.61573	25	527746	417476	388963	338727	114868	133279	668632	1.15176e+06	1.31702e+06	621731	1.04807e+06	856426
O88844	Idh1	1	70.1888	25	6.05147e+06	4.49478e+06	1.06029e+06	462232	738324	895659	1.12531e+07	1.59122e+07	1.28871e+07	8.11808e+06	9.30225e+06	9.84558e+06
O88947	F10	1	36.8651	25	679679	505432	585333	516146	320962	281324	208251	326834	35742	403829	88254.1	722388
P07759	Serpina3k	1	95.8111	25	1.33002e+06	1.47328e+06	1.21467e+06	819110	356957	65358.2	5.02025e+06	6.90634e+06	6.96144e+06	6.38054e+06	4.52438e+06	5.14767e+06
P26040	Ezr	1	51.8102	25	1.3576e+06	1.01084e+06	392522	1.20015e+06	55169.3	176456	410643	433510	2.64903e+06	4.09597e+06	921937	744020
P26041	Msn	1	88.7048	25	1.32754e+06	847251	767458	1.06837e+06	336889	266538	2.45041e+06	1.53353e+06	2.23642e+06	2.51857e+06	2.07497e+06	2.20624e+06
P28481	Col2a1	1	4.61486	25	704759	840253	360198	397623	629216	123545	1.26462e+06	1.48596e+06	179896	597694	434255	312348
P34914	Ephx2	1	36.7147	25	1.17711e+06	1.56388e+06	904308	1.21037e+06	280497	234128	1.17533e+06	651595	1.34716e+06	4.56607e+06	1.75062e+06	1.35553e+06
P35436	Grin2a	1	18.3662	25	137548	441170	412326	577050	86320.1	50621	33416.1	114831	467311	439054	224650	175106
P47738	Aldh2	1	45.6892	25	2.13278e+06	5.84657e+06	1.67941e+06	941315	351892	576886	2.02842e+06	3.15206e+06	7.9396e+06	8.49625e+06	9.03565e+06	7.33115e+06
P47962	Rpl5	1	43.1814	25	2.82825e+06	2.02996e+06	1.07016e+06	1.64525e+06	498771	577107	2.79402e+06	2.56785e+06	2.255e+06	2.12838e+06	1.26803e+06	1.34405e+06
P54869	Hmgcs2	1	73.9687	25	862396	595957	743859	1.12744e+06	292855	257546	2.11974e+06	2.19907e+06	4.42449e+06	3.63857e+06	5.74624e+06	6.17203e+06
P80316	Cct5	1	48.3178	25	2.28877e+06	2.07596e+06	827810	839678	33445.7	708441	484146	128511	1.57134e+06	2.1251e+06	4.2969e+06	1.00054e+06
P97789	Xrn1	1	4.58716	25	1.05736e+06	312419	682972	551743	123767	176145	384206	739390	690649	403358	785345	1.00869e+06
Q06890	Clu	1	62.9483	25	1.74008e+06	1.39159e+06	1.7737e+06	550729	447204	57803.3	961297	612104	3.61425e+06	3.22069e+06	2.48817e+06	1.06368e+06
Q3UH93	Plxnd1	1	4.55503	25	779136	572439	329922	386169	101629	120127	94750.8	1.10677e+06	605242	346422	343409	309553
Q3V0B4	Cfap65	1	4.48668	25	591422	131500	602128	361262	122936	158173	348645	431587	610970	313405	271618	266043
Q5SYD0	Myo1d	1	18.4606	25	383659	324289	114396	245897	76816.3	91050.4	175485	147589	295814	366499	262903	209542
Q60949	Tbc1d1	1	4.54532	25	913144	1.05215e+06	773112	334428	96792.2	127490	463382	145656	326117	308363	219945	230351
Q61136	Prpf4b	1	4.55806	25	152154	449189	83849	115587	86890.4	177769	193949	242270	567047	218688	91299.3	69366.1
Q61703	Itih2	1	41.2633	25	265081	603540	374642	846109	106045	82390.7	545863	441708	513130	660936	1.03082e+06	190446
Q61937	Npm1	1	38.7101	25	270498	2.34685e+06	1.66907e+06	1.22937e+06	273293	251421	353486	2.46907e+06	2.04204e+06	3.42795e+06	3.6909e+06	1.92013e+06
Q62417	Sorbs1	1	40.9835	25	864949	878859	644704	296193	97581.4	76671.9	341234	72127.1	770114	1.00666e+06	444861	704107
Q69ZR2	Hectd1	1	27.4962	25	237159	344096	199083	83841.8	70033	34659.1	189874	192372	298771	352498	190097	454280
Q6A065	Cep170	1	13.9963	25	842828	875832	643509	280995	100516	102399	381767	3.46312e+06	675936	1.40454e+06	855644	167773
Q6P5U7	Nwd2	1	9.12899	25	419155	843713	233039	248696	53112.8	97825.1	508505	39641	312058	243159	249412	175791
Q7TT50	Cdc42bpb	1	9.10352	25	188262	210591	261127	313458	64173.7	73300.8	614551	534354	244532	293133	460961	284136
Q8BG05	Hnrnpa3	1	41.4835	25	1.5208e+06	1.32972e+06	1.18228e+06	1.94731e+06	142822	314918	745824	157306	4.38e+06	5.23207e+06	3.66128e+06	3.15774e+06
Q8K009	Aldh1l2	1	32.2435	25	575929	1.3711e+06	541186	798060	184715	179378	430449	1.48639e+06	495090	470179	809770	647610
Q8R0I0	Ace2	1	4.53727	25	368619	3.61659e+06	293943	809602	177419	79436.3	970221	936665	1.15051e+06	1.2634e+06	759327	820463
Q8R418	Dicer1	1	4.59207	25	662074	360010	653838	415610	100327	47124.3	299577	193679	1.03434e+06	221774	199529	190867
Q8VHG2	Amot	1	4.5815	25	709939	512033	1.17226e+06	1.08405e+06	97911.4	219202	592464	597008	791092	2.32119e+06	1.48939e+06	824424
Q91WU0	Ces1f	1	45.6599	25	1.20069e+06	785744	3.12051e+06	2.54033e+06	256163	290656	1.27931e+06	523117	622043	1.00525e+06	984619	715111
Q91XM9	Dlg2	1	64.2295	25	263069	588358	640800	837885	86421.5	88225.3	780159	243276	1.64866e+06	1.16867e+06	1.60674e+06	2.409e+06
Q99JY0	Hadhb	1	62.1053	25	2.07882e+06	2.05955e+06	1.96938e+06	836371	271085	401556	6.97965e+06	4.64622e+06	5.94958e+06	7.28663e+06	5.28855e+06	4.87476e+06
Q99K48	Nono	1	22.8375	25	987899	1.24354e+06	1.13276e+06	809080	212624	158771	1.23838e+06	963680	647684	1.78626e+06	688766	888100
Q99KE1	Me2	1	45.7549	25	4.91548e+06	533949	1.40005e+06	1.45443e+06	344125	167181	443230	362004	4.09578e+06	1.33314e+06	683297	761456
Q9D0I9	Rars1	1	46.3591	25	680535	640726	216406	289600	79324.5	49152.9	774122	379378	1.18479e+06	799156	941225	1.0885e+06
Q9DC50	Crot	1	27.7119	25	3.12398e+06	490080	454911	1.5453e+06	200917	109643	32802.4	514660	249904	1.486e+06	217441	923912
Q9EPL8	Ipo7	1	27.3792	25	968788	439645	289219	953263	260375	191892	600831	206896	540986	1.16761e+06	538440	1.49103e+06
Q9JIF7	Copb1	1	50.956	25	4.03245e+06	403466	853292	6.14803e+06	192048	574343	889890	468090	1.17725e+06	1.48157e+06	1.26877e+06	882310
Q9JMH6	Txnrd1	1	13.7911	25	1.43335e+06	820686	1.00972e+06	489531	139849	249554	1.08256e+06	1.19243e+06	3.65046e+06	2.84789e+06	2.37752e+06	2.63859e+06
Q9WUB3	Pygm	1	73.497	25	421782	228297	89595.5	397347	82606.4	200557	450015	1.04525e+06	831353	996543	860449	317948
Q9Z110	Aldh18a1	1	48.3689	25	784036	870903	305251	634057	182690	92855.6	1.06181e+07	1.67912e+06	1.29002e+06	1.06122e+06	1.4184e+06	1.55549e+06
G5E870	Trip12	1	32.0416	24	2.22794e+06	1.59842e+06	275599	567298	263001	69485.6	2.37856e+06	355310	1.15977e+06	941127	713109	1.77455e+06
O88329	Myo1a	1	6.78108	24	566456	715951	528501	1.03381e+06	24976.2	40078.9	266268	413689	899469	881843	119722	218055
P13595	Ncam1	1	68.6205	24	895961	574899	367751	1.27586e+06	113409	144575	576685	811882	190755	758772	1.15765e+06	820798
P24788	Cdk11b	1	9.22955	24	14558.3	1.07634e+06	673635	393353	140308	331643	132538	261113	91090.2	307177	245503	189567
P29758	Oat	1	36.7221	24	3.03853e+06	1.73536e+06	2.0252e+06	1.5725e+06	96624.2	472161	268149	168981	5.81266e+06	4.28341e+06	4.72857e+06	1.19773e+06
P40124	Cap1	1	22.771	24	1.33066e+06	2.02263e+06	1.23519e+06	1.25973e+06	268116	135596	1.33671e+06	2.05785e+06	1.15473e+07	1.07207e+07	7.34996e+06	7.8351e+06
P42703	Lifr	1	45.9489	24	1.6375e+06	588531	700066	546922	167192	914646	1.64941e+06	2.28054e+06	2.50409e+06	2.21406e+06	684350	1.0482e+06
P42859	Htt	1	13.7884	24	303193	191339	190022	784145	399884	126437	210850	287956	294466	697897	154402	384463
P46471	Psmc2	1	36.7592	24	921704	3.40189e+06	1.26438e+06	1.90383e+06	296958	433047	2.16017e+06	1.61373e+06	2.9446e+06	4.92279e+06	1.22834e+06	1.52868e+06
P55066	Ncan	1	4.59207	24	881649	533017	671592	699096	27910.6	91729.4	16913.9	364598	807375	834872	693465	165881
P62259	Ywhae	1	45.1096	24	3.53274e+06	5.02907e+06	3.84441e+06	1.43108e+06	676705	595759	3.11809e+06	1.73325e+06	1.81351e+07	1.22705e+07	8.7689e+06	1.24715e+07
P97351	Rps3a	1	19.1928	24	2.34468e+06	798416	1.30409e+06	1.37822e+07	208404	218461	2.8665e+06	2.83109e+06	6.12162e+06	6.4709e+06	4.40506e+06	7.23064e+06
P97742	Cpt1a	1	50.5997	24	2.1954e+06	1.58541e+06	1.08741e+06	1.72986e+06	236791	252505	326420	339645	636931	1.19122e+06	476870	257252
P97807	Fh	1	56.6049	24	2.7963e+06	2.48264e+06	1.92103e+06	1.66413e+06	414286	538034	797288	1.37262e+06	4.50039e+06	3.81188e+06	1.59296e+06	1.68983e+06
Q00519	Xdh	1	22.6958	24	670719	787365	193736	315962	237910	240234	1.09614e+06	932737	3.71104e+06	1.66256e+06	472580	1.22969e+06
Q01320	Top2a	1	18.5301	24	457336	339556	324199	299630	69222	20087.6	618109	357217	1.82543e+06	2.02321e+06	230879	240139
Q02357	Ank1	1	45.9428	24	431196	61460.4	294869	165964	58577.7	76562.7	742032	251678	243468	282890	161905	251978
Q05D44	Eif5b	1	27.1104	24	64823.8	249135	317954	146142	28337.5	111445	134674	210914	197857	159689	169217	68660.1
Q3TXS7	Psmd1	1	41.1124	24	370963	685537	663616	770406	217200	67165.6	941444	688260	953562	1.05456e+06	8.09132e+06	666519
Q3U1J4	Ddb1	1	64.1607	24	1.66634e+06	1.23871e+06	1.26148e+06	745527	95672.7	255056	341332	1.27575e+06	704089	809905	905412	1.61715e+06
Q3UH68	Limch1	1	9.26241	24	3.06759e+06	3.1809e+06	436122	908540	81070.2	98618.7	1.72581e+06	1.67996e+06	2.41993e+06	4.09373e+06	2.24458e+06	1.01992e+06
Q5SW19	Cluh	1	41.4031	24	765495	529583	1.08052e+06	534983	64750.2	76451.3	376374	803526	2.11035e+06	2.25577e+06	1.16011e+06	1.49118e+06
Q5SX40	Myh1	1	114.262	24	139870	54270.5	85214.5	146387	23580	19019.2	4504.04	20121.2	22173.1	76310.9	40298.8	72743.7
Q5U4C1	Gprasp1	1	4.54385	24	2.03401e+06	659819	233309	482224	214040	90059.4	351188	538466	515615	1.47771e+06	301318	502994
Q61164	Ctcf	1	9.14598	24	186947	661054	335150	213883	140007	283266	149345	278676	422491	522926	196236	569310
Q6DIC0	Smarca2	1	9.11948	24	153062	896962	193828	240282	55572	33187.4	331516	195420	645567	509207	341309	354568
Q6IRU2	Tpm4	1	23.8007	24	1.42903e+06	509992	741115	1.20772e+06	526754	636935	2.56568e+06	1.70611e+06	7.87909e+06	8.44707e+06	4.55743e+06	4.79933e+06
Q6P9K8	Caskin1	1	41.259	24	440538	205800	431029	242728	206201	167796	268204	439920	336888	155418	314128	245202
Q6ZQ58	Larp1	1	13.7394	24	222833	273637	519543	734083	201515	152513	288580	773021	689530	379852	317684	394830
Q7TSJ2	Map6	1	59.6806	24	1.51797e+06	1.26111e+06	874895	1.73307e+06	144123	158447	1.42345e+06	1.25488e+06	628678	704078	1.66258e+06	1.89031e+06
Q8C1B1	Camsap2	1	4.5573	24	60350.5	160406	189958	193843	81998.9	72223.7	220776	90934.2	8.73615e+06	336410	4.4184e+06	453589
Q8C3J5	Dock2	1	4.58797	24	417286	314565	354154	284059	100908	141871	121600	47291.9	233098	508144	204297	273541
Q8CG47	Smc4	1	4.59454	24	1.25705e+06	1.66074e+06	728846	454705	106575	169439	917056	1.35469e+06	797343	830245	454075	392232
Q8CGB3	Uaca	1	4.55959	24	514016	746386	757399	603986	187905	200105	291080	115355	507514	568294	201288	287837
Q91VR5	Ddx1	1	42.3504	24	1.01948e+06	555833	877471	815486	126904	148975	434684	0	947835	710720	429274	929520
Q91W43	Gldc	1	41.2191	24	443443	509356	253005	232589	63830.5	169034	72545.8	597275	241307	257859	175977	362901
Q91YT0	Ndufv1	1	18.1749	24	1.23444e+06	746467	1.05235e+06	1.14096e+06	359430	263760	660982	1.12195e+06	6.20685e+06	1.60434e+06	1.95794e+06	1.01682e+06
Q924X2	Cpt1b	1	18.4286	24	675374	705743	1.03504e+06	1.03298e+06	6.41889e+06	4.66252e+06	1.83865e+06	1.69152e+06	2.19367e+06	2.47024e+06	1.9759e+06	2.33457e+06
Q925I1	Atad3	1	32.3372	24	441335	244126	836794	1.24998e+06	97840.9	51511.3	326130	272786	1.20778e+06	1.83118e+06	562552	973308
Q99JF8	Psip1	1	32.3077	24	2.07465e+06	1.56701e+06	379133	361365	293263	98609	2.45969e+06	2.52581e+06	1.75173e+06	1.59309e+06	1.5358e+06	559321
Q99NE5	Rims1	1	9.22635	24	455375	547894	657917	554380	105179	46628.7	367445	422242	1.23626e+06	1.96122e+06	1.72015e+06	1.09068e+06
Q9D0K2	Oxct1	1	29.8279	24	1.00882e+06	1.46304e+06	923558	371270	258178	212343	1.85655e+06	2.54552e+06	1.38002e+06	1.00004e+06	933137	1.36924e+06
Q9EQH3	Vps35	1	41.1955	24	1.51763e+06	2.13639e+06	423461	1.11312e+06	336499	261233	251786	513831	1.9197e+06	2.55412e+06	2.24424e+06	1.40638e+06
Q9JLV5	Cul3	1	18.2828	24	885626	615349	1.15458e+06	1.21356e+06	238392	122134	1.40829e+06	638497	1.91164e+06	1.9071e+06	1.05311e+06	742654
Q9QVP9	Ptk2b	1	4.50988	24	1.33788e+06	814103	381502	953212	28997.6	76988.3	45363.2	595944	602274	1.20628e+06	402141	749962
Q9Z0R6	Itsn2	1	4.61486	24	546351	423256	569374	351664	124840	147297	282085	100591	516983	2.33565e+06	1.24065e+06	1.19557e+06
Q9Z0U1	Tjp2	1	12.2212	24	375024	203190	91448	382933	30652	26423.2	255531	146341	122637	205730	211788	565777
A2ASQ1	Agrn	1	18.2819	23	421144	468815	328996	421694	41692.2	26063	372589	905991	796453	290570	243501	286042
B2RY04	Dock5	1	4.6426	23	517003	907387	523698	366040	53996.3	110318	340921	481206	585262	888742	742620	589037
E9Q4Z2	Acacb	1	13.9048	23	84999.6	188896	1.08158e+06	1.23385e+06	36958.6	121793	459567	58431.6	575496	161083	75700.7	158246
G3X982	Aox3	1	27.6098	23	206940	341148	216544	304083	53118	44491.2	309188	672806	92931.3	357873	265959	254188
O08709	Prdx6	1	45.4512	23	3.59443e+06	3.04665e+06	1.97557e+06	4.67483e+06	797145	1.01145e+06	6.10929e+06	7.51449e+06	1.41736e+07	1.35914e+07	1.49235e+07	1.56614e+07
O70133	Dhx9	1	54.843	23	238825	534793	428576	227772	39176.3	18103.9	290534	90847.4	2.26872e+06	978352	583653	679383
P07310	Ckm	1	43.6084	23	2.39682e+06	2.50127e+06	3.06952e+06	4.66785e+06	767104	955497	2.65665e+06	403866	2.22154e+06	1.22139e+06	1.91048e+06	1.24667e+06
P10107	Anxa1	1	22.7125	23	5.14805e+06	3.27052e+06	3.02302e+06	3.2616e+06	915908	526179	2.42452e+06	2.63776e+06	1.05575e+07	8.72651e+06	6.30949e+06	3.15862e+06
P17710	Hk1	1	73.8736	23	1.09867e+06	787220	881539	1.45488e+06	413799	64100.8	681320	202272	734833	161518	282349	685967
P21180	C2	1	41.4318	23	693791	436824	402731	1.23547e+06	153754	165363	24285.2	80100.1	524735	1.17362e+06	375574	513005
P21981	Tgm2	1	59.5304	23	1.2122e+06	572277	255291	300379	317303	276428	865068	993568	3.93463e+06	3.24065e+06	2.49873e+06	2.22558e+06
P24527	Lta4h	1	25.2105	23	663215	1.0701e+06	908121	1.39513e+06	234158	176971	2.65433e+06	3.20163e+06	4.22333e+06	2.22494e+06	2.57759e+06	1.96223e+06
P26339	Chga	1	32.1457	23	892724	385029	947204	886614	172572	531708	270961	499454	1.1794e+06	1.38604e+06	683208	406026
P30275	Ckmt1	1	48.0219	23	6.57397e+06	5.30317e+06	1.21311e+06	770294	255007	344989	709429	748420	3.14402e+06	3.14766e+06	2.70862e+06	1.04432e+06
P46460	Nsf	1	54.9762	23	922641	585877	638979	686643	119152	87801.5	296031	446223	194441	101940	401985	50438.7
P46735	Myo1b	1	32.3317	23	991966	569662	349097	850409	97415	133979	370055	571757	759237	448691	624439	621886
P48722	Hspa4l	1	36.4678	23	805405	853721	270180	286204	146351	141874	717566	994357	1.36969e+06	2.09299e+06	1.56897e+06	1.58068e+06
P62702	Rps4x	1	58.0823	23	2.73639e+06	2.56901e+06	708841	775895	112941	212672	1.02299e+07	2.51359e+06	5.4458e+06	6.31216e+06	3.13161e+06	2.86753e+06
P70206	Plxna1	1	4.49979	23	836263	581792	934255	685271	359822	391479	607927	203038	245104	399531	258524	123138
P81117	Nucb2	1	32.0641	23	611062	499122	979869	514601	76085	168412	747436	146103	121701	164145	272506	595083
Q02566	Myh6	1	128.381	23	523184	401167	52902	217603	39756.5	26050.1	273620	436333	140442	122803	79108.4	2.67772e+06
Q08943	Ssrp1	1	9.12608	23	945309	987882	431816	920002	32614.1	119898	2.07433e+06	675577	760469	1.00933e+06	395215	253288
Q569Z6	Thrap3	1	19.6055	23	685917	824413	259790	113095	6689.2	28694.4	779221	220987	309092	174765	138294	711829
Q5SFM8	Rbm27	1	4.5815	23	374577	298752	673815	748250	117469	108846	76115.7	91228.7	237113	721565	251599	325929
Q5SVQ0	Kat7	1	4.60628	23	412639	524572	449285	204722	11890.2	96177	839709	1.0481e+06	501788	549744	1.31366e+06	1.37518e+06
Q5SX39	Myh4	1	123.458	23	286286	169866	134838	492223	7863.45	81629.9	40540.1	6740.28	224806	221840	2240.04	72306.8
Q60710	Samhd1	1	41.0398	23	337574	488161	2.04312e+06	294204	277286	399767	313253	200963	1.0549e+06	770654	379469	366820
Q61191	Hcfc1	1	9.16905	23	837411	2.73176e+06	466096	507566	82422.3	97169.5	1.25902e+06	1.56951e+06	3.10114e+06	1.55701e+06	1.61125e+06	3.39331e+06
Q61646	Hp	1	45.937	23	2.16753e+06	1.4166e+06	2.26145e+06	770114	526681	354657	1.10588e+07	5.06395e+06	1.0228e+07	1.00401e+07	5.2487e+06	6.65585e+06
Q61656	Ddx5	1	39.0317	23	864320	377331	525873	490041	315861	258865	791531	2.05145e+06	1.95083e+06	1.78595e+06	1.56479e+06	1.57588e+06
Q61768	Kif5b	1	27.4788	23	598921	324252	756106	245483	43879.6	64744.6	367481	413793	1.29218e+06	600122	935876	606583
Q61831	Mapk10	3	4.54606	23	3.30351e+06	2.68788e+06	2.6534e+06	3.78641e+06	261182	189005	1.54121e+06	2.4204e+06	2.63125e+06	3.37474e+06	3.88614e+06	3.83854e+06
Q62351	Tfrc	1	45.7696	23	239271	681056	173216	523156	25090.3	98843.5	798997	601306	1.15276e+06	1.44751e+06	498154	435435
Q6NV83	U2surp	1	9.13463	23	556696	2.84723e+06	271597	241510	131926	26441.9	126374	114537	320269	333789	397775	570790
Q6PFD9	Nup98	1	18.2799	23	265151	693669	371160	48977.5	35579.6	61373.2	1.66669e+06	546921	1.64747e+06	1.05968e+06	1.06747e+06	2.26775e+06
Q80TZ3	Dnajc6	1	27.3685	23	128977	1.18448e+06	725669	1.36443e+06	176792	89182.3	1.4205e+06	914375	639814	2.43073e+06	161637	443012
Q80U72	Scrib	1	4.5468	23	1.17901e+06	627868	512132	224009	81353.2	121944	215668	254774	923402	450118	507527	270892
Q8BFU3	Rnf214	1	4.64725	23	1.27311e+06	455131	552049	1.18437e+06	388410	252098	873015	930404	1.16792e+06	860587	1.32925e+06	666396
Q8BJ42	Dlgap2	1	13.7377	23	1.77806e+06	1.1578e+06	1.32713e+06	1.47969e+06	34295.7	32031.7	466824	348723	629196	327341	466357	789872
Q8C1A5	Thop1	1	32.1763	23	1.24974e+06	460311	1.10582e+06	483078	187224	138587	1.64053e+06	2.1086e+06	675835	602149	1.25666e+06	598745
Q8C547	Heatr5b	1	4.65956	23	478350	1.0571e+06	302060	201564	117625	98225.7	660121	340750	286209	1.052e+06	723325	384306
Q8CIH5	Plcg2	1	4.57513	23	115153	237638	421617	606592	111421	124037	333954	320031	336657	653792	161020	254772
Q8K083	Znf536	1	4.68123	23	116023	333197	394825	522107	134097	50046.7	383730	255051	422141	206148	280469	176866
Q8K2Z4	Ncapd2	1	4.49846	23	744337	579362	960875	980705	140370	24930.1	413596	305498	104067	1.78653e+06	588684	410408
Q8K3V4	Padi6	1	36.7874	23	181662	88715.1	1.09545e+06	410067	93363.7	137486	41135.6	349129	3.12377e+06	798214	628032	2.18104e+06
Q8VDC1	Fyco1	1	9.18816	23	1.10539e+06	640484	486690	531427	170512	230944	322371	164234	658218	759855	185019	221772
Q8VDM4	Psmd2	1	52.0104	23	1480531	659291	1.1364e+06	686009	525011	386325	3.16684e+06	1.58467e+06	1.03209e+07	848611	2.27784e+06	1.33006e+06
Q8VEK3	Hnrnpu	1	64.3415	23	2.29911e+06	2.23089e+06	270095	606491	118483	157940	58762.5	3.71518e+06	1.70411e+06	1.73372e+06	1.19433e+06	1.09925e+06
Q91YQ5	Rpn1	1	48.7597	23	1.41929e+06	1.014e+06	1.398e+06	1.60839e+06	167848	235053	1.94571e+06	2.31018e+06	4.67621e+06	3.84582e+06	2.25337e+06	2.77734e+06
Q921G7	Etfdh	1	32.0965	23	1.35132e+06	1.24473e+06	1.58693e+06	453654	307596	118818	985084	1.09209e+06	8.30051e+06	1.71773e+06	1969164	1.68445e+06
Q99KY4	Gak	1	13.688	23	1.62741e+06	1.1925e+06	399096	466083	52884.3	32246.8	1.35895e+06	820035	1.82405e+06	1.01859e+06	1.58456e+06	680282
Q99LF4	Rtcb	1	39.242	23	2.46984e+06	3.99827e+06	1.83716e+06	2.20182e+06	391797	375350	885289	1.37791e+06	2.21791e+06	1.65334e+06	773569	1.26932e+06
Q99MR8	Mccc1	1	45.6921	23	391364	461244	532686	517108	587180	153925	145399	300676	590986	521388	248342	117739
Q99NH0	Ankrd17	1	4.58961	23	265681	606414	400323	473290	37592.8	107256	161757	226317	153261	279906	222561	375965
Q9CPY7	Lap3	1	35.0121	23	1.75204e+06	2.47995e+06	813407	982890	205887	330272	2.96247e+06	1.20714e+06	2.8188e+06	2.97213e+06	1.405e+06	2.79654e+06
Q9D0F9	Pgm1	1	41.0274	23	614925	854838	763422	873007	257815	254136	1.17306e+06	1.89247e+06	1.56131e+06	2.74232e+06	1.65213e+06	2.32784e+06
Q9D7Z6	Clca1	1	22.9019	23	3.9106e+06	4.06304e+06	486006	601662	122469	216422	4.30925e+06	947612	2.5245e+06	2.83183e+06	843989	2.36028e+06
Q9DBB4	Naa16	1	14.0043	23	388977	239415	86235.7	533736	52250.9	49083.8	1.9238e+06	311828	1.25267e+06	2.26784e+06	331776	22657.9
Q9DCD0	Pgd	1	27.7728	23	3.95493e+06	2.23629e+06	1.07422e+06	525334	33054.8	275351	7.76316e+06	9.65298e+06	1.19626e+07	9.62836e+06	1.03385e+07	9.78821e+06
Q9ESB3	Hrg	1	41.2874	23	873897	762280	554717	505412	644721	347570	4.73609e+06	1.35219e+06	1.34375e+06	1.60541e+06	1.08081e+06	1.32352e+06
Q9JKY5	Hip1r	1	9.12001	23	1.34878e+06	256441	254585	512472	44095.8	93428.7	325107	744255	871540	719639	316142	544150
Q9Z1T1	Ap3b1	1	22.959	23	1.10719e+06	301898	1.2392e+06	751060	42488.7	74996	593249	426888	586063	449913	1.45887e+06	1.44486e+06
A6H8H2	Dennd4c	1	9.13339	22	597906	3.17927e+06	1.69634e+06	2.26541e+06	183187	147397	154115	110512	152459	152674	96251.6	75631.4
D3YZU1	Shank1	1	4.55655	22	515791	592118	215854	217530	122862	96391.8	172492	284044	494255	580459	1.20957e+06	382863
E9PYK3	Parp4	1	13.6525	22	247588	378941	235484	326972	81081.5	85788.2	121612	842324	537845	159942	528878	187657
E9Q5G3	Kif23	1	18.408	22	368910	206123	142747	239813	80906.3	48233.8	308768	582482	128052	119695	423932	1.49195e+06
G3X9K3	Arfgef1	1	4.56035	22	293674	190246	265655	404504	28857.4	52834.4	129026	649424	367447	129034	317719	190151
O08532	Cacna2d1	1	23.0571	22	248950	899234	460311	216808	23576	68047.6	1.13745e+06	1.59804e+06	551001	1.12816e+06	406479	828215
O08784	Tcof1	1	18.2583	22	447245	258597	389038	409577	127382	126560	445303	816190	543067	502982	213786	259370
O35286	Dhx15	1	41.2717	22	514480	372872	895012	201340	234396	198491	562859	469306	1.56008e+06	1.69686e+06	630073	1.99868e+06
O54774	Ap3d1	1	18.218	22	290871	187923	459380	240350	142528	97347.5	59366.7	911793	2.01436e+06	462090	68702.8	173379
O88207	Col5a1	1	4.50313	22	1.76016e+06	1.66764e+06	404717	314234	54258.9	146824	4.15219e+06	3.77381e+06	1.31722e+06	1.49807e+06	2.00493e+06	2.17479e+06
O88342	Wdr1	1	32.2499	22	6.81574e+06	6.07428e+06	674113	754283	183421	43866.1	3.0529e+06	4.71106e+06	9.08033e+06	8.73247e+06	4.2638e+06	5.69158e+06
P02463	Col4a1	1	22.7741	22	104326	360066	234090	402030	37319.8	73903.7	211993	396765	636267	741326	368923	215779
P06745	Gpi	1	46.3381	22	2.6243e+06	2.42152e+06	1.77965e+06	1.28935e+06	181671	334734	3.43195e+06	2.75303e+06	4.99809e+06	5.64671e+07	4.31009e+06	2.89127e+07
P08071	Ltf	1	41.2178	22	607295	468750	723500	1.59451e+06	116972	90300.9	534049	673755	561407	756676	524638	584513
P08121	Col3a1	1	13.7216	22	1.43895e+06	2.33364e+06	988706	609504	199371	189915	3.19863e+06	629346	1.16465e+06	1.1667e+06	827613	1.25328e+06
P09411	Pgk1	1	68.8915	22	2.95788e+06	1.75458e+06	1.95884e+06	2.20876e+06	265139	521327	2.11152e+06	2.2816e+06	1.23548e+07	1.24726e+07	9.52993e+06	7.14511e+06
P09470	Ace	1	36.7938	22	157365	236298	226081	307704	66105.5	45953.1	100348	273408	1.39522e+06	1.22496e+06	366434	253208
P10493	Nid1	1	49.6843	22	930881	2.83569e+06	5.03378e+06	8.12957e+06	839818	315704	560820	324633	5.22806e+06	5.42687e+06	593543	3.04281e+06
P10922	H1-0	1	30.0509	22	1.55848e+06	1.25849e+06	1.76461e+06	711551	270063	250475	721933	990969	1.46298e+06	1.14322e+06	1.08266e+06	978483
P12960	Cntn1	1	64.1196	22	296888	504402	846809	252441	166791	152801	35395.1	248712	441805	354175	1.08932e+06	776224
P14733	Lmnb1	1	37.2176	22	2.74125e+06	4.26193e+06	359505	541036	233250	194606	4.03653e+06	1.28178e+06	4.1615e+06	4.18343e+06	2.66735e+06	2.59339e+06
P16858	Gapdh	1	55.7778	22	8.10771e+06	8.56048e+06	5.16105e+06	5.40649e+06	1.90953e+06	1.56623e+06	4.51019e+06	5.34947e+06	5.70561e+07	4.76227e+07	3.12122e+07	30578959
P32020	Scp2	1	45.8924	22	2.03105e+06	2.99166e+06	1.69618e+06	1.66776e+06	256558	223126	534623	3.66504e+06	2.22955e+06	2.38118e+06	3.28477e+06	2.98366e+06
P33173	Kif1a	1	9.07015	22	47671.8	210852	227075	162991	88567.3	112101	142775	244585	387036	421386	108659	376427
P63101	Ywhaz	1	50.6823	22	3.23514e+06	3.45025e+06	1.86566e+06	1.78672e+06	302096	274668	6.41221e+06	6.66219e+06	3.40283e+07	3.8012e+07	1.5654e+07	1.49051e+07
P68040	Rack1	1	35.0816	22	3.3437e+06	3.40136e+06	2.2268e+06	877366	345071	476896	5.29382e+06	3.63493e+06	1.89331e+07	1.57392e+07	1.22026e+07	1.5138e+07
P70663	Sparcl1	1	50.1638	22	1.11585e+06	1.49314e+06	663558	793281	694808	939586	178173	950969	2.8524e+06	3.15274e+06	2.0908e+06	2.28954e+06
P80313	Cct7	1	39.1111	22	1.94211e+06	1.0417e+06	998674	961108	188132	123959	1.30304e+06	1.21813e+06	2.08158e+06	2.21636e+06	1.65645e+06	2.51546e+06
P97429	Anxa4	1	20.5778	22	2.28938e+06	2.94652e+06	2.18689e+06	2.1494e+06	399998	412165	2914718	2.88501e+06	1.19205e+07	1.45479e+07	6.01076e+06	8.73695e+06
P97449	Anpep	1	29.7301	22	2.21202e+06	1.96431e+06	1.1161e+06	3.65764e+06	2.67241e+06	303584	1.03369e+06	1.03372e+06	1.09361e+07	8.94386e+06	5.06779e+06	5.49152e+06
Q02788	Col6a2	1	23.2464	22	573584	303779	566521	459213	130473	100823	609615	559367	1.92076e+06	355712	1.3455e+06	190554
Q04447	Ckb	1	38.9838	22	4.9224e+06	3.22566e+06	966293	2.08295e+06	1.41103e+06	1.56609e+06	5.12934e+06	5.31399e+06	2.6272e+07	2.58133e+07	1.74755e+07	1.87219e+07
Q05421	Cyp2e1	1	50.631	22	6.76906e+06	4.93237e+06	770292	856244	197976	281074	137108	1.85311e+06	1.71018e+06	673291	582559	458330
Q2KN98	Specc1l	1	4.6977	22	897217	829666	875337	1.12295e+06	161004	125889	779503	788017	4.79006e+06	1.75806e+06	1.20687e+06	1.45652e+06
Q3TL44	Nlrx1	1	50.6933	22	102893	422405	158529	491554	50008	278933	177334	56089	307669	124981	3.9493e+06	3.91022e+06
Q4JIM5	Abl2	1	4.60121	22	1.07106e+06	562219	47312.1	197393	100377	126182	722429	659231	91055.5	197504	380809	255276
Q5DQR4	Stxbp5l	1	4.59371	22	250882	781951	599265	1.58362e+06	430895	291633	527536	600393	272404	2.13587e+06	704797	903149
Q5I043	Usp28	1	9.21036	22	1.46447e+06	91194.1	367857	252108	23416.8	77877.3	253914	105094	665704	2.76971e+06	609274	84054.4
Q5NBX1	Cobl	1	9.08029	22	388022	362545	259275	91226.3	26170.1	64566.7	297871	397342	225045	408765	4.60914e+06	621777
Q5SUA5	Myo1g	1	4.55503	22	1.62578e+06	438698	238535	241771	139516	122558	264850	982014	618456	665025	211095	694058
Q61207	Psap	1	55.0165	22	1.27846e+06	915809	2.2743e+06	967083	568397	299886	2733135	1.86956e+06	1.09386e+07	1.19208e+07	1.00399e+07	9.83141e+06
Q61210	Arhgef1	1	13.6177	22	991674	808639	717078	636478	169070	87091.1	842302	620871	338425	669323	639775	497015
Q6PB97	Fbxl19	1	9.06402	22	1.26732e+06	563220	223788	277506	223321	108180	457590	731931	1.19247e+06	303591	595383	871641
Q6PIE5	Atp1a2	1	85.1272	22	511648	565619	954106	240225	66298.3	87993.6	264181	581340	633350	159438	123960	51727.1
Q80TE7	Lrrc7	1	31.9956	22	76531.9	148620	165505	624973	93249.6	143046	692983	665378	10534.4	421378	382513	90903.4
Q8BG87	Tet3	1	9.01639	22	327693	573039	101012	245546	136294	110045	103922	269269	448217	462270	250756	200148
Q8BIL5	Hook1	1	13.8579	22	991030	724135	661238	896837	145365	153882	410503	164092	94705.4	33442.7	148263	163794
Q8BJ05	Zc3h14	1	8.99295	22	1.39414e+06	1.42003e+06	172196	599351	355079	363524	1.66964e+06	2.94026e+06	1.63267e+06	1.00241e+06	1.25058e+06	1.19566e+06
Q8BJ64	Chdh	1	45.8433	22	1.1575e+06	443182	1.57146e+06	1.03387e+06	169360	219495	1.51321e+06	503101	476806	304113	141222	1.27638e+06
Q8C9S4	Ccdc186	1	4.58392	22	1.6251e+06	849202	235886	562505	155262	108238	756140	925614	943281	1.04863e+06	198422	361554
Q8C9W3	Adamts2	1	4.51952	22	252098	316634	385693	417300	281304	344587	579870	379210	334405	380872	319784	266614
Q8CI94	Pygb	1	55.1041	22	536422	617398	288778	148425	73456	147581	557790	533783	846120	737914	982592	158589
Q8K0D5	Gfm1	1	32.4386	22	1.36043e+06	928927	475642	458475	109984	76794.2	1.63436e+06	222220	1.64143e+06	995589	3.94916e+06	855918
Q8K182	C8a	1	73.5759	22	2.21378e+07	2.07263e+07	518547	613324	598768	80737.1	4.2705e+06	337379	430495	730365	1.15968e+06	822400
Q8K2V1	Ppp4r1	1	13.7245	22	80121.5	526988	315482	529215	223888	159619	420420	312589	587976	435807	626465	370272
Q8K4Z5	Sf3a1	1	45.7351	22	679976	1.45677e+06	550322	1.0352e+06	283230	180671	1.55024e+06	1.62808e+06	469145	515930	513679	266728
Q8R086	Suox	1	32.256	22	800603	765731	299270	641547	430372	125825	564152	651155	452113	684663	565207	383542
Q8R121	Serpina10	1	60.2137	22	2.45542e+06	929249	745778	1.34552e+06	131432	371843	402697	843983	2.55365e+06	2.40832e+06	274064	1.03532e+06
Q8R1A4	Dock7	1	9.11129	22	962950	561627	587429	325565	129248	149711	306488	467965	889909	1.10916e+06	363950	480272
Q8R326	Pspc1	1	4.58961	22	1.95522e+06	745504	785124	433505	245913	229778	87373.5	513538	2.56337e+06	1.0228e+06	675550	729561
Q8VDF2	Uhrf1	1	31.9833	22	248468	620465	876161	1.15413e+06	821108	145267	343481	132786	262782	367019	64697.6	495003
Q9CWJ9	Atic	1	27.6171	22	475290	1.28197e+06	942719	624831	237728	354582	273480	132011	1.0485e+06	1.15804e+06	625926	796507
Q9CZ13	Uqcrc1	1	45.6146	22	2.01535e+06	1.64511e+06	975279	1.00576e+06	569015	229942	948725	846858	2.73479e+06	4.45517e+06	2.39182e+06	2.7747e+06
Q9CZD3	Gars1	1	21.1054	22	362854	655780	919835	364624	118219	61900.4	707048	905631	812518	629503	137196	343725
Q9D379	Ephx1	1	45.9826	22	796367	1.54304e+06	776440	482998	361557	131099	1.41255e+06	1.27031e+06	4.20024e+06	3.31272e+06	3.08748e+06	3.27541e+06
Q9D5V5	Cul5	1	4.50246	22	576634	431824	377634	122793	173561	379095	110236	400906	843009	740515	433969	443400
Q9WTI7	Myo1c	1	32.0416	22	1.38186e+06	1.42723e+06	704973	632710	83284.6	99713.3	311358	790258	506823	579449	363659	1.08233e+06
A2A5R2	Arfgef2	1	4.57197	21	275813	251778	444171	437671	110357	173773	138100	356745	8416.49	142905	169133	72487.7
A2AGH6	Med12	1	4.5573	21	135991	1.11539e+06	495921	322270	49866.5	101936	106179	884475	65171.8	366292	71187.7	132220
A2AX52	Col6a4	1	4.53873	21	483291	190717	429537	206967	50394	47205.9	459240	537287	210851	239515	117896	803777
A2BH40	Arid1a	1	4.54532	21	869220	1.60149e+06	141120	481951	72025.3	46005.9	809161	454691	749571	846694	1.85813e+06	728543
D3Z7P3	Gls	1	21.9358	21	61269.5	419082	199458	360342	194801	37533.9	1.40574e+06	436834	1.54387e+06	527514	870450	622467
E9PY46	Ift140	1	9.20016	21	341012	433210	661764	406188	61747.7	23642.3	674967	698473	162250	260704	309504	440394
E9Q7X6	Heg1	1	9.04943	21	186246	383854	598228	349462	103779	88584.9	266940	228807	1.21851e+06	350946	1.26475e+06	252788
O08967	Cyth3	3	4.51124	21	1.0838e+06	979743	867261	944525	537265	421130	187574	215287	901570	618638	482197	466626
O35490	Bhmt	1	63.9797	21	804674	546140	1.27654e+06	915714	353437	231441	178347	229196	445858	604557	423868	391392
O35516	Notch2	1	18.2962	21	738360	584815	655102	327156	121681	22548.9	128671	317944	675194	613853	127084	65191.6
O55143	Atp2a2	1	78.1897	21	347874	253802	399542	643409	93668.9	130120	844374	606333	1.01828e+06	1.13188e+06	515988	578039
O88428	Papss2	1	32.065	21	1.01408e+06	536105	2.11119e+06	2.49839e+06	259961	1.05017e+06	1.7451e+06	925337	3.83949e+06	3.20694e+06	2.28681e+06	3.00189e+06
P05202	Got2	1	50.5593	21	4.38781e+06	1.29425e+06	2.03742e+06	1.02547e+06	275100	419480	544325	520813	2.15306e+06	2.53406e+06	2.7252e+06	4.70321e+06
P23953	Ces1c	1	54.8622	21	803590	2.29087e+06	1.76588e+06	1.55846e+06	129225	88763.1	1.56786e+06	235035	4.01605e+06	2.83078e+06	1250851	627381
P24549	Aldh1a1	1	74.313	21	2.99083e+06	2.21637e+06	1.06331e+06	359766	277625	136142	5.04284e+06	5.73877e+06	1.21643e+07	1.22024e+07	1.18281e+07	1.26349e+07
P25206	Mcm3	1	46.3517	21	827590	1.00506e+06	1.41811e+06	1.35137e+06	301090	322561	858016	804763	1.11318e+06	840154	681931	848629
P46935	Nedd4	1	11.5115	21	383933	386067	50252.3	261458	40115.2	687529	454216	149002	717920	376243	782889	706648
P47857	Pfkm	1	55.1288	21	1.72124e+07	609604	7.72034e+06	7.52181e+06	129555	472765	1.18795e+07	804577	2.15489e+06	2.47861e+06	3.19974e+06	2.79481e+06
P48036	Anxa5	1	40.2052	21	1.94121e+06	5.13328e+06	988914	1.42405e+06	592560	279070	5.13067e+06	8.214e+06	1.74766e+07	1.62856e+07	1.32201e+07	9.97125e+06
P52825	Cpt2	1	36.7004	21	1.65744e+06	1.71071e+06	534548	445275	143074	173083	410165	764074	705621	860922	2.00269e+06	936235
P61161	Actr2	1	31.9173	21	1.503e+06	946379	547809	570083	85659.1	152282	1048054	2.89588e+06	4.83932e+06	4.49222e+06	4.51091e+06	3.62815e+06
P63094	Gnas	2	22.8275	21	544670	811512	1.00052e+06	668642	328791	330002	580828	2.07181e+06	1.18778e+06	4.91203e+06	763193	491353
P80318	Cct3	1	32.1621	21	908205	1.84127e+06	771952	2.82656e+06	219175	469037	379031	2.47125e+06	6.38228e+06	4.44655e+06	1.6293e+06	2.56255e+06
P97290	Serping1	1	22.9087	21	2.87775e+06	2.84705e+06	1.99649e+06	2.46051e+06	1.0948e+06	425596	105145	42499.8	1.09954e+06	453507	709669	496270
Q01149	Col1a2	1	25.3212	21	225850	229690	220946	721467	73367.1	17269.2	213062	292660	233449	324667	3.76115e+06	183304
Q07968	F13b	1	50.3996	21	1.20297e+06	1.55024e+07	602541	412877	205452	61262.1	161551	7180.66	6.75788e+06	853189	185115	191072
Q148V7	Relch	1	18.1627	21	574484	668460	397565	364920	62305.6	104909	1.65037e+06	183299	109631	214492	228211	331024
Q3UHJ0	Aak1	1	23.0287	21	1.46351e+06	857131	745114	932323	302226	250113	296202	272967	426693	368358	1.31232e+06	580467
Q3UPL0	Sec31a	1	45.8535	21	944538	628742	362785	713162	199212	83553.3	721899	968351	8.4247e+06	660731	765859	358904
Q3V0C5	Usp48	1	4.56574	21	1.47465e+06	633192	259394	399126	102380	183700	303735	338212	1.64781e+06	837122	680964	863701
Q4KMM3	Oxr1	1	4.52937	21	480441	237410	474832	186329	37854.2	74371.9	248334	93767	867515	57788.2	546040	601403
Q5BL07	Pex1	1	27.3058	21	288850	815507	618749	102502	49207.5	61402.8	630756	471574	88607.2	328993	188471	73444.8
Q5SVR0	Tbc1d9b	1	4.55655	21	435493	109639	245828	815938	36949.9	148441	72493.5	303934	355094	362419	145229	231189
Q61037	Tsc2	1	4.56651	21	215833	324040	433951	105491	49718.5	20598.7	495262	189604	470500	211686	463013	1.14033e+06
Q61137	Astn1	1	4.50717	21	545793	626365	331677	940760	181200	44944.7	1.23158e+06	286284	288274	355895	344699	565032
Q61194	Pik3c2a	1	4.64168	21	713016	342673	929944	226977	44388.9	19030.9	197000	165274	244554	177696	96768.3	574627
Q61699	Hsph1	1	36.7171	21	530507	1.72046e+07	9.8034e+06	398124	49644.6	66360.5	439882	234918	119619	6.01576e+06	4.64335e+06	5.42775e+06
Q64487	Ptprd	1	4.55127	21	331282	391161	524875	543882	84629.6	103322	588237	653891	639356	197142	405988	249050
Q6A009	Ltn1	1	4.56729	21	340075	287103	794406	510360	33864.5	63181.4	290351	424078	202536	162697	1.84115e+06	409890
Q6A0A9	FAM120A	1	40.4236	21	1.51996e+06	1.38196e+06	276066	214346	179422	27576.3	817467	1.13627e+06	1.21039e+06	701238	222519	567643
Q6NXI6	Rprd2	1	9.02063	21	532753	274213	204662	139156	68897.6	81132.4	706344	479001	595023	661094	2.70634e+06	484125
Q6NZF1	Zc3h11a	1	13.6976	21	1.76082e+06	1.91169e+06	135132	132128	79777.3	37871.8	1.46789e+06	341216	2.22109e+06	1.97519e+06	75655.2	1.07503e+06
Q6PF93	Pik3c3	1	4.58797	21	1.38032e+06	1.12993e+06	2.74502e+06	295343	320285	302521	329539	602430	210041	560228	383334	316948
Q76MZ3	Ppp2r1a	1	49.9766	21	2.0617e+06	2.57962e+06	557012	836840	140846	347542	251908	4.31764e+06	1.36996e+06	1.66249e+06	1.17516e+06	859416
Q80UJ7	Rab3gap1	1	13.6612	21	763967	1.16076e+06	57658.5	194733	62032.1	17899.4	280684	127938	154897	144125	131498	247513
Q8BMF4	Dlat	1	29.1166	21	348120	274729	1216146	1.27285e+06	142887	28425.6	1.14064e+06	726795	2.76355e+06	1.47299e+06	2.64634e+06	2.00231e+06
Q8BMJ2	Lars1	1	36.4321	21	149677	292468	343538	208963	83526.3	13715.4	964757	204019	737269	627410	853878	671554
Q8BND3	Wdr35	1	4.54385	21	1.22564e+06	587877	277171	191240	165851	80620.6	1.82509e+06	413825	1.7901e+06	744412	175666	409399
Q8BND5	Qsox1	1	59.4407	21	436457	827077	1.26587e+06	904413	477202	139793	309659	221181	585069	579287	166052	245391
Q8BVA4	Lmod1	1	12.1375	21	405279	839111	396769	665483	90737.4	90750.6	254396	414769	1.17456e+06	594229	368026	451770
Q8C3Y4	Kntc1	1	32.1725	21	224750	90597.7	179020	159838	129027	57553	123986	60128.2	380256	47552.6	80317.5	123794
Q8K310	Matr3	1	23.0834	21	419783	427421	369845	452846	248698	94152.6	93925.6	811666	584659	358539	565663	443583
Q8R429	Atp2a1	1	68.629	21	2.86713e+06	2.93896e+06	8.68092e+06	1.11508e+07	364827	306072	273986	460259	150545	299852	279526	258167
Q8VDP4	Ccar2	1	13.8245	21	1.10907e+06	240828	734549	456865	45670.3	111998	479080	729767	475920	449916	980086	658704
Q8VEM8	Slc25a3	1	29.9736	21	3.31713e+06	1.7462e+06	1.90943e+06	1.67068e+06	479704	380867	1.86039e+06	905394	2.4062e+06	1.75612e+06	1.17372e+06	1.83606e+06
Q8VI36	Pxn	1	22.7918	21	1.26051e+07	1.00927e+06	904599	2.00221e+06	190371	423908	1.93318e+06	1.23436e+06	591966	1.15596e+06	1.14727e+06	414949
Q921G8	Tubgcp2	1	4.63075	21	904489	1.85598e+06	1.43831e+06	1.18949e+06	164365	121499	94104.4	420877	2.00657e+06	1.41962e+06	949414	131469
Q99MR6	Srrt	1	7.6476	21	612133	578618	538590	734409	161256	116066	462193	50469	288019	507653	320653	335311
Q99P88	Nup155	1	9.14253	21	949634	994877	216411	329875	93345.5	76020.1	345308	393894	662542	652027	227158	459196
Q9CQV8	Ywhab	1	50.3527	21	2.89361e+06	7.78648e+06	777316	1.16197e+06	672422	991686	1.97205e+06	1.97187e+06	1.26401e+07	1.32868e+07	8.38024e+06	8.88001e+06
Q9CSN1	Snw1	1	22.9526	21	2.38021e+06	642746	1.10416e+06	500812	295411	419906	5.84916e+06	3.59982e+06	1.20405e+06	1.76987e+06	1.73193e+06	1.48971e+06
Q9CZS1	Aldh1b1	1	46.7856	21	3.3903e+06	2.28509e+06	1.12893e+06	752190	176233	237530	1.89793e+06	1.80205e+06	8.29526e+06	7.08874e+06	7.51633e+06	9.67175e+06
Q9D3E6	Stag1	1	13.612	21	301754	393776	185592	85669.3	25055.1	11750.4	2.08407e+06	473013	281885	299556	2.73719e+06	3.73738e+06
Q9EPU0	Upf1	1	18.454	21	325508	362790	184786	471060	113348	66152.2	43682.9	239496	610294	259958	102275	86004.2
Q9ERK4	Cse1l	1	45.7047	21	1.11671e+07	423909	782051	1.22048e+06	69726	46575	589461	371339	655501	1.01902e+06	6.43116e+06	323889
Q9JIK5	Ddx21	1	22.9712	21	868222	377942	57052.3	422964	38520.5	84562.2	178087	159790	727264	767699	980218	1.59101e+06
Q9QZS8	Sh2d3c	1	2.4216	21	518683	783284	529725	674998	211940	198499	466167	618627	7.58426e+06	3.40719e+06	1.16176e+06	722037
Q9R0M0	Celsr2	1	2.17085	21	336518	555499	1.2616e+06	358986	124127	42773.2	213835	140718	512430	300269	175564	152562
Q9WTP6	Ak2	1	27.9705	21	1.74671e+06	1.96256e+06	1.86564e+06	380541	438676	328653	6.54474e+06	4.61212e+06	5.5081e+06	5.62897e+06	4.42449e+06	5.19887e+06
Q9Z103	Adnp	1	4.60628	21	1.62163e+06	1.5984e+06	99963.6	180483	70206.8	89386.3	1.0069e+06	758425	602075	390262	822294	735309
Q9Z1G4	Atp6v0a1	1	50.2164	21	166215	1.4176e+06	432310	335614	150578	154083	1.08378e+06	1.06256e+06	1.2777e+06	2.71306e+06	1.02455e+07	2.18978e+06
Q9Z2A5	Ate1	1	9.07503	21	876340	711874	1.43144e+06	413732	101927	148515	0	396143	813222	808840	868843	1.39373e+06
A2AHC3	Camsap1	1	4.62185	20	223164	83285.9	211137	267442	56149.2	173593	1.46523e+06	416503	1.21014e+06	1.1592e+06	326908	345192
D3YYU8	Obsl1	1	9.14247	20	255974	245417	276362	497724	51299.7	44814.6	191766	384205	225326	133353	300976	489846
O09159	Man2b1	1	13.6638	20	893493	932266	815164	711581	137349	147630	457608	495941	221491	679163	730105	153023
O35639	Anxa3	1	20.5566	20	7.4926e+06	4.46374e+06	1.11129e+06	1.21158e+06	69897.6	257888	6.06735e+06	7.49509e+06	6.93773e+06	6.68533e+06	7.84359e+06	4.73535e+06
O55201	Supt5h	1	9.15936	20	217346	167564	371313	294389	28117.1	28575.1	204238	100886	28589.4	386752	174394	251840
P08775	Polr2a	1	9.16636	20	429589	207587	380451	325442	120583	46993.3	739812	804270	754887	925087	68929	517948
P12710	Fabp1	1	88.7118	20	2.62609e+07	2.54994e+07	1.07898e+07	2.09416e+06	1.51375e+06	2.3978e+06	1.36353e+08	1.34663e+08	2.54686e+08	2.3982e+08	3.13312e+08	308983901
P16332	Mmut	1	54.0454	20	1.68874e+06	878772	192549	257736	76646.3	168113	1.15858e+06	195615	721658	131101	1.22193e+06	320117
P16460	Ass1	1	55.0365	20	639641	1.20053e+06	948766	1.14191e+06	370134	612469	1.57316e+06	992134	91620.3	163054	0	4.03195e+06
P18242	Ctsd	1	39.2069	20	3.09008e+06	1.44146e+07	1.34927e+06	946348	396760	272471	6.00877e+06	6.51273e+06	3.02056e+07	3.90397e+07	2.12559e+07	2.82299e+07
P27659	Rpl3	1	16.0994	20	1.79434e+06	2.32854e+06	683016	1.1091e+06	335105	544317	1.01087e+06	1.3175e+06	964038	1.58921e+06	1.51186e+06	1.28044e+06
P29699	Ahsg	1	53.0374	20	2.83753e+06	2.54142e+06	3.50743e+06	4.41092e+06	874814	646221	1.68266e+06	2.35988e+06	2.12676e+07	6.85274e+06	3.917e+06	2.601e+06
P34152	Ptk2	1	4.69665	20	1.27438e+06	811658	582975	384013	69250.1	61205	647658	308222	373060	612155	228322	552383
P36552	Cpox	1	32.0939	20	633482	444673	756015	637003	217756	201883	2.37245e+06	786622	1.34128e+06	366072	325679	472737
P45700	Man1a1	1	13.7008	20	808978	338341	493556	426900	223605	478256	247691	126936	118794	211811	264720	112985
P62754	Rps6	1	33.1799	20	2.06632e+06	5.47606e+06	1.55639e+06	1.08449e+06	321280	223839	7.47306e+06	3.21133e+06	1.12294e+07	1.07238e+07	8.42364e+06	8.41248e+06
P67778	Phb1	1	29.1567	20	6.45709e+06	5.5175e+06	2.53404e+06	1.18185e+06	394175	353436	8.50968e+06	2.5711e+06	7.29249e+06	8.53467e+06	7.95236e+06	8.51441e+06
P70441	Nherf1	1	25.9996	20	1.00907e+07	9.99091e+06	1.97321e+06	4.52933e+06	334566	5.60007e+06	9.07352e+06	7.38966e+06	1.83253e+07	1.26851e+07	8.47421e+06	7.90263e+06
P97310	Mcm2	1	9.33535	20	286181	316894	254047	159555	0	68003.6	2140243	2.39466e+06	336432	1.36005e+06	419669	231801
P97496	Smarcc1	1	18.5678	20	341198	439488	104591	519777	23336.7	16227.9	1.16003e+06	166307	1.24311e+06	562198	1.89237e+06	556280
Q06770	Serpina6	1	27.6244	20	1.53249e+06	1.49766e+06	1.24153e+06	1.26613e+06	396511	633160	185057	520937	251942	357585	170012	2.76558e+06
Q3B7Z2	Osbp	1	13.5914	20	365481	460208	558071	581662	23380.8	257330	969583	751596	449862	732750	300774	338493
Q3TYQ9	Aox4	1	9.24495	20	812059	435157	451628	670552	232870	128456	435255	422638	935656	853833	398411	356954
Q3UKC1	Tax1bp1	1	9.10161	20	410024	1.84694e+06	99417.9	438358	33119.3	139191	520075	625767	629554	286120	167227	278266
Q3ULF4	Spg7	1	4.49912	20	1.74851e+06	1.09327e+06	727331	367388	146149	87680.3	1.45815e+06	1.40799e+06	604283	520859	405304	638720
Q3UVX5	Grm5	1	9.09108	20	129030	289252	144648	207698	17390.2	68171.8	264903	97962.8	361634	467933	2.68919e+06	516516
Q5RKZ7	Mocs1	1	22.9111	20	3.00766e+06	3211549	344994	795246	133612	399544	2.25278e+06	1.24761e+06	650856	1.61212e+06	1.55363e+06	1.39384e+06
Q5SSZ5	Tns3	1	4.5133	20	149063	248829	142240	338385	144035	180301	768763	691479	641835	227127	1.14761e+06	135327
Q5XJY5	Arcn1	1	32.2613	20	949203	502893	654350	800381	422131	251979	773371	2.22785e+06	1081118	2.03127e+06	1.13155e+06	1.49764e+06
Q60598	Cttn	1	7.28594	20	826637	593215	390701	503024	214296	199424	354687	581815	6.25417e+06	346153	687971	8.26975e+06
Q60875	Arhgef2	1	4.65478	20	773906	569504	49449.3	482972	57977.5	96939.4	155483	76872.4	170967	880179	9815.14	551977
Q61301	Ctnna2	1	18.3581	20	442364	353677	384630	434185	117605	94356.6	131246	376975	4.96473e+06	859439	3.13584e+06	2.90836e+06
Q61481	Pde1a	2	4.53366	20	504144	2.28992e+06	951773	836031	242721	102211	415665	333396	376882	242923	952663	173602
Q61941	Nnt	1	55.1396	20	314961	819522	358814	450496	227293	199181	65927.2	172593	1.15588e+06	1.23451e+06	0	304705
Q64133	Maoa	1	23.055	20	678004	309103	657811	611925	177481	46331.1	142530	406696	1.02909e+06	870136	1.85483e+06	610586
Q64436	Atp4a	1	37.1975	20	1.26274e+06	1.23985e+06	616567	568859	175874	144423	553237	768530	629800	885004	537236	809557
Q64739	Col11a2	1	13.7173	20	1.38528e+06	1.68519e+06	330962	266157	16881.9	60762.6	617956	478712	314332	98284.5	380875	819276
Q6P5B0	Rrp12	1	9.0969	20	294503	246990	334023	369929	56894	28218.6	43878.3	104847	70371.7	168002	77113.7	57828.8
Q6PAJ1	Bcr	1	9.11869	20	458782	499661	313093	791023	116501	178059	739026	752732	1.07996e+06	1.50774e+06	764168	969923
Q6PAM1	Txlna	1	9.11825	20	496618	326599	442351	125400	88017.6	112875	295403	2.06956e+06	1.32939e+06	3.19092e+06	812572	1.54338e+06
Q6PB44	Ptpn23	1	9.07345	20	1.24257e+06	1.04903e+06	456242	283629	68230.7	82874.8	295108	303747	1.88885e+06	239979	644059	1.35684e+06
Q6R891	Ppp1r9b	1	18.3928	20	227899	549971	235821	614036	131484	90048.9	398129	957581	945398	918246	389237	518461
Q6VH22	Ift172	1	9.09008	20	532847	577311	296554	341590	190157	40255.6	150953	491239	2.45516e+06	1.62078e+06	1.20669e+06	821379
Q7TMB8	Cyfip1	1	52.7045	20	106195	270702	249092	451179	60591.3	49292	190987	588988	223418	156845	248777	149635
Q80Y44	Ddx10	1	4.56112	20	495302	2.26746e+06	541749	237036	133399	52191.5	157490	236223	172684	245966	132917	60213.6
Q80ZF8	Adgrb3	1	4.60713	20	224891	151149	212899	181833	175117	107319	765236	4.47184e+06	443816	471011	272298	372675
Q810A7	Ddx42	1	4.70404	20	874785	180717	575095	711695	108735	93285.6	848805	586765	655672	1.32465e+06	701225	1.61208e+06
Q810B6	Ankfy1	1	27.2154	20	527057	87750.1	210936	315837	238815	245314	281798	61948.4	1.235e+06	626724	926134	787994
Q8BH59	Slc25a12	1	56.9984	20	437517	1.32907e+06	808254	596593	50442.3	269908	14252.3	41611.9	1.77996e+06	1.59192e+06	1.33215e+06	1.08326e+06
Q8BH61	F13a1	1	27.5668	20	803830	570659	1.17634e+06	479899	47206.5	217727	1.26838e+06	1.24148e+06	212573	706918	79922.6	453473
Q8CHG7	Rapgef2	1	9.10924	20	378821	508990	409222	110222	78179.3	24426.9	86604.1	189612	62194.5	5136.42	3597.96	46217.8
Q8CIB5	Fermt2	1	22.6606	20	556482	313928	1.00241e+06	284691	169791	446305	756109	539500	677832	960846	617354	936671
Q8JZN5	Acad9	1	50.4678	20	1.65068e+06	1.27538e+06	443293	478258	132885	190497	5.38466e+06	283087	394654	1.57594e+06	195140	708958
Q8K0U4	Hspa12a	1	13.9539	20	1.36871e+06	720271	363205	375337	152237	223039	315027	647734	1.37427e+06	2.93002e+06	268015	1.39542e+06
Q8K1M6	Dnm1l	1	36.5633	20	1.05704e+06	851444	434818	573196	87274.9	137302	1.51602e+06	1.73023e+06	2.21914e+06	1.47495e+06	495484	879972
Q8K370	Acad10	1	50.6022	20	878467	744981	240704	342734	111982	8180.13	73438.3	72602.3	157849	229430	329980	372133
Q8K4G5	Ablim1	1	9.14515	20	196284	52843.8	326296	93276.8	70496.2	137908	373943	144243	350598	386618	260041	266441
Q8R0Y6	Aldh1l1	1	64.575	20	607023	203746	553982	435947	149214	107050	177922	742213	1.04657e+06	1.28631e+06	313238	541703
Q8VCW8	Acsf2	1	41.1806	20	2.0917e+06	1.89171e+06	198755	275030	114392	125326	291281	556175	245597	2.00796e+06	434764	278899
Q8VCY6	Utp6	1	4.51056	20	761973	1.35814e+06	104753	496923	141601	84717.5	464019	224988	1.92424e+06	483553	1.36963e+06	1.16715e+06
Q8VI84	Noc3l	1	4.54238	20	1.08267e+06	1295344	468912	558977	101797	53954.8	3.64965e+06	3.84566e+06	7.2142e+06	767112	5.58078e+06	366742
Q91W39	Ncoa5	1	4.52301	20	924780	691837	1.07346e+06	1.30366e+06	230408	258427	870808	61486	1.0999e+06	1.27725e+06	1.37237e+06	1.87453e+06
Q91WD5	Ndufs2	1	27.5429	20	544011	617057	1011457	1.27364e+06	161645	129030	1.41587e+06	790586	1.86537e+07	4.73197e+06	640593	4.24288e+06
Q91YP2	Nln	1	27.361	20	430379	356097	844905	1.76464e+06	289436	344129	878317	369478	1.84628e+06	2.07721e+06	1.16285e+06	573613
Q91ZJ5	Ugp2	1	10.4321	20	1.0393e+06	1.32222e+07	1.32634e+06	6.3876e+06	177109	175717	1.23649e+06	1.43566e+06	4.33544e+06	5.13356e+06	1.34882e+07	1.39519e+07
Q922Q1	Mtarc2	1	39.9901	20	1.06015e+06	615623	334089	455573	129295	220321	2.66702e+06	3.38802e+06	2.15311e+06	1.65221e+06	2722661	2.01715e+06
Q99ME9	Gtpbp4	1	4.63527	20	511649	571353	377862	310427	80731.3	200507	129911	1.15011e+06	262264	503869	190905	67698.5
Q99PU8	Dhx30	1	32.428	20	646794	783198	110939	432176	25516.9	40073.2	155909	482513	125284	1.63095e+06	42064.9	751635
Q9CQQ7	Atp5pb	1	41.5807	20	3.10784e+06	5.27576e+06	956089	1.59306e+06	520952	189654	6.26968e+06	6.58015e+06	4.68828e+06	5.4366e+06	2.37249e+06	2.46515e+06
Q9CXF4	Tbc1d15	1	22.8461	20	511406	791008	447922	587401	206148	281417	1.35617e+06	3.19926e+06	1.51641e+06	1.60553e+06	1.4328e+06	626294
Q9CZU3	Mtrex	1	13.5851	20	1.09446e+06	510993	187903	417124	77781.4	23869.5	181508	43615.1	204840	317905	85688.5	607786
Q9CZW5	Tomm70	1	54.7147	20	485342	554165	310325	1.84266e+06	181466	508839	451645	651988	1.42072e+07	238424	3.6993e+06	275766
Q9D024	Ccdc47	1	18.1968	20	4.71461e+06	951344	386037	577926	29382.1	274661	903116	1.25632e+06	3.10295e+06	5.48757e+06	4.78118e+06	2.02257e+06
Q9D051	Pdhb	1	40.9845	20	4.08043e+06	8.02255e+06	919165	672616	1.66229e+06	460516	9.82532e+06	9.64517e+06	2.83932e+07	1.24879e+07	7.46854e+06	1.42335e+06
Q9D1A2	Cndp2	1	27.0184	20	1.7367e+06	1.90466e+06	797664	512820	219320	216795	1.6212e+06	2.65428e+06	9.49733e+06	9.14505e+06	4.15197e+06	4.77767e+06
Q9D2G5	Synj2	1	4.63801	20	164873	216151	815570	471420	252449	281208	1.04801e+06	1.08724e+06	1.11137e+06	809111	290565	188434
Q9D819	Ppa1	1	24.8475	20	1780644	849125	487288	883227	312297	59867.3	1.93544e+06	1.85293e+06	4.27268e+07	4.36335e+07	5.99774e+06	4.79042e+06
Q9D964	Gatm	1	58.9081	20	1.25056e+06	1.41409e+06	1.62501e+06	1.29181e+06	133922	437917	594390	554528	1.18886e+06	916710	2.85798e+06	1.16193e+06
Q9DBC3	Cmtr1	1	4.48863	20	712346	686124	327833	370040	8622.06	37209.5	739056	499823	1.26478e+06	998866	814112	506585
Q9DCT2	Ndufs3	1	32.1202	20	621135	1.41384e+06	1.41291e+06	935510	663654	358815	1.3903e+06	4.66073e+06	9.92027e+06	9.75054e+06	9.86382e+06	8.59352e+06
Q9EPL9	Acox3	1	18.2989	20	657108	1.38797e+06	1.52191e+06	801839	194552	83900.8	1.52236e+06	1.18562e+06	6.81431e+06	7.86347e+06	944437	731850
Q9EPU4	Cpsf1	1	9.08031	20	222275	249033	313690	263634	96028.4	80650.5	132607	421597	690703	519311	259793	1.04978e+06
Q9ES00	Ube4b	1	9.29388	20	237370	326475	219927	355294	51386.2	196392	71868.9	749660	138146	98335.4	803945	99555.3
Q9JIL4	Pdzk1	1	32.1377	20	2.80755e+06	2.08488e+06	1.22608e+06	665826	341508	103372	904675	427946	2.1363e+06	1.09731e+06	1.90962e+06	1.31577e+06
Q9JME5	Ap3b2	1	4.63984	20	1.31795e+06	1.38432e+06	658856	252474	322258	185934	229284	238813	772570	821307	337742	486163
Q9QUR6	Prep	1	23.0187	20	1.03099e+06	411416	679631	284878	144228	172454	372134	693406	669194	1.22409e+06	1.05529e+06	824420
Q9QXL2	Kif21a	1	9.10702	20	115699	299532	161121	82177.5	0	51425.9	262518	99577.4	583873	4.62652e+06	562101	734673
Q9QZE5	Copg1	1	32.1293	20	602834	148348	1.01132e+06	983696	239653	164381	2.98757e+06	1.8424e+06	355436	378204	56160.4	184346
Q9R0K7	Atp2b2	1	68.7952	20	520748	27096.3	748608	1.44529e+06	138330	52081	78976.1	165140	130214	94774.6	58706.4	100973
Q9R1M5	Nlrp5	1	50.4045	20	59013.3	194736	606422	747345	114407	56424.5	506250	407598	156942	137957	18246.5	34733.7
Q9R1V6	Adam22	1	27.2588	20	730818	561679	344263	163885	87255.1	173673	234674	131480	167267	385065	114634	142145
Q9WTX6	Cul1	1	36.5958	20	77317.3	41642.5	247589	369896	230543	310904	78769.4	78739.1	156933	30496.5	205150	84356.1
Q9WV92	Epb41l3	1	31.5801	20	2.90542e+06	2.36699e+06	757924	1.06453e+06	71438.8	83961.9	4.86418e+06	2.57647e+06	1.80828e+06	2.2081e+06	1.68226e+06	1.33926e+06
Q9Z1Z0	Uso1	1	22.6481	20	490873	369833	791632	857170	83691.1	292060	1.35983e+06	684952	2.48689e+06	722227	1.33688e+06	1.41863e+06
Q9Z218	Dpp6	1	13.6697	20	318088	328624	1.14807e+06	699270	133705	262898	843525	854947	152206	1.12726e+06	1.21048e+06	970166
Q9Z2I8	Suclg2	1	45.9005	20	598372	1.53152e+06	695373	1.22758e+06	393926	36664	1.17753e+06	836170	2.28878e+06	2.61713e+06	1.61618e+06	2.44435e+06
B2RY50	Odad2	1	4.5351	19	3.04789e+06	3.09793e+06	928416	23746.6	225983	173916	3.82756e+06	3.77532e+06	232077	538977	557086	215741
E9Q4N7	Arid1b	1	4.63075	19	512755	435675	151979	274009	55988.7	191877	293789	2.27943e+06	1.05847e+06	1.44708e+06	447092	354543
O35887	Calu	1	27.4258	19	1.02375e+06	1.34878e+06	189188	347657	163487	75365.9	2.04582e+06	527568	2.42774e+06	1.40143e+06	2.70092e+06	1.07693e+06
O70362	Gpld1	1	41.2079	19	614305	627326	682956	521211	81221.8	238508	184869	326684	76408	157046	100236	105634
O88935	Syn1	1	41.2035	19	2.49821e+06	1.43831e+06	288474	353933	333569	44695.7	404897	1.13046e+06	1.29204e+06	175798	173513	701079
O88990	Actn3	1	40.9906	19	213408	945775	33630.2	361306	69974.5	31143.2	686735	394393	99152.2	160089	16512.1	64484.2
P03958	Ada	1	37.9246	19	1.11516e+07	1.02285e+06	5.41517e+07	2.26859e+06	418538	213729	7.55057e+06	4.54848e+06	1.10238e+07	6.638e+06	7.97165e+06	9.31105e+06
P06837	Gap43	1	18.1275	19	3.25636e+06	837180	723791	1.24238e+06	683529	322392	2.3063e+06	4.92524e+06	450340	1.67918e+06	1.87885e+06	222586
P08122	Col4a2	1	4.56496	19	1.07589e+06	772588	648667	426169	131125	35723.2	377903	120883	309977	258446	562487	305050
P10649	Gstm1	1	93.1212	19	3.15492e+06	4.58062e+06	1.54722e+06	730222	278216	494132	4.66956e+06	4.42465e+06	2.1299e+07	1.99742e+07	1.94431e+07	2.00023e+07
P16014	Chgb	1	22.9369	19	817506	320463	210752	566374	44619.7	33838.1	194379	245540	31448.1	1.38044e+06	1.37642e+06	276723
P17426	Ap2a1	1	55.2989	19	4.76613e+06	8.17599e+06	1.3591e+06	240026	133943	21214.5	459612	656271	566746	622656	536872	353037
P26638	Sars1	1	22.8416	19	1.6074e+06	1.98144e+06	2.18526e+06	1.94026e+06	251923	224250	376267	531133	2.30433e+06	2.65223e+06	2.85099e+06	1.33351e+06
P28660	Nckap1	1	27.5514	19	210760	162664	85125.4	290884	16692.5	37880.5	1.05916e+06	903258	1.28859e+06	1.3933e+06	1.69381e+06	1.08553e+06
P31748	V-AKT	2	9.2719	19	611933	1.51394e+06	506176	743334	677312	148213	1.01146e+06	508776	4.41879e+06	4.24647e+06	2.263e+06	2.47932e+06
P35486	Pdha1	1	32.1502	19	689351	1.345e+06	1.19067e+06	1.73532e+06	99471.8	216266	523654	247572	1.46683e+06	2.73106e+06	327119	424058
P35822	Ptprk	1	9.19656	19	2.96209e+06	3.36549e+06	71911.3	967227	191557	270172	904530	749275	316309	354561	28243.5	63386.9
P37040	Por	1	59.6909	19	776615	596455	1.01969e+06	837320	141851	248098	97159.9	242084	46256.5	381269	504365	297109
P37804	Tagln	1	42.8177	19	1.17015e+07	1.47e+07	5.00124e+06	6.62939e+06	1.14675e+06	1.04202e+06	1.98406e+07	1.20985e+07	9.83655e+07	9.39731e+07	3.01743e+07	3.26639e+07
P42932	Cct8	1	46.4947	19	2.66128e+06	3.86899e+06	2.96733e+06	3.04642e+06	931071	811186	980031	5.76408e+06	6.2306e+06	6.15181e+06	4.52521e+06	4.91915e+06
P43406	Itgav	1	13.81	19	1.14649e+06	1.27948e+06	701061	308518	132597	246210	516322	413535	2.67766e+06	8.0472e+06	5.31645e+06	5.1268e+06
P47934	Crat	1	32.0605	19	1.61083e+06	939175	945892	1.29609e+06	145214	71461.1	359044	1.05073e+06	527680	1.71437e+06	197832	416696
P51174	Acadl	1	55.359	19	1.54518e+06	1.08838e+06	794965	529785	302979	203798	2.19692e+06	4.45006e+06	8.31055e+06	8.19145e+06	5.84501e+06	6.74727e+06
P56593	Cyp2a12	1	64.0054	19	615350	1.64946e+06	675465	907051	176802	64187.9	845197	514214	511388	1.39127e+06	1.06129e+06	618688
P63085	Mapk1	1	23.0445	19	2.26047e+07	2.2594e+07	654963	686130	40061.3	215113	182732	1.15904e+06	1.27781e+06	8.98885e+06	1.01023e+06	1.9369e+06
P70168	Kpnb1	1	63.8929	19	761002	975095	285234	653052	64246.7	223139	282551	131751	518952	717100	320316	908610
P97434	Mprip	1	9.14906	19	357083	572808	310212	493704	50891.4	224386	164418	211497	27991.5	63961	241847	40199.7
P97872	Fmo5	1	36.7483	19	563849	1.04379e+06	1.00502e+06	150902	81097.5	178782	89521.3	1.0196e+06	289109	1.13199e+06	560932	512026
Q00PI9	Hnrnpul2	1	27.2711	19	666869	707544	75945.7	159318	127632	10490.9	2.81e+06	397706	1.34453e+06	1.02312e+06	1.69145e+06	1.71232e+06
Q01339	Apoh	1	41.3257	19	300601	1.17542e+06	719690	584582	531734	463981	2.15205e+06	4.12616e+06	2.63144e+06	1.95954e+06	2.7963e+06	1.24803e+06
Q02248	Ctnnb1	1	50.4022	19	155569	358095	406220	525668	78565.8	146435	1.97148e+06	1.78913e+06	578545	1.19528e+06	98728.5	461265
Q04857	Col6a1	1	29.8966	19	989167	307213	664342	206437	128434	105646	523328	2.36002e+06	4.91981e+06	8.70865e+06	2.56724e+06	439920
Q05909	Ptprg	1	9.16169	19	183160	546862	366653	400321	26497	40394.6	549049	511541	257055	610922	336364	242582
Q18LF2		1	2.45918	19	392021	413508	402394	463179	25397.3	25697.2	774851	1.04114e+06	313339	999550	548905	678198
Q3TEA8	Hp1bp3	1	22.8874	19	410477	833233	424200	664179	144797	117368	116929	1.13326e+06	862967	1.94853e+06	441500	775252
Q3TES0	Iqsec3	1	9.17167	19	917433	378424	112780	223704	67623.3	36535.8	1.05575e+07	414868	628350	428149	521774	1.10428e+06
Q3U7R1	Esyt1	1	36.45	19	978956	859662	514098	872391	323983	94256.9	162097	301052	769434	521549	343530	350861
Q3UDE2	Ttll12	1	22.7027	19	278933	455043	569732	932918	388887	108220	814266	507010	722343	1.2938e+06	483498	746243
Q3UH60	Dip2b	1	18.4029	19	702421	866708	353711	244169	108492	54661.7	2.09959e+06	476064	1.07693e+06	942288	620649	1.01887e+06
Q3UHX0	Nol8	1	9.0468	19	312116	294736	378227	261893	84403	66442.2	86747.9	347274	303444	632125	205444	316688
Q3UMC0	Afg2a	2	4.56342	19	1.38674e+06	795197	278334	553712	0	90705.2	723714	800618	1.19962e+06	4.54834e+06	972936	799082
Q3UQ28	Pxdn	1	4.53223	19	442073	37051.4	394406	296215	68064.9	34369	185179	282128	478391	477821	98936.5	532461
Q5I012	Slc38a10	1	36.734	19	999923	886865	268552	497725	10522.6	38079.8	403800	343905	336605	1.0246e+06	209983	6.96033e+06
Q5XKE0	Mybpc2	1	9.12707	19	109435	155827	1.33899e+06	401473	97748.3	22642.6	219401	354511	125512	226058	111971	63988.2
Q60967	Papss1	1	13.7841	19	342272	1.2119e+06	427608	235513	125395	298818	940327	1.23083e+06	969606	1.91482e+06	2.18856e+06	114376
Q61081	Cdc37	1	9.05388	19	2.11564e+06	1.2278e+06	401294	811735	23562.7	45960.8	1.36606e+06	488280	2.51953e+06	1.57372e+06	1.90823e+06	1.44459e+06
Q61087	Lamb3	1	9.14392	19	429093	68674.4	205509	660629	36809.9	53335.2	311628	150907	277420	130561	215989	66545.5
Q61129	Cfi	1	73.3874	19	1.5423e+06	594484	471444	292166	233604	175213	26341.3	83897.2	808398	3.30231e+07	243659	41817.9
Q61771	Kif3b	1	9.12949	19	137812	318111	471205	787191	111838	170256	928091	1.37949e+06	858310	1.29965e+06	1.04766e+06	844492
Q62009	Postn	1	36.5912	19	98426.1	389073	271850	239094	91982	198993	87158.1	95274.2	13934.2	59790	159457	109926
Q62432	Smad2	3	4.53583	19	447873	4.59047e+06	292408	1.34538e+06	101833	66790	397846	1.57194e+06	586425	418269	7.41133e+06	2.22769e+06
Q64GA5	Pla2g4c	1	27.451	19	615812	783639	2.15087e+06	286290	311185	285760	1.07611e+06	5.36567e+06	868035	1.10418e+06	756513	707921
Q6DIB5	Megf10	1	4.55277	19	251008	488209	118203	89045.4	51454.5	198733	1.56539e+06	316590	272287	188651	872733	776427
Q6DID3	Scaf8	1	4.64725	19	649813	367488	1.15588e+06	1.35079e+06	55773.8	60649.2	533903	396823	1.07253e+06	290774	145354	125022
Q6NS52	Dgkb	1	4.6977	19	868016	5.01772e+06	5.48326e+06	579449	1.6229e+06	1.5665e+06	2.09965e+06	1.12023e+06	1.08794e+06	1.09928e+06	371850	299951
Q6PFD5	Dlgap3	1	22.9243	19	1.69532e+06	1.1933e+06	303149	263104	120614	54219	601510	270510	302232	115926	115525	458520
Q6PHS9	Cacna2d2	1	9.23642	19	615834	977867	1.07086e+06	638225	123888	35402.3	231284	263862	403813	75588.3	103568	385947
Q6Q477	Atp2b4	1	36.97	19	4.79976e+06	257221	374961	266526	133209	151768	134775	193762	152706	259756	100697	207301
Q7TMK9	Syncrip	1	22.729	19	299961	438511	45360.3	127145	222193	84867.3	991999	1.19262e+06	603084	4.33786e+06	1.4636e+06	1.10161e+06
Q80WJ7	Mtdh	1	13.7631	19	1.25119e+06	1.10537e+06	532793	511818	151393	159566	437924	517906	772050	1.4579e+06	1.03385e+06	774114
Q8BGC0	Htatsf1	1	9.19319	19	1.02918e+06	886574	172355	909852	85788.8	17435.1	1.84332e+06	715885	1.01589e+06	1.87495e+06	288867	773623
Q8BMD8	Slc25a24	1	27.447	19	893047	1.70549e+06	1.55827e+06	1.56861e+06	314326	321756	1.342e+06	1.65747e+06	3.32431e+06	1.09176e+06	1.54155e+06	1.59894e+06
Q8BW75	Maob	1	9.06616	19	698157	1.31837e+06	915238	875633	130411	605770	572313	1.26917e+06	936400	1.15618e+06	1.68538e+06	1.32601e+06
Q8BWT5	Dip2a	1	4.5987	19	3.49706e+06	844590	586209	1.59704e+06	151870	109788	377578	280640	698077	666316	1.65816e+06	239061
Q8C8U0	Ppfibp1	1	4.65574	19	658273	878160	657547	901555	97924.8	53257.6	634850	594576	556673	438674	1.15543e+06	246417
Q8CFI7	Polr2b	1	4.51261	19	221516	354430	174069	302240	109032	38989.2	186356	150290	377591	184469	215132	1.51469e+06
Q8CG19	Ltbp1	1	4.63436	19	282630	257525	170330	233229	8046.93	128343	532977	714821	623047	1.30602e+06	407509	641124
Q8CGY8	Ogt	1	4.64353	19	2.61352e+06	2.90876e+06	316898	721619	714898	817444	0	11263.3	514563	424364	26361.7	128044
Q8CH02	Sugp1	1	13.7324	19	2.42334e+06	3.97265e+06	492122	819154	201830	284310	2.38371e+06	2.42793e+06	1.1706e+06	934651	239560	702368
Q8CI71	Vps50	1	13.7801	19	1.0322e+06	1.3996e+06	716664	1.0914e+06	326914	230916	1.44732e+06	298622	7.63256e+06	72565	312631	3.39126e+06
Q8K2I3	Fmo2	1	13.748	19	2.2174e+06	415404	648337	518571	1.79599e+07	264464	941952	680149	7.91022e+06	1.03478e+06	691099	1.52373e+06
Q8K441	Abca6	1	27.5545	19	2.83708e+06	253227	92332.1	150970	49064.2	45664.9	1.97455e+06	644468	1.33637e+06	1.22643e+06	384790	560603
Q8R081	Hnrnpl	1	25.7358	19	385485	1.09812e+06	647873	616575	218941	269038	1.47146e+06	1.42302e+06	3.72748e+06	2.90224e+06	1.61031e+06	1.84687e+06
Q8R3N1	Nop14	1	4.55428	19	689109	637960	161458	165857	67188.8	70353.8	440360	454166	654833	1.36562e+06	771439	380682
Q8VD37	Sgip1	1	13.7826	19	329548	156501	507241	141852	291618	53758.4	523710	205436	472802	696057	277592	326046
Q8VD65	Pik3r4	1	9.09473	19	907379	653400	1.0809e+06	681370	140488	30430.2	365345	482845	230866	321003	329742	177236
Q8VHE0	Sec63	1	13.7023	19	178614	278184	346698	423267	32513.6	96730.9	48064.2	152661	152152	244673	271100	46379
Q99JY9	Actr3	1	19.1315	19	836220	1.2499e+06	1.09843e+06	835331	441965	125795	1.03559e+06	1.02687e+06	3.96054e+06	3.65873e+06	2.53109e+06	2.67705e+06
Q99LE6	Abcf2	1	13.6726	19	2.7549e+06	2.44403e+06	461449	337514	96693.1	121569	940883	668838	2.89692e+06	1.53642e+06	599831	916635
Q99MD9	Nasp	1	32.1239	19	1.94543e+06	322812	599128	1.00288e+06	104660	116172	219559	1.06183e+06	743344	715504	328206	280884
Q99MU3	Adar	1	9.18342	19	857875	881849	458784	476829	105500	74473.8	233654	485201	358506	452042	1.36015e+06	1.51892e+06
Q99NB1	Acss1	1	68.9116	19	1.35905e+06	704000	1.06904e+06	1.09555e+06	309779	365872	213482	1.79614e+06	125864	758128	568549	724871
Q9CYA6	Zcchc8	1	4.63346	19	473712	334267	1.31118e+06	203659	191044	138065	1.25287e+06	1.26377e+06	1.11244e+06	788499	808442	541147
Q9DB77	Uqcrc2	1	32.0794	19	2.3064e+06	1.468e+06	2.47788e+06	1.78967e+06	443367	487556	395740	357408	2.87164e+06	2.56426e+06	1.34349e+06	1.5679e+06
Q9DBN5	Lonp2	1	50.6016	19	66186.9	138674	456944	228156	27160.8	331982	1.06056e+06	1.1647e+06	622537	1.16081e+06	1.21749e+06	282106
Q9DC61	Pmpca	1	22.8551	19	3.70439e+06	457600	597455	1.29079e+06	115664	54138.1	127231	606153	528596	915477	410823	315095
Q9ERG0	Lima1	1	22.3591	19	347009	249556	1.10071e+06	532134	168463	134890	1.72198e+06	1.00803e+06	4.04948e+06	1.1932e+06	972623	1.43984e+06
Q9EST3	Eif4enif1	1	9.2993	19	1.02815e+06	1.01423e+06	237873	228462	87402.7	40336.8	946555	1.31297e+06	886378	715106	682005	588814
Q9ET54	Palld	1	13.9252	19	1.23171e+06	970344	260980	311627	94597.1	47333.8	566031	800357	1.72025e+06	1.04539e+06	380383	799144
Q9JJ28	Flii	1	13.6399	19	1.25898e+06	619680	541421	393659	190941	110663	1.21887e+06	1.46252e+06	606636	696143	283774	345781
Q9JM99	Prg4	1	13.7143	19	453829	198627	276666	596836	141470	209405	150069	116902	139702	7880.51	215356	48603
Q9QXX4	Slc25a13	1	56.891	19	782950	264983	1.4693e+06	489363	117211	145700	457060	346414	2.16341e+06	1.21236e+06	1.52067e+06	1.42117e+06
Q9QYB5	Add3	1	20.293	19	381869	759965	679426	1.16582e+06	92648.2	182766	483337	667391	709789	408138	225738	209610
Q9R190	Mta2	1	9.34333	19	221676	495471	1.80825e+06	278090	180708	106770	819408	916320	501600	183754	634817	633313
Q9Z1G3	Atp6v1c1	1	27.522	19	4616086	3.72166e+06	885415	2.12992e+06	130505	33471.8	2.25341e+06	1.71716e+06	3.2842e+06	3.64401e+06	2.6786e+06	3.19294e+06
Q9Z2U0	Psma7	1	24.1742	19	4.68182e+06	3.37946e+06	2.56872e+06	1.02337e+06	197451	184618	3.88844e+06	4.71486e+06	1.1397e+07	1.18565e+07	1.18464e+07	7.0716e+06
A2A690	Tanc2	1	4.61486	18	314327	158970	93197.7	66871.1	24513.8	11272.1	609286	472113	338974	326252	205752	36526.8
A2ABU4	Myom3	1	13.668	18	387671	174201	820716	814759	77288.7	8268.52	1.18984e+06	66717.3	300382	666229	370663	378652
B2RX12	Abcc3	1	9.21425	18	88753.4	294665	86049.9	104518	38525.6	16297.4	86361.4	328890	47296.2	227724	212631	108818
B9EJ86	Osbpl8	1	18.3492	18	746849	834060	558598	837196	77225.1	117332	330314	326109	1.11298e+06	1.10867e+06	312480	360919
O08810	Eftud2	1	32.7551	18	331708	306893	333947	363485	25540.7	106619	327943	118610	401437	426054	210137	224855
O70305	Atxn2	1	13.6788	18	1.42863e+06	1.30414e+06	805378	690965	127530	139721	1.75852e+06	1.70581e+06	2.94875e+06	3.64855e+06	454075	2.16919e+06
O70570	Pigr	1	18.4914	18	3.6112e+06	3.28327e+06	472249	730915	330467	43489.6	1.50322e+06	862541	486253	795705	2.43438e+06	61366
P06683	C9	1	45.6749	18	505811	413373	132036	463182	192112	190337	313680	63625.6	70759.1	208334	375824	381214
P08226	Apoe	1	46.2819	18	656734	1.21766e+06	2.73815e+06	1.28317e+06	257489	213628	575421	852687	6.54608e+06	432453	1.17921e+06	834782
P10637	Mapt	1	9.08459	18	514443	43744.4	563108	257785	31042.9	0	12508.8	329593	738233	252644	287915	530945
P11627	L1cam	1	9.19777	18	1.81396e+06	1.69444e+06	626319	589471	1.90028e+07	61762.3	648823	85134.5	885987	685048	609122	559708
P14094	Atp1b1	1	30.6242	18	1.76592e+06	2.52082e+06	1.64935e+06	1.23413e+06	548872	450289	2.50665e+06	2.47553e+06	1.02408e+07	1.01596e+07	4.81779e+06	4.15232e+06
P16125	Ldhb	1	36.5834	18	1.23e+06	1.06976e+06	2.05739e+06	1.70678e+06	306683	316006	1.27701e+06	1.09079e+06	3.4204e+06	4.21501e+06	1.02852e+06	1.504e+06
P17751	Tpi1	1	35.043	18	1.42235e+07	9.16163e+06	5950771	3.26634e+06	734065	634699	1.76432e+06	3.52705e+06	2.96288e+07	3.50728e+07	1.97382e+07	1.79904e+07
P20060	Hexb	1	41.5025	18	1.76616e+06	2.58225e+06	4.28781e+06	1.50158e+06	329915	583349	3.0554e+06	1.76592e+06	4.05217e+06	2.98219e+06	3.24655e+06	2.5918e+06
P23492	Pnp	1	26.6757	18	3.76426e+06	1.8861e+06	1.56867e+06	1.27468e+06	132574	185478	446629	2.14321e+06	1.32412e+06	3.17677e+06	983853	1573372
P34022	Ranbp1	1	7.04058	18	1.2878e+06	877179	435383	3.54185e+06	478232	293278	1.58e+06	1.69971e+06	1.77589e+06	3.23886e+06	1.8609e+06	1.68365e+06
P43247	Msh2	1	9.28241	18	505029	485847	204652	740315	81460	0	468424	411445	883347	655186	385549	427105
P50396	Gdi1	1	54.6952	18	1.06676e+06	1.24943e+06	489161	729150	177284	105506	605222	1.58878e+06	1.17416e+06	1.47299e+06	814923	353403
P59759	Mrtfb	1	4.48092	18	2.07135e+06	350247	888583	1.40937e+06	138361	222995	321133	226911	381354	576594	408675	271481
P62192	Psmc1	1	32.1194	18	0	384731	453974	486920	75555.4	116338	325410	363143	370829	623401	296652	149633
P62806	H4c1; H4c2; H4c3; H4c4; H4c6; H4c8; H4c9; H4c11; H4c12; Hist1h4m; H4c14; H4c16	1	33.281	18	1.5933e+06	4.11717e+06	3378241	3.56864e+06	2.42472e+06	2.49866e+06	4.04037e+06	4.48029e+06	1.03467e+07	9.71686e+06	7.20121e+06	7.80613e+06
P70699	Gaa	1	63.6081	18	80108.7	1.43261e+06	342266	123426	113269	47492.4	197783	79305.5	564886	389384	243025	255672
P80314	Cct2	1	63.7827	18	560202	907357	495391	330277	179383	182761	115124	876411	1.51684e+06	2.09547e+06	871232	909830
P97927	Lama4	1	13.7177	18	893589	690602	142820	336141	64925.2	16940.4	385023	226887	2.06855e+06	1.50195e+06	1.62266e+06	1.81075e+06
P98064	Masp1	1	36.5144	18	479939	322984	169588	422107	239248	182941	378802	671535	230877	257218	289676	276540
P98156	Vldlr	1	4.55428	18	285887	730768	135381	549565	181055	124635	184659	247824	340587	314953	0	50198.1
Q03173	Enah	1	13.6422	18	908840	548882	435184	547562	139736	75139.7	553971	1.12177e+06	699128	2.38935e+06	574399	510375
Q03517	Scg2	1	45.7544	18	6.86339e+06	6.93902e+06	43112.4	350638	189886	96365.4	4.92904e+06	5.06562e+06	950818	202274	552088	885782
Q08460	Kcnma1	1	9.10551	18	1.44655e+06	1.29812e+06	730676	562037	142245	186595	797704	423942	1.57552e+06	762733	173643	361029
Q19LI2	A1bg	1	64.2428	18	340677	219028	819108	537647	31916	198587	687188	1.43021e+06	153502	554090	195225	1.41201e+06
Q1HFZ0	Nsun2	1	18.2668	18	275709	269902	640401	754413	114459	43541.8	190854	744010	817327	1.05523e+06	1.26605e+06	1.01734e+06
Q3UH66	Wnk2	1	4.55806	18	159794	412284	314323	462128	130800	54130.2	136791	211454	2.99403e+06	3.90944e+06	2.51771e+06	2.14911e+06
Q58A65	Spag9	1	13.7919	18	246830	311278	284009	577933	132371	41973.8	457989	330250	693432	530639	817198	275521
Q5SWD9	Tsr1	1	9.07204	18	399096	1.03582e+06	850646	499062	102829	221007	113966	243587	650121	788185	404099	903722
Q60992	Vav2	1	4.56188	18	4.3333e+06	4.9615e+06	1.53676e+06	1.75893e+06	179688	74948.7	851636	697827	661275	974225	1.80426e+06	1.57295e+06
Q61092	Lamc2	1	4.56188	18	48240.9	150397	128526	39577.8	85049.6	20146.7	917842	1.19925e+06	592248	424259	846320	737002
Q61176	Arg1	1	64.0022	18	954701	1.73484e+06	1.0203e+06	696370	229852	183002	1.29189e+06	794428	185569	382758	477358	405738
Q61425	Hadh	1	34.5555	18	2.27715e+06	3.27442e+06	1.48115e+06	2.33439e+06	265859	387758	4.32201e+06	9.65624e+06	1.1449e+06	3.52781e+06	2.14852e+06	5.85213e+06
Q61508	Ecm1	1	69.0121	18	488342	636990	995760	666487	735395	630136	1.03063e+06	988249	888453	858411	52344.5	1.48808e+06
Q62465	Vat1	1	35.7934	18	5.04368e+06	3.70987e+06	621023	637302	374625	278223	1.39888e+07	1.20909e+07	3.05594e+07	3.03568e+07	2.26133e+07	3.08791e+07
Q640N1	Aebp1	1	4.59786	18	954608	478630	336072	134218	132286	108333	787794	829761	528769	742987	748519	1.24724e+06
Q64433	Hspe1	1	36.107	18	1.73848e+07	1.40246e+07	4234174	6.25976e+06	1.84524e+06	1.13824e+06	2.78665e+06	4.28099e+06	1.84007e+07	17664565	1.37859e+07	1.4154e+07
Q64449	Mrc2	1	4.52371	18	254638	87206.1	147116	379679	212908	365912	443805	260536	264580	132009	117793	98903
Q66X22	Nlrp9b	1	45.8838	18	112662	497303	128230	250953	40985.9	83696.3	20284	427364	83598.4	41231	20347.8	146913
Q68EF6	Begain	1	9.34359	18	540218	204241	328559	89906.5	30374	137690	768486	4.51447e+06	4.72409e+06	798645	2.10287e+06	2.46316e+06
Q69Z99	Znf512	1	9.11174	18	763178	766381	916953	1.16585e+06	132932	169670	1.29343e+06	687688	480809	247035	564666	734511
Q6GQT9	Nomo1	1	17.3674	18	121857	422794	718080	124081	216122	49507.9	172690	176857	271675	529663	118275	35356.9
Q6NXJ0	Wwc2	1	4.5799	18	331102	579447	23763.3	315483	102520	167727	297455	108393	116802	537228	139295	58078.9
Q6P4S6	Sik3	1	9.26061	18	72499.6	1.55367e+06	407661	1.44169e+06	113073	42566.1	1.47533e+06	718391	73619.7	734203	237060	882447
Q6ZPJ3	Ube2o	1	13.7755	18	746244	656558	682018	1.15494e+06	219470	623853	500795	511359	567185	301825	344042	218238
Q6ZQH8	Nup188	1	9.24464	18	1.22115e+06	278097	457226	1.18388e+06	55838.8	30233.8	367786	320188	634643	846609	389641	316843
Q7TSQ8	Pdpr	1	27.5705	18	966880	351761	293522	230426	23510.7	56593.8	615253	3.10804e+06	211461	1.05838e+06	449722	1.23241e+06
Q80UG2	Plxna4	1	4.55277	18	40630	96947.7	121987	117927	71705.5	68313	400239	99634.2	319252	320251	209115	17472.8
Q80UG5	Septin9	1	25.4241	18	7.08081e+06	1.58909e+06	2.40474e+06	819730	114397	91552.1	6.63401e+06	1.96763e+06	1.84347e+06	1.35806e+06	735123	966077
Q80XC3	Usp6nl	1	4.60289	18	1.77423e+06	1.64651e+06	665064	160993	171472	99878.4	1108655	1.21856e+06	564754	626545	471391	512673
Q80XL6	Acad11	1	23.0576	18	787970	926277	246028	253160	44168.8	87605.8	198356	681433	2.04141e+06	503497	414808	564311
Q8BH35	C8b	1	32.0194	18	352813	410891	308870	462148	356553	66391.5	7948.86	40813.2	278607	387501	293779	26775.2
Q8BIJ7	Rufy1	1	22.9736	18	316953	316504	891253	46431.7	30012.3	13881.6	672999	72991.6	2.64476e+06	2.52246e+06	343562	480886
Q8BJ71	Nup93	1	18.2786	18	1.50417e+06	917791	2.51048e+06	3.17256e+06	172354	311496	1.06596e+06	1.04855e+06	1.90226e+06	1.07884e+06	1.04673e+06	1.28553e+06
Q8BK48	Ces2e	1	38.044	18	3.68066e+06	3.28582e+06	1.18432e+06	1.39247e+06	183637	199038	7.22359e+06	7.77755e+06	9.34553e+06	9.06601e+06	9.79565e+06	9.93861e+06
Q8BKF1	Polrmt	1	4.52937	18	229544	1.09068e+06	377356	225588	32001	261745	323050	418118	196822	305497	288020	290613
Q8BL99	Dop1a	1	4.59953	18	175210	259054	247415	422298	151800	146239	186211	461341	1.1573e+06	745884	1.40225e+06	1.39857e+06
Q8BMI0	Fbxo38	1	4.51193	18	339793	113852	183461	163279	251473	113366	172792	54224.5	318470	180308	16394.1	50870.9
Q8BMK4	Ckap4	1	27.4464	18	503864	848075	891373	507227	208050	97317.6	106446	1.88685e+06	464967	779169	896641	216668
Q8BU30	Iars1	1	27.573	18	240639	246903	219390	168024	23752.8	237480	247498	136188	187289	212980	97829.1	296855
Q8BU40	Nlrp4a	1	22.829	18	506653	254156	469621	115477	85891.7	84066.2	40661.7	269417	1.26872e+06	182225	376690	571939
Q8BZH1	Tgm4	1	13.7388	18	979665	995532	353595	243817	126493	65526.5	57884.7	33169.3	53254.1	286102	176942	259086
Q8C2E7	Washc5	1	13.6793	18	240064	473931	835727	859954	25284.4	83669.9	107460	11670	760833	293500	136453	18260
Q8CC27	Cacnb2	2	4.60374	18	3.78519e+06	153846	358212	145158	51214.2	279144	97035.6	63199.9	0	127582	530980	211108
Q8CCJ3	Ufl1	1	27.7238	18	89707.1	534277	356848	366929	26755.2	46734.7	238110	439487	706445	237645	231617	219732
Q8CDG3	Vcpip1	1	9.11446	18	374454	164517	405652	187678	177736	87359.3	440717	789631	737941	1.36036e+06	951187	1.06254e+06
Q8JZR0	Acsl5	1	45.4265	18	3.09794e+06	3.23417e+06	455998	1.05804e+06	258762	142520	2.21478e+06	1.93151e+06	2.68092e+06	2.31783e+06	1.68553e+06	1.48541e+06
Q8K327	Champ1	1	4.51952	18	545086	499244	195692	244967	326405	0	550729	833008	2.58818e+06	2.93882e+06	1.41463e+06	1.19564e+06
Q8QZS1	Hibch	1	18.3614	18	440866	980525	1.08404e+06	1.85125e+06	71789.2	94892.6	1.42488e+06	1.6873e+06	1.54419e+06	1.07869e+06	1.17704e+06	1.12985e+06
Q8VDM6	Hnrnpul1	1	23.0386	18	345747	164198	24453.5	490635	187601	251226	852573	1.4505e+06	390607	155558	82703.1	55402.8
Q8VHY0	Cspg4	1	13.6227	18	455530	1.10961e+06	400955	212856	118072	29061.3	1.99823e+06	97980.5	1.44699e+06	944083	341705	2.55675e+06
Q91W64	Cyp2c70	1	9.18368	18	748349	2.88587e+06	931425	1.56613e+06	317664	353057	383267	267723	1.46894e+06	731141	781290	758097
Q91W97	Hkdc1	1	13.7179	18	1.05756e+06	570590	127585	428549	40688.1	17690.7	580513	611605	643507	321108	1.12723e+06	408867
Q91YE7	Rbm5	1	4.62185	18	270427	335170	573945	121951	85502.9	154914	119328	161344	162551	299316	497681	362174
Q922R8	Pdia6	1	39.4145	18	2.29094e+06	2.44823e+06	1.49826e+06	2.55691e+06	626209	822086	3.08773e+06	4.15841e+06	3.58861e+06	6.73617e+06	3.9059e+06	3.96183e+06
Q99LC5	Etfa	1	43.7097	18	1.3827e+06	1.35296e+06	795329	1.25e+06	152553	115405	1.98775e+06	1.44237e+06	5.71994e+06	7.83281e+06	4.42691e+06	3.66995e+06
Q99LI7	Cstf3	1	4.59953	18	260300	229427	264396	411210	33515.9	143112	312734	188686	841280	413157	511028	633249
Q9CQ62	Decr1	1	52.7916	18	1.48325e+06	1.14462e+06	1.28941e+06	170004	260738	365085	1.64692e+06	2.64134e+06	1.59153e+06	4.34482e+06	4.5504e+06	4.41685e+06
Q9CQJ8	Ndufb9	1	36.5095	18	3.30473e+06	3.36706e+06	4.37367e+06	1.07212e+06	537968	164827	235358	332638	698959	367469	773125	853655
Q9CZN7	Shmt2	1	50.594	18	5.38917e+06	2.87648e+06	415899	1.3535e+06	98266.7	31393.8	2.17174e+06	2.28327e+06	3.85025e+06	1.33197e+06	1.79318e+06	1.19474e+06
Q9DBG6	Rpn2	1	50.6289	18	1.85792e+06	1.78274e+06	1.7719e+06	665266	123609	215272	1.01637e+06	1.2261e+06	8.46041e+06	3.53669e+06	875297	912548
Q9DCN2	Cyb5r3	1	36.6572	18	5.12762e+06	1.97502e+06	908336	2.20017e+06	520606	86821.6	412322	105344	6.09943e+06	4.32536e+06	4.49949e+06	2.4554e+06
Q9ER72	Cars1	1	13.7799	18	569712	378784	61982.7	101273	93412.7	82370.3	133206	371912	404175	1.77535e+06	769783	151137
Q9JL35	Hmgn5	1	9.06161	18	793559	577680	440736	379534	118168	115832	6273.78	1.50025e+06	712136	1.50675e+06	631540	2.15432e+06
Q9JMB7	Piwil1	1	9.14569	18	105005	53171	517928	378007	117487	105694	109317	197039	252592	528295	134950	148290
Q9QXD1	Acox2	1	41.4514	18	364563	228462	352367	559621	39880	56863.9	270224	2.15065e+06	536824	502516	5.06407e+06	5.59813e+06
Q9R0P5	Dstn	1	13.6439	18	3.16089e+06	3.08899e+06	2.32626e+06	2.21586e+06	318719	545442	2.86052e+06	912926	1.66179e+07	1.34547e+07	2.38525e+06	5.63558e+06
Q9R112	Sqor	1	36.1842	18	1.12656e+06	3.4438e+06	1.53529e+06	400496	365500	494738	205563	1.8162e+06	2.70393e+06	1.72493e+06	1.43286e+06	1.20576e+06
Q9WU79	Prodh	1	31.8503	18	2.27986e+06	1.72222e+06	456832	2.77651e+06	82452.2	70573	482354	121408	524486	398605	153163	500409
Q9WUM4	Coro1c	1	13.8822	18	2.07351e+06	1.26195e+06	864092	1.30267e+06	94537.1	151290	922647	3.37772e+06	2.9119e+06	8.75475e+06	6.46151e+06	1.44287e+07
Q9Z0X1	Aifm1	1	40.9239	18	1.40574e+06	1.06272e+06	651396	1.18387e+06	307882	318520	3.46049e+06	547364	872979	776076	674554	1.65004e+06
Q9Z1E4	Gys1	1	18.2556	18	341285	338700	505346	682071	82520.2	208744	409937	359622	558898	2.52313e+06	962546	1.14391e+06
Q9Z1J3	Nfs1	1	18.6917	18	3.44675e+06	1.5072e+06	1.07742e+06	1.87888e+06	367353	380616	1.06597e+06	888848	1.83787e+06	1.87408e+06	1.68377e+06	888039
Q9Z2I9	Sucla2	1	47.3874	18	1.64664e+06	960579	516958	1.4029e+06	35983.9	183792	1.60029e+06	545114	2.12738e+06	2.25742e+06	1.96021e+06	1.8886e+06
Q9Z315	Sart1	1	22.722	18	178533	2.07177e+06	1.40598e+06	352325	119487	178490	865409	1.17352e+06	720285	565955	412200	230565
B1AQ75	Krt36	3	4.5597	17	812574	1.38726e+06	1.3655e+06	343863	270228	154038	1.21616e+06	821721	1.86899e+06	2.02787e+06	955067	1.23871e+06
B2RRE7	Otud4	1	4.61055	17	248106	298262	321596	421390	39490	5513.75	199289	441223	563671	1.04293e+06	535101	344576
B2RXC1	Trappc11	1	4.64353	17	1.85785e+06	1.46775e+06	515402	138647	157515	58927.1	641187	412670	205349	81712.3	154015	241386
G5E829	Atp2b1	1	41.0139	17	622864	763475	337779	374510	178183	50275.8	277635	3.01273e+06	420969	284206	128375	91846.7
O08553	Dpysl2	1	37.1499	17	630088	1.52082e+06	986885	693522	506061	149771	2.14676e+06	397030	1.96106e+06	1.04346e+06	1.30207e+06	1.93006e+06
O08749	Dld	1	48.3749	17	2.70254e+06	1.85004e+06	676268	1.64617e+06	193081	1.38751e+06	1.56258e+06	1.59963e+06	4.62933e+06	2.95396e+06	1.63811e+07	1.64381e+07
O35218	Cpsf2	1	9.09614	17	277272	351319	465948	287787	15309	204816	583587	662835	1.30421e+06	1.23762e+06	45551.2	74712.9
O54828	Rgs9	1	4.5791	17	956873	704758	521868	453185	84092.1	10648.5	659369	554334	1.36928e+06	508974	768956	1.71747e+06
O88322	Nid2	1	27.3317	17	109308	123356	190292	795739	236878	26933.2	76540	79264	568126	1.58215e+06	236568	785114
O88685	Psmc3	1	34.2777	17	765110	379684	1.72067e+06	1.82411e+06	816258	855336	908778	778849	2.37783e+06	2.19552e+06	1.40168e+06	1.54521e+06
O89001	Cpd	1	9.2718	17	895833	1.0033e+06	17568.1	155887	65458.5	151829	35090.5	275331	187514	141044	75699.9	35710.1
P00329	Adh1	1	40.162	17	6.14031e+06	5.03864e+06	1.34673e+06	1.62148e+06	1.31803e+06	854552	4.1203e+06	4.41592e+06	9.90734e+06	1.01541e+07	1.18353e+07	1.28089e+07
P09055	Itgb1	1	20.1804	17	1.27556e+06	654057	256660	187455	42104.8	56517.6	936781	744923	480659	600662	600383	553616
P11725	Otc	1	36.6196	17	1.35111e+06	692927	1.32983e+06	2.37239e+06	700389	521171	1.12077e+06	1.29405e+06	2.02109e+06	1.76353e+06	3.15876e+06	1.77086e+06
P11835	Itgb2	1	2.47998	17	600205	553694	2226116	414220	361624	513980	1.21347e+06	1.46185e+06	3.64627e+06	3.68933e+06	3.70117e+06	1.83879e+06
P14152	Mdh1	1	22.9197	17	7.19005e+06	5.61217e+06	830652	3.40215e+06	169639	346059	435783	1.60843e+06	1.10571e+07	6.3894e+06	2.95262e+06	3.05848e+06
P16330	Cnp	1	22.7749	17	6.8387e+06	5.51401e+06	3.77194e+06	856581	452702	405673	2.67732e+06	369581	826953	491478	1.6081e+07	1.93433e+07
P16406	Enpep	1	13.8615	17	365018	372964	92559.5	151580	76495.3	74116.8	219113	1.15413e+06	1.78442e+06	1.04658e+06	1.43655e+06	770716
P19426	Nelfe	1	9.0944	17	541879	1.14164e+06	565373	410615	119395	1.5183e+06	104319	964140	3.84367e+06	3.71393e+06	1.10456e+06	733302
P24369	Ppib	1	45.7516	17	2.75009e+06	2.43412e+06	484700	1.30481e+06	250170	443054	5.68582e+06	6.20857e+06	7.20738e+06	7.52602e+06	1.14413e+07	1.06256e+07
P25688	Uox	1	36.7229	17	959816	486776	1.94741e+06	1.0636e+06	216180	257447	734095	1.252e+06	843986	1.7852e+06	861440	802672
P26928	Mst1	1	36.8142	17	584904	577330	494282	470018	202822	189714	939105	1.65571e+06	5.42517e+06	7.68752e+06	1.47939e+06	3.8142e+06
P29533	Vcam1	1	18.809	17	216280	425827	4.46826e+06	743665	779730	618549	591783	814916	902423	606611	411161	533875
P35505	Fah	1	22.8277	17	1.40094e+06	1.36357e+06	950173	1.16863e+06	145646	1.1048e+06	88703.2	568279	581591	1.84585e+06	1.54032e+06	149190
P43276	H1-5	1	23.6611	17	806372	561470	895954	1.20865e+06	44106.8	100887	2.13317e+06	3.16301e+06	7.26291e+06	6.2676e+06	3.21766e+06	2.48578e+06
P46096	Syt1	1	9.1459	17	2.46446e+06	935282	452027	323645	83479.6	153541	461456	410444	1.15049e+06	1305473	413225	555306
P51830	Adcy9	1	13.6859	17	314844	300033	106291	123642	185055	293422	200801	151797	342565	249738	44652.1	90264.6
P51881	Slc25a5	1	68.6783	17	1.95233e+06	2.30113e+06	1.2511e+06	1.68563e+06	60684.5	232632	1.66154e+06	1.51904e+06	1.69768e+07	1.83747e+07	9071011	9.27887e+06
P53810	Pitpna	1	27.8233	17	2.33817e+06	4.36999e+06	448557	1.52366e+06	145800	432760	1.85208e+06	4.74407e+06	2.9857e+06	4.87461e+06	13583943	3.67999e+06
P54099	Polg	1	13.6239	17	944973	1.00414e+06	94829.3	353801	83951.1	190767	722565	696745	48348.7	465603	115033	762015
P59017	Bcl2l13	1	13.9157	17	519228	1.67115e+06	1.09334e+06	1.04892e+06	311049	127655	0	0	2.72515e+06	0	2.12316e+06	21059.4
P60879	Snap25	1	50.5527	17	1.70129e+06	3.34876e+06	1.67856e+06	719680	323451	98843.7	1.94237e+06	3.41594e+06	2.41433e+06	1.91901e+06	967249	1.06746e+06
P63037	Dnaja1	1	22.9277	17	167388	40835.4	336558	1.00782e+06	137883	173908	789092	729010	1.22212e+06	1.43028e+06	137496	1.58235e+06
P70460	Vasp	1	4.52301	17	1.77123e+07	1.89286e+06	377739	1.46416e+06	154792	70299.6	1.24536e+06	1.40827e+06	3.52504e+06	5.81178e+06	878529	1.96333e+06
P83887	Tubg1	2	9.04124	17	381012	514354	778803	647845	104905	167173	1.97502e+06	1.98831e+06	3.61434e+06	3.74312e+06	3.66014e+06	3.56924e+06
P97452	Bop1	1	13.6607	17	148223	505573	0	39353.7	53095.5	15383.9	50873	0	0	289099	546959	499170
P98200	Atp8a2	1	9.20663	17	326248	477137	275448	707917	48405.5	220667	429345	251056	428430	534990	871246	176604
P99027	Rplp2	1	24.4296	17	1.48384e+07	6248080	6.37375e+06	2.86119e+06	3.83239e+06	421312	3.04096e+07	2.67551e+07	1.08202e+08	9.06018e+07	8.80294e+07	8.95644e+07
Q08091	Cnn1	1	18.5373	17	4.96411e+06	7.38446e+06	3.23661e+06	3.48537e+06	1.3684e+06	1.6813e+06	1.97514e+06	6.6051e+06	9.90078e+06	8.54973e+06	5.76244e+06	5.12981e+06
Q0VGY8	Tanc1	1	13.7206	17	362838	186064	437659	828378	16225.5	99543.1	184315	306916	261620	226363	244157	94556.7
Q3U2A8	Vars2	1	36.4955	17	254118	269390	307223	157720	74214.1	42552.9	225987	106228	295958	314179	174277	306139
Q3U962	Col5a2	1	9.07419	17	468066	820639	691789	356357	367213	159034	1.15405e+06	1.6247e+06	654855	1.59984e+06	158089	436818
Q3UNH4	Gprin1	1	18.302	17	914800	511872	219077	240778	13267.6	19634.8	554765	241168	282585	339101	284805	591454
Q3UTJ2	Sorbs2	1	4.57513	17	1.47807e+06	1.66466e+06	171357	408184	73477.8	111964	2.81108e+06	3.30137e+06	2.00405e+06	2.17205e+06	2.06266e+06	1.97657e+06
Q4ACU6	Shank3	1	23.0064	17	1.04057e+06	980331	170781	234027	56294.6	69056.4	395831	316019	1.95497e+06	1.96739e+06	186564	1.18767e+06
Q4PZA2	Ece1	1	13.8722	17	1.48639e+06	985269	1.18131e+06	373443	82963.8	45612.5	309540	340438	1.01097e+06	1.16076e+06	808369	532340
Q505F5	Lrrc47	1	27.4127	17	1.45517e+06	1.43627e+06	410877	542422	162686	98323.1	1.33293e+06	1.38185e+06	1.95508e+06	1.04775e+06	1.45208e+06	1.70428e+06
Q60718	Adam2	1	4.58231	17	2128606	1.27967e+06	384311	542172	69731.7	24261.9	476971	1.04383e+06	310587	465929	137208	1.83091e+06
Q60936	Coq8a	1	9.13729	17	2.70998e+06	1.32928e+06	347229	311789	137547	44002.6	713613	47567.7	601357	1.10187e+06	779285	171840
Q61247	Serpinf2	1	50.2016	17	1.205e+06	1.38982e+06	1333483	1.64835e+06	538124	420334	76135.8	548278	248856	622159	339032	239340
Q61586	Gpam	1	18.2275	17	875205	726691	390642	288076	14042.7	45447.5	930898	390168	1.2194e+06	1.32304e+06	1.60268e+06	1.09503e+06
Q6A068	Cdc5l	1	22.6824	17	2.02306e+06	981278	399947	530780	60006.7	95199.4	1.59298e+06	1.39746e+06	736626	749166	859937	862537
Q6P1G0	Heatr6	1	4.5815	17	214382	475664	146406	660935	108703	0	60209.5	1.79036e+06	262604	147179	1.44858e+06	313609
Q6P9Q4	Fhod1	1	13.7756	17	480789	409215	2.55171e+06	3.08644e+06	884287	886314	1.62949e+06	3.28554e+06	1.30198e+06	1.77913e+06	1.01104e+06	1.81729e+06
Q6PAV2	Herc4	1	4.53945	17	604820	752878	225473	222529	128480	186369	137437	543149	382937	538278	325181	354943
Q6PGC1	Dhx29	1	4.58231	17	752199	395466	198888	105481	34352.9	64702.4	408042	293593	584318	571442	650120	629865
Q7TPD0	Ints3	1	22.8035	17	3.21313e+06	389330	449845	581265	49220.7	85886.3	338996	469045	242813	2.08005e+06	279293	1.06627e+06
Q80TS3	Adgrl3	1	4.59703	17	2.83157e+06	2.22456e+06	136068	187360	34062.1	30789.7	1.37277e+06	1.12868e+06	145195	938521	555211	380356
Q80U28	Madd	1	9.06877	17	353810	584664	68233.6	160075	19974.6	69485.6	152645	125129	157829	417888	615072	357840
Q80UM3	Naa15	1	27.5984	17	1.22171e+06	1.06389e+06	87567.2	332254	13756.1	35656.9	496229	488992	373089	263149	373892	743491
Q80UM7	Mogs	1	23.1534	17	297866	160176	159580	43002.9	90493.1	113284	182376	407079	274277	498708	345964	130235
Q8BH95	Echs1	1	45.0232	17	2.98248e+06	5.45788e+06	1.02205e+06	3.4118e+06	178523	4.48305e+06	7.39117e+06	1.50139e+06	4.42533e+06	6.62071e+06	3.51879e+06	4.07121e+06
Q8BHG1	Nrdc	1	36.6897	17	286340	91184.6	674502	137235	147420	205581	1.19547e+06	1.06184e+06	462324	401479	240027	268468
Q8BIZ1	Anks1b	1	13.8835	17	465570	379511	1.00214e+06	172441	105995	63467.9	631159	126669	709682	872753	307711	293722
Q8BWF0	Aldh5a1	1	32.0127	17	1.86388e+06	2.35613e+06	730068	181688	143616	287768	1.08676e+06	1.09719e+06	194587	1.14106e+06	823401	584335
Q8BWZ3	Naa25	1	13.7674	17	212974	101574	0	160952	87247.7	248170	513196	657590	1.62312e+06	412304	339397	257543
Q8BZF8	Pgm5	1	9.21835	17	1.12806e+06	742313	560610	664571	153892	214968	1.39209e+06	570116	4.31511e+06	4.60102e+06	3.20025e+06	1.81687e+06
Q8CFE4	Scyl2	1	22.7715	17	5.13631e+06	1.01657e+06	849165	944689	554887	483227	17889.6	375858	25490.7	104627	124799	203367
Q8CI04	Cog3	1	4.51467	17	2.31929e+06	1.53233e+06	658211	286987	233613	75111.6	2.64777e+06	1.36166e+06	563231	1.18578e+06	265802	356239
Q8CJF7	Ahctf1	1	22.8801	17	445279	130991	184439	972248	70971.6	16945.4	298195	319342	265119	265425	108467	184581
Q8K019	Bclaf1	1	10.3758	17	1.95737e+06	97873	153030	799716	11602.4	19637.2	183272	136212	159874	108158	145658	1.20126e+06
Q8K0C9	Gmds	1	32.388	17	1.68733e+06	854847	435976	944249	30934.3	40505.7	816993	1.31717e+06	4.657e+06	4.13204e+06	1.08073e+06	1.43336e+06
Q8K0D2	Habp2	1	32.1603	17	5.91965e+06	992694	2.32648e+06	1.9141e+06	405601	129304	1.82552e+07	2.03353e+07	4.54893e+06	5.7688e+06	3.8214e+06	4.66287e+06
Q8R0S2	Iqsec1	1	9.11783	17	74588.1	182135	274339	522552	35305.6	68360.9	453791	465151	1.40403e+06	1.30362e+06	354474	121113
Q8R1Q8	Dync1li1	1	18.3115	17	994531	2.13611e+06	3.99228e+06	790169	367516	297608	412157	1.68564e+06	790703	660204	511057	718074
Q8R420	Abca3	1	4.62896	17	243134	100032	259819	108989	70486.6	85853.9	107187	213063	299116	161079	376591	22499.5
Q8VD04	Gripap1	1	4.50717	17	544257	631081	337181	378242	115885	220499	613825	417224	670683	445072	473618	467767
Q8VDC0	Lars2	1	27.4211	17	477999	1.04397e+06	328319	868178	72207.7	77501.3	578733	76590.4	446085	686630	160885	440877
Q91V14	Slc12a5	1	32.1613	17	155003	405163	422581	597154	28306.3	41026.5	71741.5	114625	155299	110221	0	215294
Q91VA0	Acsm1	1	31.9965	17	479366	699793	960526	347507	138278	188724	634263	1.67671e+06	1.60992e+06	842562	668176	108638
Q91WP6	Serpina3n	1	59.5519	17	1.67783e+06	861037	1.82915e+06	2.56633e+06	521248	256857	93935.6	1.18637e+06	733492	756326	275904	917483
Q91YJ5	Mtif2	1	18.3078	17	243972	866400	7.46539e+06	8.21508e+06	130476	17653.7	970454	934481	1.08142e+06	1.6379e+06	1.82869e+06	830535
Q91ZS8	Adarb1	1	4.64725	17	714463	754169	921327	545294	284294	381051	1.52686e+06	509139	2.04482e+06	3.12194e+06	939568	1.47911e+06
Q922B2	Dars1	1	17.7237	17	628514	7.5471e+06	1.07883e+06	2.33652e+06	322100	285346	738557	532812	436317	2.10534e+06	952260	3.54199e+06
Q99K41	Emilin1	1	18.2836	17	833063	1.34847e+06	297809	75345.5	13416.4	77771.3	9061.17	389847	3.07512e+06	2.98494e+06	859679	1.83221e+06
Q99PG0	Aadac	1	43.6501	17	4.54769e+06	7.30785e+06	646196	1.27607e+06	529523	288742	1.03074e+06	1.68811e+06	2.12879e+06	6.6176e+06	1.957e+06	3.31327e+06
Q99PI5	Lpin2	1	22.8914	17	350625	485597	1.1608e+06	933425	149232	97625	92928.7	103791	312536	302570	614546	249181
Q9CY58	Serbp1	1	13.7078	17	570455	319318	1.14051e+06	691782	12649.8	94052.8	1.46126e+06	1.84719e+06	375997	703398	923146	812213
Q9D1Q6	Erp44	1	27.6823	17	1.62437e+06	1.7796e+06	1.09495e+06	657777	264682	273338	1.16852e+06	296201	2.0064e+06	1.43438e+06	898663	895769
Q9D6Y9	Gbe1	1	18.5036	17	722161	772232	437526	700540	77605.1	82873.1	2.03675e+06	2.67132e+06	1.5985e+06	514978	81974.3	889673
Q9DBG3	Ap2b1	1	50.3946	17	261532	141515	181079	263331	271739	63877.3	399230	303053	572281	596534	438477	486276
Q9ESV0	Ddx24	1	4.52301	17	887817	367624	124601	1.65853e+06	35930.8	25075.6	123093	123365	115330	92968.7	517072	483163
Q9JLM8	Dclk1	1	13.7688	17	153483	1.02662e+06	143146	328563	93957.9	98162.5	238404	471115	982599	1.62582e+06	292539	670245
Q9JMA1	Usp14	1	16.1392	17	696234	780175	565306	327934	260735	478972	216957	659729	69691.8	951979	20092.4	496711
Q9QXE0	Hacl1	1	64.2828	17	390393	841015	482575	175971	0	176091	592401	659977	313407	298648	850650	186660
Q9R0G6	Comp	1	36.5155	17	414833	86326.4	276823	388152	46005.5	133542	8987.39	31583	53711.7	23439.2	431380	538798
Q9R1T4	Septin6	1	9.09073	17	1.62782e+06	946425	883407	1.21851e+06	250913	894635	4.97723e+06	1.03154e+06	599359	47109.1	2.31294e+06	1.70407e+06
Q9WV54	Asah1	1	32.1803	17	1.41063e+06	2.26805e+06	1.60109e+06	1.00634e+06	212414	363280	2.5269e+06	2.77558e+06	1.27805e+07	1.66554e+07	3.62939e+06	1.44021e+07
Q9WV55	Vapa	1	27.5277	17	1.09685e+06	1.49757e+06	338769	919081	201267	484729	5.70765e+06	6.95374e+06	3.86851e+06	4.64777e+06	4.5221e+06	3.75724e+06
Q9Z1R2	Bag6	1	27.3909	17	414040	873080	1.15449e+06	4.11356e+06	83224.4	450877	577100	611568	2.00368e+06	1.79647e+06	1.56721e+06	1.06234e+06
Q9Z1S0	Bub1b	1	22.7299	17	400736	2.31421e+06	304272	475113	46466.7	137224	255452	205218	1.03169e+06	1.15925e+06	17356.6	93774.5
A2APB8	Tpx2	1	9.29171	16	133774	383305	140479	148005	29625.8	107066	768301	88087.7	244616	138543	161374	220126
E9PXF8	Sbf2	1	4.59454	16	875082	581250	379776	446342	38223.1	29612.9	48613.4	253250	621659	379785	197977	384655
O08528	Hk2	1	50.5939	16	50950.5	579873	320489	72735.8	51916.1	0	2.29913e+06	2.40021e+06	705951	444274	1.08579e+06	2.71824e+06
O54824	Il16	1	4.54238	16	351867	334234	673164	779155	120917	60104.6	123818	293370	1.15017e+06	629515	418309	219386
O54865	Gucy1b1	1	13.6252	16	2.26188e+06	671503	847400	1.36724e+06	289029	397045	658748	43396.3	813896	1.17714e+06	403295	693478
O54931	Akap2	1	13.7194	16	446344	677070	250718	1.13982e+06	152918	247402	314851	198110	618345	538761	413220	154416
O70194	Eif3d	1	27.3129	16	333963	250869	111191	113652	163240	167866	102545	128708	301320	13512	158520	220360
O88343	Slc4a4	1	32.0718	16	604306	193374	184319	93573.2	58959.4	50584.4	92641.9	135672	304970	480396	413937	292119
O88735	Map7	1	4.61922	16	49627.1	89700.7	172177	204712	11777.5	9931.68	0	196171	755599	479682	644795	595952
P00688	Amy2a5	1	54.9676	16	1.80341e+06	901891	104262	798256	58230.6	56175.2	2.7033e+06	2.70599e+06	1.21045e+07	9.18981e+06	1.06325e+07	8.1427e+06
P01872	Ighm	1	36.7913	16	8.2978e+06	1.45137e+06	3.20326e+06	1.79822e+06	251968	377954	944366	1.51072e+06	2.60021e+06	2.29653e+06	1.66823e+06	1.97641e+06
P08228	Sod1	1	19.7631	16	6.41458e+06	1.49769e+06	2.1983e+06	3.21351e+06	239777	267321	1.93721e+06	6.33669e+06	7.40298e+06	1.16485e+07	5.36213e+06	7.10676e+06
P11103	Parp1	1	9.11878	16	405087	64436.9	379624	259810	150728	170165	91664.2	344646	107153	978919	789761	85075.4
P11214	Plat	1	9.17792	16	747526	685277	901064	252758	238785	117396	159413	177026	479740	223200	95596.6	480067
P11477	Defa1	16	4.65289	16	4.4084e+06	5.94055e+06	4.3608e+06	4.88033e+06	1.78561e+06	467505	9.35262e+06	2871244	7.95615e+06	4.77576e+06	4.90407e+06	5.32445e+06
P11983	Tcp1	1	29.9504	16	834950	491156	476190	288959	65629.1	127869	870141	1.74306e+06	5.55056e+06	4.20996e+06	768780	2.85001e+06
P14869	Rplp0	1	44.0466	16	2.11205e+06	2.14895e+06	1.14904e+06	1.48727e+06	1.7712e+06	579594	4.15024e+06	4.1409e+06	8.29675e+06	9.09689e+06	5.35635e+06	5575564
P15105	Glul	1	50.7851	16	750493	368426	238767	157374	223293	0	782674	580407	1.14709e+06	1.28077e+06	2.66311e+06	1.72602e+06
P15392	Cyp2a4	2	27.4988	16	3.86967e+06	1.43844e+06	932394	1.87146e+06	554738	603251	158355	789042	2.62123e+06	981822	151050	232093
P18653	Rps6ka1	1	13.764	16	1.49249e+06	683851	1.76651e+06	291970	104274	72831.9	639977	562263	1.33713e+06	7.90777e+06	1.17757e+06	1.0196e+06
P19324	Serpinh1	1	18.1658	16	2.17975e+06	1.82977e+06	1.96082e+06	1.9172e+06	351466	264644	1.24442e+07	1.26949e+07	2.0583e+06	976467	1.15354e+07	1.25983e+07
P26043	Rdx	1	51.7597	16	1.4076e+06	1.84721e+06	2.04728e+06	2.23738e+06	3.08276e+06	3.05323e+06	229052	571176	1.50406e+06	1.83753e+06	526749	776294
P27612	Plaa	1	32.087	16	522730	555666	394501	228932	45457.2	107413	350161	524608	804966	475949	992504	310511
P28828	Ptprm	1	4.56574	16	476079	227553	326758	527315	214362	110937	389518	402081	910183	550395	394835	452852
P28843	Dpp4	1	18.3642	16	353018	1.21998e+06	569088	708202	306911	188051	1.38717e+06	603833	405940	542743	686310	487150
P29788	Vtn	1	36.5023	16	182888	135882	8.374e+06	7.80911e+06	1.919e+06	1.70344e+06	147383	3.75956e+06	891635	1.80296e+06	694666	358359
P30416	Fkbp4	1	9.25211	16	1.1588e+06	511791	355645	299684	51921.3	394052	243347	178606	365637	677982	1.18369e+06	578172
P33175	Kif5a	1	4.48733	16	464823	476318	120551	0	63501.9	155480	222215	384085	584753	561504	490164	883466
P33267	Cyp2f2	1	36.6911	16	119081	204071	515410	842653	206170	72472.7	13041	12544.5	9867.99	211987	729218	775897
P35951	Ldlr	1	9.11644	16	544146	24784	149425	180611	160754	50887.6	308398	350188	647174	116928	0	0
P39054	Dnm2	1	41.494	16	182439	245257	485943	1.29509e+06	12686.2	65208.9	258656	186924	2.50019e+06	1.283e+06	1.90109e+06	2.02664e+06
P40630	Tfam	1	18.5243	16	483244	802584	566616	421250	283918	129093	149805	557744	3.68355e+06	3.73836e+06	146298	26598.5
P50285	Fmo1	1	27.4377	16	147274	355191	94754.6	159071	109876	86767.1	9213.36	813699	2.3839e+06	349429	75252.9	304850
P53657	Pklr	1	4.55503	16	2.96634e+06	1.0705e+06	319274	318655	147830	43702.5	325922	988205	3.90575e+06	1.56745e+06	1.25318e+06	1.57359e+06
P54822	Adsl	1	4.5807	16	150136	168171	720979	294391	217781	35217.5	708831	4.55979e+06	2302118	755118	956261	563389
P55012	Slc12a2	1	4.59124	16	1.13761e+06	54205.6	604157	611957	161329	177292	86234.3	14601.6	45169.6	153307	42885.2	10573.6
P57016	Lad1	1	3.77629	16	560515	1.20108e+06	229916	382259	139638	147228	1.03502e+07	330675	420119	397939	628885	306747
P58710	Gulo	1	41.512	16	1.38879e+06	1.18582e+06	1.18819e+06	411894	734296	391781	196672	192242	647846	1.0369e+06	940013	728608
P62908	Rps3	1	46.9755	16	802587	1.35647e+06	4.18664e+06	2.61608e+06	98478.4	560944	4.15136e+06	1.79558e+06	3.44336e+07	1.26726e+07	5.76202e+06	3.87468e+06
P63158	Hmgb1	1	32.0292	16	783567	1.99815e+06	673852	807093	132458	182714	471264	811939	1.51991e+06	1.94709e+06	914146	759097
P70428	Ext2	1	9.12779	16	601384	509937	175211	579761	132188	287209	290420	312366	193150	899902	180528	1.06699e+06
P97371	Psme1	1	35.6775	16	2.41561e+06	3.1514e+06	574826	1.58258e+06	217308	194056	2.92406e+06	2.76711e+06	4.86166e+06	5.81947e+06	5.0658e+06	6.13001e+06
Q05512	Mark2	1	31.9655	16	436004	594435	349662	277596	29902.8	121664	17585.2	749105	75935	1.68781e+06	213614	83990.7
Q3TDD9	Ppp1r21	1	9.22001	16	222295	348245	324081	266908	48676.9	22891.8	1.04786e+06	686230	704883	455469	627445	519513
Q3TRR0	Map9	1	4.56188	16	849336	431684	303429	318027	36868.2	60721.5	253269	202408	548138	434788	608499	259171
Q3UIJ9	Myzap	1	4.59454	16	110128	169979	118411	334074	179325	131769	205184	285607	8930.39	638845	371680	575781
Q3UMU9	Hdgfl2	1	18.4389	16	267198	363740	92967.5	208274	51116.7	104732	478881	346222	180740	327418	136099	205392
Q3UPF5	Zc3hav1	1	22.8139	16	550942	445631	621445	215197	161142	37096.7	169348	32994.2	512077	84664	537779	64563.3
Q60575	Kif1b	1	4.51813	16	197034	41858.1	131377	174213	71929	34891.6	496478	705352	240980	299710	472712	452008
Q60604	Scin	1	9.17336	16	1.38542e+06	1.697e+06	334062	366070	195352	228161	418997	405142	753473	1.26945e+06	513060	512665
Q60715	P4ha1	1	23.0352	16	445806	294880	130895	324324	262299	164585	444123	324691	1.11724e+06	1.91442e+06	535858	940516
Q61035	Hars1	1	13.7112	16	268219	309953	955854	357367	270193	181702	3.18808e+06	2.58131e+06	2.81278e+06	3.10023e+06	1.99416e+06	1.06723e+06
Q61285	Abcd2	1	9.18069	16	437564	595375	1.3574e+06	478087	188326	437886	427427	637815	1.08116e+06	1.04151e+06	606542	272756
Q62318	Trim28	1	18.2118	16	195066	503065	318718	681197	486518	442298	1.69859e+06	740110	1.43177e+06	2.35898e+06	111761	113643
Q64458	Cyp2c29	1	13.7836	16	616185	484974	1.31958e+06	1.22787e+06	253165	351756	705848	539982	2.39281e+06	1.92331e+06	961518	756182
Q64459	Cyp3a11	1	74.3692	16	307197	565770	399796	407399	274355	247360	61050.8	238704	622383	424610	189185	404945
Q65Z40	Wapl	1	4.56265	16	345813	319120	197695	120536	99919.3	80431	1.47742e+06	618026	2.16202e+06	2.26031e+06	4.02489e+06	251291
Q6DFW4	Nop58	1	36.7212	16	382190	388541	293561	284099	136054	103898	73198.5	181097	692675	338698	258850	106959
Q6IFZ9	Krt74	2	7.57701	16	339959	712100	1.21933e+06	291079	151089	156478	111826	325211	689012	222960	370664	68815.8
Q6NZN0	Rbm26	1	4.53223	16	452040	321944	336772	99540.9	73462.3	31743.8	78678.7	782165	348336	255925	270556	425598
Q6P9Q6	Fkbp15	1	9.17028	16	197628	385227	265130	294359	216711	191875	0	128930	54603.6	3536.45	62698	85819.9
Q6PB93	Galnt2	1	9.19658	16	596791	3.96127e+06	764304	1.31288e+06	101930	153861	635131	2.52207e+06	924017	1.18726e+06	774745	461220
Q6Q899	Rigi	1	4.69352	16	550097	300721	337057	442116	38335.2	59404.9	222369	261612	360349	350367	144552	75535
Q7TPD3	Robo2	1	4.60374	16	5.45198e+06	5.66937e+06	4.45982e+06	3.87599e+06	57986.7	1.0417e+06	1.06492e+06	1.04842e+06	3.47799e+06	3.58297e+06	75709	2.62644e+06
Q7TSJ6	Lats2	1	4.9133	16	1.019e+06	663819	548703	1.41751e+06	117050	176431	762974	296276	2.33497e+06	872780	430643	443117
Q7TSV4	Pgm2	1	13.6515	16	847139	781706	2.60864e+06	1.80258e+06	126467	187451	766995	1.06204e+06	1.55114e+06	1.7445e+06	573682	755638
Q80TV8	Clasp1	1	4.52231	16	112368	275330	348501	133865	149381	63844.5	456169	61792	94307.8	298968	59636.9	102687
Q80Y98	Ddhd2	1	4.58716	16	1.85292e+06	1.34453e+06	300888	908113	84071.7	191233	494810	808336	687067	429982	3.89161e+06	4.62268e+06
Q8BK67	Rcc2	1	27.5049	16	1.47456e+07	1.39916e+07	529432	897833	136168	240610	448034	6.60732e+06	2.47849e+06	5.78574e+06	4.23829e+06	5.33419e+06
Q8BLI0	Adamtsl1	1	4.48863	16	195611	484081	134971	88436.3	31085.2	39404.4	327752	153362	305207	211891	158628	475521
Q8BN58	Arhgap28	1	4.67224	16	370755	472184	337534	374462	224288	61665.4	500328	321716	217118	295378	253200	402075
Q8BP47	NARS1	1	16.1123	16	760592	821426	1.27824e+06	567084	239251	455542	947320	1.04425e+06	1.18844e+06	1.6794e+06	748455	969027
Q8BVY0	Rsl1d1	1	22.9068	16	289072	143953	462519	224424	10755	48906.3	330539	63835.6	254324	392873	135240	162926
Q8BYI9	Tnr	1	22.9214	16	300481	167069	369154	1.76803e+06	159129	121465	159466	579768	610971	728722	1.63489e+06	731513
Q8BZ98	Dnm3	1	32.2784	16	573680	596751	200938	71871.2	61705.7	120945	246658	223653	66284.1	134956	437114	380145
Q8C419	Gpr158	1	9.29218	16	109618	188066	122927	214890	29118.7	63036.9	165751	46705.9	538211	119947	61516.6	92701.9
Q8C854	Myef2	1	27.591	16	691935	1.0168e+06	1.07306e+06	1.15535e+06	366730	338416	421940	348824	817833	1.11458e+06	385352	466352
Q8CC35	Synpo	1	18.3064	16	665145	576274	596289	596094	65168.8	57357.7	592793	413402	472277	1.39214e+06	307107	783124
Q8CDG1	Piwil2	1	4.53438	16	391765	1.02411e+06	128892	759051	47668.2	51577.5	1.2063e+06	291080	529727	729034	550764	1.04114e+06
Q8CH09	Sugp2	1	4.55202	16	259437	320988	370251	562678	123267	63572	371532	495520	923300	725020	552334	779393
Q8CHH9	Septin8	1	18.3469	16	571222	146605	590171	915020	161929	89919.8	626399	556061	861108	951420	565810	589143
Q8K0L3	Acsm2	1	59.746	16	1.08879e+06	1.04348e+06	366877	877166	72096.8	48227.6	868957	223908	572184	7513.77	516866	812719
Q8R016	Blmh	1	27.2761	16	909751	1301548	367950	1.2169e+06	143920	159497	1.33784e+06	134509	125533	547495	646314	142957
Q8R1F1	Niban2	1	13.7452	16	336052	876388	908966	1.10109e+06	320330	195597	753825	528624	1.05665e+06	641305	367541	493318
Q8VC30	Tkfc	1	13.7545	16	517747	812487	650750	443119	78384.5	223003	148504	363432	1.78205e+06	2.21768e+06	2.33749e+06	3.62632e+06
Q8VCN5	Cth	1	9.17435	16	2.91196e+06	986539	1.09819e+06	584421	494335	84938.9	1.95525e+06	1.60308e+06	2.37651e+06	1.41651e+06	1.16762e+06	956254
Q8VHI6	Wasf3	1	9.07074	16	2.51982e+06	2.45769e+06	445293	533745	90158	226379	602221	287497	1.10649e+06	1.29769e+06	1.01555e+06	915430
Q91VM9	Ppa2	1	13.5844	16	481876	1.03125e+06	1152069	456631	117403	156182	1.33839e+06	1.09682e+06	2.70072e+06	2.1994e+06	6.68121e+06	705036
Q91VS8	Farp2	1	9.06665	16	235428	206971	362478	425304	29613.4	57903.3	977940	1.48113e+06	113619	908415	84434.7	59072.8
Q923Q2	Stard13	1	9.17421	16	176487	277440	278142	122227	102599	142491	167461	344695	1.36968e+06	1.26287e+06	502198	635640
Q924C1	Xpo5	1	4.56265	16	1.80354e+06	870443	246247	390634	54407.6	54742.8	1.1215e+06	1.23667e+06	3.76875e+06	1.57168e+06	834621	899177
Q99JB2	Stoml2	1	9.29568	16	2.88917e+06	3.2774e+06	851063	907388	123996	236575	1.95682e+06	1.46685e+06	3.11205e+06	1.31167e+06	1.47442e+06	1.3094e+06
Q99MN9	Pccb	1	40.1656	16	149131	373498	333123	959608	248366	149910	736809	364508	575415	1284916	244756	352061
Q9CPW0	Cntnap2	1	18.3227	16	392405	56585	192531	434416	95403.9	87000.9	158024	802504	693755	531641	1190106	1.26256e+06
Q9CQA3	Sdhb	1	32.1982	16	758945	290461	612763	530487	319704	237457	1.54205e+06	1.5988e+06	4.05488e+06	2.62753e+06	3.45544e+06	2.25317e+06
Q9CR61	Ndufb7	1	4.48411	16	546845	1.8905e+06	739349	765066	446280	397637	2.86947e+06	0	713596	0	0	102719
Q9CZ30	Ola1	1	18.2701	16	1.76291e+06	1.25424e+06	622363	796135	108652	84118	340603	602663	826686	1.13657e+06	931044	1.17181e+06
Q9CZ44	Nsfl1c	1	18.3162	16	1284982	1.51201e+06	1.62792e+06	563254	202492	106931	181360	549744	2.08435e+06	3.01528e+06	63299.4	2.20424e+06
Q9D1D4	Tmed10	1	13.7621	16	2.99854e+06	8.23598e+06	2.20827e+06	810649	481181	131081	1.2312e+06	1.75957e+06	1.27973e+07	752144	36048.8	1.074e+06
Q9D485	Efhc2	1	4.56729	16	182439	249156	97817.9	95741.6	74126.5	67816.5	339304	874203	577462	850966	366973	375815
Q9D824	Fip1l1	1	18.136	16	287312	692618	371114	715172	66785	231807	147190	155639	204785	199262	167019	436393
Q9D855	Uqcrb	1	9.18892	16	2.22294e+06	3.18786e+06	3.13354e+06	1.99668e+06	239856	214612	500772	282451	1.46314e+06	2.77343e+06	1.98033e+06	784449
Q9D8U8	Snx5	1	15.1923	16	945001	586997	136392	272486	88729.7	258955	747749	1.39847e+06	1.24251e+06	1.63235e+06	1069419	1.21229e+06
Q9DBE9	Ftsj3	1	4.72587	16	728776	226351	610299	82599	33257	88579.2	62362.3	664275	1.35594e+06	15739.1	194750	24485
Q9DBJ3	Baiap2l1	1	4.5783	16	594161	556642	831292	977193	91623.4	29471.7	190781	259058	126592	305429	186364	90880.1
Q9DCJ5	Ndufa8	1	13.7296	16	1.60566e+06	115603	1.21771e+06	842049	260120	240443	39898.2	1.17587e+06	4.46883e+06	4.79108e+06	2.72858e+06	4.32654e+06
Q9DCW4	Etfb	1	36.8371	16	1.27932e+06	1.00213e+06	437746	1.46922e+06	185845	196157	2.86555e+06	243847	4.77532e+06	2.77561e+06	2.82265e+06	2.44194e+06
Q9DCX2	Atp5pd	1	38.6309	16	9.06208e+06	1.28766e+07	2.41203e+06	3.79473e+06	1.06552e+06	939819	7.2398e+06	9.3466e+06	1.02664e+07	11909579	5.01165e+06	7.11956e+06
Q9EQH2	Erap1	1	18.3648	16	860151	704881	764170	1.44558e+06	196440	167180	723520	683188	1.14005e+06	1.33424e+06	230224	432740
Q9EQP2	Ehd4	1	45.8277	16	468395	794049	194196	299973	230802	25850	593634	1.36141e+06	1.65067e+06	1.33187e+06	265667	481991
Q9EQY0	Ern1	1	9.09014	16	1.78116e+06	450952	382126	376376	113747	51758.4	1.71356e+06	1.11207e+06	3.30795e+06	3.6962e+06	404335	3.19749e+06
Q9ES28	Arhgef7	1	4.55352	16	704287	199385	420407	210005	42909.5	66083.4	1.03965e+06	1.59496e+06	231297	445628	1.32135e+06	212695
Q9JLI8	Sart3	1	4.53223	16	1.15969e+06	1.59879e+06	110338	461904	12447	60343.5	90654.1	775799	774140	193921	291873	123756
Q9JLV1	Bag3	1	13.6607	16	2.50739e+06	1.59026e+06	836780	1.58906e+06	334789	239028	609212	848359	1.10442e+06	2.36111e+06	681543	994005
Q9QXC1	Fetub	1	50.1137	16	1.06384e+06	1.28614e+06	705759	670932	1.205e+06	1.12931e+06	343221	360325	1.11043e+06	1.70332e+06	300042	753352
Q9QY30	Abcb11	1	4.5351	16	224750	508162	475559	297694	70734.8	37647.6	65887.9	154587	285946	535290	91519.6	310242
Q9QZQ8	Macroh2a1	1	18.508	16	4.35716e+06	4.50561e+06	2.23635e+06	1.87973e+06	648526	590669	904096	110188	3.0922e+06	2.90992e+06	1.17933e+06	2.36672e+06
Q9R100	Cdh17	1	4.55959	16	1.09423e+06	1.07651e+06	714638	457692	840674	110086	265818	443342	3.66487e+06	2.92482e+06	861036	926835
Q9R1P4	Psma1	1	18.2925	16	3.94226e+06	1.21558e+06	3.35072e+06	1.83474e+06	242821	592904	1.91325e+06	574462	4.72616e+06	4.58045e+06	3.57511e+06	2.88903e+06
Q9WU40	Lemd3	1	9.04223	16	1.23147e+06	1.06986e+06	0	189223	78361.1	12638.5	690868	436401	186825	846840	535192	306042
Q9WUM5	Suclg1	1	27.5956	16	3.45583e+06	2.35937e+06	647513	1.44719e+06	97621.4	202634	1.09499e+06	1.02396e+06	2.9606e+06	1.82651e+06	1.56804e+06	1.67611e+06
Q9WVB3	Tle6	1	59.7862	16	912608	739979	1.52259e+06	969039	196972	52038.4	533415	294873	278089	455511	412392	514177
Q9Z0W3	Nup160	1	27.7822	16	242987	232122	509081	718656	4.4835e+06	7.14012e+06	160186	99102.9	348469	114737	274674	278727
Q9Z2D6	Mecp2	1	27.6055	16	443075	1.36403e+06	568985	31913.5	65323.1	180997	321185	950779	1.10331e+06	508645	840027	330858
Q9Z2V4	Pck1	1	27.4761	16	390650	1.16684e+06	494354	807770	165525	79269.5	497040	711496	71539.4	320026	244993	327170
A2ATU0	Dhtkd1	1	9.23363	15	751265	760626	744151	60171	54877.1	85600.2	438168	579808	1.30626e+06	718882	564303	573991
A3KGB4	Tbc1d8b	1	4.75599	15	359463	182824	97398	158840	23279.7	18979.9	705039	570399	508285	403835	532183	872082
B9EKR1	Ptprz1	1	9.11989	15	214426	173141	225094	104003	6902.3	82286.9	207073	703907	147857	4970.05	494434	55146.4
E9Q5C9	Nolc1	1	9.20509	15	226557	387954	104351	166621	22922.6	78941.7	14734.3	331546	259039	734422	183228	384672
O08739	Ampd3	1	23.0112	15	109646	300446	222058	248754	28234.9	65978.4	1.44502e+06	1.36029e+06	267819	132366	165655	95255.4
O35459	Ech1	1	32.2977	15	1.05134e+06	2.84624e+06	240425	475274	39295.5	196134	968524	1.29328e+06	1.64523e+06	1.05858e+06	2.0371e+06	3.1895e+06
O35643	Ap1b1	1	41.3739	15	360858	231858	434617	1.06283e+06	374278	489655	104107	285570	128783	128473	328895	28038
O35685	Nudc	1	16.3382	15	4.50163e+06	4.07153e+06	1.14971e+06	1.31689e+06	158136	105240	1.85968e+06	1.66548e+06	2.01861e+06	1.53271e+06	1.20078e+06	1.27254e+06
O35701	Matn3	1	9.10949	15	38426.1	1.20495e+06	258356	441706	132337	160063	0	854936	1.14852e+06	448914	594827	11821
O35927	Ctnnd2	1	9.09843	15	1.15842e+06	1.61315e+06	1.80296e+06	1.43929e+06	431822	447674	975939	875158	685141	818352	606793	671126
O70468	Mybpc3	1	13.7982	15	411732	333851	62670.5	275285	35701	64386.3	273629	319664	399371	526135	107656	215037
O88487	Dync1i2	1	9.2029	15	1.74101e+06	832137	277080	399404	7628.02	156060	504619	127555	3.12047e+06	3.01625e+06	934794	1.66347e+06
O88910	Mpp3	1	9.16652	15	488822	480764	1.39987e+06	2.29347e+06	176651	192883	676709	581136	2.09195e+06	630099	2.13072e+06	2.29207e+06
P00186	Cyp1a2	1	27.5515	15	688365	310420	931953	770271	57841.4	109762	250763	457265	1.08842e+06	877722	404827	481514
P01868	Ighg1	2	26.6895	15	2.46508e+06	2.02409e+06	2.32559e+06	2.91827e+06	1.07328e+06	469948	2.3005e+06	3.81251e+06	3.80392e+06	4.66908e+06	3.46294e+06	2.96212e+06
P01942	Hba	1	26.8442	15	4.09292e+07	5.88175e+07	1.07314e+07	8.83658e+06	2.22861e+06	2.61782e+06	3.04707e+06	3.30404e+06	7.95573e+07	8.28539e+07	2.39939e+07	4.29943e+07
P02088	Hbb-b1	1	24.4758	15	1.0969e+07	4.99695e+06	2.74093e+06	3707618	1.43506e+06	1.36887e+06	13037811	4.34103e+06	3.60307e+07	2.75794e+07	1.28352e+07	1.24937e+07
P12970	Rpl7a	1	21.4041	15	4.34821e+06	3.10945e+06	4.27717e+06	3.63875e+06	88251.8	64674.2	3.94576e+06	3.95857e+06	1.99111e+06	4.77185e+06	1.88279e+06	1.28616e+06
P13707	Gpd1	1	33.1929	15	2.51971e+06	1.74668e+06	336059	1.62022e+06	306606	360560	4.84992e+06	7.69554e+06	1.05213e+07	9.19988e+06	1.11781e+07	1.38541e+07
P14206	Rpsa	1	23.2998	15	5.26199e+06	4.81162e+06	1.29415e+06	1.5174e+06	613092	346640	1.09249e+07	7.43703e+06	9.30765e+06	1.18603e+07	1.40185e+07	1.02059e+07
P16675	Ctsa	1	23.1584	15	4.98899e+06	5.95114e+06	1.07013e+07	8.38443e+06	2.59686e+06	1.80366e+06	1.39098e+06	1.61589e+06	3.62929e+06	4.49553e+06	2.16486e+06	2.31132e+06
P17717	Ugt2b17	1	46.9483	15	1.85681e+07	2.99421e+06	815986	2.72669e+06	214008	474264	422441	317510	2.43467e+06	1.86783e+06	912006	1193169
P17742	Ppia	1	25.3632	15	3.61088e+07	2.89653e+07	2.50625e+06	4.35818e+06	455497	1.38985e+06	2.47242e+07	2.32841e+07	1.05374e+08	1.10677e+08	5.01255e+07	5.1248e+07
P20239	Zp2	1	13.6764	15	404617	147435	512712	1.22217e+06	101667	183928	82035.7	207676	871648	87401.1	44280.4	732415
P27641	Xrcc5	1	9.19303	15	467461	586486	824522	559656	218258	148317	200189	624793	165593	0	0	196317
P28740	Kif2a	1	4.64445	15	426825	477273	256483	390476	75419.6	33698.1	31677.8	122475	319778	610296	37219.1	302762
P30681	Hmgb2	1	9.14629	15	1.95686e+06	2.75295e+06	1.18226e+06	634150	271319	121768	565219	1.16957e+06	4.00722e+06	545207	621540	1.91162e+06
P37913	Lig1	1	4.59786	15	242925	269952	88305.5	216165	63692.6	13244.5	429483	479053	828302	1.1031e+06	574600	1.9631e+06
P43006	Slc1a2	1	36.8298	15	1.79912e+06	2.25841e+06	1.13873e+06	1.18654e+06	473270	451206	1.18884e+06	580387	1.22769e+06	1.30011e+06	373630	1.61946e+06
P45376	Akr1b1	1	20.7489	15	3.63801e+06	4.38495e+06	1.00107e+06	280341	280303	156740	4.65411e+06	3.7743e+06	1.43018e+07	1.42265e+07	9.68197e+06	1.09311e+07
P48774	Gstm5	1	27.4421	15	511665	436205	620405	358678	652804	0	211408	390440	2.91564e+06	3.86855e+06	1.76826e+06	3.28271e+06
P48962	Slc25a4	1	74.5682	15	1.0716e+06	1.9604e+06	1.79949e+06	1.52729e+06	322187	99893.8	2.56507e+06	4.32829e+06	3.84187e+06	5.2759e+06	1.70047e+06	1.6153e+06
P50247	Ahcy	1	39.1541	15	1.7495e+06	2.05467e+06	1.59114e+06	1.18666e+06	136586	138235	3.08254e+06	3.43335e+06	3.23643e+06	5.33325e+06	3181721	3.39093e+06
P50431	Shmt1	1	13.6384	15	3.1935e+06	859823	921401	1.06543e+06	62474.6	205871	508525	535051	2.24483e+06	782650	246355	1.16493e+06
P53995	Anapc1	1	4.54385	15	529288	283104	114552	99277.4	48076.6	23629.4	254767	262944	391503	224669	180677	277406
P55264	Adk	1	9.09583	15	953623	669966	1.39375e+06	677098	111510	20268.4	446551	983454	1.31843e+06	1.87327e+06	259711	1.09613e+06
P58069	Rasa2	1	4.54829	15	326074	331318	106119	396372	47705.2	0	258018	288490	475992	3.66609e+06	654845	474123
P61027	Rab10	1	27.7276	15	1.20397e+06	817676	767725	4.15622e+06	595003	283049	1.58287e+06	1.99681e+06	3.21494e+06	5.51529e+06	5.35548e+06	5.59989e+06
P62814	Atp6v1b2	1	37.0013	15	1.17095e+06	1.00627e+06	889698	715094	121781	1.02249e+06	1.1493e+06	996625	5.81217e+06	6.83008e+06	2.80909e+06	6.12237e+06
P63005	Pafah1b1	1	32.2255	15	1.28358e+06	373988	97972.9	384710	135204	323170	4.41255e+06	764431	2.64367e+06	1.85939e+06	872983	1.02034e+06
P70207	Plxna2	1	4.59953	15	435497	121751	155208	182517	37104.3	25474	273143	10788.2	957593	473406	591504	1.02331e+06
P70302	Stim1	1	13.781	15	1.16556e+06	1.14715e+06	123363	1.02151e+06	44729.8	118748	2.58272e+06	4.12673e+06	1.23599e+06	323803	1.32652e+06	1.19994e+06
P70694	Akr1c6	1	50.6959	15	1.39087e+06	6.42783e+06	569655	392178	203858	277835	526600	334796	222733	417079	2.22428e+06	242739
P82198	Tgfbi	1	50.4936	15	95808.7	103090	606342	174432	317991	115201	158640	1.54462e+06	314606	0	276835	112450
P83741	Wnk1	1	9.15583	15	338568	1.25586e+06	477567	389028	326224	10735.8	265644	143802	353397	350111	797181	907800
P97315	Csrp1	1	4.58392	15	2.01991e+06	3.89017e+06	1.78863e+06	3.66644e+06	211683	518265	1.07435e+06	1.23245e+07	1.00611e+07	8.69411e+06	3.49309e+06	4.32095e+06
P97447	Fhl1	1	10.8185	15	2.74141e+06	541785	169087	284172	307607	170133	2.84775e+06	3.48292e+06	3.92222e+06	4.19031e+06	2.97767e+06	3.26294e+06
P97798	Neo1	1	9.05311	15	262878	803794	51346.2	158353	135518	73678.5	343218	803396	170817	251532	480948	250225
Q01705	Notch1	1	4.57434	15	225665	369374	284218	119238	71640.3	48941.5	5512.16	150645	99661.5	6601.91	310206	173342
Q03311	Bche	1	9.29712	15	32735.2	1.11671e+06	112930	425461	243884	16557.4	238704	333781	448741	247925	79339.6	152687
Q05306	Col10a1	1	4.52371	15	991792	3.47908e+06	961863	845645	213456	428886	49153.5	867198	1.05729e+06	268962	203569	222452
Q08331	Calb2	1	9.18002	15	1.10664e+06	1.01157e+06	1.20934e+06	2.18589e+06	487624	477687	2.64623e+06	5.46233e+06	2.45157e+06	1.9909e+06	6.70489e+06	3.76872e+06
Q08481	Pecam1	1	9.13633	15	601317	421278	145376	760360	3.27874e+06	127122	21674.3	63797.9	423411	969601	337877	590325
Q08642	Padi2	1	18.4141	15	1.49594e+06	2.36098e+07	385708	768313	218668	115716	1.72381e+06	463765	674581	1.08342e+06	1.01387e+06	2.606e+06
Q3TKT4	Smarca4	1	4.58797	15	316170	26921.2	6059.33	82270.2	33948.6	32419.7	111703	0	288842	176643	0	93257.7
Q3U0V1	Khsrp	1	40.1917	15	1.94338e+06	954742	4.31519e+06	1.36693e+06	168629	21991.9	697489	599472	1.12799e+06	3.09922e+06	832391	783338
Q3UIA2	Arhgap17	1	4.52161	15	369490	250362	1.01598e+06	741307	45567.2	9963.72	2.76132e+06	445904	1.06253e+06	1.3956e+06	194437	775762
Q3UMY5	Eml4	1	4.5308	15	2.05109e+06	1.94037e+06	401188	107882	19997.1	34118.5	429236	308273	908930	1.37354e+06	2.54698e+06	376403
Q3UQU0	Brd9	1	2.54413	15	1.13812e+06	382688	517593	423220	84486.8	95570	204279	148263	1.31921e+06	1.43688e+06	428549	387533
Q3UQV5	Kbtbd8	1	4.53727	15	364557	364574	228895	608723	279771	190811	157477	57587.5	986470	1.20629e+06	423571	1.11641e+06
Q3URE9	Lingo2	2	4.52512	15	1.83379e+06	540499	665114	501506	312425	46210.6	433724	713583	325381	176653	53747.3	632601
Q3V3R4	Itga1	1	4.63618	15	547940	158567	272834	307560	95740.5	111133	8561.08	109102	683107	2.85315e+06	539333	730385
Q4LDG0	Slc27a5	1	32.1407	15	2.19162e+06	2.07867e+06	104341	199097	149588	98798.1	1.01759e+06	801711	1.06208e+06	1.09094e+06	149940	698241
Q571F8	Gls2	1	32.1021	15	720789	926072	970980	1.26125e+06	108339	38159.4	1.40005e+06	1.10667e+06	651488	666198	18625353	1.25544e+06
Q60611	Satb1	1	4.62896	15	92492.9	240664	174220	638144	36953.1	62847.3	566823	658297	730957	593478	222374	425366
Q60991	Cyp7b1	1	18.6467	15	599775	1.49689e+06	528503	570780	140493	185191	136642	1.38661e+06	2.07456e+06	746931	414988	587731
Q61024	Asns	1	9.41787	15	2.48953e+06	2.31405e+06	394193	339336	119830	25362.7	2.03854e+06	2.03892e+06	4.99334e+06	6.92117e+06	1.01937e+06	4.30676e+06
Q61033	Tmpo	1	22.9422	15	1.97322e+06	2.96463e+06	1.608e+06	1.68785e+06	288504	375638	3.99749e+06	648844	1.90804e+06	3.58257e+06	373129	1.70928e+06
Q61578	Fdxr	1	32.0136	15	774929	461951	488022	389636	95696.3	382744	472362	1.12206e+06	592746	1.93296e+06	532231	1.01488e+06
Q61792	Lasp1	1	25.7372	15	1.61249e+06	3.01835e+06	2.5284e+06	576521	250100	123905	1.29176e+07	3.77475e+07	1.43636e+07	6.81186e+06	9.0213e+06	1.39065e+07
Q61881	Mcm7	1	4.64912	15	910950	690035	236093	173230	122544	66077.7	258211	247151	289606	239092	461343	287965
Q62311	Taf6	1	4.50447	15	690211	296046	513052	656807	121405	21048.9	480452	675622	909477	7.22954e+06	468630	933914
Q64332	Syn2	1	50.5936	15	1.92504e+06	2.03791e+06	2.05949e+06	1.18693e+06	308680	373064	630818	579134	334516	138231	79298	331908
Q64FW2	Retsat	1	9.15286	15	0	516126	235267	103689	594374	176820	1.89995e+06	714242	349722	1.63151e+06	1.62761e+06	732362
Q68FL6	Mars1	1	13.8607	15	1.01648e+06	880234	441710	900061	95141.8	87651	2.5883e+06	854836	1.11135e+06	1.59169e+06	994691	1.02724e+06
Q6NWV3	Ift122	1	4.53151	15	128942	580848	579633	453771	3.79838e+06	3.85634e+06	53583.6	276985	1.14289e+06	1.07854e+06	110038	179690
Q6NZC7	Sec23ip	1	11.5118	15	685207	462889	729105	514280	7494.46	112815	240124	117766	579418	951553	766131	526374
Q6P1F6	Ppp2r2a	2	4.61573	15	2.80383e+06	2.11446e+06	2.5275e+06	2.64103e+06	220583	485493	1.38771e+06	1.84679e+06	2.18238e+06	3.00316e+06	2.05789e+06	2.10884e+06
Q6P2B1	Tnpo3	1	9.16225	15	115403	896559	256315	62152.2	68741.3	177316	117728	211248	514717	890418	116230	43642.6
Q7TN75	Peg10	1	23.134	15	645104	751273	215464	55102.3	130812	137769	170689	287826	70737.1	874141	150714	256103
Q7TPS5	C2cd5	1	9.10442	15	324947	359470	406034	207149	10415.2	45699.2	521642	169875	586191	349041	271863	356560
Q7TQF7	Amph	1	18.4885	15	220344	598340	358419	460481	87077.3	12570	54517	1.0023e+06	202658	629495	30102.1	358705
Q7TT37	Elp1	1	18.2714	15	151660	481823	446399	2.52297e+06	50589.6	175368	267698	111176	4.80574e+06	38127.7	130288	89041.2
Q80SY5	Prpf38b	1	4.56265	15	556592	1.02838e+06	308968	164596	9060.8	11215.6	948370	98071.7	533980	431835	1.72358e+06	1.0486e+06
Q80VC9	Camsap3	1	4.54978	15	901066	627339	388953	159491	38752.6	20023.3	193820	126366	1.96502e+06	161921	227256	874807
Q80X85	Mrps7	1	9.16731	15	972844	910999	1.69669e+06	566998	33604	85695.1	943601	1.40639e+06	978477	611985	642023	78105.8
Q80XN0	Bdh1	1	36.4463	15	2.06554e+06	947352	1.28109e+06	826951	255543	390983	171798	424971	481639	567690	370550	611886
Q80Z38	Shank2	1	4.52021	15	345402	725618	217581	183695	77398.6	56883.3	210448	194565	492836	79321.3	416408	422057
Q810U3	Nfasc	1	41.2092	15	239329	21137.8	62549.2	125495	41371.6	101264	118416	37623.1	301378	141364	1.03064e+06	106334
Q812A2	Srgap3	1	4.55579	15	1.78209e+06	1.64098e+06	64122.8	299837	77612.1	52940.8	135319	1.00372e+06	375883	225937	2.11922e+06	236554
Q8BG32	Psmd11	1	13.6862	15	748124	336030	1.74381e+06	1.03166e+06	187808	125981	892963	593972	285336	1.51483e+06	613487	510820
Q8BH04	Pck2	1	36.7301	15	169342	63027.3	321410	208576	63741.8	367588	228203	233446	2.32946e+06	186281	742843	637180
Q8BH74	Nup107	1	9.09808	15	410782	434421	155260	217428	15510.7	60790.4	144149	93484.1	1.9585e+06	1.02109e+06	1.53569e+06	695991
Q8BKT7	Thoc5	1	9.04934	15	289678	463159	457244	204332	91969.8	106929	509116	681298	489417	591908	369462	298267
Q8BKX1	Baiap2	1	18.3258	15	1.59275e+06	716509	837936	708822	46627.6	24061.3	2.08322e+06	672358	3.28524e+06	2.65522e+06	572490	1.8003e+06
Q8BML9	Qars1	1	18.3372	15	2.59469e+06	1.09879e+06	54400.2	1.74155e+06	21324	135473	98484.4	80556.9	400400	127812	213349	500744
Q8BRF7	Scfd1	1	18.8843	15	822126	435501	665996	350458	70605	153852	459556	301239	1.20359e+06	988771	589488	373041
Q8BRN9	Cc2d1b	1	4.56496	15	1.332e+06	2.71458e+06	74635.5	212340	74859.6	45656.7	3.7951e+06	3.40423e+06	1.77331e+07	1.27408e+07	4.31451e+06	364431
Q8BSY0	Asph	1	9.29471	15	532961	2.12218e+06	102908	205283	56854.4	50410.7	418534	603320	4.77457e+06	5.06246e+06	853184	1.00596e+06
Q8BTY2	Slc4a7	1	18.3994	15	3.2103e+06	2.78808e+06	553197	563179	47281.5	76365.5	948439	231860	147091	899330	126076	424607
Q8BXA1	Golim4	1	4.65289	15	786089	216633	1.31364e+06	261556	271009	45095.5	6.20715e+06	4.47635e+06	2.44373e+06	1.22331e+06	4.30472e+06	2.04381e+06
Q8BYA0	Tbcd	1	18.2094	15	241577	283998	291073	242748	34871.5	83183.6	2.04804e+06	493128	383957	581728	1.29886e+06	1.32382e+06
Q8CCB4	Vps53	1	9.02262	15	232209	74837.8	363496	221428	160235	91869.9	135298	0	23184.7	374166	20294.2	201176
Q8CI11	Gnl3	1	4.52091	15	66290.6	605194	654899	307597	48571.1	163975	26959.1	21948.8	707007	0	277413	2.85699e+06
Q8CJG0	Ago2	1	18.3591	15	91881.4	1.17916e+06	1.07629e+06	364706	93171.1	66253.8	232021	1.59784e+06	350351	707528	834046	218640
Q8K1N1	Pnpla8	1	13.7602	15	572412	648263	135573	483186	220144	162634	56513.7	90434.5	98256.2	209864	141732	0
Q8K2I4	Manba	1	13.8042	15	196385	66968	263140	308201	173176	136685	1.36466e+06	1.62535e+06	531840	1.10633e+06	224145	223496
Q8K3X4	Irf2bpl	1	4.54018	15	762423	1.68358e+06	589533	644006	123042	229144	1.82917e+06	1.5698e+06	759309	1.40733e+06	1.22162e+06	839024
Q8K400	Stxbp5	1	9.15791	15	493838	267839	385037	904867	174408	481711	252382	243866	863173	499423	866878	412889
Q8K4I3	Arhgef6	1	31.9945	15	1.90184e+06	2.11199e+06	643237	461460	84911.4	203570	831103	2.22871e+06	1.61864e+06	3.24454e+06	3.16693e+06	3.1798e+06
Q8K4L0	Ddx54	1	4.54091	15	487473	93671.7	897610	184681	129463	63646.5	62022.1	68147.7	178150	139906	366448	405003
Q8QZV7	IntS13	1	4.55127	15	91589.5	180576	196410	115682	173139	23783.4	137538	337007	460739	215902	415692	326509
Q8R127	Sccpdh	1	41.0707	15	939104	522787	1.06175e+06	1.56342e+06	58011.3	169761	856799	79777.4	3.12291e+06	3.25011e+06	5.80903e+06	6.06223e+06
Q8R180	Ero1a	1	18.3056	15	754331	814665	604650	529916	174446	259988	39295.8	449927	413338	77739.2	241927	811876
Q8R4U6	Top1mt	1	4.65006	15	374221	527996	332733	170333	7991.3	66524.3	1.0617e+06	856609	1.00229e+06	1.99305e+06	663011	871628
Q8VHJ5	Mark1	1	22.8491	15	2.5959e+06	694442	330498	642148	126081	566304	831487	778446	2.46366e+06	964402	1.00576e+06	1.29198e+06
Q91V88	Npnt	1	9.15141	15	1.14922e+06	901130	669917	928147	342065	411398	3.28529e+06	6.35326e+06	6.0481e+06	2.35122e+06	1.07373e+06	1.37546e+06
Q91VH2	Snx9	1	18.2024	15	665864	1.42572e+06	178284	194379	917520	586442	1.03525e+06	246427	2.71725e+06	2.41728e+06	806521	488736
Q91W50	Csde1	1	9.14539	15	1.11934e+06	1.32681e+06	1.29385e+06	694115	98635.3	124282	395034	411019	670180	423397	617627	406207
Q91WF7	Fig4	1	4.5783	15	288996	574015	430972	302109	26420.4	8523.82	637051	130753	955034	646385	690636	722081
Q91XD4	Ftcd	1	22.7552	15	495163	1.45617e+06	569564	917128	144552	119192	681550	132005	1.65057e+06	1.06463e+06	298944	2.11521e+06
Q91XE0	Glyat	1	55.172	15	1.07513e+06	1.36702e+06	3.32047e+06	1.26527e+06	257578	233502	810484	164700	598076	511494	121305	37392.1
Q91Y47	F11	1	9.28767	15	1.7671e+06	1.5286e+06	214046	668005	110452	102370	1.63132e+06	895259	1.54249e+06	1.91262e+06	1.54361e+06	355655
Q91YE8	Synpo2	1	13.7444	15	313124	286238	478865	686885	124914	51879.5	249922	593160	234255	95081	193323	182386
Q91YK2	Rrp1b	1	13.734	15	561626	797092	435021	475677	137925	116930	259314	263621	36799.4	21947.9	3868.64	16208.9
Q921M3	Sf3b3	1	36.4958	15	419156	698132	984451	182119	29170.6	53360.7	480023	506991	392369	680282	633821	433279
Q921M4	Golga2	1	23.1491	15	129138	523217	221771	318213	57864.7	51595.1	223102	220407	374952	227118	375660	1.15546e+06
Q921X9	Pdia5	1	32.0507	15	256896	27076.6	493073	216496	19274	52153.5	185881	523927	426607	306202	683797	129625
Q922Q8	Lrrc59	1	38.5323	15	1.08773e+06	1.00791e+06	148053	99787.8	23353.5	23665.5	1.07545e+06	975560	2.11383e+06	2.00939e+06	1.82364e+06	904236
Q923D5	Wbp11	1	4.50717	15	411363	354645	795292	813254	139764	119409	522172	228699	1.33056e+06	99136.3	97958.4	178742
Q99KD5	Unc45a	1	9.13815	15	188303	367699	180422	27567.4	74288.9	55523.7	220804	675746	1.83214e+06	789520	123748	844285
Q99LG0	Usp16	1	4.53008	15	335048	455023	1.00322e+06	409548	83980.5	137745	159979	661758	1.08316e+06	899665	230562	465564
Q99MN1	Kars1	1	18.4919	15	3.85109e+06	1.17913e+06	439556	1.53402e+06	68054	126377	190708	175088	1.25009e+06	178791	393898	488451
Q99MV5	Mov10l1	1	9.10088	15	247417	419881	190650	90293.1	31001.6	28652.4	136124	748990	1.32878e+06	275762	149120	193752
Q9CQF9	Pcyox1	1	36.4408	15	320585	3.02487e+06	347324	939521	301475	296318	1.37618e+06	1.56186e+06	1.20114e+07	1.32858e+06	756175	1.41486e+06
Q9CQW5	Lgals2	1	25.6056	15	1.75829e+07	1.32348e+07	5.79833e+06	6.62261e+06	1.63993e+06	2.97046e+06	4.89836e+07	4.69554e+07	1.35609e+08	1.50231e+08	71892144	1.07201e+08
Q9CWK8	Snx2	1	13.9005	15	1.21691e+06	189734	1.98622e+06	4.84197e+06	135607	89835.7	245841	1.00011e+06	1.7501e+06	1.57843e+06	2.07967e+06	1.2107e+06
Q9CZJ2	Hspa12b	1	18.5217	15	1.51322e+06	1.73481e+06	5.74553e+06	6.03815e+06	466466	17027.5	30503.9	263142	919548	448518	548461	839457
Q9D0M3	Cyc1	1	22.8595	15	129452	653112	1.10115e+06	7.38558e+06	320656	241669	412916	130972	460268	258787	959512	760686
Q9D4H8	Cul2	1	4.62717	15	648862	606485	498564	551353	171193	74776.5	1.81602e+06	3.16524e+06	1.02737e+06	1.11762e+06	1.12753e+06	2.30839e+06
Q9D6Z1	Nop56	1	13.8697	15	1.14444e+06	939372	438392	235179	127504	140979	942469	725680	1.91449e+06	2.20736e+06	931910	910647
Q9D706	Rpap3	1	13.7532	15	336936	378266	1.06851e+06	898966	106616	207764	511704	442558	629184	648718	479371	387088
Q9D816	Cyp2c55	1	13.6192	15	63372.9	489821	518055	576135	0	2.06253e+06	408210	205890	296524	458545	141632	307636
Q9D8N0	Eef1g	1	36.5289	15	3.23735e+06	1.72698e+06	1.64917e+06	1.61381e+06	93307.5	528154	852501	918515	1.80652e+06	1.87091e+06	1.20223e+06	433951
Q9DB15	Mrpl12	1	39.0235	15	3.08223e+06	3.67113e+06	835964	4.49849e+06	529634	299971	1.74663e+06	8.76345e+06	2.79714e+06	4.05601e+06	3.05639e+06	2.98012e+06
Q9DBP5	Cmpk1	1	10.6858	15	5.38066e+06	3.63225e+06	5.103e+06	960788	116262	345119	6.31688e+06	3.95326e+06	7.99754e+06	9.5906e+06	9.52177e+06	6.4825e+06
Q9DBW0	Cyp4v2	1	9.15552	15	2.36652e+06	2.28853e+06	907728	652851	138258	255715	1.51238e+06	1.95539e+06	2.35745e+06	2.37799e+06	1.2345e+06	1.70648e+06
Q9DCS3	Mecr	1	45.9732	15	3.31999e+06	1.46848e+06	1.11192e+06	2.21393e+06	149548	75910.5	84868	39918.3	339539	632396	1.94089e+06	913974
Q9EQW7	Kif13a	1	9.1536	15	88871	57701.9	99392.2	1.68593e+06	0	51678.3	169463	140541	120864	162369	92423.1	68268.5
Q9ER64	Osbpl5	1	4.56884	15	176571	221846	117277	190760	134387	39684.8	575012	388512	1.4073e+06	392549	490437	158127
Q9ERE3	Sgk3	1	4.53727	15	216738	112605	21278.5	132289	847303	389053	340272	348932	298650	922512	117021	609510
Q9JHI5	Ivd	1	27.6484	15	2.55392e+06	96718.2	656346	939337	339061	444056	849517	1.05262e+06	2.04221e+06	2.75856e+06	2.73577e+06	1.69801e+06
Q9JI91	Actn2	1	41.1252	15	458894	66524.2	449265	567355	44288.6	46148.4	52442.2	341402	411983	573409	0	569562
Q9JII6	Akr1a1	1	32.0727	15	2.55035e+06	2.83643e+06	292146	1308323	163303	190638	1.01366e+06	1.7878e+06	1.08121e+07	7.99621e+06	6.19572e+06	6.37284e+06
Q9JLJ2	Aldh9a1	1	38.2488	15	5.08207e+06	1240361	242932	286723	12319.9	186634	937238	1.13192e+06	2.06583e+06	2.26702e+06	2.07134e+06	2.1225e+06
Q9JLQ2	Git2	1	13.5787	15	167061	460780	297530	69997.9	54464.4	21680.4	386724	343027	141387	73716.8	339674	239813
Q9QWK4	Cd5l	1	27.9655	15	2.03618e+06	292833	908593	639591	72002.9	0	450274	643783	1.18547e+06	996023	1.30092e+06	356722
Q9WUA2	Farsb	1	32.1753	15	310766	674870	115965	0	95757.4	92585.1	288206	3.39158e+06	2.0176e+06	1.74176e+06	1.38259e+06	1.03722e+06
Q9WV27	Atp1a4	1	46.081	15	147885	411447	462966	319834	27079.5	77095.6	24364.6	147418	99161.4	246473	116402	204186
Q9Z204	Hnrnpc	1	30.5826	15	4.57345e+06	3.49792e+06	1.03233e+06	1.12461e+06	148251	157936	2.05022e+06	2.48912e+06	3.97012e+06	7.49873e+06	3.80803e+06	2.42299e+06
Q9Z2H5	Epb41l1	1	22.9128	15	753442	620557	407733	684734	72520.7	156466	264119	247899	501166	695200	533795	495699
Q9Z351	Kcnq2	1	4.65574	15	1.81818e+06	528326	577255	208961	33472	106027	1.21843e+06	400406	436111	1.03696e+07	303759	764631
A2AKG8	Focad	1	4.50447	14	191539	301502	524623	215575	199614	26638.6	34936.7	14025.4	71892	448599	290418	540325
A2BE28	Las1l	1	13.6942	14	51498.5	242651	0	146966	42076	31592.6	334084	92909.3	167892	228361	24077.2	175380
A6H5Y3	Mtr	1	4.6166	14	945177	1.78036e+06	175050	98024.2	24653.8	17465.7	150979	905224	138308	1.87713e+06	558217	416229
B1AZP2	Dlgap4	1	4.65574	14	200154	34097.3	332648	65904	122320	62079.9	207736	197546	321169	331187	154529	204071
D3YVL2	Cfap70	1	4.57592	14	946760	272257	150287	206969	59978	72625.1	308511	267508	131315	335306	339633	141007
E9Q9W4	Slc27a6	1	4.55655	14	1.01145e+06	987146	910777	95213.9	149160	22519	878081	1.75756e+06	1.03141e+06	516975	1.0394e+06	403117
G5E8Q8	Adgrf5	1	18.263	14	316221	9055.17	127022	279174	10490.6	121053	221208	356673	175730	275028	743174	1.18481e+06
O08759	Ube3a	1	13.7345	14	111674	138151	82110.2	145972	33251.5	52267.9	1.3523e+06	1.01432e+06	202474	531875	460277	442290
O35488	Slc27a2	1	27.8284	14	325590	730035	459692	447139	163642	98066.1	119152	19437.9	320982	73451	224656	278417
O35604	Npc1	1	22.8758	14	800170	734768	245051	119629	52279.6	45968.9	314778	365776	339607	418174	743464	912747
O35857	Timm44	1	18.5389	14	520802	2.37202e+06	1.29735e+06	598358	158615	31518.9	1.3395e+06	2.32181e+06	2.17877e+06	2.50339e+06	1.44861e+06	1.30236e+06
O35904	Pik3cd	1	4.58311	14	121876	460197	227395	247887	191053	63391.8	261707	185794	482491	304361	340174	317100
O55125	Nipsnap1	1	36.6288	14	4.16246e+06	2.97237e+06	3.66068e+06	2.27329e+06	664892	563765	2.97901e+06	991199	2.008e+06	2.49648e+06	1.2691e+06	1.79964e+06
O70318	Epb41l2	1	36.4747	14	3.22939e+06	2.33836e+06	553400	73446.4	143194	142037	2.30363e+06	1.81804e+06	2.04801e+06	1.84153e+06	1.01664e+06	111861
O70373	Xirp1	1	13.7377	14	139036	240938	148010	0	27964.3	55088.4	46510.3	76450	240974	205920	144158	172536
O70435	Psma3	1	23.1324	14	1.92569e+06	338588	664462	1.0289e+06	469243	207667	1.69343e+06	5.8967e+06	3.14605e+06	2.0588e+06	1.14424e+06	840054
O88967	Yme1l1	1	9.22446	14	862262	713459	1.01419e+06	148678	127087	46221.7	280822	310349	305085	331793	2.50763e+06	3.54514e+06
P05784	Krt18	1	62.2595	14	139039	245139	877262	123852	107738	127801	182956	378294	1.53243e+06	1.93632e+06	1.00539e+06	935873
P08607	C4bpa	1	18.2793	14	916834	1.2672e+06	7.26232e+06	1.0918e+06	283941	113816	93324.1	299193	1.01346e+06	1.75266e+06	91035.2	122890
P14685	Psmd3	1	22.9071	14	789997	318189	245396	606403	86612.9	60701.8	291498	355531	388191	357599	393709	79453.1
P17183	Eno2	1	22.9072	14	546734	551409	561478	572732	290303	108358	1.21673e+06	1.30871e+06	3.06258e+06	2.41909e+06	2.1504e+06	8.55293e+06
P17427	Ap2a2	1	45.8854	14	724724	676280	835942	766779	38115.5	66926.7	58906	74735.5	476898	17545.7	373586	89838.2
P18337	Sell	1	9.08705	14	1.398e+06	905084	0	1.18443e+06	0	124002	612772	1.07793e+06	412996	650894	304370	309743
P18760	Cfl1	1	29.9661	14	9740239	1.03252e+07	2.38743e+06	2.05681e+06	522049	2.24673e+06	1.25355e+07	1.24694e+07	5.878e+07	5.88175e+07	4.7203e+07	4.63016e+07
P20065	Tmsb4x	1	16.8225	14	2.57534e+07	2.60954e+07	4.28682e+07	3.70876e+07	8.79146e+06	10778924	1.37812e+07	1.62643e+07	8.06727e+06	6.61343e+06	3.32205e+06	2.11407e+06
P23819	Gria2	1	27.5987	14	176404	584882	155563	61099.7	48118.7	24879.7	430915	377671	117081	1.3239e+06	271091	311728
P25911	Lyn	1	9.14607	14	2.73775e+06	774205	2.98501e+06	1.34886e+06	167357	428331	580439	370855	625986	767750	542745	529001
P28474	Adh5	1	35.2704	14	222852	1.05967e+06	387534	1.61432e+06	81023.6	61543.1	654706	1.07052e+06	3.35261e+06	3.39633e+06	1.48758e+06	1.66701e+06
P31786	Dbi	1	18.5829	14	2.20459e+07	1.77047e+07	4.47408e+06	4.02416e+06	743077	1.4322e+06	6528345	4.81916e+06	2.57142e+07	2.38609e+07	2.24284e+07	1.67803e+07
P32921	Wars1	1	22.9788	14	2.83994e+06	1.71388e+06	949254	285627	31920.3	20410.7	586093	4.09361e+06	1.53264e+06	1.11734e+06	875694	570851
P35831	Ptpn12	1	9.1873	14	400111	211832	242010	1.02161e+06	207598	80060.5	6.3021e+06	553007	733010	817687	1.60754e+06	417557
P42225	Stat1	1	23.0516	14	434870	274739	384046	303772	88893.5	27192.4	1.57697e+06	1.48183e+06	833417	869807	776757	1.47357e+06
P48410	Abcd1	1	9.24222	14	704194	1.86907e+06	341495	328269	462264	562010	259591	210143	1.43247e+06	709289	1.3076e+06	570653
P48428	Tbca	1	13.8357	14	2.57949e+06	1.7149e+06	1.54896e+06	637325	71613	115939	1.89796e+06	607150	2.44289e+06	5.37586e+06	3.76686e+06	4.56977e+06
P50404	Sftpd	1	4.59786	14	1.9806e+06	2.97647e+06	1.30187e+06	1.39161e+06	324461	178568	157007	702350	86059	496927	293358	1.4307e+06
P51863	Atp6v0d1	1	13.8298	14	5.35307e+06	1.7342e+06	1.75901e+06	4.88404e+06	252253	573026	9.59045e+06	7.76827e+06	4.66827e+06	4.24391e+06	2.75693e+06	2.74649e+06
P54103	Dnajc2	1	4.57119	14	528154	675877	313565	308132	194016	56329.3	1.2005e+06	239592	514677	1.5528e+06	351456	181762
P54731	Faf1	1	9.08484	14	268903	491988	509537	500494	148491	530282	388912	573542	1.00994e+06	801384	305074	760479
P54823	Ddx6	1	18.5699	14	135420	746812	748473	376071	105237	502817	420376	325460	1059628	50569.6	2.44543e+06	86064.7
P59328	Wdhd1	1	4.53294	14	1.05977e+06	127572	175035	169931	106875	76355.8	2.57968e+06	1.7905e+06	2.72324e+06	371239	141186	1.56122e+06
P59672	Anks1a	1	9.14561	14	424644	303570	266524	521268	130773	183742	309144	1.20179e+06	1.1277e+06	361157	357529	551944
P61222	Abce1	1	9.16425	14	17812.2	301100	300797	474681	26500	168278	524918	320040	186430	378607	196776	276489
P61982	Ywhag	1	39.0328	14	2.26394e+06	2.70104e+06	1.14935e+06	545713	230832	382687	8.38933e+06	3.50041e+06	1.66491e+07	1.36076e+07	9.5463e+06	7.32912e+06
P62082	Rps7	1	22.9715	14	2.2621e+06	2.07407e+06	465949	791748	232041	51872.8	274125	450923	4.55624e+06	2.99363e+06	1.23318e+06	667960
P62281	Rps11	1	41.9621	14	5.67406e+06	6.45374e+06	2.62041e+06	3.00772e+06	451191	197734	7553114	8.38489e+06	7.4474e+06	7.21035e+06	3.26754e+06	3.48089e+06
P63028	Tpt1	1	18.4491	14	1.31406e+06	1.45604e+06	5.76505e+06	2.80396e+06	185935	174621	1.66842e+06	2.10974e+06	762281	8.5454e+06	176741	139362
P68404	Prkcb	1	13.6833	14	419375	624347	113409	160138	29698.2	62166.1	147379	152397	23456.2	0	77434.3	74897.4
P80315	Cct4	1	43.9502	14	637976	500112	1.25121e+06	1.06528e+06	251413	215597	705629	1.1222e+06	965820	1.01252e+06	563806	605156
P80317	Cct6a	1	25.8977	14	513875	279025	231020	183446	12978.3	16175.8	613694	1.17929e+06	1.56223e+06	1.53121e+06	1.29177e+06	2.03654e+06
P84099	Rpl19	1	4.57197	14	1.79969e+06	2.04042e+06	1.12138e+06	975755	52594.1	358431	1.34044e+06	1.27581e+06	3630292	3.65875e+06	3.03593e+06	1.2725e+06
P97443	Smyd1	1	4.61747	14	26634.3	990101	4.51426e+06	1.20168e+06	41681.7	296667	2.07155e+06	1.58436e+06	469672	418142	2.14031e+06	140113
P97873	Loxl1	1	13.7292	14	2.49906e+06	1.07498e+06	319209	426634	246790	175991	313108	894001	4.40719e+06	789957	9.2714e+06	9.38492e+06
Q01405	Sec23a	1	41.0847	14	1.23959e+06	2.53939e+06	1.07863e+06	2.18045e+06	130942	381792	119495	774464	669319	133798	277830	538953
Q03157	Aplp1	1	4.68529	14	1.68156e+06	432266	353191	364259	111898	285351	984999	299379	402829	303338	189200	96594.2
Q07417	Acads	1	41.2719	14	2.67543e+06	2.56947e+06	785668	823013	420738	456868	399334	391690	1.96606e+06	2.69697e+06	1.52029e+06	2.48716e+06
Q08879	Fbln1	1	22.9764	14	464192	271507	542513	195303	391804	242458	325616	268963	442376	186784	1.84069e+06	473844
Q0GNC1	Inf2	1	4.65574	14	465601	339466	337786	175909	43516.5	99975.4	1.79267e+06	1.74193e+06	269611	1.14643e+06	1.60334e+06	1.62662e+06
Q32MG2	Cby2	1	18.3788	14	2.61053e+06	992039	1.27926e+06	1.04147e+06	66572.2	0	1.81871e+06	2.04221e+06	221555	7.17009e+06	1.92962e+06	3.42763e+06
Q3TPX4	Exoc5	1	9.14109	14	331257	190846	597783	255164	28981.8	174583	120262	152674	490426	242165	469715	559077
Q3U186	Rars2	1	18.5534	14	1.03592e+06	390102	902633	680687	111658	30799.1	990059	145401	106542	524065	364520	539246
Q3UEB3	Puf60	1	4.62985	14	851892	547358	289596	445266	83476.3	161577	380280	1.35351e+06	2.7124e+06	730820	826824	697002
Q3UJB9	Edc4	1	9.16165	14	320777	195543	229855	365578	37006.8	10922.3	114563	663035	202287	462572	188441	283019
Q3UNX5	Acsm3	1	18.4165	14	613771	957844	784201	922669	58969.8	82516.9	443253	92986	134128	1.04755e+06	164314	1.33431e+06
Q3URD3	Slmap	1	23.0444	14	622506	444176	187686	104133	327827	10953.4	669427	299789	293197	2.20023e+06	788223	611359
Q3UVL4	Vps51	1	13.7976	14	112586	256621	438040	666153	215920	91019.5	420971	442399	587481	435946	195123	657160
Q3UZZ6	Sult1d1	1	13.7735	14	1.08995e+06	2.73786e+06	2.69717e+06	2.19368e+06	1.89227e+06	487430	1.67617e+06	1.6627e+06	3.6973e+06	1.42294e+06	1.33261e+06	4.38795e+06
Q5DTL9	Slc4a10	1	9.13786	14	48414.7	411020	533884	323225	113768	137537	696102	301310	170842	461973	258502	360297
Q60932	Vdac1	1	25.1654	14	3.81538e+06	1.1062e+07	1.6663e+06	831990	220375	369060	2.60631e+06	7.43377e+06	9.32311e+06	1.22192e+07	6.6779e+06	8.28196e+06
Q61093	Cybb	1	4.51882	14	505665	216704	771367	604033	41261.4	181692	514548	249895	766599	648214	913048	327187
Q61510	Trim25	1	9.11894	14	2.07153e+06	513433	1.18612e+06	871697	493620	79278.5	136896	620044	1.66027e+06	444762	1.26625e+06	332079
Q63844	Mapk3	1	27.5007	14	2.19863e+06	3.51349e+06	1.54498e+06	911900	108800	288829	3.56713e+06	5.74037e+06	1.85641e+06	4.0859e+06	1.25088e+06	895844
Q63918	Cavin2	1	13.6902	14	1.35611e+06	1.3716e+06	563539	790496	242654	304529	226886	1.99187e+06	1.79277e+06	4.82909e+06	1.14261e+06	4.55285e+06
Q6PDL0	Dync1li2	1	9.20116	14	79078.6	326909	447748	380376	280026	229211	332451	21723.2	887584	423981	249077	628298
Q6ZPE2	Sbf1	1	13.6428	14	0	128875	444631	77105.6	64102.6	35734.4	335676	335748	205694	305736	193764	184488
Q6ZQ73	Cand2	1	27.5386	14	806268	910826	2.6444e+06	2.60765e+06	44702.9	148802	465138	467679	69961.1	115065	182840	0
Q6ZQ88	Kdm1a	1	9.16467	14	472476	831916	22925.6	148544	21007	11788.2	357030	221855	182283	1.44072e+06	566391	432901
Q6ZWN5	Rps9	1	28.6229	14	298401	274649	365610	1.80693e+06	155931	107425	1.81774e+06	2.45014e+06	5.08449e+06	5.11699e+06	2.05132e+06	1.90347e+06
Q80WQ2	Vac14	1	9.34866	14	602429	921344	796024	717438	38856.8	301126	424612	1.61797e+06	345172	1.68045e+06	688382	591632
Q80X50	Ubap2l	1	18.1919	14	62845.3	145375	368004	154750	97289.6	17236.8	195857	74730.4	200397	657050	256652	243682
Q80Y24	Prickle2	1	4.62539	14	232929	248794	289620	1.24107e+06	11694.8	22202.9	182259	722707	303150	668962	337071	241691
Q80YC5	F12	1	18.4768	14	1.22602e+06	978399	220669	592504	232111	183695	607397	650963	1.08266e+06	20861.2	395603	3.32992e+06
Q8BFW7	Lpp	1	26.2456	14	1.87477e+06	1.25493e+06	427898	1.73556e+06	333606	345222	1.49206e+06	750698	1.39306e+06	1.92175e+06	940868	589536
Q8BHL3	Tbc1d10b	1	8.9885	14	741895	335910	406382	726961	205532	321603	734151	232976	443320	692206	265706	394336
Q8BJH1	Zc2hc1a	1	9.18947	14	424105	391665	251297	736181	125466	40143.5	284579	864662	542418	229784	730007	718843
Q8BMA6	Srp68	1	23.0259	14	371137	234449	292945	310099	157151	76623.2	355592	350482	510645	282892	521961	306929
Q8BPB5	Efemp1	1	22.8581	14	264063	253662	278551	471760	250638	57573.1	454982	654820	50784.7	0	240413	1.20574e+07
Q8BU14	Sec62	1	4.59786	14	2.56826e+06	454061	423668	227577	29130.2	138368	5.92089e+06	1.11314e+06	1343767	4.64953e+06	4.36929e+06	704744
Q8BVE3	Atp6v1h	1	20.7331	14	369978	1.39711e+06	291364	442730	105887	20688.7	269311	334553	927650	1.15081e+06	929192	1.03476e+06
Q8BWM0	Ptges2	1	13.7255	14	3.4665e+06	490866	596416	65550.4	101358	69491.4	921961	1.05512e+07	1.02489e+06	79060	507191	243067
Q8BWR8	Rhpn2	1	13.6637	14	421276	415053	554997	747867	149345	28651.1	637753	362960	563434	3.31592e+06	461606	166016
Q8C0I1	Agps	1	22.9228	14	355504	915278	418896	128825	594923	65926.7	230844	351136	1.45919e+06	1.63771e+06	420508	499282
Q8C0Q2	Zhx3	1	4.61486	14	811404	338072	598791	748378	60916.3	57508.2	1.84727e+06	250917	1.15391e+06	1.99974e+06	776703	481451
Q8C129	Lnpep	1	22.8063	14	1.04758e+06	278314	71200.8	171580	73787.7	24649.4	408197	472191	529633	1.24497e+06	76494.5	94884.9
Q8C1B7	Septin11	1	13.6347	14	912724	13048.5	716030	212111	178220	129188	153732	284656	541038	391931	17091.3	142791
Q8C3K6	Slc5a1	1	7.10679	14	1.14214e+06	2.18974e+06	253260	389572	190524	146341	651750	1.91044e+06	1.03472e+06	1.434e+06	1.24144e+06	1.16586e+06
Q8C6J9	Nlrp4b	1	31.9651	14	179713	298946	738184	586440	170950	125709	267805	359868	379399	382805	169556	230041
Q8C7H1	Mmaa	1	23.1354	14	752526	200434	330306	2.82434e+06	244553	18847.5	342970	379939	113765	677872	1.90845e+06	1.91797e+06
Q8C7M3	Trim9	1	4.51813	14	201369	0	695467	1.19749e+06	52725.8	86917.2	219772	361812	509254	381854	248536	237276
Q8C863	Itch	1	4.51952	14	488088	403885	110860	495777	66355.3	122797	383547	672784	138546	429637	603151	546412
Q8CAS9	Parp9	1	9.17516	14	514231	8533.62	96196.6	141960	128506	162415	365550	135666	673803	316678	78476.7	0
Q8CAY6	Acat2	1	22.9188	14	464850	41254.5	688276	1.10794e+06	120028	156762	0	410544	557722	489556	426887	425486
Q8CCJ4	Amer2	1	4.53008	14	1169625	522839	159960	231789	0	58566.9	2.21478e+06	1.52914e+06	1.22699e+06	413676	598366	313255
Q8CG70	P3h3	1	4.52582	14	125194	206909	264160	627936	51620.5	126730	170711	365764	113520	72755	338080	127134
Q8CG76	Akr7a2	1	41.5406	14	419077	1.49644e+06	1.77523e+06	1.1369e+06	659163	919466	1.75813e+06	2.22688e+06	7.31033e+06	7.40396e+06	5.47564e+06	1.97661e+06
Q8CGZ0	Cherp	1	9.03739	14	442165	411736	211103	803125	172844	130544	99359.5	372991	465599	728846	125427	135862
Q8CHR6	Dpyd	1	4.51605	14	703219	152185	498126	283647	110040	108802	227451	189141	707194	636678	10311.3	447899
Q8CHY6	Gatad2a	1	9.06237	14	681001	25597.4	16293.2	78943.5	114529	850673	280750	169611	15424.5	0	360222	122301
Q8CI51	Pdlim5	1	24.9027	14	354896	1.10888e+06	1.66892e+06	1.09203e+06	20075.7	41805.9	1.01336e+06	1.0365e+06	2.06293e+06	248413	512971	416443
Q8CIG8	Prmt5	1	22.8743	14	434792	316567	736284	757722	123456	74798.9	522859	1.32118e+06	758914	1.29808e+06	1.0036e+06	1.00262e+06
Q8CIM7	Cyp2d26	1	27.4628	14	1.58755e+06	658392	596708	645483	227473	421710	1.31906e+06	529782	1.00295e+06	400135	322391	168570
Q8CIN4	Pak2	1	27.4162	14	2.32605e+06	1.1072e+06	878829	825612	268360	340335	418582	1.45264e+06	2.48347e+06	2.21594e+06	405504	769108
Q8CJH3	Plxnb1	1	4.49581	14	232846	311892	95453.7	0	0	0	314255	214760	252368	275389	483389	119589
Q8K1R3	Pnpt1	1	46.1266	14	366304	886604	147732	266304	227688	12046.8	294570	863210	414327	101460	729818	955752
Q8K448	Abca5	1	9.10981	14	479596	30659.2	77487.9	48832.6	56446.5	147130	330637	84908	265794	249960	442125	3525.33
Q8K4R9	Dlgap5	1	4.5468	14	890839	549392	571917	340819	21066	94090.9	653064	421124	6243.02	569042	376304	453577
Q8QZY1	Eif3l	1	22.8114	14	350144	105552	1.17932e+06	363974	14743.2	20125.4	176008	574480	377200	775943	604951	326078
Q8R054	Srpx2	1	4.65194	14	414342	653552	827319	146808	270485	239392	820610	849854	977764	1.03115e+06	701346	1.03946e+06
Q8R0G9	Nup133	1	22.8687	14	560712	459245	309960	352527	58841.6	112918	241859	621669	198138	1.02944e+06	1.04044e+06	123543
Q8R2G6	Ccdc80	1	13.6032	14	631750	63671.8	112962	1.0204e+06	86158.5	199868	232413	72874.2	113899	273528	339918	347405
Q8R3F5	Mcat	1	4.56884	14	861122	519898	845155	265419	114930	192956	47845.1	94591.6	106450	1.07226e+06	8222.51	236754
Q8R3S6	Exoc1	1	9.07184	14	309257	1.43707e+06	421514	234845	49304.1	26388.5	53867.9	201887	219963	785380	532854	456896
Q91V57	Chn1	1	4.5987	14	421938	439921	334244	782103	49303.6	0	887864	428142	571278	331766	529222	837572
Q91W90	Txndc5	1	8.80345	14	192455	123259	818602	1.36307e+06	248035	220816	750989	770469	731649	1.1348e+06	414453	310056
Q91WG0	Ces2c	1	32.5042	14	583062	376837	2.34757e+06	2.09466e+06	66730.7	705766	1.23592e+06	639944	5.25925e+06	3.49851e+06	3.29924e+06	3.85504e+06
Q91WQ3	Yars1	1	26.4487	14	1.36364e+06	1.15508e+06	535849	504362	211399	84428.1	659200	2.4135e+06	1.53725e+06	1.36654e+06	1.24401e+06	1.34812e+06
Q91XV3	Basp1	1	41.8885	14	2.43659e+06	791257	2.67904e+06	3.70374e+06	104977	240614	1.24203e+06	1.23351e+06	3.21205e+06	4.04969e+06	2.92586e+06	2.46591e+06
Q91YI0	Asl	1	45.7916	14	745734	1.24052e+06	1.19045e+06	861542	104146	115363	43006	121135	654118	998647	187781	415663
Q920L1	Fads1	1	4.54606	14	594746	226122	227927	735135	63330.9	214059	1.03383e+06	189878	454640	307546	353898	289672
Q922P9	Glyr1	1	9.09072	14	789625	263827	343492	257359	65261.2	51837.6	332398	109246	130453	352560	642568	165918
Q922S8	Kif2c	1	9.22208	14	337961	302634	361366	68583	91626.7	46085.3	445952	167853	112271	107936	191962	80281.3
Q924D0	Rtn4ip1	1	18.081	14	6.19338e+06	3.42457e+06	693021	1.73067e+06	0	140968	1.77703e+06	325232	6.81037e+06	36950.1	557698	360917
Q99KJ8	Dctn2	1	13.713	14	822521	1.79406e+06	223708	687139	279346	0	390070	368878	1.63114e+06	1.19291e+06	614124	1.18917e+06
Q99KP3	Cryl1	1	9.04604	14	3.4776e+06	1.82241e+06	398155	667995	169982	235062	2.08649e+06	1.91458e+06	3.17006e+06	2.79027e+06	2655389	4.98422e+06
Q99L04	Dhrs1	1	27.3777	14	4.24879e+06	5.3165e+06	252139	235397	148554	287277	3.27096e+06	2.52382e+06	6.6638e+06	6.53635e+06	8.94899e+06	4.48015e+06
Q99L27	Gmpr2	2	2.17405	14	2.46069e+06	2.42171e+06	428917	341165	0	42641.3	788634	648816	1.36014e+06	3.36596e+06	876473	2.14036e+06
Q99L45	Eif2s2	1	22.9476	14	1.10459e+06	3.90294e+06	1.20603e+06	915116	112132	66000.7	489313	443832	144639	1.89194e+06	3.88566e+06	4.27527e+06
Q99LC3	Ndufa10	1	34.5515	14	1.83534e+06	1.25268e+06	681407	1.94717e+06	237329	192895	1.26265e+06	1224843	2.14834e+06	1.7528e+06	2.13092e+06	1.56321e+06
Q99LM2	Cdk5rap3	1	27.5079	14	582458	394380	1.42897e+06	1.03469e+06	43876.8	275563	251219	1.2799e+06	915102	1.31088e+06	363726	334288
Q99MS7	Ehbp1l1	1	4.54385	14	970731	275355	226656	328248	118290	109910	148082	120274	13885.7	25780	80720.7	90237.9
Q9CPP6	Ndufa5	1	11.5653	14	4.56824e+06	3.43066e+06	789003	2.62349e+06	427819	906992	2.53309e+06	1.7296e+06	4.03405e+06	4.94577e+06	3.73235e+06	2.5336e+06
Q9CR59	Gadd45gip1	1	4.68224	14	2.18462e+06	853450	1.10356e+06	951595	0	176580	2.90537e+06	2.25527e+06	2.15046e+06	1.99034e+06	2.65812e+06	1.40772e+06
Q9CWL8	Ctnnbl1	1	4.55127	14	364120	268511	0	171248	0	60354.6	462397	705807	511502	804140	977896	610440
Q9D0F3	Lman1	1	18.475	14	2.47005e+06	2.18226e+06	1.06466e+06	937794	138785	201704	106715	2.92377e+06	5.32394e+06	3.21726e+06	2.80435e+06	5.0045e+06
Q9D0L8	Rnmt	1	13.7517	14	0	320960	191153	611029	0	210769	9520.56	382036	1.13061e+06	595120	72014.3	246434
Q9D279	Misp	1	4.65478	14	502180	535494	311251	551423	138994	319190	58881.3	324442	838978	1.03485e+06	738368	355587
Q9D2G2	Dlst	1	23.0032	14	3.45786e+06	2.32419e+06	1.21199e+06	1.45934e+06	328540	505742	3.11137e+06	3.06057e+06	4.75943e+06	2.79975e+06	2.38032e+06	5.63677e+06
Q9D662	Sec23b	1	27.3106	14	314284	241748	645296	464016	35561.4	37140.9	1.6946e+06	0	621642	685027	416986	287140
Q9D6R2	Idh3a	1	33.6749	14	568654	971033	654351	1.58636e+06	14181.8	307235	1.13883e+06	1.09862e+06	3.53565e+06	3.48728e+06	2.54517e+06	2.71263e+06
Q9D826	Pipox	1	23.1573	14	768565	1.09308e+06	796193	488059	43422.7	117501	44588	0	51282.1	589286	613401	170358
Q9D9T8	Efhc1	1	4.51674	14	14925.9	304244	304969	471677	158696	180910	116809	455154	330222	2.7993e+06	658595	282802
Q9DBJ1	Pgam1	1	32.1235	14	3.43124e+06	1.48058e+06	1.47764e+06	3.49004e+06	245103	594623	0	9.6567e+06	1.02798e+07	1.06557e+07	5.6912e+06	5.69023e+06
Q9DBL1	Acadsb	1	13.7041	14	1040199	45391.8	466659	678713	17508.7	674814	42913.6	50686.6	0	352318	0	380782
Q9DC71	Mrps15	1	4.68224	14	1.00948e+06	1.01788e+06	289085	293559	228057	90271.8	1.36748e+06	262151	443970	232696	474520	542783
Q9JHH6	Cpb2	1	18.2252	14	769667	24634.6	533629	1.55523e+06	141299	121601	28213.7	74051	0	82938.3	50027.3	0
Q9JHW4	Eefsec	1	18.2575	14	397267	410639	407040	214140	112844	36726.9	1.30136e+06	945259	1.06417e+06	2.43721e+06	2.05004e+06	1.31579e+06
Q9JJ11	Tacc3	1	9.16131	14	451861	604933	331639	608645	263091	19849	131684	151312	189031	412198	0	436300
Q9JMD3	Stard10	1	18.1194	14	1.51412e+06	1240512	474182	1.74013e+06	521622	404825	674457	287029	1.66057e+06	1.32538e+06	382606	844748
Q9QY81	Nup210	1	22.8219	14	45108.2	93126.7	224988	144980	19238.3	52600.2	0	41037.1	73952.9	560579	282384	0
Q9QYC0	Add1	1	22.7873	14	1.21417e+06	234556	188390	299978	77100.9	52059.9	112664	340556	1.03585e+06	798451	294985	351631
Q9QYJ0	Dnaja2	1	24.0746	14	239189	2.67497e+06	796804	834030	90137.9	56840.8	2.14511e+06	2.07637e+06	683831	1.21184e+06	356342	857999
Q9QZW0	Atp11c	1	9.17014	14	694292	216671	396553	216773	24324.2	233080	636300	892109	49004.5	242137	452920	387496
Q9Z1T2	Thbs4	1	27.5244	14	585999	456217	38911.3	33722.2	96387.9	216180	29390.1	212117	455876	0	311900	253966
Q9Z2W8	Gria4	1	4.53223	14	500858	622216	393926	477565	49577.1	46150.7	1.34215e+06	872232	2.31731e+06	2.22056e+06	614934	273887
D3Z6P0	Pdia2	1	7.32849	13	1.09517e+06	1.21624e+06	257120	228766	38390.2	236993	5.93608e+06	5.62615e+06	927062	1.71864e+06	1.97865e+06	3.18628e+06
L7N1X6	Fbxw15	1	9.05781	13	29151.9	0	2.42131e+06	787152	346293	16580.2	1.28828e+06	151541	102802	266042	414906	473359
O08529	Capn2	1	18.1796	13	44189.9	113519	0	610808	58912.1	1.28039e+06	232405	705127	180458	454258	230386	414508
O09131	Gsto1	1	23.0248	13	1.73135e+06	743143	1.35559e+06	1.01357e+06	547586	897541	7.3195e+06	6.35187e+06	1.13839e+07	8.17389e+06	8.34548e+06	8.50957e+06
O35350	Capn1	1	11.3513	13	245975	354473	745715	1.71181e+06	260771	101616	423715	208671	423077	3.33232e+06	1.16898e+06	1.09813e+06
O35382	Exoc4	1	18.2977	13	1.27177e+06	1.02058e+06	617419	534066	100918	23018.8	287185	559370	271061	82440.5	263010	238362
O35711	Ppfibp2	1	4.56496	13	1.94452e+06	1.08722e+06	269941	328568	0	40760.6	126904	629641	1.17761e+06	1.42418e+06	871221	750192
O35984	Pbx2	2	4.51743	13	1.36749e+06	2.21064e+06	567646	750775	197049	163229	1.09326e+06	1.13092e+06	348126	357721	561706	1.86529e+06
O54724	Cavin1	1	22.8836	13	362129	1.10562e+06	67309.6	553121	13730.9	87131.7	58671.8	147238	2.04285e+06	2.4345e+06	711343	808543
O54991	Cntnap1	1	4.56963	13	260420	0	75093.5	411471	184613	82349.1	297703	65618.5	608409	204672	701129	126531
O70370	Ctss	1	4.56112	13	257669	282953	314479	63477.5	105056	70512.1	1.57905e+06	1.50596e+06	2.46887e+06	2.41285e+06	2.01137e+06	1.72101e+06
O88448	Klc2	1	4.64725	13	232085	123324	94000.7	508817	170824	28486.2	61832.5	249732	1.60654e+06	1.82839e+06	541523	136664
O88559	Men1	1	4.58797	13	778548	975105	809310	549147	228290	347959	387574	834558	952308	950639	383044	182072
O88643	Pak1	1	13.8336	13	130294	230588	46960.2	258310	195977	14558.3	3.1267e+06	20931	1.26018e+06	3.00014e+06	0	4.11779e+06
O88986	Gcat	1	9.17125	13	537941	596961	1.71342e+06	1.72103e+06	0	209560	77799.7	20191.4	246277	160162	1.03659e+06	1.17715e+06
P02089	Hbb-b2	1	47.2905	13	2.56839e+06	4.94296e+06	6.76132e+06	668905	487075	74344.3	176271	1.32235e+06	616480	1.25152e+06	630628	924653
P05201	Got1	1	22.9854	13	638686	748344	791264	268561	84376.1	29096	24086.2	304721	1.15163e+06	1.4968e+06	178087	868637
P05532	Kit	1	4.72924	13	529241	377466	684170	33730.1	14267.7	0	3917.28	39750.4	95127.4	201206	164074	85351.1
P06869	Plau	1	4.58554	13	1.75587e+06	2.03745e+06	262210	655874	197192	41526.3	2.77194e+06	2.71117e+06	3.44611e+06	3299257	5.23054e+06	2.86911e+06
P08551	Nefl	1	54.0613	13	394994	673559	260369	1.2174e+06	25404.4	166420	384443	281883	1.83705e+06	927413	299713	901427
P09581	Csf1r	1	4.62362	13	0	190386	47951.6	329663	97597.7	62746.1	208836	225627	65272	116775	447670	33099.9
P0DOH0		7	4.58797	13	629494	644469	173213	230303	99946.8	140326	885550	177133	175115	234712	289837	549120
P10648	Gsta2	2	22.7712	13	1.20408e+07	1.13634e+07	569747	791219	37182.2	0	2.91418e+07	2.46936e+07	5.00258e+07	4.80619e+07	6.84107e+07	70309491
P12382	Pfkl	1	27.5395	13	496938	722485	428631	150842	205544	37723.1	171701	314214	491549	603023	770497	93211.8
P12658	Calb1	1	23.0582	13	4.14555e+06	3.13293e+06	1.25344e+06	1.51425e+06	29913.3	727789	5.00908e+06	1.62432e+06	3.61531e+06	3.22353e+06	1.94623e+06	2.37827e+06
P13542	Myh8	1	91.5255	13	35242.6	132370	122656	79477.1	0	0	14801.3	762.698	4265.73	5068.35	48549.2	66971.6
P15864	H1-2	1	43.4817	13	1.85661e+06	1.59582e+06	1.66108e+06	785799	316311	400462	544192	476849	2.09045e+06	2.43345e+06	923687	1.40582e+06
P16092	Fgfr1	1	4.69456	13	128874	685454	296336	60229.4	106767	231717	713696	382616	1.15507e+06	70646.9	248948	191977
P21440	Abcb4	1	4.62097	13	427882	467102	240120	77605.7	25268.8	57755.1	142335	215687	1.93059e+06	1.2171e+06	887499	1.10102e+06
P22315	Fech	1	27.4877	13	814916	411016	459560	221217	106998	48094.6	691228	591672	1.48808e+06	355382	312848	361495
P22599	Serpina1b	1	61.818	13	1.86569e+06	2.32416e+06	837496	1.10638e+06	321464	1.1571e+06	19129.2	236406	1.48292e+06	2.2037e+06	1.66623e+06	1615191
P24452	Capg	1	9.0686	13	1.43307e+06	1.7091e+06	635887	804514	0	138776	1694767	10652.3	2.07989e+06	3.75209e+06	1.19596e+06	1.28841e+06
P26262	Klkb1	1	45.7267	13	647097	620546	433245	371300	163191	33678.9	483965	125838	1.12031e+06	2.51563e+06	914271	378121
P27048	Snrpb	2	9.15608	13	363100	240397	363908	630898	266691	293480	356615	0	73405.5	4.38687e+06	0	1.14473e+06
P28738	Kif5c	1	4.55503	13	195441	590395	269788	415629	39465.1	0	563727	120187	281556	652455	693660	686068
P28741	Kif3a	1	4.54978	13	450287	120019	128127	309684	73262.9	46317.4	214501	325268	223369	39478.8	0	68573.5
P29351	Ptpn6	1	18.2996	13	2.12127e+06	683200	250359	186424	126674	45576.4	638616	632976	659561	589885	55833	524540
P42227	Stat3	1	22.918	13	1.17791e+06	412382	655195	500613	338300	345072	92800.5	1.09247e+06	1.54935e+06	1.84077e+06	228929	249744
P45952	Acadm	1	27.9522	13	616149	445116	1.71926e+06	1.44966e+06	270138	300250	1.29932e+06	837236	1.52905e+06	722594	930038	1.44467e+06
P47226	Tes	1	4.54238	13	524530	696412	416558	707376	306721	440697	706279	246547	974665	654042	503414	558078
P47791	Gsr	1	13.7463	13	422341	299516	188415	542530	263427	56331.4	1.19294e+06	957484	3.47697e+06	1.05345e+06	1.35866e+06	997124
P47867	Scg3	1	18.181	13	717162	85633.1	141518	90920.4	20937.2	32141.6	370346	2.69037e+06	172252	1.47151e+06	164724	546348
P47877	Igfbp2	1	13.8442	13	338437	28294.6	2.7778e+06	2.86705e+06	1763726	342962	838121	622562	296613	336017	248423	98146
P47878	Igfbp3	1	27.6465	13	1.0484e+06	50033.2	2.32706e+06	2.10848e+06	838168	351511	774923	2.69825e+06	1.53249e+06	3.44605e+06	591975	2.19591e+06
P48758	Cbr1	1	34.3392	13	4765907	2.20979e+06	518601	2.52419e+06	360409	246238	1.71802e+06	3.19553e+06	5.05404e+06	6.84633e+06	9.7708e+06	8.69152e+06
P49222	Epb42	1	18.3828	13	869168	40554.1	0	354724	126084	167141	84108.5	597787	300919	285080	160150	350659
P49290	Epx	1	22.8639	13	324608	351065	70261.6	153583	64315.9	27389.3	929738	143409	242054	797353	345771	174915
P50172	Hsd11b1	1	18.2648	13	1.0827e+06	95724	800198	1.67914e+06	151635	262371	223666	350630	648815	795934	2.28122e+06	2.93763e+06
P50518	Atp6v1e1	1	45.8292	13	1.68626e+06	1.96412e+06	2.27956e+06	806699	221419	158285	1.41229e+06	620085	2.82397e+06	7.10496e+06	3.40053e+06	3.63757e+06
P50571	Gabrb1	2	4.55959	13	1.05101e+06	356554	116750	461322	25422.5	251211	437113	300079	2.50497e+06	245363	1.67448e+06	221929
P50580	Pa2g4	1	9.07755	13	962162	927447	758996	860008	245445	87128	207419	1.30786e+06	2.82887e+06	3.4865e+06	1.76578e+06	2.06499e+06
P51150	Rab7a	1	51.3314	13	6.05637e+06	1.76664e+06	3.1563e+06	3.21021e+06	370205	705019	2.60515e+06	3.80662e+06	1.37772e+07	1.62102e+07	1.09893e+07	1.07215e+07
P51859	Hdgf	1	9.14561	13	2.65663e+06	1.14584e+06	829843	1.31099e+06	291489	152113	2.46061e+06	785368	2.47815e+06	3.29589e+06	840711	699535
P53395	Dbt	1	43.8772	13	1.22005e+06	2.49732e+06	470333	307890	105619	220019	2.42233e+06	878545	335844	816282	1.40637e+06	682176
P55302	Lrpap1	1	9.18077	13	513007	644928	641113	729541	0	98637.8	4.39788e+06	559539	834056	368086	701673	674435
P56695	Wfs1	1	13.6763	13	118732	107920	312817	415470	15124.7	133752	132272	126004	82989.8	87035.4	10717.2	183151
P56959	Fus	1	4.57197	13	1.08199e+06	415405	538843	114685	178169	147604	527847	429361	2.63478e+06	1.76842e+06	1.55817e+06	1.37664e+06
P56960	Exosc10	1	4.52371	13	851714	946823	60208.2	102080	120294	24298	199665	175853	175874	171162	37998.2	177069
P58771	Tpm1	1	93.5598	13	4.20967e+06	3.81641e+06	797074	1.26083e+06	88905	83781.1	3.15287e+06	4.12083e+06	2.63154e+07	2.68493e+07	1.31098e+07	14690650
P60122	Ruvbl1	1	22.9628	13	576608	773529	2.507e+06	808130	425495	498267	476926	861692	308477	1.37001e+06	141465	306755
P60229	Eif3e	1	16.4941	13	316134	66450.3	765786	128501	97002.3	111815	1.15919e+06	4.06869e+06	682501	2.56874e+06	674577	959079
P60766	Cdc42	1	41.0203	13	1.18417e+06	1.54634e+06	82908.3	786846	173403	454754	4.18868e+06	4.1996e+06	5.32976e+06	9.99511e+06	4.31718e+06	4.63877e+06
P60843	Eif4a1	1	50.4651	13	1.1551e+06	1.76627e+06	3.93392e+06	3.19032e+06	84409.6	299210	217731	1.14202e+06	2.13343e+06	3.68991e+06	1.87927e+06	2.39697e+06
P61202	Cops2	1	13.7588	13	798391	654490	438301	408784	75182.2	28705.6	919462	0	685513	498499	266725	357988
P61264	Stx1b	1	31.7681	13	784876	268601	1.55803e+06	477842	227238	243183	116875	61888.9	216112	249489	211404	129263
P62915	Gtf2b	1	9.10085	13	1.2696e+06	1.36094e+06	501161	310658	26556.6	102858	603585	541633	1.00719e+06	2.57245e+06	1.10369e+06	1.28639e+06
P62960	Ybx1	1	26.042	13	656771	695767	173390	308949	114074	65601.4	656032	586598	1.3502e+06	1.27479e+06	630518	404125
P62962	Pfn1	1	13.5368	13	4.2739e+07	3.91252e+07	1991737	1.66513e+06	638050	671774	8.85925e+06	1.25918e+07	1.2129e+08	1.24768e+08	7.81029e+07	8.10867e+07
P63239	Pcsk1	1	13.5703	13	371615	331097	62309.5	325554	0	36321.8	71948.8	443852	15110.3	284118	355263	102100
P70122	Sbds	1	9.11979	13	958144	2.96245e+06	40587.1	395610	543354	142583	47527.6	781624	159000	344621	88137.9	0
P70175	Dlg3	1	22.8012	13	336921	4.1546e+06	576987	579158	0	31603.9	359657	197812	238711	276992	312922	52335.5
P70195	Psmb7	1	9.09863	13	1.57525e+06	924357	2.20667e+06	1.2242e+06	0	49652.7	1.6064e+06	1.32445e+06	4.03261e+06	540487	591039	1.34161e+06
P97366	Evi5	1	4.60037	13	667252	197506	129556	262215	52875.8	42921.9	436038	312434	494870	831981	387178	785519
P97384	Anxa11	1	19.5453	13	0	779811	441737	414964	326574	48952.5	2.65748e+06	736429	2.08731e+06	1.40991e+06	1.04261e+06	1.03192e+06
P97427	Crmp1	1	36.4667	13	288313	533192	532725	891803	119750	299673	111095	166281	125183	256724	1.64347e+06	132178
P97494	Gclc	1	9.13354	13	819377	423702	322220	0	178564	52315.4	441310	911773	154572	69206.7	171535	717318
P98063	Bmp1	1	4.54091	13	1.15905e+06	433482	1290016	1.34463e+06	36609	975069	1.29748e+06	240534	664411	433128	2.58564e+06	1.86434e+06
Q05BC3	Eml1	1	4.61573	13	2.5021e+06	1.68584e+06	460268	1.06404e+06	102129	78375.9	778543	673848	311679	491435	23136.9	1.50363e+06
Q11136	Pepd	1	9.29211	13	1.44021e+06	966268	885467	776977	241197	143573	1.72947e+06	488731	1.35982e+06	2.83674e+06	2.99849e+06	1.02288e+06
Q14BI7	Tdrd9	1	4.77187	13	71531.4	161723	456867	287998	41436.1	50119.2	1.66998e+06	135260	596712	212188	186620	203090
Q3TDQ1	Stt3b	1	9.24961	13	1.73893e+06	643529	955449	437147	190411	158651	444016	462310	264437	323243	253734	484568
Q3THK7	Gmps	1	18.3456	13	160144	172697	196435	144124	96145.8	108507	295932	373477	1.06408e+06	511645	152577	482331
Q3TJ91	Llgl2	1	18.1972	13	354796	319063	131000	361590	167597	96260.7	182906	23657.3	114854	8596.96	62637.5	45334.2
Q3TJD7	Pdlim7	1	13.7815	13	1.38876e+06	1.55629e+06	303185	287848	118490	216214	1.66334e+06	854081	1.248e+06	2.64437e+06	462771	622233
Q3U487	Hectd3	1	9.23029	13	146125	86345.7	303938	172592	34520.9	28483.3	674912	1.01646e+06	635203	274399	456932	1.05979e+06
Q3UEG6	Agxt2	1	36.436	13	0	200444	487951	797154	218826	258163	181573	30629.2	148754	73762.4	190557	194140
Q3UGC7	Eif3j1	2	9.18392	13	915316	464120	144315	1.19918e+06	135056	314015	5.23046e+06	284744	1.1464e+06	327340	646952	665585
Q3UHD6	Snx27	1	4.52937	13	2.60683e+06	2.57071e+06	601065	596677	101179	169192	43243.2	146794	276069	265466	1.94169e+06	1.64315e+06
Q3UHQ6	Dop1b	1	22.7574	13	92796.1	163799	184218	193060	26388.5	38455.8	420718	533852	182934	171217	103838	116147
Q3UJD6	Usp19	1	9.12353	13	177428	146993	400244	350410	315856	322805	117541	115766	76405.7	126952	49455.6	157577
Q3USH5	Sfswap	1	4.51193	13	432461	336152	243824	289818	90709.8	39469.7	226476	179536	359807	172842	73571.5	105057
Q3UUQ7	Pgap1	1	9.10117	13	322156	959044	231186	780408	111821	202323	138543	132542	569233	679595	195237	274245
Q501J6	Ddx17	1	32.2765	13	624481	471542	542789	284574	145111	56266.1	5.14148e+06	1.45464e+06	2.76882e+06	2105455	1.29022e+06	1.55106e+06
Q5DTU0	Afap1l2	1	9.17528	13	13818	53807.5	188108	374557	42858.6	0	10733.3	0	49325.2	25804.9	107864	258241
Q5U3K5	Rabl6	1	9.16979	13	188478	764492	715301	457412	56581.6	78779.9	204549	371018	287229	223039	392860	348952
Q5XJV6	Lmtk3	1	9.12495	13	512579	514702	151809	2.68052e+06	165420	21508.7	16239.4	29048.2	678527	108307	23714.3	206091
Q60649	Clpb	1	27.6088	13	425298	416000	1.08287e+06	1.12992e+06	191168	195371	440275	1.28873e+06	311834	246935	26870.8	204224
Q60865	Caprin1	1	22.7463	13	1.82735e+06	1.71158e+06	1.40525e+06	2.09077e+06	144749	619750	2.15062e+06	2.01774e+06	4.52704e+06	1.13029e+06	3.98488e+06	5.37659e+06
Q60902	Eps15l1	1	13.6801	13	304198	1.49661e+06	3.85688e+06	139216	64255.6	799166	666193	1.84731e+06	210506	383054	121227	1.47638e+06
Q60930	Vdac2	1	26.7216	13	5.39154e+06	3.72681e+06	790992	2.29579e+06	211991	507980	2.72374e+06	2.65127e+06	1.83074e+07	1.26767e+07	8.13211e+06	1.08817e+07
Q61337	Bad	1	4.51536	13	3.97566e+06	3.46965e+06	887801	474621	571244	399882	4.68838e+06	5.41426e+06	546978	778740	344276	255003
Q61584	Fxr1	1	18.3705	13	292430	714140	0	25434.1	74440.4	39037.1	166513	191675	19770.4	13917.8	159891	115365
Q61655	Ddx19a	1	8.46684	13	1.02316e+06	1.15093e+06	1.15775e+06	1.03614e+06	127997	217334	2.5708e+06	2.53156e+06	718034	841504	792286	727399
Q61733	Mrps31	1	18.283	13	405416	247420	221094	125855	32264	39642.1	260813	127590	269325	47690.8	170086	84171.8
Q61739	Itga6	1	9.16876	13	174664	237911	509871	529643	72593.7	66262	3.33388e+06	3.20622e+06	70171.5	180229	3.69992e+06	508926
Q61847	Mep1b	1	9.16441	13	533183	504837	28443	806105	76073.8	0	592674	413392	688448	1.25989e+06	1.05059e+06	1.08205e+06
Q63ZW7	Patj	1	4.52091	13	351731	231320	307397	218000	190959	30903.2	342338	140109	336975	127743	352674	254413
Q66X05	Nlrp4f	1	27.3012	13	8.22775e+06	7.64332e+06	426615	368870	11273.7	0	466589	107791	1.0106e+06	19832.5	275542	152108
Q6P902	Txndc2	1	4.63165	13	462585	247898	261875	1.01525e+06	37772.8	77877.2	148273	256292	41029	200933	114676	13319.4
Q7M6Y3	Picalm	1	19.4732	13	941587	1.04816e+06	390662	461894	29671.2	80798	530599	598021	1.3814e+06	1.87393e+06	877831	774850
Q810U4	Nrcam	1	18.1631	13	168044	692247	174896	159646	158363	129724	137138	144750	103391	376900	68042	139498
Q8BGA8	Acsm5	1	40.9895	13	1.03869e+07	1.00492e+07	457688	518523	354405	241921	111132	419533	641657	741286	485555	1.43264e+06
Q8BGH2	Samm50	1	27.7328	13	2.56667e+06	2.07413e+06	179693	515120	87360.7	415606	4.29358e+06	904922	1.94787e+06	509415	506913	331194
Q8BH00	Aldh8a1	1	9.07262	13	1.15304e+06	729945	388195	536037	35424.9	72825.8	536340	59927.2	876284	733877	59877.4	538007
Q8BH55	Thnsl1	1	22.8404	13	479478	472523	144101	201134	143747	194026	30200.1	57972.9	111473	599641	304274	54361.6
Q8BK63	Csnk1a1	1	9.1333	13	644779	445988	92007.3	162970	184516	75560.4	0	225377	803610	721486	1.27455e+06	594731
Q8BL65	Ablim2	1	9.05882	13	195859	70977.1	139418	331295	0	59945.7	171969	52534.1	85896.6	31959.8	525163	0
Q8BU03	Pwp2	1	4.56342	13	312646	868196	172294	47223.1	66689.3	22624.4	861299	109961	1.6983e+06	99051.7	1.19105e+06	69225
Q8BVI4	Qdpr	1	18.3856	13	3.40411e+06	8.04999e+06	1.45993e+06	452648	351246	1668290	1.08457e+07	1.13885e+07	3.29524e+06	1.35644e+07	1.11391e+07	1.01187e+07
Q8BVI5	Stx16	1	4.53727	13	451541	1.91523e+06	171679	106306	18022.8	463313	4.12873e+06	4.15e+06	266435	0	1.8844e+06	1.77809e+06
Q8BWY3	Etf1	1	13.6552	13	48338.7	97771	1.45803e+06	1.51187e+06	406213	19987.9	197158	269194	1.03189e+06	1.53606e+06	3.79343e+06	1.2765e+06
Q8C0D5	Efl1	1	4.53583	13	136655	146225	171108	294499	104286	77855	2.57382e+06	2.41394e+06	762893	994406	616907	463632
Q8C7E9	Cstf2t	1	18.1391	13	3.26776e+06	1.58499e+06	229151	337844	123022	90346.2	1.17089e+06	680204	1.42117e+06	205071	859516	92754.7
Q8C7X2	Emc1	1	18.5461	13	658963	775686	622588	637437	281173	268308	0	0	140822	75418.4	13442	18311.8
Q8CG03	Pde5a	1	4.54903	13	441102	511178	158202	341499	66337.7	27932.8	629510	169233	186726	474961	649292	2.36995e+06
Q8CHT0	Aldh4a1	1	50.6388	13	22038	188478	543917	248582	49868.7	46428.6	415321	457176	808441	596401	360538	471606
Q8K2C7	Os9	1	13.7487	13	471048	861498	311396	241724	132512	133522	1.54166e+06	1.50062e+06	704713	4.48433e+06	1.5297e+06	1.3728e+06
Q8K2T8	Paf1	1	4.56496	13	210902	186244	350993	731461	0	15729.7	428412	542192	1.62097e+06	500566	607263	703776
Q8K363	Ddx18	1	4.5962	13	481070	100383	429464	81029.8	91333.7	20115.3	6138.84	11765.8	371297	159069	35115.9	30907.2
Q8R422	Cd109	1	9.19683	13	738793	939318	112547	234145	18732.1	55586.8	242504	51570.1	151556	149464	154973	1.25479e+06
Q8R5A3	Apbb1ip	1	4.51124	13	505069	1.04924e+06	240298	115249	102656	0	547471	204557	999959	455472	569114	699562
Q8VBT9	Aspscr1	1	13.9661	13	1.24329e+06	472990	1.1751e+06	892790	343390	287344	2.8151e+06	2.37032e+06	1.12553e+06	2.22515e+06	228973	171833
Q8VBW6	Nae1	1	9.13386	13	1.70542e+06	1.64572e+06	973353	1.29041e+06	399905	249169	1.44888e+06	917328	5.25902e+06	6.43986e+06	897885	874564
Q8VCH6	Dhcr24	1	4.70298	13	192841	133434	949329	95976.1	177150	186915	162715	295351	142443	139818	223627	0
Q8VD26	Tmem143	1	13.7251	13	1.09532e+06	613039	506652	1.17947e+06	280504	84669.7	0	675737	795596	434855	287974	649899
Q8VH51	Rbm39	1	18.3801	13	141914	343879	303361	237675	406481	20073.6	233918	189946	304081	139140	314283	313648
Q91VM5	Rbmxl1	2	25.3192	13	573105	1.26231e+06	553040	762356	272917	335175	2.52432e+06	4.30991e+06	6.89928e+06	5.07221e+06	3.10744e+06	2.0769e+06
Q91VN4	Chchd6	1	9.17023	13	829680	1.28686e+06	975800	1.11376e+06	241988	275189	773525	4.85509e+06	1.28387e+06	1.15242e+06	961204	687284
Q91WJ8	Fubp1	1	32.2255	13	1.10398e+06	2.60129e+06	289877	820465	80853.7	45694.8	1.38376e+06	685059	3.04636e+06	2.16323e+06	1.71862e+06	1.43425e+06
Q91WS7	Depdc7	1	4.52795	13	224603	185565	91897.9	233438	989974	966250	1.08609e+06	1.09978e+06	200676	1.02689e+06	1.08145e+06	475344
Q91WT9	Cbs	1	4.56496	13	2.61148e+06	22376	1.11046e+06	193863	277261	346901	1.61331e+06	1.91771e+06	543119	2.12056e+06	188979	1.13543e+06
Q91X34	Baat	1	18.3588	13	2.7305e+06	1.44328e+06	1.96338e+06	740601	515845	517246	461642	527492	296365	19190.6	0	18180.1
Q91YW3	Dnajc3	1	9.09788	13	3.12095e+06	3.25499e+06	102878	212585	36834.6	85380.5	536891	2.56121e+06	3.47988e+06	2.45618e+06	111318	1.44356e+06
Q920I9	Wdr7	1	45.8304	13	646412	480434	205764	414606	60545.7	59873.4	390800	95878.2	220620	448801	322411	250789
Q922E6	Fastkd2	1	9.16772	13	304488	0	16008.5	394769	128224	95904.9	463261	0	0	41786.3	1.57055e+06	603550
Q922R5	Ppp4r3b	1	4.50988	13	19282.5	154477	0	0	292109	148456	132160	99566.1	136216	88877.1	43472.2	0
Q922S4	Pde2a	1	23.0502	13	774580	663806	362964	477068	107001	60094.1	12094.5	210659	110793	17700.6	0	0
Q922U1	Prpf3	1	4.6245	13	549704	289156	119068	218338	1.90259e+06	55342.9	339348	77973.2	176485	11041.4	8130.18	72948
Q922Y1	Ubxn1	1	18.2666	13	281382	657808	51282.9	134751	330880	72317.9	371267	82789.7	1.42688e+06	1.72386e+06	1.19068e+06	355915
Q924C6	Loxl4	1	9.10539	13	315154	469339	1.11051e+06	4.08956e+06	45069.1	491076	239525	126998	1.0944e+06	1.03883e+06	1.41216e+06	1.91872e+06
Q924K8	Mta3	1	4.57671	13	3.01841e+06	450649	77999.5	478636	36118.8	161936	1.08134e+06	566243	288553	3.93298e+06	444291	197360
Q99K01	Pdxdc1	1	22.7076	13	360775	398071	25639	250450	390104	187647	9258.93	382951	182164	167054	178983	150716
Q99K30	Eps8l2	1	27.4457	13	698438	767973	280212	290643	77999.4	106415	287339	169589	164965	378753	51005.3	385582
Q99L13	Hibadh	1	22.8257	13	57748.3	800580	960747	1.49777e+06	239531	257126	96347.4	114197	303833	0	124610	1.29065e+06
Q99L47	St13	1	4.52937	13	1.06381e+06	1.38337e+06	331902	221836	71380.3	81820.1	262337	233240	647275	1.79444e+06	1.02024e+06	630686
Q99LB2	Dhrs4	1	27.6128	13	2.26165e+06	2.02516e+06	0	86572	50811.9	192626	2.8832e+06	1.99201e+06	1.93976e+06	6.38922e+06	3.77769e+06	2.80705e+06
Q9CR62	Slc25a11	1	41.4238	13	1.75588e+06	894547	242348	1.00006e+06	346793	361754	885401	2.49422e+06	2.41104e+06	1.15219e+06	859437	1.24982e+06
Q9CRD2	Emc2	1	4.6977	13	2.04961e+06	2.87807e+06	247169	1.54186e+06	66625.1	130585	660969	1.05099e+06	920461	2.71535e+06	950125	1.61965e+06
Q9CS84	Nrxn1	1	13.8929	13	205060	92659.6	167103	240032	40451.9	28905.4	88341.9	180142	263124	99314.6	95155.2	73667.7
Q9CWZ7	Napg	1	25.4479	13	5.65126e+06	2.17504e+06	296143	0	269495	237789	1.00042e+06	1.79402e+06	1.50273e+06	2.35624e+06	5.00663e+06	2.10102e+06
Q9CXJ4	Abcb8	1	27.7003	13	1.75164e+06	1.79523e+06	3.41871e+06	302653	21882.6	2.53695e+06	1.58873e+06	1.45555e+06	3.78851e+06	3.68347e+06	2.4725e+06	2.28575e+06
Q9CXT8	Pmpcb	1	18.154	13	117673	723003	937300	184548	14296.7	169499	1.29063e+06	230121	1.68125e+06	1.27057e+06	1.02593e+06	1.1976e+06
Q9CYA0	Creld2	1	9.03049	13	2.75645e+06	2.33163e+06	1.50398e+06	2.20455e+06	264751	262763	2.04546e+06	1.06652e+06	689033	1.25482e+06	1.52536e+06	726944
Q9D0G0	Mrps30	1	13.7368	13	1.52923e+06	1.74432e+06	3.56794e+06	4.4495e+06	146147	74156.7	512476	487124	1.57482e+06	891511	2.60773e+06	3.27258e+06
Q9D172	Gatd3	1	30.21	13	2.71196e+06	2.43489e+06	1.81351e+06	3.06063e+06	242304	538593	738531	1.17751e+06	2.20111e+06	2.48449e+06	2.67352e+06	3.52058e+06
Q9D2V7	Coro7	1	9.08773	13	2.57379e+06	275095	248069	65431.1	135790	71624.5	97956.7	7.39404e+06	321527	152015	308142	199582
Q9D415	Dlgap1	1	4.57434	13	1.06297e+06	747097	760594	842159	148623	102532	114885	223599	737105	47381	179896	151882
Q9D4H1	Exoc2	1	4.64538	13	2.34367e+06	427751	53955.7	870621	63613.7	63925.6	144205	382944	1.52086e+06	2.70074e+06	1.04343e+06	1.03822e+06
Q9D710	Tmx2	1	4.66149	13	5.80545e+06	1.23528e+06	1.68401e+06	6.58029e+06	90358.1	85214.3	300646	353452	34807.2	164732	691840	950585
Q9D8S3	Arfgap3	1	5.48485	13	1.1393e+06	553554	522728	262500	380117	51722.9	249167	120044	650274	865240	422799	729121
Q9D8Y0	Efhd2	1	25.8822	13	1.35789e+06	1.32661e+07	696028	222706	0	96810.1	436544	313763	2.92016e+06	3.52583e+06	355024	2.03994e+06
Q9DBA8	Amdhd1	1	13.6894	13	708242	593991	885806	1.55287e+06	330078	65665.7	636129	612400	738024	781554	0	30380.3
Q9DBE0	Csad	1	4.59703	13	613246	990629	386951	833620	78813.4	19823.7	1.74725e+06	1.49884e+06	1.91626e+06	1.57889e+06	2.51952e+06	1.61121e+06
Q9DBF1	Aldh7a1	1	36.6214	13	920670	755901	1.40344e+06	399669	399985	161161	2.57537e+06	309985	2.22464e+06	1.65396e+06	916653	1.40314e+06
Q9DBG1	Cyp27a1	1	27.3354	13	253814	275573	279083	238888	115525	61601.2	48162.2	122643	534516	826697	208802	341602
Q9DBG5	Plin3	1	14.4633	13	1.38203e+06	1.6002e+06	2.42974e+06	2.47393e+06	139020	289589	2.33316e+06	2.91975e+06	3.65444e+06	1.90408e+06	2.11612e+06	2.56414e+06
Q9DBS1	Tmem43	1	9.23667	13	1.43779e+06	1.70943e+06	428881	583050	130168	81631.4	379378	1.58693e+06	542885	394385	375725	741412
Q9DBS8	Poc5	1	4.55503	13	3.58349e+06	135978	528013	555139	15141.3	0	220851	76605.5	1.22995e+06	470570	199263	681440
Q9DCJ7	Aurkaip1	1	4.56574	13	868069	1.58893e+06	911825	560125	90307	156963	400034	0	824110	1.16359e+06	1.2436e+06	1.16528e+06
Q9EP69	Sacm1l	1	9.27935	13	769685	877507	610056	645588	1.48846e+06	1.54415e+06	1.13417e+06	474028	221054	330311	1.00311e+06	222695
Q9EP71	Rai14	1	4.51882	13	951021	665381	307413	110790	58511.2	115275	57331.7	736801	674589	265170	769058	844616
Q9EP89	Lactb	1	18.3157	13	78691.6	112610	304300	283000	0	72420.4	172568	264950	397268	8791.98	119387	169350
Q9EQG3	Scel	1	4.71047	13	401913	479007	202511	147041	100628	83932.2	434504	196100	947321	1.10454e+06	1.01501e+06	1.14943e+06
Q9EQZ6	Rapgef4	1	4.57434	13	2.31661e+06	2.21882e+06	215524	100253	18368.2	106553	198465	692089	128005	387706	100043	97906.8
Q9ERS2	Ndufa13	1	27.3814	13	1.51045e+06	1.98587e+06	1.33109e+06	3.8676e+06	248780	83000.3	1.32431e+07	492654	1.69909e+06	341273	290164	834820
Q9ESL0	Oxct2b	2	18.3568	13	267722	640113	309884	179130	66261	84678.3	160037	729568	3.17586e+06	3.14128e+06	626465	2.29867e+06
Q9ESN9	Mapk8ip3	1	4.65574	13	139644	301320	313419	495294	66005.8	91642.4	119229	475435	111727	802010	1.00519e+06	803944
Q9JLF6	Tgm1	1	13.75	13	419066	423770	400834	189113	74499.3	19418.2	24478.9	358650	221924	107998	309197	126977
Q9QZ47	Tnnt3	1	4.58473	13	645213	0	176589	0	73240.7	56354.6	453781	988609	312339	88683.2	3.07459e+06	12349.3
Q9QZ82	Cyp11a1	1	54.9794	13	962706	522234	172010	341423	307930	467396	448176	24401.4	453540	906167	0	37222.4
Q9R0B9	Plod2	1	18.0483	13	1.42596e+06	180500	251493	104710	124316	202632	32553.6	216970	0	30568	123760	95424
Q9WTP7	Ak3	1	25.2284	13	7.90271e+06	1.59472e+06	3.79546e+06	3.7638e+06	185105	127400	6.32564e+06	626332	1.95338e+06	2.67209e+06	1.82859e+06	1.2559e+06
Q9WUA3	Pfkp	1	27.6993	13	733217	305268	422361	179256	9143.99	67065.7	144079	5676.34	1055005	1.0619e+06	114547	347676
Q9WUR2	Eci2	1	36.7992	13	2.90984e+06	551846	745918	631067	140349	0	18054.3	2657.02	268613	920042	348133	461584
Q9WV32	Arpc1b	1	13.6975	13	9.34407e+06	8.62637e+06	339949	1.53962e+06	117105	51498.8	5.89403e+06	5.66467e+06	2.03384e+07	1.48882e+07	1.98116e+06	2.16067e+06
Q9WVE8	Pacsin2	1	13.872	13	322100	403263	233182	511093	288631	75915.4	263474	896556	108774	121087	691356	58300.1
Q9WVR4	Fxr2	1	4.51743	13	1.14718e+06	842526	924030	1.01127e+06	118921	126217	1.46563e+06	1.58763e+06	61697.8	62165.8	882739	185056
Q9Z0H1	Wdr46	1	9.23324	13	269507	128788	168336	110689	61170.5	34701.8	216096	273857	223812	154818	201029	136588
Q9Z0P4	Palm	1	9.15083	13	1.27647e+06	4.33274e+06	5.84922e+06	1.24286e+06	142271	351766	796824	1.33428e+06	2.51709e+06	3.19965e+06	2.66954e+06	530616
A2A432	Cul4b	1	18.5673	12	412318	139251	27060.4	296162	9172.39	94691.2	289803	342730	695821	509463	403413	474867
A2AJA9	Ajm1	1	9.17133	12	320866	107481	92425.9	80022.5	11947.7	13665.2	0	87562.7	159251	130603	274185	1.25363e+06
A6H611	Mipep	1	4.56419	12	936358	1.05081e+06	944890	1.13845e+06	464493	140873	640103	626852	806545	913020	1.17973e+06	482442
B9EJR8	Dnaaf5	1	4.6586	12	268314	53003.9	130721	293713	45561	61407.9	75072	99715.7	291065	281224	562443	278387
O08691	Arg2	1	4.57197	12	2.73547e+06	2.45322e+06	1.01872e+06	800994	278306	460061	1.29094e+06	1.46261e+06	1.54638e+06	615832	719432	680883
O35074	Ptgis	1	32.0169	12	168932	260691	61388.5	515154	158688	133395	71713.6	120307	120036	83523.8	202418	344433
O35451	Atf6b	1	4.62896	12	939746	450321	465257	302720	175885	62897.8	968599	465973	1.25813e+06	453994	1047635	219547
O35598	Adam10	1	9.27677	12	230821	134759	207458	212782	20253.4	31969.4	424440	416191	413645	104339	0	226810
O54750	Cyp2j6	1	4.65574	12	762633	1.226e+06	150854	705861	59561.4	177097	859258	526717	1.01401e+06	621396	618501	1.126e+06
O54754	Aox1	1	4.57355	12	70447.1	40502.5	333895	102118	11482.4	27031.1	57638.5	51742.8	116768	320713	256375	192242
O54782	Man2b2	1	22.9345	12	1.11151e+06	1.29913e+06	255941	0	74815.4	76149.3	331298	248655	988351	141668	901434	162899
O54829	Rgs7	1	9.03284	12	408156	445863	893032	989154	233129	141494	1.23927e+06	680099	3.91142e+06	934227	1.08601e+06	595127
O54890	Itgb3	1	4.51605	12	37884.7	67072.9	51640.8	135039	28848.7	14475.3	234751	439010	662430	227351	399440	322376
O54941	Smarce1	1	18.4802	12	1.45174e+06	3.67801e+06	387386	360249	202879	219229	1.00955e+06	781263	916938	1.17726e+06	763300	675848
O55023	Impa1	1	4.65006	12	1.48558e+06	1.60819e+06	2.87836e+06	194805	93475.8	39499.1	203433	1.78018e+06	4.62979e+06	4.493e+06	3.33617e+06	2.95124e+06
O88492	Plin4	1	4.56807	12	272576	274397	21974	79262.7	65789.8	142342	943438	1.07352e+06	911246	154695	504131	747262
O88544	Cops4	1	22.9444	12	841192	954762	292417	677639	143736	38905	2.38487e+06	313170	1.02937e+06	3.6939e+06	655763	729176
O89017	Lgmn	1	9.24135	12	3.61551e+06	440916	969804	824305	35525.7	543213	125301	18453.9	105849	344656	44934.9	410092
P00687	Amy1	1	41.6458	12	458918	2.95247e+06	70622.1	3.29863e+06	493749	70235.9	234481	5.57157e+06	138526	627778	79863.1	44654.7
P01901	H2-K1	5	11.6794	12	1.40428e+06	1.08064e+06	341973	670104	0	109493	430026	1.62403e+06	570098	633383	13034.3	537085
P01921	H2-Ab1	7	4.56112	12	717670	2.53148e+06	815161	586917	0	417754	271935	634983	154143	34066.5	1.02673e+06	657008
P04247	Mb	1	32.0901	12	903982	3.42017e+06	190818	600764	138228	641973	276441	177396	296303	191591	3.44754e+06	3.49353e+06
P06797	Ctsl	1	18.149	12	1.77373e+06	410701	283020	126881	0	235431	581682	738244	2.40477e+06	1.76623e+06	1.27679e+06	1.17571e+06
P09528	Fth1	1	13.8887	12	5.82756e+06	1.98625e+06	1.78782e+06	1.20006e+06	540750	728749	835533	6.45681e+06	2.97285e+06	2.90593e+06	2.40681e+06	1.1521e+06
P10605	Ctsb	1	57.0571	12	2.39802e+06	2.47325e+06	2.48017e+06	1.57833e+06	1.01352e+06	476993	1.74636e+07	2.79867e+07	3.25209e+07	2.62221e+07	2.71649e+07	3.88728e+07
P10852	Slc3a2	1	33.9865	12	513240	203313	208762	119642	90738.5	253125	475543	219852	460861	406253	228667	1.81678e+06
P11247	Mpo	1	13.8957	12	493363	1.2754e+06	608866	127817	234948	124135	282608	353163	1.35434e+06	733040	593823	712113
P12265	Gusb	1	18.5483	12	436308	128855	192946	67954.2	70895.7	148771	134234	457675	460136	1.21111e+06	379868	419479
P12787	Cox5a	1	36.5497	12	7.55212e+06	9904135	893041	2.70434e+06	625698	261242	468362	2.71176e+06	5.00008e+06	4.07243e+06	1.43034e+06	2.3459e+06
P16627	Hspa1l	1	20.8387	12	0	435655	417290	162307	197107	242023	211704	22356.4	98677.1	0	70517.4	65279.3
P17156	Hspa2	1	48.3605	12	448509	170212	152128	0	18867.2	52198.2	430654	234042	887689	715360	224254	393381
P18872	Gnao1	1	22.9674	12	283552	258851	75873.4	324000	53536.9	36272.7	0	233234	877702	923145	21038.7	600965
P21619	Lmnb2	1	23.7855	12	491842	146128	85245.2	598610	0	63476.9	826981	131575	229278	300860	1.20977e+06	1.10251e+06
P21661	Pcsk2	1	9.06876	12	551571	333173	23910	330151	119195	87906	544372	212408	582648	528162	40422.8	886430
P21958	Tap1	1	4.61573	12	2.47791e+06	1.0074e+06	955814	2.30295e+06	106104	338064	322613	67799.8	359263	456733	562089	80963.5
P22892	Ap1g1	1	13.8418	12	2.62103e+06	158443	153218	346854	131062	125917	433238	477087	523245	765481	369888	459786
P23475	Xrcc6	1	4.54165	12	271226	229854	275492	236079	56839.9	37842.5	153522	132046	218635	209320	121595	136202
P31254	Uba1y	1	14.0981	12	1.57752e+06	1701756	2.31274e+06	167028	484570	70519.4	670061	77987.6	685177	803425	326096	221533
P32067	Ssb	1	9.08352	12	827199	1.07131e+06	422336	950352	51089.2	18913.2	2.67774e+06	597124	1.73094e+06	1.75245e+06	1.12964e+06	1.0715e+06
P33174	Kif4	1	4.60458	12	421361	379868	399723	118517	33364.2	43521.8	148540	278479	212820	191454	160433	165827
P33434	Mmp2	1	4.5351	12	143876	336167	176059	22962.7	20593.1	34318.4	0	18990.3	40565.6	193225	61727.2	34204.5
P35123	Usp4	1	18.278	12	1.53283e+06	817709	18113.1	160209	53749.7	56489	299678	489787	860541	682985	440899	796564
P37889	Fbln2	1	13.7766	12	515644	1.02537e+06	548529	141069	77756.5	103329	241879	539774	153462	133988	121105	100051
P43274	H1-4	1	29.4885	12	3.17375e+06	1.507e+06	4.53021e+06	4.94937e+06	369091	1.02988e+06	5.33008e+06	5.39829e+06	1.45055e+07	8.25137e+06	3.78919e+06	3.83749e+06
P43275	H1-1	1	27.5772	12	1.78774e+06	363577	1.65364e+06	1.19993e+06	237293	95999.8	0	93302.2	760544	629580	838555	136162
P46660	Ina	1	49.5327	12	175368	757949	198149	139098	69150.8	60261	81023.6	47260.2	636389	336431	156548	230567
P47757	Capzb	1	22.9475	12	2.96399e+06	3.30168e+06	836030	622760	45120.7	200270	3.51983e+06	4.58657e+06	6.8873e+06	4.78289e+06	3.21267e+06	2.07379e+06
P47911	Rpl6	1	42.5327	12	1.17833e+06	760511	865935	237709	111974	178722	1.1142e+06	775742	2.65204e+06	1.84881e+06	1.93047e+06	1.99603e+06
P47963	Rpl13	1	21.124	12	873932	1.95817e+06	839995	3.31502e+06	100395	158823	4.21079e+06	1.57337e+06	5.70593e+06	1.46959e+06	710222	4.63119e+06
P48320	Gad2	1	14.0083	12	318314	326926	63148.5	2.36554e+06	317467	0	171438	128654	299970	0	1.58854e+06	127890
P49710	Hcls1	1	4.62185	12	412090	0	347874	499072	18458.1	189269	913067	197537	717997	678803	634176	495522
P50136	Bckdha	1	27.4857	12	461147	103839	327963	180834	241043	81395.1	137484	82783.3	28702.3	714733	655176	78829.5
P51885	Lum	1	13.8213	12	1.98117e+06	1.58433e+06	1.91824e+06	3.05478e+06	572626	607618	2.21774e+06	1.94737e+06	5.79735e+06	6.02804e+06	2.99635e+06	3.94538e+06
P52019	Sqle	1	13.5723	12	488830	736312	365746	81325.1	296411	193619	2.31431e+06	2.16541e+06	781619	895621	968564	1.29844e+06
P52479	Usp10	1	9.14797	12	676013	604968	277608	352088	155419	131352	179709	191516	407222	276610	209334	153031
P57776	Eef1d	1	4.5783	12	1.0732e+06	460842	275750	338327	199503	0	108825	492158	1.73414e+06	1.58195e+06	1.88832e+06	1.50956e+06
P58774	Tpm2	1	66.2863	12	3.59218e+06	3.77097e+06	648790	842633	0	13845.6	4.49365e+06	6.10334e+06	2.89189e+07	2.88945e+07	1.29599e+07	1.31556e+07
P59999	Arpc4	1	22.981	12	248125	1.08396e+06	2.04439e+06	2.66508e+06	435747	676891	0	270709	0	2.18294e+06	75656.2	192020
P62715	Ppp2cb	2	18.2695	12	298866	449100	950235	616840	0	257674	1.40909e+06	1.12063e+06	3.50927e+06	5.16196e+06	2.4667e+06	4.66434e+06
P63040	Cplx1	1	13.7975	12	0	515625	1.80634e+06	806201	56406.3	426505	0	0	912506	596958	15387	0
P70232	Chl1	1	4.60884	12	31749.3	91028.6	674185	140849	31538.5	37239.4	29895.2	13217.6	199632	81705.1	25150.2	0
P70290	Mpp1	1	4.5807	12	0	775038	49225.4	1.53435e+06	69963.7	166861	47873.3	96542.4	494601	665623	131279	374385
P70296	Pebp1	1	8.99403	12	1.86598e+07	1.75697e+07	6.21878e+06	774387	940333	405774	0	4.30493e+06	4.29089e+06	9.51634e+06	3.18244e+06	5.64621e+06
P70349	Hint1	1	21.1795	12	3.08472e+06	2134568	5.96018e+06	5923606	1.24733e+06	660347	1.61962e+07	1.16393e+07	1.35804e+07	2.20073e+07	2.63842e+07	2.12955e+07
P70404	Idh3g	1	22.8833	12	1.14426e+06	1.52608e+06	894769	767127	123437	625785	87721.2	867041	1.0913e+06	1.37465e+07	1.74642e+07	1.705e+07
P97311	Mcm6	1	18.4013	12	176529	157605	32716.4	147997	21450.2	11298.4	0	20337	944630	39177.2	164643	207143
P97372	Psme2	1	18.4438	12	2806143	3.82559e+06	735645	2.03426e+06	89882.3	0	2.67914e+06	1.45083e+06	1.68377e+06	4.15646e+06	1.89895e+06	3.18207e+06
P97450	Atp5pf	1	31.9398	12	3.54703e+06	4.1979e+06	4.17124e+06	2.10969e+06	424886	571340	1.58664e+07	2.97353e+07	1.42493e+07	1.33465e+07	8.01742e+06	1.48252e+07
P97478	Coq7	1	9.29718	12	2.02233e+06	1.1652e+06	3.05449e+06	1.30917e+06	238852	183146	1.58155e+06	829212	1.56264e+07	2.05355e+07	1.85848e+06	2.87309e+06
Q00612	G6pdx	1	41.4867	12	1.55935e+06	1.45621e+06	218953	995325	30593.3	24819.9	481325	188843	0	1.968e+06	16783.5	1.16636e+06
Q03141	Mark3	1	18.1972	12	135612	437766	524386	164006	31151.4	13301.9	191443	435331	280775	611073	358757	435768
Q06335	Aplp2	1	4.538	12	211832	2.11267e+07	132369	0	14481.7	34481.8	310035	1.421e+07	630930	171857	5.58049e+06	339287
Q07076	Anxa7	1	27.5645	12	254895	345365	457879	52487.2	88918.6	26235.9	221681	175577	492283	511147	20649.6	125937
Q1XH17	Trim72	1	22.9029	12	196523	788376	1.02176e+06	279441	78687.9	85878.1	435619	348871	1.35842e+06	513719	560187	1.29144e+06
Q2M3X8	Phactr1	1	4.58635	12	265322	458874	469586	526157	55274.5	0	312002	80070.6	481024	222590	172836	158782
Q2TPA8	Hsdl2	1	14.0089	12	125558	136772	1.69823e+06	1.60554e+06	543579	478616	779956	1.04043e+06	9669.8	146283	163758	176613
Q3TVI8	Pbxip1	1	13.7448	12	125650	71935.9	183724	201233	82000.7	70459.8	4250.3	63408	277475	222930	200049	188509
Q3TX08	Trmt1	1	4.52161	12	1.22485e+06	154879	386474	138828	158905	259638	653324	542327	700263	2.96735e+06	538048	1.21904e+06
Q3TYX3	Smyd5	1	4.49846	12	0	676307	543531	0	233312	22933.2	831578	725802	505911	957788	301095	481255
Q3TZZ7	Esyt2	1	13.638	12	992719	399724	524164	496759	114344	30872.3	149350	296025	342394	701048	983879	953246
Q3UHD9	Agap2	1	18.3911	12	1.22775e+06	129522	81204.3	170963	38796.3	35761.8	538947	372591	408769	289424	108005	142030
Q3UHG7	Dennd11	1	4.57041	12	2.39808e+06	5.66765e+06	673831	428577	126186	196081	1.12047e+06	1.33851e+06	3.62686e+06	0	0	0
Q3ULD5	Mccc2	1	22.9218	12	279584	213106	665671	341986	146299	137029	1.09206e+06	4.07611e+06	845741	0	586876	399353
Q3UM45	Ppp1r7	1	9.14713	12	2.60576e+06	2.38667e+06	4067466	4.91689e+06	51955.8	41479.8	1.10048e+06	1.187e+06	422448	265917	304564	320840
Q3UMR5	Mcu	1	27.4722	12	459384	607091	614694	349674	73388.6	98079	10425.2	11334.5	165248	565611	296520	16745
Q3UV70	Pdp1	1	18.358	12	380238	314262	1.22283e+06	849958	86119.9	947204	895449	843168	778754	635191	528703	436207
Q3UVG3	Fam91a1	1	4.58554	12	352445	201575	327757	653490	36120	118620	552537	228061	210100	231314	883818	1.09591e+06
Q3UWZ0	Trim75	1	4.55277	12	493465	1.30243e+06	451470	1.07335e+06	312455	555283	313684	397913	376309	752295	393786	1.32053e+06
Q3V132	Slc25a31	1	37.7732	12	145934	1.3452e+06	223461	960431	300138	57991.6	5.04211e+06	3.10211e+06	6.34001e+06	8.27523e+06	4.56158e+06	7.40721e+06
Q5DTJ9	Mypn	1	4.64725	12	327527	130396	431823	147796	104739	14765.6	84857.8	84857.2	138959	99358.8	47916.6	125906
Q5FW57	Gm4952	1	27.3604	12	1.3185e+06	465781	508125	278600	850098	273580	23859.1	0	394440	160074	62468	172947
Q5FWI3	Cemip2	1	4.58231	12	920629	312315	373954	448253	92965	35148.7	93396.1	0	290862	194141	63221.8	121170
Q5FWK3	Arhgap1	1	13.6813	12	715227	1.05823e+06	626830	457550	563982	100989	109058	4.11873e+06	5.67106e+06	2.11233e+06	713343	2.7124e+06
Q5HZI1	Mtus1	1	4.66634	12	503330	366538	1.05137e+06	101387	31582.9	27455.4	8401.67	385995	4185.3	2.21652e+06	1.12168e+06	1.15742e+06
Q5SUR0	Pfas	1	9.00347	12	154758	93862.4	284925	551841	50651.8	38762.4	0	0	0	243824	330895	11599.4
Q5U458	Dnajc11	1	18.4159	12	184709	172659	344361	94322.7	30005.5	40427.2	197432	35580.7	842034	417632	221825	318289
Q60759	Gcdh	1	18.2873	12	498302	605939	868070	685020	114123	128502	1.27227e+06	2.69095e+06	245382	278550	352878	239076
Q60766	Irgm1	1	9.14031	12	775569	1.0095e+06	1.1686e+06	422046	147005	60069.6	156629	284784	849614	339588	773333	157425
Q60770	Stxbp3	1	9.20957	12	178256	568321	383788	251309	45487.2	229803	575985	64698.3	143708	122641	293648	0
Q60931	Vdac3	1	13.7819	12	1.27848e+06	931820	565080	1.67529e+06	147002	0	1.67317e+06	1.13476e+06	3.32467e+06	2.71383e+06	1.4256e+06	1.55222e+06
Q61391	Mme	1	18.528	12	442177	481223	247777	322027	91856.8	151738	679624	27964.8	477683	230485	324383	84223.4
Q61490	Alcam	1	36.4944	12	146487	67593.8	1.38656e+06	1.50092e+06	30567.5	89384.2	0	0	7.90873e+06	916539	485605	9.15379e+06
Q62010	Ovgp1	1	18.5338	12	511586	630587	487772	782528	55992.6	449466	364565	1.51595e+06	209321	269990	346337	203474
Q62418	Dbnl	1	18.3076	12	231766	2.14498e+06	654080	1.21247e+06	82879	297105	414602	130902	2.21472e+06	1.57712e+06	1416393	1.14575e+06
Q62419	Sh3gl1	1	13.6931	12	1.41928e+06	1.9017e+06	378915	1.09235e+06	125852	259471	531410	911555	3.65431e+06	1.85903e+06	941665	1.87829e+06
Q64213	Sf1	1	13.7873	12	375200	279536	60649.4	667210	80864.1	228492	0	305295	287970	362557	282338	249571
Q64442	Sord	1	38.3128	12	1.2517e+06	766714	506774	638716	384247	441472	2.18143e+06	2.23189e+06	2.07095e+06	2.09729e+06	1.62691e+06	2.83407e+06
Q64735	Cr1l	1	9.15877	12	1.42558e+06	234644	41210.6	51043.9	221943	771389	74744.4	582630	165475	1.18742e+06	917819	144692
Q66X01	Nlrp9c	1	4.63984	12	258442	157243	212629	58338.4	26325	249799	208905	0	86454.6	82114.5	43138.1	72502
Q68FL4	Ahcyl2	1	36.8558	12	605686	694837	603182	595435	234591	301014	933468	201261	833171	361879	508768	847966
Q6A037	N4bp1	1	4.60458	12	2.09503e+06	461380	6.97645e+06	651118	286914	305010	281255	112016	428412	334274	311439	462122
Q6DFW5	Atp11b	1	4.62185	12	133658	242806	268223	511140	67026.9	84587.7	427310	7349.31	385947	170667	35889.7	26781.1
Q6P1B1	Xpnpep1	1	13.6656	12	383141	298123	279411	113325	55807.5	67359	500435	630082	1.42228e+06	815856	708968	957162
Q6P9K9	Nrxn3	1	18.5321	12	4.51129e+06	4.53727e+06	5.60546e+06	5.39215e+06	7.45764e+06	123308	1.17045e+06	40312.9	338246	2.0708e+06	168891	889400
Q6PA06	Atl2	1	9.07674	12	301989	181368	55894.4	281157	0	217952	2.61544e+06	100443	456211	395248	129770	274580
Q6PD26	Pigs	1	9.25672	12	988715	376344	1.02544e+06	605676	163254	47720.1	1.43366e+06	1.24579e+06	1.85151e+06	662368	1.31551e+06	1.19346e+06
Q6WVG3	Kctd12	1	4.62009	12	2.62928e+06	1.06102e+06	783026	851804	267670	168095	735318	678793	3.11257e+06	7.02964e+06	2.18401e+06	1.5248e+06
Q6ZWX6	Eif2s1	1	27.6272	12	1.80582e+06	1.51811e+06	451449	564862	15732.8	85318.4	324968	394442	1.42718e+06	1.81224e+06	1.02199e+06	1.11543e+06
Q71RI9	Kyat3	1	22.9744	12	1.33885e+06	900605	216184	2.02068e+06	396725	530766	979001	465844	2.46075e+06	3.28826e+06	2.15861e+06	1.51843e+06
Q7SIG6	Asap2	1	4.62896	12	720066	487294	1.01919e+06	235505	29573.7	29737.9	272380	698033	254337	185578	68045	112935
Q7TPM6	Fsd1	1	4.53727	12	1.79566e+06	1.06828e+06	362912	651701	62766.9	47880.5	954416	84334.1	214844	1.01445e+06	396732	154798
Q7TQK1	Ints7	1	4.50784	12	111977	91328.5	77628.5	270737	36136.7	119651	425129	201695	87529	425883	362003	120685
Q7TT36	Adgra3	1	4.49123	12	90666.1	508691	84745.8	168470	22370.3	0	49072.3	17135.5	124447	245586	489929	158057
Q80SW1	Ahcyl1	1	32.3508	12	958153	1.08658e+06	331366	182488	98526.3	435678	95762.4	25073.6	53419.8	917754	0	411486
Q80SY4	Mib1	1	4.55883	12	498411	464192	483954	90193.3	141505	190395	324585	541091	4.62138e+06	4.3871e+06	625171	4.01029e+06
Q80TL7	Mon2	1	9.34961	12	405925	332095	105905	38786.9	14712.4	65766.9	315106	95224.7	136567	537205	144073	120212
Q80TM9	Nisch	1	4.67026	12	209527	28790.8	139319	0	6300.48	6974.75	28167.3	0	59040	222661	52905.9	275993
Q80UK0	Sestd1	1	9.05912	12	266599	174296	324437	36183.4	27538.5	86339.7	1.2126e+06	1.00337e+06	108006	362795	190435	275765
Q80VP0	Tecpr1	1	4.53583	12	1.13625e+06	938365	60976.6	1.47067e+06	177731	1.0261e+06	158082	42756.4	238070	119207	492109	492896
Q80W49	Crybg3	1	9.25892	12	110010	249920	249858	242303	129691	147035	393240	209671	328565	334165	517017	173556
Q80YD1	Supv3l1	1	22.8162	12	952619	1.33579e+06	324327	592829	217283	95320	1.3072e+06	1.66516e+06	509665	449819	1.32495e+06	309558
Q80YS6	Afap1	1	4.60374	12	2.68189e+06	2.48052e+06	259996	514431	40994.9	0	429991	581678	7.53195e+06	2.50368e+06	120533	1.53756e+06
Q80ZX8	Spag1	1	4.54458	12	106261	417121	182071	10584.6	39391.4	40482.7	1.37397e+06	755023	105777	210057	202076	694563
Q811D0	Dlg1	1	36.6233	12	1.16623e+06	1.40077e+06	575206	697798	76478.7	113854	243366	312683	499594	247129	63476.1	146411
Q8BGS1	Epb41l5	1	9.18399	12	264712	0	827106	289307	63116.7	111215	351944	189002	92878.8	545500	384775	170498
Q8BGU5	Ccny	1	4.56342	12	3.00613e+06	1.64092e+06	557459	452800	30431.8	94754.5	952786	525388	599078	3.88614e+06	477712	244568
Q8BI72	Cdkn2aip	1	4.55352	12	4.11132e+06	1.76609e+06	574889	322856	135107	118914	627426	834202	110760	294001	111563	225482
Q8BIP0	Dars2	1	13.8029	12	183073	1.20483e+06	0	982972	23592.8	66899.1	379489	194912	371605	641151	37612.3	414777
Q8BIV3	Ranbp6	1	4.52512	12	615116	910273	136754	339921	110241	86808.1	3.10104e+06	112959	6.12934e+06	612667	211365	1.11867e+06
Q8BP48	Metap1	1	18.1461	12	60297	722324	156356	863955	147137	249969	262327	58986	1.93319e+06	1.71079e+06	2.03605e+06	1.63009e+06
Q8BPQ7	Sgsm1	1	4.59289	12	383951	243727	141294	258513	69484.7	81175.7	254894	645596	435312	300855	230803	399236
Q8BX02	Kank2	1	22.9914	12	419982	690929	279080	171250	153843	86810.8	431472	375315	290946	188112	75045.6	782329
Q8BZR9	Ncbp3	1	4.54903	12	168062	87929.7	319397	32585	42994.2	5255.3	403429	379096	313271	79613.8	162976	44215.8
Q8C0N1	Kif2b	1	4.61834	12	337805	1.05969e+06	1.24384e+06	406408	81713.3	48023.3	76811.2	0	8305.55	93530.1	22468.8	503970
Q8C754	Vps52	1	4.56807	12	167559	465567	868665	333364	66431.2	60521.8	117265	117285	639783	619078	235202	112268
Q8CA95	Pde10a	1	13.6021	12	229209	600607	555573	681876	53720.6	110450	419883	413370	2.18616e+06	271222	181553	802608
Q8CAA7	Pgm2l1	1	13.8653	12	99862.8	283926	153031	133672	65914.3	76221	348485	196807	359722	228615	176909	943351
Q8CC12	Cdan1	1	4.54458	12	125089	187888	792963	409989	50632.9	64977.5	582433	493751	272761	416307	270484	181158
Q8CCF0	Prpf31	1	9.05532	12	464730	525300	345934	787501	27606.3	18037	253281	508975	435024	889460	408348	234025
Q8CEL2	Cfap61	1	4.63346	12	249697	93935.2	449422	792208	81373.5	258006	486734	195530	209913	3237683	72841	103924
Q8CG14	C1s1	1	45.6493	12	494158	2.87121e+06	452639	0	58339.6	239083	299123	323707	947689	27369.7	392069	446006
Q8CHT1	Ngef	1	13.8007	12	987996	1.05155e+06	331322	105040	224493	50090.5	614347	386244	362440	1.22405e+06	533246	171567
Q8CIP4	Mark4	1	9.13125	12	684415	75487.4	555487	249286	86490.5	132317	46134.4	183899	157400	321491	201912	152582
Q8JZU2	Slc25a1	1	36.8398	12	1.64571e+06	1.33134e+06	1.26083e+06	1.73887e+06	167180	129052	571156	526398	110779	55948.7	121695	3.27133e+06
Q8K010	Oplah	1	22.9833	12	1.9706e+06	180562	811629	200423	118802	50658.6	109404	144589	761320	543257	500759	826475
Q8K0V4	Cnot3	1	9.07049	12	590799	469314	96152.7	276566	89016.5	102002	1.58888e+06	813428	1.70221e+06	848085	3.7358e+06	823136
Q8K1R7	Nek9	1	4.61573	12	318136	290162	318171	644312	37410.6	96527.6	1.50883e+06	1.40291e+06	73045.6	277524	193903	182016
Q8K2F0	Brd3	1	9.11355	12	39953.1	333625	38289.5	192773	26262	77479.5	69120.6	23988.2	235744	52890.8	3095.33	46650.6
Q8K3J1	Ndufs8	1	18.4632	12	4.22212e+06	8.91616e+06	962311	307630	211669	38806.8	378113	984176	0	74721.7	127345	867444
Q8K4Z3	Naxe	1	14.1762	12	2.50831e+06	1.7295e+06	699859	869364	181648	31383.6	2.56179e+06	3.03405e+06	4.06487e+06	5.36792e+06	4.17297e+06	4.11922e+06
Q8K5C0	Grhl2	1	2.0841	12	211912	493758	233430	869289	24452.2	65826.3	228960	78708.3	253141	381718	162950	141090
Q8N7N5	Dcaf8	1	9.10263	12	306909	894174	372745	123368	224913	53101.3	400938	132704	194603	344146	202272	473094
Q8QZR3	Ces2a	1	34.7461	12	361884	215256	264180	246991	84900	112043	535620	583162	900783	909302	855328	442011
Q8R0H9	Gga1	1	4.54311	12	565702	516652	254630	241489	78162.6	686140	12909.4	144372	245989	504907	1.65661e+06	1.24753e+06
Q8R2Q4	Gfm2	1	40.9837	12	503611	115471	256334	479209	30099.6	34886	43334.9	51354.8	312754	344081	214361	219498
Q8R3Z5	Cacnb1	1	9.1618	12	33247.3	20398.9	350471	60556.2	191921	29344.8	502604	333353	355189	347242	200753	496701
Q8R480	Nup85	1	9.30335	12	361392	378051	201639	75837.5	144405	335479	262763	344678	530978	3.71959e+06	288764	246560
Q8VC12	Uroc1	1	9.22556	12	0	250410	964694	780970	17027.1	34488	696556	636326	504474	626156	160522	201465
Q8VCX1	Akr1d1	1	4.63255	12	0	136853	70396.2	1.13501e+06	216851	253053	168007	267253	1.23495e+06	1.23149e+06	159603	479623
Q8VI47	Abcc2	1	4.50852	12	511842	308770	270223	736321	46589.1	54272.2	664949	732005	865788	637799	526970	579894
Q8VI75	Ipo4	1	22.8451	12	276338	162397	197491	189739	25658.6	65342	565852	359620	294944	48329.5	1.11315e+06	2.88201e+06
Q91VI7	Rnh1	1	22.7994	12	238640	42916.5	278988	272324	71331.1	478705	311854	758672	507306	1.26181e+06	2.68446e+06	2.17724e+06
Q91VR2	Atp5f1c	1	34.4867	12	1.61309e+06	2.01437e+06	834350	439413	350117	289181	1.7232e+06	1.66573e+06	3.30812e+06	3.01255e+06	1.36003e+06	1.34985e+06
Q91WK2	Eif3h	1	13.8579	12	1.63825e+06	784021	757676	1.09408e+06	454449	447452	1.73424e+06	1.95756e+06	416180	3.2331e+06	1.21703e+06	766140
Q91WR3	Ascc2	1	4.52371	12	295658	47600.1	889997	317358	128479	167520	81143.9	181449	520574	1.35685e+06	893440	639322
Q91X17	Umod	1	9.10655	12	877867	808219	330430	718022	119242	74775.2	148791	161631	1.13433e+06	1.08733e+06	400808	386545
Q91YR9	Ptgr1	1	9.1939	12	6.66845e+06	1.58657e+06	1.32828e+06	668230	43380.3	49231.1	31479.8	4.23267e+07	1.87533e+06	1.08637e+06	813586	629842
Q91ZV0	Mia2	1	4.54238	12	153319	127968	345612	407184	113052	59722.5	19400.4	100148	383399	324814	281049	358065
Q924S2	Oas1c	1	9.20955	12	255730	321957	351633	989396	68372.4	26226.1	0	142073	19234	0	0	217378
Q99LP6	Grpel1	1	16.3597	12	1.57842e+06	473257	825187	1.18469e+06	0	116284	511040	461101	2.20769e+06	2.36941e+06	1.59981e+06	1.98036e+06
Q99MV1	Tdrd1	1	4.54829	12	30833.3	3.29252e+06	184882	24536.6	45007.8	98310.5	272854	951104	1.26777e+06	2.31825e+06	102696	335991
Q9CQ60	Pgls	1	18.2643	12	1.93044e+06	2.49893e+07	3.08042e+06	3.0582e+07	118195	1.35106e+07	1311285	2.02105e+06	1.16822e+07	2.8463e+06	3738376	1.81635e+07
Q9CQC6	Bzw1	1	4.55806	12	326357	200185	234176	109834	124283	160071	699660	938260	876217	1.21327e+06	1.31419e+06	1.47577e+06
Q9CQZ5	Ndufa6	1	18.5444	12	6.85772e+06	7.42171e+06	1.47948e+06	1.01985e+06	208162	93633.3	5.33364e+06	5.42558e+06	5.10381e+06	2.73764e+06	1.48009e+06	1.35971e+06
Q9CRB9	Chchd3	1	13.6631	12	1.34098e+06	968608	490595	699161	135730	59804.4	2.86969e+06	3.95286e+06	4.68427e+06	4.21445e+06	2.06743e+06	2.49709e+06
Q9CXW2	Mrps22	1	32.0663	12	337298	307300	224902	191096	136372	219995	236230	282703	597591	469602	888190	764099
Q9CZW4	Acsl3	1	18.2697	12	241726	446700	154884	443640	223706	166929	157262	454385	496189	718721	250522	43570
Q9D394	Rufy3	1	9.14656	12	535748	1.45418e+06	741755	742312	185131	18815.5	3.35403e+06	2.88485e+06	235285	249913	3.82624e+06	3.79719e+06
Q9D666	Sun1	1	18.2269	12	367405	348575	169133	526847	49281	0	936795	1.00607e+06	215574	473141	497123	332595
Q9D8X2	Ccdc124	1	9.26186	12	3.9403e+06	3.15723e+06	200897	972739	48124.4	488471	2.43167e+06	2.54552e+06	1.45938e+06	703460	2.36343e+06	2.33141e+06
Q9DB20	Atp5po	1	18.1128	12	2.5268e+06	2.85732e+06	502064	901406	122784	69845.4	3.26533e+06	1.23094e+06	1.5978e+06	967500	1.2064e+06	1.28031e+06
Q9DBG7	Srpra	1	9.1201	12	385035	165675	294639	401038	71194.9	0	348256	761602	567069	1.57827e+06	397099	508662
Q9DBX3	Susd2	1	4.54532	12	838510	890347	191201	299079	59054.4	54842.8	571698	414455	1.87221e+06	1.98154e+06	464450	744579
Q9DC70	Ndufs7	1	18.3744	12	2.92116e+06	863479	397046	1.16819e+06	1.06407e+06	240947	566687	2.56109e+06	272325	635089	3.16628e+06	347237
Q9DCJ9	Npl	1	9.14888	12	3.13242e+06	4.53436e+06	8.9055e+06	786678	1590544	1.19843e+06	2.07956e+06	2.36774e+06	1.73372e+06	4.90045e+06	1.75587e+06	3.09235e+06
Q9EPE9	Atp13a1	1	23.057	12	205615	173301	185404	147821	151952	37470.4	190785	161086	188989	90103.3	175542	142977
Q9EQC5	Scyl1	1	4.52441	12	96738.5	342148	513900	280827	11063.5	35896.5	57286.5	180521	179892	64547.6	320310	144969
Q9JIA1	Lgi1	1	23.1915	12	517857	882875	72913.9	0	57056.5	50342.2	2.42677e+06	4.18242e+06	587412	1.6638e+06	558376	778241
Q9JIF0	Prmt1	1	28.2475	12	432481	552505	1.34015e+06	3.1704e+06	24719.6	144618	818157	791158	1.3193e+06	1.55974e+06	1.27254e+06	996154
Q9JMC3	Dnaja4	1	23.0408	12	641619	625802	148106	241156	0	23026	661448	360831	106671	295690	68090	68916.4
Q9QWG7	Sult1b1	1	12.0042	12	321791	803966	1.70364e+06	995667	642272	449196	1.37344e+06	875774	2.51894e+06	2.67676e+06	2.72352e+06	3.33352e+06
[truncated: 2,839 more rows]

## Sheet: Tab2
Category	Term	Count	%	PValue	Genes	List Total	Pop Hits	Pop Total	Fold Enrichment	Bonferroni	Benjamini	FDR
KEGG_PATHWAY	mmu01200:Carbon metabolism	32	4.1343669250646	1.79932e-13	P26443, Q9DCD0, Q9R0P3, P16858, Q9WU19, Q93092, O35423, P40142, P09411, P52480, Q91Y97, P08249, Q8C196, Q9QXD6, Q9D6R2, P06745, P28474, P28271, Q8BMF4, Q8CFX1, P17710, Q9CQA3, Q99KI0, O88844, Q8CHP8, P05064, P17183, Q9D2G2, P17182, P21550, Q9CZU6, Q8QZT1	492	121	9011	4.8436471141570925	5.309030992606267E-11	5.307997832258433E-11	4.75020822954653E-11
KEGG_PATHWAY	mmu01100:Metabolic pathways	153	19.767441860465116	4.7162e-13	O08709, Q9R111, Q9R0P3, P16858, Q9WU19, P13864, O35490, Q9Z1J3, Q99LY9, Q9WTP6, Q99MR8, Q9Z1B3, P09411, P56480, Q91Y97, Q8C196, P10649, Q2TBE6, Q64436, Q91YI0, Q8C5H8, Q920E5, Q91YQ5, Q03265, P54869, O70362, Q9R0Q7, Q9Z2M7, P15532, P17710, P24527, Q6Q2Z6, Q80XN0, O88844, P17717, P05064, O09131, P46412, Q9CZU6, Q9D1A2, Q9WV54, Q6PF93, P56376, O70475, Q9DCD0, P58710, Q91WD5, Q93092, Q9CPQ1, Q9DCL9,…	492	1621	9011	1.728686748619491	1.3912870855392612E-10	6.95639324417252E-11	6.225382428683204E-11
KEGG_PATHWAY	mmu00010:Glycolysis / Gluconeogenesis	19	2.454780361757106	1.0214e-08	Q9QXD6, P06745, P28474, Q9CZS1, P16858, Q9JII6, P15327, Q8BMF4, P17710, P47738, P00329, P17183, P52480, P05064, P09411, P17182, P21550, Q9D0F9, Q91Y97	492	67	9011	5.193817497876472	3.0131187557236316E-6	1.0043744291582613E-6	8.988299976195965E-7
KEGG_PATHWAY	mmu05016:Huntington disease	43	5.555555555555555	1.5118e-08	P51881, Q9D8W5, Q6PF93, Q9R1P0, Q7TMF3, Q9D7B7, Q91WD5, P11881, P17427, Q99LY9, Q9CPQ1, Q01097, Q3V132, Q9ERD7, Q9Z1B3, P62196, Q9EQY0, P00405, P21981, Q8BW94, P48962, P56480, Q8R1I1, Q9DB77, Q9Z2U0, Q9DCT2, Q9CQJ8, P97450, P51432, P08228, Q60930, Q9Z2W8, Q60932, Q03265, Q60692, P52503, P19536, Q3V0Q1, Q9CQA3, O08585, P49722, P46412, P43006	492	302	9011	2.607770688634039	4.459804401002465E-6	1.1149535815591838E-6	9.97788967903812E-7
KEGG_PATHWAY	mmu04141:Protein processing in endoplasmic reticulum	30	3.875968992248062	4.23629e-08	P27773, Q61335, P07901, Q8BU14, Q8K2C7, Q01405, Q9JKR6, Q9EQY0, Q9QYJ3, P08003, P48722, Q3TDQ1, Q922R8, Q99PL5, Q9WUQ2, Q99KV1, Q91YQ5, P11499, P35564, Q9Z2G6, Q8R180, Q01853, Q8VHE0, P14211, P20029, Q9QZM0, P08113, P09103, P63017, P45700	492	172	9011	3.1944838343732274	1.2496989424404248E-5	2.4994134513622497E-6	2.236763224269945E-6
KEGG_PATHWAY	mmu01230:Biosynthesis of amino acids	19	2.454780361757106	1.62949e-07	Q9D6R2, Q91YI0, P28271, P16858, Q93092, Q61024, P40142, Q99KI0, O88844, P17183, P52480, P05064, P09411, P17182, P21550, Q9Z110, Q9CZU6, Q91Y97, Q8C196	492	79	9011	4.404883194401565	4.806881338770275E-5	8.011660802242386E-6	7.16975746370166E-6
KEGG_PATHWAY	mmu05014:Amyotrophic lateral sclerosis	44	5.684754521963824	1.59797e-06	Q9D8W5, Q6PF93, Q9R1P0, Q7TMF3, Q9D7B7, Q91WD5, Q99LY9, Q9CPQ1, Q01097, Q3UMR5, Q9ERD7, P62196, Q9EQY0, P00405, P84104, Q8BW94, P56480, Q8R1I1, Q9DB77, Q9Z2U0, Q9DCT2, Q9Z0W3, Q9CQJ8, P97450, P08228, P49312, Q60932, Q6PFD9, Q03265, Q60692, P52503, Q01853, P19536, Q3V0Q1, Q9CQA3, P20029, Q9QZM0, O88569, Q8BHC1, P49722, P46412, P62962, P43006, P62821	492	369	9011	2.183907286227334	4.7129022354319705E-4	6.734299129127752E-5	6.02662701725331E-5
KEGG_PATHWAY	mmu05020:Prion disease	35	4.521963824289406	3.18952e-06	P51881, Q9D8W5, Q8BH35, Q9R1P0, Q7TMF3, Q91WD5, P11881, Q99LY9, Q9CPQ1, Q01097, Q3UMR5, Q3V132, Q9ERD7, P62196, P00405, P06683, P48962, P56480, Q8R1I1, Q9DB77, Q9Z2U0, Q9DCT2, Q9CQJ8, P97450, P08228, Q60930, Q60932, Q03265, Q60692, P52503, P19536, Q9CQA3, P20029, P49722, P63017	492	268	9011	2.3918896371799536	9.40466767407222E-4	1.1761347290145037E-4	1.0525409100333186E-4
KEGG_PATHWAY	mmu05415:Diabetic cardiomyopathy	29	3.7467700258397936	1.01927e-05	P51881, Q8R429, P16858, P18242, Q7TMF3, Q91WD5, Q99LY9, Q9CPQ1, Q3V132, Q9Z1B3, Q08857, P00405, P48962, P17809, P56480, Q8R1I1, Q9DB77, Q9DCT2, Q9CQJ8, P11859, P97450, P51432, Q60930, Q60932, P47791, Q03265, P52503, P19536, Q9CQA3	492	211	9011	2.5172330751743535	0.0030023361668881643	3.3409298839862816E-4	2.9898491165165366E-4
KEGG_PATHWAY	mmu05012:Parkinson disease	33	4.263565891472868	1.61655e-05	P51881, Q9D8W5, Q9R1P0, Q7TMF3, Q91WD5, P11881, Q99LY9, Q9CPQ1, Q3UMR5, Q3V132, Q9ERD7, P68037, P62196, Q9EQY0, P00405, P48962, P56480, Q8R1I1, Q9DB77, Q9Z2U0, Q9DCT2, Q9CQJ8, P97450, P08228, Q60930, Q60932, Q03265, Q60692, P52503, P19536, Q9CQA3, P20029, P49722	492	264	9011	2.289380081300813	0.004757515457331718	4.7688299106104246E-4	4.2676986318683117E-4
KEGG_PATHWAY	mmu04918:Thyroid hormone synthesis	15	1.937984496124031	3.75332e-05	P51432, P07724, P47791, Q9WV27, P35564, Q9D7B7, P11881, Q8VDN2, P51830, P20029, Q9Z1B3, P14094, P08113, P08003, P46412	492	74	9011	3.7125082399472644	0.011011426570546434	0.0010065721174987265	9.007967424395383E-4
KEGG_PATHWAY	mmu04610:Complement and coagulation cascades	17	2.1963824289405682	4.18398e-05	Q61247, Q8BH35, P06869, P08607, P11214, P20918, P06909, P49182, Q8K0E8, O88947, P32261, P16294, P06683, P97290, P01027, P04186, Q6GQT1	492	94	9011	3.3122945857118147	0.012267128845735442	0.0010285610751322228	9.204749960505316E-4
KEGG_PATHWAY	mmu05208:Chemical carcinogenesis - reactive oxygen species	28	3.6175710594315245	7.00334e-05	P51881, P35235, Q7TMF3, Q91WD5, Q99LY9, Q9CPQ1, Q3V132, Q64471, P00405, P48962, P56480, Q8R1I1, Q9DB77, Q9DCT2, Q9CQJ8, P10649, P97450, Q9D379, P08228, Q60930, Q60932, Q03265, Q9JII6, P52503, P19536, Q9CQA3, O09131, P48758	492	222	9011	2.310005127078298	0.020448616957244647	0.0015492466657682016	0.001386444473772221
KEGG_PATHWAY	mmu05017:Spinocerebellar ataxia	21	2.7131782945736433	7.35236e-05	P51881, Q9D8W5, P51432, Q60841, Q8R429, Q6PF93, Q60930, Q60932, Q9R1P0, Q9D6Z1, Q60692, P11881, Q01097, Q3UMR5, Q3V132, Q9Z1B3, P62196, Q9EQY0, P49722, P48962, Q9Z2U0	492	141	9011	2.727772011762671	0.021456708790275947	0.0015492466657682016	0.001386444473772221
KEGG_PATHWAY	mmu03040:Spliceosome	20	2.5839793281653747	0.000111371	Q62203, Q8VE97, Q9Z204, P59708, Q61656, P61979, P49312, Q91YR7, Q62376, Q8CGZ0, A2A4P0, Q6P4T2, Q62093, Q922U1, P84104, Q9JIX8, Q9R1C7, Q9D0E1, P63017, B2RY56	492	134	9011	2.73358815677709	0.03232241818342829	0.002190299611075936	0.0019601325333018548
KEGG_PATHWAY	mmu00190:Oxidative phosphorylation	20	2.5839793281653747	0.000123205	Q64436, P97450, Q9Z1G4, Q03265, Q7TMF3, Q91VM9, P50516, Q91WD5, Q99LY9, P52503, Q9CPQ1, P19536, Q9CQA3, P00405, P56480, Q8R1I1, Q9DB77, Q9DCT2, Q9CQJ8, Q9D819	492	135	9011	2.713339355615778	0.03569513695933779	0.0022715967021886413	0.0020328865402637333
KEGG_PATHWAY	mmu05022:Pathways of neurodegeneration - multiple diseases	46	5.943152454780361	0.000146689	P51881, Q9D8W5, Q8R429, Q6PF93, Q9R1P0, Q7TMF3, Q9D7B7, Q91WD5, P11881, Q99LY9, Q9CPQ1, Q01097, Q3UMR5, Q3V132, Q9ERD7, P68037, Q9Z1B3, P62196, Q9EQY0, P00405, Q8BW94, P48962, P56480, Q8R1I1, Q9DB77, Q9Z2U0, Q9DCT2, Q9CQJ8, P97450, P51432, P08228, Q60930, Q9Z2W8, Q60932, Q03265, Q60692, P52503, Q01853, P19536, Q3V0Q1, Q9CQA3, P20029, Q8BHC1, P49722, P46412, P62821	492	471	9011	1.7887300847530767	0.04235332481667231	0.0025454829370556687	0.002277991509771853
KEGG_PATHWAY	mmu01240:Biosynthesis of cofactors	21	2.7131782945736433	0.000210326	B2RQC6, Q8C5H8, Q9CZS1, O70475, Q9D273, P51855, Q9JII6, P58710, Q78JT3, Q9Z1J3, P54822, Q9Z2M7, Q9WTP6, P15532, Q9DBP5, Q8CGC7, P47738, P17717, P48776, Q8BUV3, P49429	492	152	9011	2.530367458279846	0.060166621779474405	0.0034470083761007097	0.003084780377256228
KEGG_PATHWAY	mmu04260:Cardiac muscle contraction	15	1.937984496124031	0.000232057	Q8R429, Q8BSY0, Q9WV27, Q8VDN2, Q9CPQ1, O08532, P19536, Q6PHS9, P58771, P14094, P00405, Q6IRU2, O09161, Q8R1I1, Q9DB77	492	87	9011	3.1577656293804313	0.0661736161306713	0.0035626268065983746	0.003188249074379562
KEGG_PATHWAY	mmu00020:Citrate cycle (TCA cycle)	9	1.1627906976744187	0.000241534	Q9D6R2, Q9CQA3, Q99KI0, O88844, P28271, Q9D2G2, Q9CZU6, Q8BMF4, P08249	492	32	9011	5.151105182926829	0.06878132037701978	0.0035626268065983746	0.003188249074379562
KEGG_PATHWAY	mmu00030:Pentose phosphate pathway	9	1.1627906976744187	0.000303837	Q9QXD6, P06745, P40142, Q9DCD0, P05064, Q9D0F9, Q91Y97, Q93092, Q8CFX1	492	33	9011	4.995011086474501	0.08574472007838452	0.004268182254820351	0.0038196614077036363
KEGG_PATHWAY	mmu00620:Pyruvate metabolism	10	1.2919896640826873	0.000503925	P47738, P00329, P28474, Q9CZS1, P56376, P52480, Q9JII6, Q8BMF4, P08249, Q8QZT1	492	44	9011	4.1625092387287514	0.13816831479683156	0.006757173609069668	0.006047097738286076
KEGG_PATHWAY	mmu04810:Regulation of actin cytoskeleton	26	3.359173126614987	0.00077737	Q7TPR4, Q8BH35, P28660, P26041, Q64727, P26043, Q9CPW4, P18760, Q9JKF1, Q99JY9, Q8BUR4, P61161, P06683, O70161, O08638, Q61140, Q9R0Q6, Q8K4I3, P70335, Q8VCR8, O54890, P57780, O88842, P20065, P62962, P60766	492	231	9011	2.0614331467990006	0.20500017994411357	0.009970617806446945	0.0089228579691593
KEGG_PATHWAY	mmu05010:Alzheimer disease	37	4.7803617571059425	0.000935245	P51881, Q9D8W5, Q8R429, Q6PF93, Q9R1P0, P16858, Q7TMF3, Q91WD5, P11881, Q99LY9, Q9CPQ1, Q01097, Q3UMR5, Q3V132, Q9ERD7, Q9Z1B3, P62196, Q9EQY0, P00405, P48962, P56480, Q8R1I1, Q9DB77, Q9Z2U0, Q9DCT2, Q9CQJ8, P97450, P51432, Q60930, Q60932, Q03265, Q60692, Q99P72, P52503, P19536, Q9CQA3, P49722	492	383	9011	1.769338130718122	0.241207021318516	0.011495716581360265	0.010287692127047832
KEGG_PATHWAY	mmu00630:Glyoxylate and dicarboxylate metabolism	8	1.03359173126615	0.00139735	O35423, Q99KI0, P28271, Q8CHP8, Q9WU19, Q9CZU6, P08249, Q8QZT1	492	32	9011	4.578760162601626	0.3380114658118579	0.016488750690565556	0.014756034516302736
KEGG_PATHWAY	mmu05100:Bacterial invasion of epithelial cells	12	1.550387596899225	0.00257541	Q8BUR4, P09803, O55222, P61161, Q64727, O08585, Q9JLQ0, Q9CPW4, Q61140, Q9R0Q6, P60766, Q99JY9	492	76	9011	2.8918485237483953	0.5326723667895996	0.029220949571912642	0.026150273515203173
KEGG_PATHWAY	mmu00051:Fructose and mannose metabolism	8	1.03359173126615	0.00286985	Q9QXD6, P17710, Q8K0C9, P45376, P05064, Q64442, Q91Y97, Q9Z2M7	492	36	9011	4.070009033423668	0.5716534426826951	0.03135576123160914	0.0280607490343892
KEGG_PATHWAY	mmu04612:Antigen processing and presentation	13	1.6795865633074936	0.00338032	P10605, P27773, P07901, O70370, P11499, P35564, Q9ESY9, P14211, P20029, P21958, O89017, P63017, P97371	492	90	9011	2.6455058717253843	0.6317099948127876	0.0355389567837129	0.03180435454542443
KEGG_PATHWAY	mmu04972:Pancreatic secretion	15	1.937984496124031	0.00349366	P51432, Q8R429, Q7TPZ8, P55012, Q9WV27, Q64285, P11881, Q8VDN2, P51830, Q5BKQ4, Q9R0K7, Q9Z1B3, P14094, P00688, Q6Q477	492	114	9011	2.4098737697903294	0.643861039553795	0.0355389567837129	0.03180435454542443
KEGG_PATHWAY	mmu00480:Glutathione metabolism	11	1.421188630490956	0.00537363	P10649, O08709, Q64471, P47791, O88844, Q9DCD0, P51855, O09131, P46412, Q9D7B7, P11157	492	72	9011	2.798131210478772	0.7959715355871491	0.05162555432757955	0.046200496076206785
KEGG_PATHWAY	mmu04961:Endocrine and other factor-regulated calcium reabsorption	10	1.2919896640826873	0.00542506	P51432, Q9R0K7, Q9Z1B3, O08585, P14094, Q9WV27, Q8VDN2, P51830, P17427, Q6Q477	492	61	9011	3.0024656803945087	0.7990600273876411	0.05162555432757955	0.046200496076206785
KEGG_PATHWAY	mmu04022:cGMP-PKG signaling pathway	19	2.454780361757106	0.00615101	P51881, P51432, Q8R429, Q60930, Q60932, Q9WV27, P11881, Q8VDN2, P51830, P70335, Q8VCR8, Q9R0K7, Q3V132, Q9Z1B3, P14094, O54865, P48962, Q6Q477, Q9Z0X4	492	173	9011	2.0114784529348184	0.8379986422481452	0.0552639552514625	0.049456556564020676
KEGG_PATHWAY	mmu04970:Salivary secretion	12	1.550387596899225	0.00618207	P51432, Q9R0K7, Q9Z1B3, P55012, P14094, Q9WV27, P00688, O54865, P11881, Q8VDN2, P51830, Q6Q477	492	85	9011	2.585652797704448	0.8394855030903648	0.0552639552514625	0.049456556564020676
KEGG_PATHWAY	mmu00561:Glycerolipid metabolism	10	1.2919896640826873	0.00672666	Q6NS52, Q5BKQ4, P47738, Q9CZS1, P45376, Q64285, Q9JII6, Q99PI4, Q99PI5, Q61586	492	63	9011	2.907149309588334	0.8634505536907082	0.05836365687613397	0.05223052683152329
KEGG_PATHWAY	mmu04975:Fat digestion and absorption	8	1.03359173126615	0.00797763	Q5BKQ4, Q08857, P12710, Q64285, P55050, O08601, E9Q414, Q8QZT1	492	43	9011	3.407449423331443	0.9058474548806373	0.06724004228090265	0.06017413953273999
KEGG_PATHWAY	mmu05146:Amoebiasis	13	1.6795865633074936	0.0133077	P51432, Q7TPR4, Q8BH35, Q64727, P51150, P14602, P19137, P35700, Q9Z1B3, Q61092, P57780, P02469, P06683	492	107	9011	2.2251918547222855	0.9807863479532064	0.10904940378755316	0.09758997491496284
KEGG_PATHWAY	mmu04142:Lysosome	15	1.937984496124031	0.0150978	P10605, Q9WV54, Q61207, Q9JME5, O70370, Q9R014, Q9Z1G4, P18242, Q9WUU7, O09159, P16675, O35643, O35114, O08585, O89017	492	135	9011	2.0350045167118336	0.9887547480882689	0.12037420037412064	0.10772470813141644
KEGG_PATHWAY	mmu05171:Coronavirus disease - COVID-19	23	2.9715762273901807	0.0163043	P62908, Q8BH35, P99027, P62717, P14869, Q6ZWY3, P14206, Q8K0E8, P42225, Q6ZWN5, P62751, P63323, Q9D8E6, Q99L28, P61358, P62702, P06683, P01027, P04186, Q6Q899, P47911, Q99MB1, P62754	492	248	9011	1.698572318384474	0.9921669953846065	0.12657283410546546	0.11327196001302671
KEGG_PATHWAY	mmu00250:Alanine, aspartate and glutamate metabolism	7	0.9043927648578811	0.0178943	P26443, O35423, B2RQC6, Q91YI0, P54822, Q8C196, Q61024	492	39	9011	3.2873149885345008	0.9951395855301968	0.13535461196888904	0.12113090698232781
KEGG_PATHWAY	mmu01210:2-Oxocarboxylic acid metabolism	5	0.6459948320413437	0.0210216	Q9D6R2, Q99KI0, O88844, P28271, Q9CZU6	492	20	9011	4.578760162601626	0.9981030206372749	0.15175499064443856	0.13580785603434503
KEGG_PATHWAY	mmu04066:HIF-1 signaling pathway	13	1.6795865633074936	0.0210914	P16858, Q62351, P17710, Q9D4H8, P17183, P05064, P09411, P17182, P21550, P17809, Q921I1, Q91Y97, P62754	492	114	9011	2.088557267151619	0.9981424685376048	0.15175499064443856	0.13580785603434503
KEGG_PATHWAY	mmu00071:Fatty acid degradation	8	1.03359173126615	0.0217902	P47738, P00329, P28474, Q9CZS1, Q99JY0, P51174, P97742, Q8QZT1	492	52	9011	2.8176985616010013	0.9984953022494703	0.1530498657639245	0.1369666595311053
KEGG_PATHWAY	mmu00053:Ascorbate and aldarate metabolism	6	0.7751937984496124	0.0247091	P47738, Q9CZS1, O70475, P17717, Q9JII6, P58710	492	31	9011	3.544846577498033	0.999376874314203	0.16951618468185098	0.15170261951189376
KEGG_PATHWAY	mmu00970:Aminoacyl-tRNA biosynthesis	9	1.1627906976744187	0.0261967	Q9Z1Q9, Q8CGC7, Q3UQ84, Q8BMJ2, Q99MN1, Q14CH7, Q99KK9, Q61035, Q9D0I9	492	66	9011	2.4975055432372506	0.9996027924605757	0.17563690927100878	0.15718014931371635
KEGG_PATHWAY	mmu04714:Thermogenesis	21	2.7131782945736433	0.0269065	P97450, P97496, P54310, P97742, Q03265, Q7TMF3, Q9Z0H3, Q91WD5, P51830, Q99LY9, P52503, Q9CPQ1, P19536, Q9CQA3, P00405, P56480, Q8R1I1, Q9DB77, P62754, Q9DCT2, Q9CQJ8	492	231	9011	1.6650036954915004	0.9996796716372612	0.17638721624638587	0.15785161047134194
KEGG_PATHWAY	mmu00983:Drug metabolism - other enzymes	11	1.421188630490956	0.0276119	P00493, Q9DBP5, P10649, Q8QZR3, Q64471, P17717, Q8BK48, Q91WU0, O09131, P11157, P15532	492	92	9011	2.1898418168964295	0.9997413641072003	0.17707649200942077	0.15846845386605793
KEGG_PATHWAY	mmu03010:Ribosome	17	2.1963824289405682	0.0304155	P62908, P99027, P62717, P14869, Q6ZWY3, Q99N87, P14206, Q6ZWN5, P62751, P63323, Q9D8E6, Q99L28, P61358, P62702, Q9D8P4, P47911, P62754	492	176	9011	1.7690664264597193	0.9998896509560535	0.19090590942472843	0.17084461046823157
KEGG_PATHWAY	mmu05414:Dilated cardiomyopathy	11	1.421188630490956	0.0314696	O08532, P11859, O54890, Q8R429, Q6PHS9, P58771, Q6IRU2, P48678, P51830, P19137, P11531	492	94	9011	2.143249437813527	0.9999199404450674	0.1934068044449338	0.1730826995710594
KEGG_PATHWAY	mmu00280:Valine, leucine and isoleucine degradation	8	1.03359173126615	0.0341863	P47738, Q99MR8, Q9CZS1, Q99JY0, Q9ESL0, P54869, Q9JLZ3, Q8QZT1	492	57	9011	2.5705320211096847	0.9999650425357267	0.2058155582573967	0.18418748264390755
KEGG_PATHWAY	mmu04145:Phagosome	17	2.1963824289405682	0.0396369	O89053, Q6PF93, P51150, P50404, O70370, Q9Z1G4, P35564, P50516, Q62351, P14211, O54890, P35441, Q9ERD7, P21958, Q08857, P01027, Q8R1Q8	492	182	9011	1.7107455552577504	0.999993416428155	0.23248371452294506	0.20805322248833047
KEGG_PATHWAY	mmu04144:Endocytosis	23	2.9715762273901807	0.0406135	P98078, Q8C2E7, Q9D8U8, P51150, O70161, O08539, O70492, Q9CPW4, Q9R0Q6, Q62351, A2A5R2, P17427, O08967, Q99JY9, Q6P8X1, P61161, Q9JK48, O08585, P47754, Q5DU25, P47757, P63017, P60766	492	272	9011	1.5486982902917263	0.9999951234196094	0.23248371452294506	0.20805322248833047
KEGG_PATHWAY	mmu03050:Proteasome	7	0.9043927648578811	0.0409802	Q9D8W5, P62196, Q9R1P0, P49722, Q60692, Q9Z2U0, P97371	492	47	9011	2.7277720117626707	0.9999956435082018	0.23248371452294506	0.20805322248833047
KEGG_PATHWAY	mmu00040:Pentose and glucuronate interconversions	6	0.7751937984496124	0.043972	O70475, P17717, P45376, Q64442, Q9JII6, Q99KP3	492	36	9011	3.052506775067751	0.9999982668477911	0.24458742584610296	0.21888501838430913
KEGG_PATHWAY	mmu04973:Carbohydrate digestion and absorption	7	0.9043927648578811	0.0447719	P17710, P51432, Q9Z1B3, P14094, Q9WV27, P00688, Q8VDN2	492	48	9011	2.6709434281842817	0.99999864609974	0.24458742584610296	0.21888501838430913
KEGG_PATHWAY	mmu04510:Focal adhesion	18	2.3255813953488373	0.0472462	Q7TPR4, Q60841, Q64727, Q8BTM8, O70161, Q61140, P19137, P70335, Q8VCR8, Q04857, Q8BUR4, O55222, O54890, P35441, Q61092, P57780, P02469, P60766	492	201	9011	1.640152894066254	0.9999993700459034	0.2534112181342183	0.22678156470316482
KEGG_PATHWAY	mmu04971:Gastric acid secretion	9	1.1627906976744187	0.050577	Q64436, P51432, Q9Z1B3, P14094, Q9WV27, P11881, Q8VDN2, P51830, Q8VCR8	492	75	9011	2.1978048780487804	0.9999997758029657	0.2623064827098208	0.23474207266234817
KEGG_PATHWAY	mmu04925:Aldosterone synthesis and secretion	11	1.421188630490956	0.0506829	P11859, P51432, Q9R0K7, P54310, Q9Z1B3, P14094, Q9WV27, P11881, Q8VDN2, P51830, Q6Q477	492	102	9011	1.9751514426908974	0.9999997830656976	0.2623064827098208	0.23474207266234817
KEGG_PATHWAY	mmu03320:PPAR signaling pathway	10	1.2919896640826873	0.0526099	O55222, P04117, P51162, O35488, Q08857, P51174, P97742, P12710, P54869, P55050	492	89	9011	2.0578697360007308	0.9999998808747714	0.2675850124183284	0.23946590941843626
KEGG_PATHWAY	mmu01250:Biosynthesis of nucleotide sugars	6	0.7751937984496124	0.0536314	P17710, Q8K0C9, P06745, O70475, Q9D0F9, Q9Z2M7	492	38	9011	2.8918485237483953	0.9999999133448637	0.26815702733237484	0.23997781429066764
KEGG_PATHWAY	mmu00650:Butanoate metabolism	5	0.6459948320413437	0.0565405	Q80XN0, Q9ESL0, P54869, Q8QZT1, Q8BGA8	492	27	9011	3.3916741945197226	0.9999999650572833	0.27799099405546845	0.24877838112082604
KEGG_PATHWAY	mmu05410:Hypertrophic cardiomyopathy	10	1.2919896640826873	0.0590658	O08532, P11859, O54890, Q8R429, Q6PHS9, P58771, Q6IRU2, P48678, P19137, P11531	492	91	9011	2.012641829715	0.9999999841517604	0.2852084272464039	0.2552373721798326
KEGG_PATHWAY	mmu05132:Salmonella infection	21	2.7131782945736433	0.0599421	P62908, P07901, P08207, Q6PF93, P28660, P51150, Q8BTM8, P16858, Q9CPW4, P11499, Q9R0Q6, O08967, Q99JY9, P61161, Q9ERD7, Q8BMP6, Q8VDC1, P08113, P62962, Q8R1Q8, P60766	492	253	9011	1.5202207654487612	0.9999999879605501	0.2852084272464039	0.2552373721798326
KEGG_PATHWAY	mmu00230:Purine metabolism	13	1.6795865633074936	0.0612636	P00493, Q9R111, Q61481, P51830, P11157, P54822, Q9DCL9, Q9WTP6, P15532, Q8VCE6, O54865, Q9D0F9, Q9Z0X4	492	134	9011	1.7768323019051087	0.9999999920496827	0.2868690563765376	0.2567234945200201
KEGG_PATHWAY	mmu04666:Fc gamma R-mediated phagocytosis	10	1.2919896640826873	0.0660101	Q8BUR4, P61161, O70161, O08539, Q9CPW4, P18760, Q9R0Q6, P25911, P60766, Q99JY9	492	93	9011	1.9693592097211292	0.9999999982178346	0.30426513880569517	0.2722915140498425
KEGG_PATHWAY	mmu04261:Adrenergic signaling in cardiomyocytes	14	1.8087855297157622	0.0709434	P11859, P51432, Q8R429, Q9WV27, Q8VDN2, P51830, O08532, Q9R0K7, Q6PHS9, Q9Z1B3, P58771, P14094, Q6IRU2, Q6Q477	492	152	9011	1.6869116388532304	0.9999999996263677	0.3170910442534731	0.28376961248446403
KEGG_PATHWAY	mmu00270:Cysteine and methionine metabolism	7	0.9043927648578811	0.0720173	P51855, P13864, O35490, P08249, Q9CQ65, P50247, Q99J99	492	54	9011	2.374171936163806	0.9999999997343767	0.3170910442534731	0.28376961248446403
KEGG_PATHWAY	mmu00330:Arginine and proline metabolism	7	0.9043927648578811	0.0720173	P47738, Q9CZS1, Q04447, P07310, Q9Z110, Q9WU79, Q9D1A2	492	54	9011	2.374171936163806	0.9999999997343767	0.3170910442534731	0.28376961248446403
KEGG_PATHWAY	mmu04932:Non-alcoholic fatty liver disease	14	1.8087855297157622	0.0831894	Q7TMF3, Q91WD5, Q99LY9, P52503, Q9CPQ1, P19536, Q9CQA3, P00405, Q9EQY0, Q8R1I1, Q9DB77, P60766, Q9DCT2, Q9CQJ8	492	156	9011	1.6436574942672504	0.9999999999925443	0.3608952066133609	0.3229706255794145
KEGG_PATHWAY	mmu04146:Peroxisome	9	1.1627906976744187	0.095765	O35423, P08228, O09012, Q8VCI5, O35488, P99029, O88844, Q9WU19, P35700	492	86	9011	1.9166903006239362	0.9999999999998732	0.4094302581511125	0.3664053835657413

## Sheet: Tab3
Ingenuity Canonical Pathways	-log(p-value)	Ratio	z-score	Molecules
Glycolysis I	9.5	0.407	1.508	ALDOA,ALDOB,BPGM,ENO1,ENO2,ENO3,FBP1,GAPDH,GPI,PGK1,PKM
Gluconeogenesis I	9.5	0.407	1.508	ALDOA,ALDOB,BPGM,ENO1,ENO2,ENO3,FBP1,GAPDH,GPI,MDH2,PGK1
Sirtuin Signaling Pathway	8.65	0.109	0.655	ACADL,ATP5F1A,ATP5F1B,ATP5PF,BPGM,CDH1,CPS1,CPT1A,GABARAPL2,GLUD1,H1-0,H1-3,HMGCS2,NAMPT,NDRG1,NDUFA12,NDUFB9,NDUFS2,NDUFS3,NDUFS6,PGK1,SDHB,SLC25A4,SLC25A5,SLC2A1,SOD1,SOD3,TSPO,UQCRC2,VDAC1,VDAC2,XRCC6
Mitochondrial Dysfunction	8.55	0.101	-2.058	ACADL,ACO2,ATP1A1,ATP1A4,ATP1B1,ATP5F1A,ATP5F1B,ATP5PF,CACNA1E,CACNA2D1,CACNA2D2,Cox6c,DLAT,DNM1L,GPD2,GPX3,GPX8,GSR,Gstt1,ITPR1,MCU,MT-CO2,NDUFA12,NDUFB9,NDUFS2,NDUFS3,NDUFS6,PIK3C3,PRDX6,SDHB,SOD1,UQCR10,UQCRC2,VDAC1,VDAC2
Remodeling of Epithelial Adherens Junctions	8.45	0.221	2.121	ACTN1,ACTN4,ACTR2,ACTR3,ARPC1A,ARPC5,CDH1,CTNND1,DNM1L,IQGAP1,NME1,RAB7A,TUBB3,TUBG1,VCL
Huntington's Disease Signaling	7.85	0.106	-0.816	AP2A2,ATP5F1A,ATP5F1B,ATP5PF,CASP6,CLTA,CTSD,DNAJB1,DNM1L,GRIN2B,HSPA5,HSPA8,ITPR1,NSF,PENK,PIK3C3,PLCB1,PLCB3,PSMA2,PSMA4,PSMA7,PSMB6,PSMB9,PSMC5,PSMD12,PSME1,RPH3A,SDHB,STX1B,TGM2
Actin Cytoskeleton Signaling	7.52	0.111	0.209	ACTN1,ACTN4,ACTR2,ACTR3,ARHGEF6,ARPC1A,ARPC5,BCAR1,CFL1,DOCK1,FGD3,FLNA,IQGAP1,ITGB3,MPRIP,MSN,MYH1,MYH11,MYH4,MYLK2,NCKAP1,PFN1,PIK3C3,PIP5K1C,RDX,ROCK1,VCL
Phagosome Maturation	7.35	0.133	#NUM!	ATP6V0A1,ATP6V1A,CALR,CANX,CTSA,CTSB,CTSD,Ctsj,CTSS,CTSZ,DYNC1LI1,NSF,PIK3C3,PRDX1,PRDX5,PRDX6,RAB7A,STX1B,TAP1,TUBB3,TUBG1
Coagulation System	6.97	0.286	0	A2M,F10,F9,FGB,PLAT,PLAU,PLG,SERPINC1,SERPIND1,SERPINF2
Clathrin-mediated Endocytosis Signaling	6.49	0.111	#NUM!	AAK1,ACTR2,ACTR3,ALB,AP1B1,AP2A2,AP3B2,APOB,ARPC1A,ARPC5,CD2AP,CLTA,DAB2,DNM1L,HSPA8,ITGB3,PIK3C3,PIP5K1C,PON1,RAB7A,SH3GLB1,TF,TFRC
NRF2-mediated Oxidative Stress Response	6.05	0.101	2.714	ABCC2,AKR1A1,CBR1,CCT7,CYP2A6 (includes others),Cyp2c70,CYP3A5,DNAJB1,DNAJB11,EPHX1,GSR,GSTM5,GSTO1,HSP90AA1,HSP90AB1,HSP90B1,PIK3C3,PPIB,PRDX1,SOD1,SOD3,TXNRD1,USP14,VCP
Protein Ubiquitination Pathway	5.98	0.0952	#NUM!	CUL2,DNAJB1,DNAJB11,HSP90AA1,HSP90AB1,HSP90B1,HSPA4L,HSPA5,HSPA8,HSPB1,PSMA2,PSMA4,PSMA7,PSMB6,PSMB9,PSMC5,PSMD12,PSME1,SUGT1,TAP1,UBE2L3,UBE2O,UBE3A,USP10,USP14,USP19
Unfolded protein response	5.94	0.156	3.162	CALR,CANX,DNAJB1,DNAJB11,ERN1,HSP90B1,HSPA5,HSPA8,OS9,P4HB,PDIA2,PDIA6,SEL1L,VCP
Triacylglycerol Degradation	5.58	0.186	-0.333	ABHD6,ALDH2,CEL,Ces1f,Ces2a,Ces2e,CES3,LIPE,PNLIPRP1,PRDX6,TARS2
RHOA Signaling	5.58	0.129	0.258	ACTR2,ACTR3,ARPC1A,ARPC5,CFL1,CIT,MPRIP,MSN,MYLK2,PFN1,PI4KA,PIP5K1C,PLXNA1,RAPGEF2,RDX,ROCK1
tRNA Charging	5.48	0.231	1	AARS2,EPRS1,HARS1,HARS2,KARS1,LARS1,RARS1,TARS2,VARS1
Synaptogenesis Signaling Pathway	5.32	0.0857	-0.816	ACTR2,ACTR3,ADCY9,AP2A2,ARPC1A,ARPC5,CACNA2D1,CACNA2D2,CDH1,CFL1,CTNND1,FARP1,GRIA4,GRIN2B,GRM4,GUCY1B1,HSPA8,ITPR1,LYN,Nrxn3,NSF,PIK3C3,RELN,STX1B,STXBP1,SYN2,THBS1
TCA Cycle II (Eukaryotic)	5.24	0.304	2.646	ACO1,ACO2,CS,DLST,IDH3A,MDH2,SDHB
Aldosterone Signaling in Epithelial Cells	4.89	0.105	-0.333	AHCY,DNAJB1,DNAJB11,HSP90AA1,HSP90AB1,HSP90B1,HSPA4L,HSPA5,HSPA8,HSPB1,ITPR1,PDIA3,PI4KA,PIK3C3,PIP5K1C,PLCB1,PLCB3,SLC12A2
FXR/RXR Activation	4.84	0.119	#NUM!	ABCC2,AGT,ALB,APOB,C3,C9,FABP6,FBP1,FETUB,GC,HPX,MTTP,PON1,SERPINF2,TF
BAG2 Signaling Pathway	4.79	0.143	1.342	CTSB,HSP90AA1,HSPA5,HSPA8,PSMA2,PSMA4,PSMA7,PSMB6,PSMB9,PSMC5,PSMD12,PSME1
Granzyme A Signaling	4.54	0.147	-0.905	H1-0,H1-3,LMNB1,NDUFA12,NDUFB9,NDUFS2,NDUFS3,NDUFS6,NME1,SET,XRCC6
Acute Phase Response Signaling	4.46	0.0973	-1.155	A2M,AGT,ALB,C3,C9,CFB,FGB,HNRNPK,HP,HPX,ITIH3,PLG,PTPN11,SERPINA3,SERPIND1,SERPINF2,SERPING1,TF
SNARE Signaling Pathway	4.44	0.11	-1.291	ADCY9,CACNA2D1,CACNA2D2,GUCY1B1,HSPA8,MYH1,MYH11,MYH4,NSF,RAB1A,RAB7A,SNAP29,STX1B,STXBP1,SYN2
MicroRNA Biogenesis Signaling Pathway	4.4	0.0963	1.414	CSDE1,DDX17,DDX5,DNAJB1,EXOSC1,HNRNPA2B1,HNRNPD,HSP90AA1,HSP90AB1,HSP90B1,HSPA8,ILF3,NUP160,NUP98,PIK3C3,PTGES3,SRSF3,XPO5
LXR/RXR Activation	4.33	0.114	-0.832	AGT,ALB,APOB,C3,C9,CD36,FDFT1,GC,HPX,IL1RAPL1,PON1,SERPINF2,TF,TLR3
Epithelial Adherens Junction Signaling	4.27	0.102	1.5	ACTR2,ACTR3,ARPC1A,ARPC5,CDH1,CFL1,CTNND1,IQGAP1,MST1,MYH4,ROCK1,VCL,YWHAE,YWHAG,YWHAH,YWHAZ
EIF2 Signaling	4.26	0.0881	0.632	EIF2B5,EIF3C,EIF3E,EIF4G1,HSPA5,PABPC1,PIK3C3,RPL18A,RPL27,RPL4,RPL6,RPLP0,RPLP2,RPS12,RPS27L,RPS3,RPS4Y1,RPS6,RPS9,RPSA
Oxidative Phosphorylation	4.2	0.117	1.941	ATP5F1A,ATP5F1B,ATP5PF,Cox6c,MT-CO2,NDUFA12,NDUFB9,NDUFS2,NDUFS3,NDUFS6,SDHB,UQCR10,UQCRC2
FAT10 Signaling Pathway	4.14	0.161	#NUM!	PSMA2,PSMA4,PSMA7,PSMB6,PSMB9,PSMC5,PSMD12,PSME1,UBA6
Estrogen Receptor Signaling	4.12	0.0709	-0.5	ADCY9,AGT,ATP5F1A,ATP5F1B,CACNA1E,CACNA2D1,CACNA2D2,CFL1,DDX5,EIF2B5,GUCY1B1,HNRNPD,HSP90AA1,HSP90AB1,HSP90B1,MCU,MPRIP,NDUFA12,NDUFB9,NDUFS2,NDUFS3,NDUFS6,PDIA3,PIK3C3,PLCB1,PLCB3,ROCK1,SDHB,UQCRC2
Inhibition of ARE-Mediated mRNA Degradation Pathway	4.11	0.0988	2.333	CNOT1,CNOT3,EXOSC1,PABPN1,PSMA2,PSMA4,PSMA7,PSMB6,PSMB9,PSMC5,PSMD12,PSME1,YWHAE,YWHAG,YWHAH,YWHAZ
Neutrophil Extracellular Trap Signaling Pathway	4.04	0.0702	1.3	ATP5F1A,ATP5F1B,CASP6,COL10A1,COL15A1,COL5A1,COL6A1,DOCK1,ITPR1,LYN,NDUFA12,NDUFB9,NDUFS2,NDUFS3,NDUFS6,PDIA3,PIK3C3,PLCB1,PLCB3,PRDX6,SDHB,SERPINB1,SLC25A4,SLC25A5,SLC2A1,TSPO,UQCRC2,VDAC1,VDAC2
ILK Signaling	3.99	0.0896	0.775	ACTN1,ACTN4,ARHGEF6,Cdc42,CDH1,CFL1,DOCK1,FBLIM1,FLNA,ILK,ITGB3,MYH1,MYH11,MYH4,NACA,PIK3C3,VCL,VIM
Ethanol Degradation II	3.95	0.2	1.89	ADH1C,ADH5,ADHFE1,AKR1A1,ALDH1A1,ALDH1B1,ALDH2
Dilated Cardiomyopathy Signaling Pathway	3.95	0.1	-0.632	ADCY9,BAG3,CACNA1E,CACNA2D1,CACNA2D2,DMD,GUCY1B1,ILK,ITPR1,LMNA,MYH1,MYH11,MYH4,PDE3A,PTPN11
Cellular Effects of Sildenafil (Viagra)	3.95	0.1	#NUM!	ADCY9,CACNA1E,CACNA2D1,CACNA2D2,GUCY1B1,ITPR1,MPRIP,MYH1,MYH11,MYH4,PDE1A,PDE3A,PDIA3,PLCB1,PLCB3
Xenobiotic Metabolism AHR Signaling Pathway	3.94	0.126	0.302	ALDH18A1,ALDH1A1,ALDH1B1,ALDH2,GSTM5,GSTO1,HSP90AA1,HSP90AB1,HSP90B1,PON1,PTGES3
Noradrenaline and Adrenaline Degradation	3.79	0.189	1.89	ADH1C,ADH5,ADHFE1,AKR1A1,ALDH1A1,ALDH1B1,ALDH2
Calcium Transport I	3.71	0.4	-1	ANXA5,ATP2A1,ATP2B2,ATP2B4
Ketolysis	3.71	0.4	1	ACAT1,BDH1,HADHB,Oxct2a/Oxct2b
Aryl Hydrocarbon Receptor Signaling	3.67	0.0943	-1.633	ALDH18A1,ALDH1A1,ALDH1B1,ALDH2,CTSD,Cyp2c70,CYP3A5,GSTM5,GSTO1,HSP90AA1,HSP90AB1,HSP90B1,HSPB1,PTGES3,TGM2
PPARα/RXRα Activation	3.66	0.0872	-2.111	ACADL,ADCY9,AP2A2,CD36,CKAP5,Cyp2c70,GPD1,GPD2,GUCY1B1,HSP90AA1,HSP90AB1,HSP90B1,IL1RAPL1,PDIA3,PLCB1,PLCB3,TGS1
Ketogenesis	3.52	0.364	1	ACAT1,BDH1,HADHB,HMGCS2
Pentose Phosphate Pathway	3.52	0.364	2	H6PD,PGD,TALDO1,TKT
Calcium Signaling	3.5	0.0818	-0.632	ASPH,ATP2A1,ATP2B2,ATP2B4,CACNA1E,CACNA2D1,CACNA2D2,CALR,CASQ2,GRIA4,GRIN2B,ITPR1,MCU,MYH1,MYH11,MYH4,Tpm1,Tpm4
Regulation of Actin-based Motility by Rho	3.44	0.104	0.333	ACTR2,ACTR3,ARPC1A,ARPC5,Cdc42,CFL1,ITGB3,MPRIP,PFN1,PI4KA,PIP5K1C,ROCK1
Endocannabinoid Neuronal Synapse Pathway	3.44	0.094	0.905	ABHD6,ADCY9,CACNA1E,CACNA2D1,CACNA2D2,DNAH3,GRIA4,GRIN2B,GUCY1B1,ITPR1,NDUFS2,PDIA3,PLCB1,PLCB3
Coronavirus Pathogenesis Pathway	3.43	0.0833	-1.213	AGT,ATP6V1A,NUP98,PIK3C3,RAB7A,RIGI,RPS12,RPS27L,RPS3,RPS4Y1,RPS6,RPS9,RPSA,STAT1,TLR3,TNPO2,ZC3HAV1
Glycogen Degradation II	3.36	0.333	1	MTAP,PGM1,PGM5,PYGL
Integrin Signaling	3.24	0.0802	1.807	ACTN1,ACTN4,ACTR2,ACTR3,ARPC1A,ARPC5,BCAR1,Cdc42,DOCK1,ILK,ITGB3,MPRIP,MYLK2,PFN1,PIK3C3,ROCK1,VCL
Insulin Secretion Signaling Pathway	3.22	0.0735	0	ADCY9,CACNA1E,CACNA2D1,CACNA2D2,DLAT,EIF2B5,EIF4G1,GUCY1B1,ITPR1,LYN,NSF,PABPC1,PDIA3,PIK3C3,PLCB1,PLCB3,SLC2A1,SPCS3,STAT1,STX1B
Immunogenic Cell Death Signaling Pathway	3.18	0.111	1.897	BCAP31,CALR,HSP90AA1,HSP90AB1,HSP90B1,HSPA5,HSPA8,PDIA3,ROCK1,TLR3
LPS/IL-1 Mediated Inhibition of RXR Function	3.18	0.0748	0	ABCC2,ALDH18A1,ALDH1A1,ALDH1B1,ALDH2,CPT1A,CYP2A6 (includes others),Cyp2c70,CYP3A5,FABP1,FABP2,FABP4,FABP6,GSTM5,GSTO1,HMGCS2,IL1RAPL1,SLC27A2,SOD3
Glycogen Degradation III	3.07	0.286	1	MTAP,PGM1,PGM5,PYGL
Colanic Acid Building Blocks Biosynthesis	3.07	0.286	2	GMDS,GPI,PMM2,UGDH
RHOGDI Signaling	3.06	0.0773	0	ACTR2,ACTR3,ARHGEF6,ARPC1A,ARPC5,Cdc42,CDH1,CFL1,ITGB3,MSN,MYH1,MYH11,MYH4,PI4KA,PIP5K1C,RDX,ROCK1
GP6 Signaling Pathway	3.05	0.0945	0.577	COL10A1,COL15A1,COL5A1,COL6A1,FGB,ITGB3,ITPR1,LAMA1,LAMB1,LAMC2,LYN,PIK3C3
Maturity Onset Diabetes of Young (MODY) Signaling	2.99	0.114	#NUM!	ALDOB,APOB,CACNA1E,CACNA2D1,CACNA2D2,CEL,FABP1,FABP2,GAPDH
Formaldehyde Oxidation II (Glutathione-dependent)	2.98	1	#NUM!	ADH5,ESD
Superpathway of Citrulline Metabolism	2.95	0.267	0	ALDH18A1,ASL,CPS1,PRODH
Complement System	2.95	0.162	1	C3,C8B,C9,CFB,CFH,SERPING1
D-myo-inositol (1,4,5)-Trisphosphate Biosynthesis	2.88	0.192	-0.447	PI4K2A,PI4KA,PIP5K1C,PLCB1,PLCB3
Germ Cell-Sertoli Cell Junction Signaling	2.88	0.0824	#NUM!	A2M,ACTN1,ACTN4,BCAR1,Cdc42,CDH1,CFL1,CTNND1,ILK,IQGAP1,PIK3C3,TUBB3,TUBG1,VCL
Role of Tissue Factor in Cancer	2.86	0.0948	#NUM!	CFL1,F10,FGB,ITGB3,LYN,P4HB,PDIA2,PDIA6,PIK3C3,PLCB1,PTPN11
Antigen Presentation Pathway	2.83	0.154	#NUM!	CALR,CANX,PDIA3,PSMB6,PSMB9,TAP1
Nitric Oxide Signaling in the Cardiovascular System	2.74	0.0917	1	ATP2A1,CACNA1E,CACNA2D1,CACNA2D2,GUCY1B1,HSP90AA1,HSP90AB1,HSP90B1,ITPR1,PDE1A,PIK3C3
Serotonin Degradation	2.69	0.113	1.414	ADH1C,ADH5,ADHFE1,AKR1A1,ALDH1A1,ALDH1B1,ALDH2,UGT2B28
CSDE1 Signaling Pathway	2.67	0.125	1.89	CSDE1,HNRNPC,HNRNPD,PABPC1,PABPN1,SYNCRIP,VIM
Glutathione Redox Reactions I	2.66	0.172	1.342	GPX3,GPX8,GSR,Gstt1,PRDX6
Superpathway of Cholesterol Biosynthesis	2.66	0.172	0.447	ACAT1,FDFT1,FDPS,HADHB,HMGCS2
Oxytocin Signaling Pathway	2.65	0.0674	0.229	ATP2B2,ATP2B4,CACNA1E,CACNA2D1,CACNA2D2,CD36,EEF2,GUCY1B1,HSPB1,ITPR1,LIPE,MPRIP,MYH1,MYH11,MYH4,PIK3C3,PLCB1,PLCB3,ROCK1
Superpathway of Geranylgeranyldiphosphate Biosynthesis I (via Mevalonate)	2.63	0.222	1	ACAT1,FDPS,HADHB,HMGCS2
Regulation of eIF4 and p70S6K Signaling	2.62	0.0773	#NUM!	EIF2B5,EIF3C,EIF3E,EIF4G1,ITGB3,PABPC1,PIK3C3,RPS12,RPS27L,RPS3,RPS4Y1,RPS6,RPS9,RPSA
14-3-3-mediated Signaling	2.55	0.0866	1.667	PDIA3,PIK3C3,PLCB1,PLCB3,TUBB3,TUBG1,VIM,YWHAE,YWHAG,YWHAH,YWHAZ
Signaling by Rho Family GTPases	2.54	0.0674	0.775	ACTR2,ACTR3,ARHGEF6,ARPC1A,ARPC5,Cdc42,CDH1,CFL1,CIT,IQGAP1,ITGB3,MSN,PI4KA,PIK3C3,PIP5K1C,RDX,ROCK1,VIM
NADH Repair	2.51	0.667	#NUM!	GAPDH,NAXE
D-glucuronate Degradation I	2.51	0.667	#NUM!	AKR1A1,CRYL1
Inosine-5'-phosphate Biosynthesis II	2.51	0.667	#NUM!	ADSL,PAICS
Glycerol-3-phosphate Shuttle	2.51	0.667	#NUM!	GPD1,GPD2
Leptin Signaling in Obesity	2.5	0.105	#NUM!	ADCY9,GUCY1B1,PDE3A,PDIA3,PIK3C3,PLCB1,PLCB3,PTPN11
Xenobiotic Metabolism CAR Signaling Pathway	2.41	0.0733	2.673	ABCC2,ALDH18A1,ALDH1A1,ALDH1B1,ALDH2,CYP3A5,GSTM5,GSTO1,HSP90AA1,HSP90AB1,HSP90B1,RACK1,SOD3,UGT2B28
Xenobiotic Metabolism PXR Signaling Pathway	2.39	0.0729	0.535	ABCC2,ALDH18A1,ALDH1A1,ALDH1B1,ALDH2,CES3,CYP3A5,ESD,GSTM5,GSTO1,HSP90AA1,HSP90AB1,HSP90B1,UGT2B28
Endoplasmic Reticulum Stress Pathway	2.37	0.19	2	CALR,ERN1,HSP90B1,HSPA5
Protein Kinase A Signaling	2.37	0.0584	0.218	ADCY9,ADD2,FLNA,GUCY1B1,H1-0,H1-3,ITPR1,LIPE,MYH4,MYLK2,PDE1A,PDE3A,PDIA3,PGP,PLCB1,PLCB3,PPP1R1B,PTPN11,PYGL,ROCK1,YWHAE,YWHAG,YWHAH,YWHAZ
Heparan Sulfate Biosynthesis (Late Stages)	2.33	0.0988	0	ALDH2,Ces1f,Ces2a,Ces2e,CES3,LIPE,PRDX6,TARS2
Role of PKR in Interferon Induction and Antiviral Response	2.32	0.0809	-1.667	HSP90AA1,HSP90AB1,HSP90B1,HSPA5,HSPA8,METAP2,NLRP14,NLRP9,RIGI,STAT1,TLR3
PXR/RXR Activation	2.3	0.108	-0.378	ABCC2,ALDH1A1,CES3,CPT1A,CYP2A6 (includes others),CYP3A5,HMGCS2
Glucocorticoid Receptor Signaling	2.3	0.0533	#NUM!	A2M,AGT,ATP5F1A,ATP5F1B,DNAH3,FBP1,GTF2E1,HP,HSP90AA1,HSP90AB1,HSP90B1,HSPA5,HSPA8,KRT19,KRT20,KRT8,NDUFA12,NDUFB9,NDUFS2,NDUFS3,NDUFS6,PBRM1,PIK3C3,PLAU,PTGES3,SDHB,SMARCB1,SMARCC1,STAT1,UQCRC2,YWHAH
RAC Signaling	2.29	0.0803	0.632	ACTR2,ACTR3,ARPC1A,ARPC5,CFL1,IQGAP1,ITGB3,NCKAP1,PI4KA,PIK3C3,PIP5K1C
Reelin Signaling in Neurons	2.27	0.0797	-0.632	ACTR2,ACTR3,ARHGEF6,ARPC1A,ARPC5,CFL1,DNAH3,GRIN2B,LYN,PIK3C3,RELN
Vitamin-C Transport	2.23	0.174	1	GSTO1,SLC2A1,TXNDC2,TXNRD1
GDP-glucose Biosynthesis	2.22	0.25	#NUM!	HK1,PGM1,PGM5
Molybdenum Cofactor Biosynthesis	2.22	0.5	#NUM!	GPHN,NFS1
Sertoli Cell-Sertoli Cell Junction Signaling	2.13	0.068	#NUM!	A2M,ACTN1,ACTN4,BCAR1,CDH1,DLG1,GUCY1B1,ILK,ITGB3,SPTA1,SPTB,TUBB3,TUBG1,VCL
Glucose and Glucose-1-phosphate Degradation	2.12	0.231	#NUM!	HK1,PGM1,PGM5
Heparan Sulfate Biosynthesis	2.11	0.0909	0	ALDH2,Ces1f,Ces2a,Ces2e,CES3,LIPE,PRDX6,TARS2
Tryptophan Degradation III (Eukaryotic)	2.03	0.154	1	ACAT1,HAAO,HADHB,TDO2
Mevalonate Pathway I	2.02	0.214	#NUM!	ACAT1,HADHB,HMGCS2
Phenylalanine Degradation IV (Mammalian, via Side Chain)	2.02	0.214	#NUM!	ALDH2,HPD,SLC27A2
Creatine-phosphate Biosynthesis	2.01	0.4	#NUM!	CKB,CKM
Pentose Phosphate Pathway (Oxidative Branch)	2.01	0.4	#NUM!	H6PD,PGD
Glutathione Redox Reactions II	2.01	0.4	#NUM!	GSR,PDIA3
Semaphorin Neuronal Repulsive Signaling Pathway	2.01	0.0733	-0.905	BCAN,CFL1,CRMP1,FARP1,GUCY1B1,ITGB3,MPRIP,PIK3C3,PIP5K1C,PLXNA1,ROCK1
Apelin Adipocyte Signaling Pathway	2	0.087	1.89	ADCY9,GPX3,GPX8,Gstt1,GUCY1B1,LIPE,PRDX6,SOD1
Tryptophan Degradation X (Mammalian, via Tryptamine)	1.97	0.148	2	AKR1A1,ALDH1A1,ALDH1B1,ALDH2
Ferroptosis Signaling Pathway	1.96	0.0758	-1	CTSB,FDFT1,GSS,HSPB1,MACROH2A1,NFS1,TF,TFRC,TXNRD1,VDAC2
Intrinsic Prothrombin Activation Pathway	1.95	0.119	-1.342	COL10A1,F10,F9,FGB,SERPINC1
Fcγ Receptor-mediated Phagocytosis in Macrophages and Monocytes	1.95	0.0851	0.707	ACTR2,ACTR3,ARPC1A,ARPC5,DGKB,DOCK1,GPLD1,LYN
Antioxidant Action of Vitamin C	1.92	0.0789	0	GPLD1,GSTO1,PDIA3,PLCB1,PLCB3,PRDX6,SLC2A1,TXNDC2,TXNRD1
Acetone Degradation I (to Methylglyoxal)	1.91	0.116	#NUM!	CBR1,CYP2A6 (includes others),CYP3A5,DHRS1,POR
Necroptosis Signaling Pathway	1.89	0.0705	1.508	DNM1L,GLUD1,PYGL,SLC25A3,SLC25A4,SLC25A5,STAT1,TLR3,TSPO,VDAC1,VDAC2
Extrinsic Prothrombin Activation Pathway	1.86	0.188	#NUM!	F10,FGB,SERPINC1
Role of JAK family kinases in IL-6-type Cytokine Signaling	1.85	0.0886	1.89	HSP90AA1,HSP90AB1,HSP90B1,PTPN11,SERPINA3,SERPINA6,STAT1
Arginine Biosynthesis IV	1.84	0.333	#NUM!	ASL,GLUD1
Urea Cycle	1.84	0.333	#NUM!	ASL,CPS1
Pentose Phosphate Pathway (Non-oxidative Branch)	1.84	0.333	#NUM!	TALDO1,TKT
Glycerol Degradation I	1.84	0.333	#NUM!	GPD1,GPD2
Tryptophan Degradation to 2-amino-3-carboxymuconate Semialdehyde	1.84	0.333	#NUM!	HAAO,TDO2
GDP-mannose Biosynthesis	1.84	0.333	#NUM!	GPI,PMM2
Xenobiotic Metabolism Signaling	1.84	0.0584	#NUM!	ABCC2,ALDH18A1,ALDH1A1,ALDH1B1,ALDH2,CES3,CYP3A5,ESD,GSTM5,GSTO1,HSP90AA1,HSP90AB1,HSP90B1,PIK3C3,PTGES3,SOD3,UGT2B28
Iron homeostasis signaling pathway	1.84	0.0725	#NUM!	ACO1,ACO2,ATP6V0A1,ATP6V1A,Hbb-b1,HP,HPX,NFS1,TF,TFRC
GPCR-Mediated Nutrient Sensing in Enteroendocrine Cells	1.83	0.0763	0.707	ADCY9,CACNA1E,CACNA2D1,CACNA2D2,GUCY1B1,ITPR1,PDIA3,PLCB1,PLCB3
VEGF Signaling	1.82	0.0808	0	ACTN1,ACTN4,EIF2B5,PIK3C3,PTPN11,ROCK1,VCL,YWHAE
Sphingosine-1-phosphate Signaling	1.79	0.075	0	ADCY9,ASAH1,CASP6,Cdc42,GUCY1B1,PDIA3,PIK3C3,PLCB1,PLCB3
Neuropathic Pain Signaling In Dorsal Horn Neurons	1.77	0.0792	0	GRIA4,GRIN2B,GRM4,ITPR1,PDIA3,PIK3C3,PLCB1,PLCB3
Ephrin A Signaling	1.75	0.106	#NUM!	BCAR1,CFL1,PIK3C3,PTPN11,ROCK1
Retinol Biosynthesis	1.75	0.106	-0.447	CEL,CES3,ESD,LIPE,PNLIPRP1
HIF1α Signaling	1.73	0.0625	0.277	CUL2,GPI,HK1,HSP90AA1,HSPA5,HSPA8,PIK3C3,PKM,RACK1,RPS6,SLC2A1,TF,VIM
Dopamine-DARPP32 Feedback in cAMP Signaling	1.73	0.0645	0.333	ADCY9,ATP2A1,CACNA1E,CACNA2D1,CACNA2D2,GRIN2B,GUCY1B1,ITPR1,PDIA3,PLCB1,PLCB3,PPP1R1B
nNOS Signaling in Skeletal Muscle Cells	1.72	0.104	#NUM!	CACNA1E,CACNA2D1,CACNA2D2,DMD,ITPR1
Isoleucine Degradation I	1.72	0.167	#NUM!	ACAT1,AUH,HADHB
Methylglyoxal Degradation III	1.72	0.125	#NUM!	AKR1A1,AKR1B1,CBR1,DHRS1
Thioredoxin Pathway	1.7	0.286	#NUM!	TXNDC2,TXNRD1
CXCR4 Signaling	1.67	0.0655	-0.333	ADCY9,BCAR1,Cdc42,DOCK1,GUCY1B1,ITPR1,LYN,PIK3C3,PLCB1,PLCB3,ROCK1
Cell Cycle: G2/M DNA Damage Checkpoint Regulation	1.65	0.1	#NUM!	TOP2B,YWHAE,YWHAG,YWHAH,YWHAZ
mTOR Signaling	1.64	0.0607	#NUM!	Cdc42,EIF3C,EIF3E,EIF4G1,GPLD1,PIK3C3,RPS12,RPS27L,RPS3,RPS4Y1,RPS6,RPS9,RPSA
Paxillin Signaling	1.64	0.0748	1.134	ACTN1,ACTN4,ARHGEF6,BCAR1,DOCK1,ITGB3,PIK3C3,VCL
CLEAR Signaling Pathway	1.62	0.0561	0	ASAH1,ATP6V0A1,ATP6V1A,CTSA,CTSB,CTSD,IFI30,ITPR1,PLBD2,PSAP,RAB7A,TLR3,YWHAE,YWHAG,YWHAH,YWHAZ
Hepatic Fibrosis / Hepatic Stellate Cell Activation	1.61	0.0619	#NUM!	A2M,AGT,COL10A1,COL15A1,COL5A1,COL6A1,IL1RAPL1,LAMA1,MYH1,MYH11,MYH4,STAT1
Superoxide Radicals Degradation	1.59	0.25	#NUM!	SOD1,SOD3
GABA Receptor Signaling	1.55	0.0682	#NUM!	ADCY9,AP2A2,CACNA1E,CACNA2D1,CACNA2D2,GPHN,GUCY1B1,ITPR1,NSF
Synaptic Long Term Depression	1.55	0.0606	0.302	CACNA1E,CACNA2D1,CACNA2D2,GRIA4,GRM4,GUCY1B1,ITPR1,LYN,PDIA3,PLCB1,PLCB3,PRDX6
Histamine Degradation	1.53	0.143	#NUM!	ALDH1A1,ALDH1B1,ALDH2
Fatty Acid α-oxidation	1.53	0.143	#NUM!	ALDH1A1,ALDH1B1,ALDH2
Actin Nucleation by ARP-WASP Complex	1.5	0.0753	0.447	ACTR2,ACTR3,ARPC1A,ARPC5,Cdc42,ITGB3,ROCK1
Sorbitol Degradation I	1.49	1	#NUM!	SORD
Asparagine Biosynthesis I	1.49	1	#NUM!	ASNS
Alanine Biosynthesis III	1.49	1	#NUM!	NFS1
Citrulline Biosynthesis	1.49	0.222	#NUM!	ALDH18A1,PRODH
Leucine Degradation I	1.49	0.222	#NUM!	AUH,MCCC1
Putrescine Degradation III	1.48	0.136	#NUM!	ALDH1A1,ALDH1B1,ALDH2
GPCR-Mediated Integration of Enteroendocrine Signaling Exemplified by an L Cell	1.46	0.08	-0.447	ADCY9,GUCY1B1,ITPR1,PDIA3,PLCB1,PLCB3
Amyotrophic Lateral Sclerosis Signaling	1.45	0.069	-0.447	CACNA1E,CACNA2D1,CACNA2D2,GRIA4,GRIN2B,PIK3C3,SLC1A2,SOD1
Hypoxia Signaling in the Cardiovascular System	1.44	0.0789	#NUM!	HSP90AA1,HSP90AB1,HSP90B1,P4HB,UBE2L3,UBE2O
Oxidative Ethanol Degradation III	1.43	0.0877	#NUM!	ALDH1A1,ALDH1B1,ALDH2,CYP2A6 (includes others),Cyp2c70
Pyrimidine Deoxyribonucleotides De Novo Biosynthesis I	1.43	0.13	#NUM!	CMPK1,NME1,RRM2
Virus Entry via Endocytic Pathways	1.42	0.0678	#NUM!	AP1B1,AP2A2,AP3B2,CLTA,FLNA,ITGB3,PIK3C3,TFRC
Neurovascular Coupling Signaling Pathway	1.4	0.056	-0.832	CACNA1E,CACNA2D1,CACNA2D2,GRIA4,GRIN2B,GUCY1B1,ITPR1,MPRIP,PLCB1,PLCB3,PRDX6,ROCK1,SLC1A2
IL-12 Signaling and Production in Macrophages	1.35	0.0551	0.277	ALB,APOB,C3,COL10A1,MST1,PIK3C3,PON1,RAB7A,RIGI,STAT1,THBS1,TLR3,XRCC6
Bupropion Degradation	1.34	0.12	#NUM!	CYP2A6 (includes others),CYP3A5,POR
Ethanol Degradation IV	1.34	0.12	#NUM!	ALDH1A1,ALDH1B1,ALDH2
Semaphorin Signaling in Neurons	1.32	0.082	#NUM!	Cdc42,CFL1,CRMP1,PLXNA1,ROCK1
Sucrose Degradation V (Mammalian)	1.32	0.182	#NUM!	ALDOA,ALDOB
Purine Nucleotides De Novo Biosynthesis II	1.32	0.182	#NUM!	ADSL,PAICS
AMPK Signaling	1.28	0.0537	0	AK2,CKM,CPT1A,EEF2,LIPE,PBRM1,PIK3C3,RAB1A,RAB7A,SLC2A1,SMARCB1,SMARCC1,TBC1D1
TR/RXR Activation	1.26	0.0714	#NUM!	ATP2A1,ENO1,F10,HP,PIK3C3,SLC2A1
HIPPO signaling	1.22	0.0698	-1.342	DLG1,MST1,YWHAE,YWHAG,YWHAH,YWHAZ
fMLP Signaling in Neutrophils	1.2	0.0611	0.707	ACTR2,ACTR3,ARPC1A,ARPC5,ITPR1,PIK3C3,PLCB1,PLCB3
UDP-D-xylose and UDP-D-glucuronate Biosynthesis	1.2	0.5	#NUM!	UGDH
Epoxysqualene Biosynthesis	1.2	0.5	#NUM!	FDFT1
Taurine Biosynthesis	1.2	0.5	#NUM!	CSAD
L-cysteine Degradation III	1.2	0.5	#NUM!	MPST
Thyroid Hormone Biosynthesis	1.2	0.5	#NUM!	CTSD
GDP-L-fucose Biosynthesis I (from GDP-D-mannose)	1.2	0.5	#NUM!	GMDS
Glutamate Biosynthesis II	1.2	0.5	#NUM!	GLUD1
Glutamate Degradation X	1.2	0.5	#NUM!	GLUD1
NAD biosynthesis II (from tryptophan)	1.19	0.154	#NUM!	HAAO,TDO2
Guanosine Nucleotides Degradation III	1.19	0.154	#NUM!	GDA,NT5M
UDP-N-acetyl-D-galactosamine Biosynthesis II	1.19	0.154	#NUM!	GPI,HK1
Ephrin Receptor Signaling	1.18	0.0545	-0.632	ACTR2,ACTR3,ARPC1A,ARPC5,BCAR1,CFL1,GRIN2B,ITGB3,PTPN11,ROCK1,SDCBP
eNOS Signaling	1.17	0.0577	-2.236	ADCY9,GUCY1B1,HSP90AA1,HSP90AB1,HSP90B1,HSPA5,HSPA8,ITPR1,PIK3C3
PFKFB4 Signaling Pathway	1.16	0.0833	0	FBP1,GPI,HK1,TKT
Axonal Guidance Signaling	1.16	0.0452	#NUM!	ACTR2,ACTR3,ADAM22,ARHGEF6,ARPC1A,ARPC5,BCAR1,CFL1,DOCK1,HERC2,ITGB3,PDIA3,PFN1,PIK3C3,PLCB1,PLCB3,PLXNA1,PTPN11,ROCK1,RTN4,SDCBP,TUBB3,TUBG1
Phospholipases	1.14	0.0725	0	GPLD1,PDIA3,PLCB1,PLCB3,PRDX6
DNA Double-Strand Break Repair by Non-Homologous End Joining	1.13	0.143	#NUM!	XRCC1,XRCC6
Spliceosomal Cycle	1.13	0.0816	1	DHX8,HSPA8,SF3B6,SNRNP200
GM-CSF Signaling	1.12	0.0714	-0.447	LYN,PIK3C3,PTPN11,RACK1,STAT1
IL-13 Signaling Pathway	1.08	0.0603	-1.134	AGR2,CD36,LYN,PIK3C3,POSTN,ROCK1,STAT1
Telomere Extension by Telomerase	1.08	0.133	#NUM!	HNRNPA2B1,XRCC6
Cardiac Hypertrophy Signaling	1.08	0.0498	0.333	ADCY9,CACNA1E,CACNA2D1,CACNA2D2,Cdc42,EIF2B5,GUCY1B1,HSPB1,PDIA3,PIK3C3,PLCB1,PLCB3,ROCK1
Dopamine Degradation	1.08	0.0938	#NUM!	ALDH1A1,ALDH1B1,ALDH2
MSP-RON Signaling In Cancer Cells Pathway	1.07	0.0571	2.121	FLNA,MST1,PIK3C3,VIM,YWHAE,YWHAG,YWHAH,YWHAZ
Glioma Invasiveness Signaling	1.06	0.0685	0	Cdc42,ITGB3,PIK3C3,PLAU,PLG
ERK5 Signaling	1.04	0.0676	1.342	PTPN11,YWHAE,YWHAG,YWHAH,YWHAZ
Diphthamide Biosynthesis	1.03	0.333	#NUM!	EEF2
Guanine and Guanosine Salvage I	1.03	0.333	#NUM!	HPRT1
Glycine Biosynthesis III	1.03	0.333	#NUM!	AGXT
S-methyl-5'-thioadenosine Degradation II	1.03	0.333	#NUM!	MTAP
Proline Degradation	1.03	0.333	#NUM!	PRODH
1,25-dihydroxyvitamin D3 Biosynthesis	1.03	0.333	#NUM!	POR
Glutathione Biosynthesis	1.03	0.333	#NUM!	GSS
Ascorbate Recycling (Cytosolic)	1.03	0.333	#NUM!	GSTO1
Methionine Salvage II (Mammalian)	1.03	0.333	#NUM!	BHMT
Uridine-5'-phosphate Biosynthesis	1.03	0.333	#NUM!	CAD
Hypusine Biosynthesis	1.03	0.333	#NUM!	EIF5A
Thiosulfate Disproportionation III (Rhodanese)	1.03	0.333	#NUM!	MPST
Inhibition of Angiogenesis by TSP1	1.01	0.0882	#NUM!	CD36,GUCY1B1,THBS1
Circadian Rhythm Signaling	1.01	0.0485	#NUM!	ADCY9,CACNA1E,CACNA2D1,CACNA2D2,GRIA4,GRIN2B,GUCY1B1,ITPR1,LYN,PDIA3,PLCB1,PLCB3,RACK1
Leukocyte Extravasation Signaling	1.01	0.0518	-0.333	ACTN1,ACTN4,BCAR1,CTNND1,MSN,PIK3C3,PTPN11,RDX,ROCK1,VCL
Androgen Signaling	1	0.0533	-0.447	CACNA1E,CACNA2D1,CACNA2D2,CALR,DNAJB1,GTF2E1,HSP90AA1,ITPR1,KAT7
Endothelin-1 Signaling	0.996	0.0515	1	ADCY9,CASP6,GPLD1,GUCY1B1,ITPR1,PDIA3,PIK3C3,PLCB1,PLCB3,PRDX6
Fatty Acid β-oxidation I	0.987	0.0857	#NUM!	AUH,HADHB,SLC27A2
Apelin Cardiomyocyte Signaling Pathway	0.987	0.0606	0	ATP2A1,ITPR1,PDIA3,PIK3C3,PLCB1,PLCB3
Gap Junction Signaling	0.955	0.0505	#NUM!	ADCY9,GRIA4,GUCY1B1,ITPR1,PDIA3,PIK3C3,PLCB1,PLCB3,TUBB3,TUBG1
Adrenomedullin signaling pathway	0.943	0.0503	-0.333	ADCY9,C3,CFH,GUCY1B1,ITPR1,MYLK2,PDIA3,PIK3C3,PLCB1,PLCB3
Thrombin Signaling	0.936	0.0489	0.707	ADCY9,ARHGEF6,Cdc42,GUCY1B1,ITPR1,MPRIP,PDIA3,PIK3C3,PLCB1,PLCB3,ROCK1
Glutathione-mediated Detoxification	0.932	0.0811	#NUM!	GSTM5,GSTO1,Gstt1
NAD Signaling Pathway	0.928	0.053	1.414	ACADL,ERN1,ETFA,H1-0,H1-3,HMGCS2,NAMPT,PIK3C3
Nicotine Degradation III	0.928	0.069	-2	CYP2A6 (includes others),CYP3A5,POR,UGT2B28
Wound Healing Signaling Pathway	0.921	0.0476	0	COL10A1,COL15A1,COL5A1,COL6A1,IL1RAPL1,LAMA1,LAMB1,LAMC2,Mcpt1,MST1,STAT1,VIM
2-ketoglutarate Dehydrogenase Complex	0.91	0.25	#NUM!	DLST
Heme Degradation	0.91	0.25	#NUM!	BLVRA
Phenylethylamine Degradation I	0.91	0.25	#NUM!	ALDH2
Proline Biosynthesis I	0.91	0.25	#NUM!	ALDH18A1
Phenylalanine Degradation I (Aerobic)	0.91	0.25	#NUM!	QDPR
Type II Diabetes Mellitus Signaling	0.903	0.0523	#NUM!	CACNA1E,CACNA2D1,CACNA2D2,CD36,ITPR1,PIK3C3,PKM,SLC27A2
Glutaryl-CoA Degradation	0.903	0.105	#NUM!	ACAT1,HADHB
Purine Nucleotides Degradation II (Aerobic)	0.903	0.105	#NUM!	GDA,NT5M
Mitochondrial L-carnitine Shuttle Pathway	0.903	0.105	#NUM!	CPT1A,SLC27A2
Gustation Pathway	0.903	0.0493	-0.333	ADCY9,CACNA1E,CACNA2D1,CACNA2D2,CD36,GUCY1B1,ITPR1,LIPE,PDE3A,PNLIPRP1
Opioid Signaling Pathway	0.903	0.0464	-1.155	ADCY9,AP2A2,CACNA1E,CACNA2D1,CACNA2D2,CLTA,GRIN2B,GUCY1B1,ITPR1,LYN,PDE1A,PENK,PLCB1
IGF-1 Signaling	0.9	0.0571	#NUM!	PIK3C3,PTPN11,YWHAE,YWHAG,YWHAH,YWHAZ
Synaptic Long Term Potentiation	0.86	0.053	0.378	GRIA4,GRIN2B,GRM4,ITPR1,PDIA3,PLCB1,PLCB3
Superpathway of Inositol Phosphate Compounds	0.854	0.047	-0.302	ATP1A1,IGBP1,PI4K2A,PI4KA,PIK3C3,PIP5K1C,PLCB1,PLCB3,PPP1R1B,PTPN11,SET
Melatonin Degradation I	0.851	0.0645	-2	CYP2A6 (includes others),CYP3A5,POR,UGT2B28
P2Y Purigenic Receptor Signaling Pathway	0.848	0.0526	-0.447	ADCY9,GUCY1B1,ITGB3,PDIA3,PIK3C3,PLCB1,PLCB3
CCR3 Signaling in Eosinophils	0.839	0.0522	#NUM!	CFL1,ITPR1,MPRIP,PIK3C3,PLCB1,PLCB3,ROCK1
Pyrimidine Ribonucleotides De Novo Biosynthesis	0.833	0.0732	#NUM!	CAD,CMPK1,NME1
Valine Degradation I	0.833	0.0952	#NUM!	AUH,HADHB
Arsenate Detoxification I (Glutaredoxin)	0.818	0.2	#NUM!	GSTO1
Trans, trans-farnesyl Diphosphate Biosynthesis	0.818	0.2	#NUM!	FDPS
Citrulline-Nitric Oxide Cycle	0.818	0.2	#NUM!	ASL
Tyrosine Degradation I	0.818	0.2	#NUM!	HPD
Retinoate Biosynthesis I	0.81	0.0714	#NUM!	ADH1C,AKR1B1,ALDH1A1
NOD1/2 Signaling Pathway	0.79	0.0476	2.333	ERN1,HSP90AA1,HSP90AB1,HSP90B1,HSPA5,HSPA8,RIGI,SUGT1,TLR3
ERK/MAPK Signaling	0.79	0.0465	0.816	BCAR1,DOCK1,HSPB1,ITGB3,PIK3C3,STAT1,VRK2,YWHAG,YWHAH,YWHAZ
White Adipose Tissue Browning Pathway	0.79	0.0507	-0.816	ADCY9,CACNA1E,CACNA2D1,CACNA2D2,GUCY1B1,ITPR1,LIPE
Nicotine Degradation II	0.78	0.0606	-2	CYP2A6 (includes others),CYP3A5,POR,UGT2B28
Glutamate Receptor Signaling	0.78	0.0606	#NUM!	GRIA4,GRIN2B,GRM4,SLC1A2
CDK5 Signaling	0.77	0.0522	0	ADCY9,GUCY1B1,LAMA1,LAMB1,LAMC2,PPP1R1B
BER (Base Excision Repair) Pathway	0.77	0.0682	#NUM!	LIG1,PNKP,XRCC1
Mitotic Roles of Polo-Like Kinase	0.764	0.0597	#NUM!	HSP90AA1,HSP90AB1,HSP90B1,SLK
Superpathway of Melatonin Degradation	0.764	0.0597	-2	CYP2A6 (includes others),CYP3A5,POR,UGT2B28
Myelination Signaling Pathway	0.75	0.0428	0	ADAM22,ILK,ITGB3,LAMA1,LAMB1,LAMC2,LMNB1,LYN,NDRG1,PIK3C3,PTPN11,RAPGEF2,ROCK1,SLC2A1
Estrogen Biosynthesis	0.75	0.0667	#NUM!	CYP2A6 (includes others),CYP3A5,POR
Serotonin Receptor Signaling	0.75	0.0667	#NUM!	ADCY9,GUCY1B1,QDPR
Coronavirus Replication Pathway	0.75	0.0667	#NUM!	BAG3,COPB2,TUBB3
Selenocysteine Biosynthesis II (Archaea and Eukaryotes)	0.747	0.167	#NUM!	SEPHS1
Rapoport-Luebering Glycolytic Shunt	0.747	0.167	#NUM!	BPGM
NAD Biosynthesis III	0.747	0.167	#NUM!	NAMPT
Neuregulin Signaling	0.745	0.0513	#NUM!	HSP90AA1,HSP90AB1,HSP90B1,ITGB3,PTPN11,RPS6
Role of OCT4 in Mammalian Embryonic Stem Cell Pluripotency	0.728	0.0652	#NUM!	CASP6,PHB1,SH3GLB1
Ribonucleotide Reductase Signaling Pathway	0.726	0.0471	0	CDH1,PBRM1,PIK3C3,RRM2,SMARCB1,SMARCC1,THBS1,YBX1
Cholecystokinin/Gastrin-mediated Signaling	0.721	0.0504	-0.447	BCAR1,Cdc42,ITPR1,PLCB1,PLCB3,ROCK1
Role of NFAT in Cardiac Hypertrophy	0.714	0.0446	0.333	ADCY9,CACNA1E,CACNA2D1,CACNA2D2,GUCY1B1,ITPR1,PDIA3,PIK3C3,PLCB1,PLCB3
Oxytocin In Brain Signaling Pathway	0.701	0.0452	1.667	CACNA1E,CACNA2D1,CACNA2D2,ITPR1,NLRP14,NLRP9,PIK3C3,PLCB3,PRDX6
Renin-Angiotensin Signaling	0.699	0.0496	#NUM!	ADCY9,AGT,GUCY1B1,ITPR1,PIK3C3,STAT1
Death Receptor Signaling	0.697	0.0521	0.447	ACIN1,CASP6,HSPB1,LMNA,ROCK1
Endocannabinoid Cancer Inhibition Pathway	0.697	0.0476	1.633	ADCY9,CASP6,CDH1,GUCY1B1,PIK3C3,ROCK1,VIM
PI3K/AKT Signaling	0.693	0.045	2.828	HSP90AA1,HSP90AB1,HSP90B1,ILK,ITGB3,YWHAE,YWHAG,YWHAH,YWHAZ
Ephrin B Signaling	0.688	0.0556	#NUM!	CAP1,CFL1,HNRNPK,ROCK1
Netrin Signaling	0.688	0.0556	#NUM!	CACNA1E,CACNA2D1,CACNA2D2,ITPR1
Trehalose Degradation II (Trehalase)	0.686	0.143	#NUM!	HK1
Acetyl-CoA Biosynthesis I (Pyruvate Dehydrogenase Complex)	0.686	0.143	#NUM!	DLAT
Adenine and Adenosine Salvage III	0.686	0.143	#NUM!	HPRT1
Ceramide Degradation	0.686	0.143	#NUM!	ASAH1
Aspartate Degradation II	0.686	0.143	#NUM!	MDH2
UVA-Induced MAPK Signaling	0.674	0.051	0.447	PDIA3,PIK3C3,PLCB1,PLCB3,STAT1
Sperm Motility	0.67	0.0428	0	ATP1A4,GUCY1B1,ITPR1,LMTK3,LYN,PDE1A,PDIA3,PLCB1,PLCB3,PRDX6,SLC12A2
Apelin Liver Signaling Pathway	0.662	0.0741	#NUM!	AGT,COL10A1
RAR Activation	0.654	0.0439	#NUM!	ADCY9,ADH1C,AKR1B1,ALDH1A1,GUCY1B1,PBRM1,PSMC5,SMARCB1,SMARCC1
3-phosphoinositide Biosynthesis	0.654	0.0439	-0.333	ATP1A1,IGBP1,PI4K2A,PI4KA,PIK3C3,PIP5K1C,PPP1R1B,PTPN11,SET
Corticotropin Releasing Hormone Signaling	0.65	0.0461	-1.342	ADCY9,ARPC5,CACNA1E,CACNA2D1,CACNA2D2,GUCY1B1,ITPR1
Caveolar-mediated Endocytosis Signaling	0.646	0.0533	#NUM!	ALB,COPB2,FLNA,ITGB3
Cardiac β-adrenergic Signaling	0.638	0.0444	-1.342	ADCY9,ATP2A1,CACNA1E,CACNA2D1,CACNA2D2,GUCY1B1,PDE1A,PDE3A
IL-7 Signaling Pathway	0.607	0.0513	0	LYN,PIK3C3,SLC2A1,STAT1
Phagosome Formation	0.597	0.0374	-1.569	ACTR2,ACTR3,AP1B1,ARPC1A,ARPC5,BCAR1,C3,CD36,CELSR2,CFL1,DOCK1,GPLD1,GRM4,ITGB3,ITPR1,LYN,MYH1,MYH11,MYH4,MYLK2,PI4KA,PIK3C3,PIP5K1C,PRDX6,ROCK1,TLR3
Renal Cell Carcinoma Signaling	0.595	0.0506	#NUM!	CUL2,PIK3C3,PTPN11,SLC2A1
Role of p14/p19ARF in Tumor Suppression	0.595	0.0667	#NUM!	PIK3C3,UBTF
Sphingosine and Sphingosine-1-phosphate Metabolism	0.59	0.111	#NUM!	ASAH1
Role of BRCA1 in DNA Damage Response	0.583	0.05	#NUM!	PBRM1,SMARCB1,SMARCC1,STAT1
Dopamine Receptor Signaling	0.583	0.05	#NUM!	ADCY9,GUCY1B1,PPP1R1B,QDPR
Atherosclerosis Signaling	0.58	0.0451	#NUM!	ALB,APOB,CD36,COL10A1,PON1,PRDX6
Triacylglycerol Biosynthesis	0.578	0.0545	#NUM!	GPAM,LPIN2,LPIN3
Chemokine Signaling	0.572	0.0494	0	CFL1,MPRIP,PLCB1,PLCB3
Cell Cycle Control of Chromosomal Replication	0.565	0.0536	#NUM!	LIG1,MCM3,TOP2B
EGF Signaling	0.565	0.0536	#NUM!	ITPR1,PIK3C3,STAT1
Telomerase Signaling	0.564	0.0463	1	HSP90AA1,HSP90AB1,HSP90B1,PIK3C3,PTGES3
GNRH Signaling	0.553	0.0419	0	ADCY9,CACNA1E,CACNA2D1,CACNA2D2,GUCY1B1,ITPR1,PLCB1,PLCB3
CNTF Signaling	0.551	0.0526	#NUM!	PIK3C3,PTPN11,STAT1
Prostanoid Biosynthesis	0.551	0.1	#NUM!	PTGES3
Glycine Betaine Degradation	0.551	0.1	#NUM!	BHMT
Chronic Myeloid Leukemia Signaling	0.533	0.0396	0.905	HSP90AA1,HSP90AB1,HSP90B1,PCBP2,PDIA3,PIK3C3,PLCB1,PLCB3,PTPN11,SET,XPO5
Multiple Sclerosis Signaling Pathway	0.532	0.0405	-1.667	C3,C8B,C9,GRIN2B,MGAT1,PLAU,SLC4A1,STAT1,TLR3
Endometrial Cancer Signaling	0.511	0.05	#NUM!	CDH1,ILK,PIK3C3
SPINK1 Pancreatic Cancer Pathway	0.511	0.05	#NUM!	CPA1,CTSA,CTSB
Cardiac Hypertrophy Signaling (Enhanced)	0.511	0.0369	-1	ADCY9,AGT,ATP2A1,CACNA1E,CACNA2D1,CACNA2D2,DLG1,EIF2B5,GUCY1B1,HSPB1,ITGB3,ITPR1,PDE1A,PDE3A,PDIA3,PIK3C3,PLCB1,PLCB3,ROCK1,RPS6
Oxytocin In Spinal Neurons Signaling Pathway	0.503	0.0571	#NUM!	GUCY1B1,PLCB3
IL-9 Signaling	0.503	0.0571	#NUM!	PIK3C3,STAT1
Gαq Signaling	0.503	0.0412	-0.816	Cdc42,GPLD1,ITPR1,PIK3C3,PLCB1,PLCB3,ROCK1
HER-2 Signaling in Breast Cancer	0.499	0.0396	-1.134	CASP6,Cox6c,ITGB3,LYN,MT-CO2,NUP160,NUP98,PIK3C3,RPS6
Pathogen Induced Cytokine Storm Signaling Pathway	0.498	0.0377	-1.604	C3,CDH1,COL10A1,COL15A1,COL5A1,COL6A1,FGB,IL1RAPL1,NLRP14,NLRP9,RIGI,SLC2A1,STAT1,TLR3
Role of JAK2 in Hormone-like Cytokine Signaling	0.487	0.0484	#NUM!	CYP3A5,PTPN11,STAT1
Interferon Signaling	0.487	0.0556	#NUM!	STAT1,TAP1
Cleavage and Polyadenylation of Pre-mRNA	0.485	0.0833	#NUM!	PABPN1
Assembly of RNA Polymerase I Complex	0.485	0.0833	#NUM!	UBTF
Regulation of Cellular Mechanics by Calpain Protease	0.476	0.0444	#NUM!	ACTN1,ACTN4,ITGB3,VCL
Thrombopoietin Signaling	0.475	0.0476	#NUM!	PIK3C3,PTPN11,STAT1
Cholesterol Biosynthesis I	0.458	0.0769	#NUM!	FDFT1
NAD Phosphorylation and Dephosphorylation	0.458	0.0769	#NUM!	NADK2
γ-glutamyl Cycle	0.458	0.0769	#NUM!	GSS
Cholesterol Biosynthesis II (via 24,25-dihydrolanosterol)	0.458	0.0769	#NUM!	FDFT1
Cholesterol Biosynthesis III (via Desmosterol)	0.458	0.0769	#NUM!	FDFT1
Pyrimidine Ribonucleotides Interconversion	0.456	0.0526	#NUM!	CMPK1,NME1
Activation of IRF by Cytosolic Pattern Recognition Receptors	0.452	0.0462	#NUM!	PPIB,RIGI,STAT1
Induction of Apoptosis by HIV1	0.452	0.0462	#NUM!	SLC25A3,SLC25A4,SLC25A5
Tight Junction Signaling	0.442	0.0391	#NUM!	MYH1,MYH11,MYH4,NSF,STX1B,VAPA,VCL
WNT/Ca+ pathway	0.441	0.0455	#NUM!	PDIA3,PLCB1,PLCB3
Pulmonary Fibrosis Idiopathic Signaling Pathway	0.434	0.0368	-0.577	CDH1,COL10A1,COL15A1,COL5A1,COL6A1,ILK,PIK3C3,PLAU,PLG,ROCK1,THBS1,VIM
DNA Double-Strand Break Repair by Homologous Recombination	0.432	0.0714	#NUM!	LIG1
Urate Biosynthesis/Inosine 5'-phosphate Degradation	0.432	0.0714	#NUM!	NT5M
IL-8 Signaling	0.429	0.0381	0	Cdc42,CDH1,GPLD1,IQGAP1,ITGB3,LASP1,PIK3C3,ROCK1
Mechanisms of Viral Exit from Host Cells	0.415	0.0488	#NUM!	LMNB1,SH3GLB1
Superpathway of Methionine Degradation	0.415	0.0488	#NUM!	AHCY,BHMT
Role of JAK1 and JAK3 in γc Cytokine Signaling	0.411	0.0435	#NUM!	PIK3C3,PTPN11,STAT1
Fatty Acid Activation	0.409	0.0667	#NUM!	SLC27A2
Choline Biosynthesis III	0.409	0.0667	#NUM!	GPLD1
Leukotriene Biosynthesis	0.409	0.0667	#NUM!	LTA4H
p53 Signaling	0.406	0.0408	1	CASP6,PIK3C3,STAG1,THBS1
Melanocyte Development and Pigmentation Signaling	0.406	0.0408	#NUM!	ADCY9,GUCY1B1,PIK3C3,PTPN11
Stearate Biosynthesis I (Animals)	0.401	0.0429	#NUM!	CBR1,DHRS1,SLC27A2
Growth Hormone Signaling	0.391	0.0423	#NUM!	A2M,PIK3C3,STAT1
G Beta Gamma Signaling	0.39	0.0388	1	ARHGEF6,CACNA1E,CACNA2D1,CACNA2D2,ITPR1
IL-6 Signaling	0.39	0.0388	-1.342	A2M,HSPB1,IL1RAPL1,PIK3C3,PTPN11
Oncostatin M Signaling	0.389	0.0465	#NUM!	PLAU,STAT1
Granzyme B Signaling	0.387	0.0625	#NUM!	LMNB1
Adenosine Nucleotides Degradation II	0.387	0.0625	#NUM!	NT5M
Melatonin Signaling	0.383	0.0417	#NUM!	PDIA3,PLCB1,PLCB3
Apoptosis Signaling	0.36	0.0385	1	ACIN1,CASP6,LMNA,ROCK1
tRNA Splicing	0.355	0.0435	#NUM!	PDE1A,PDE3A
Apelin Pancreas Signaling Pathway	0.355	0.0435	#NUM!	ERN1,PIK3C3
D-myo-inositol-5-phosphate Metabolism	0.351	0.0359	0.378	ATP1A1,IGBP1,PLCB1,PLCB3,PPP1R1B,PTPN11,SET
Mismatch Repair in Eukaryotes	0.35	0.0556	#NUM!	LIG1
Macropinocytosis Signaling	0.348	0.0395	#NUM!	ACTN4,ITGB3,PIK3C3
TREM1 Signaling	0.34	0.039	#NUM!	NLRP14,NLRP9,TLR3
Antiproliferative Role of Somatostatin Receptor 2	0.34	0.039	#NUM!	GUCY1B1,PIK3C3,PTPN11
PPAR Signaling	0.339	0.0374	-1	HSP90AA1,HSP90AB1,HSP90B1,IL1RAPL1
Natural Killer Cell Signaling	0.335	0.0354	0.378	CFL1,COL10A1,HSPA5,HSPA8,PIK3C3,PTPN11,ROCK1
γ-linolenate Biosynthesis II (Animals)	0.333	0.0526	#NUM!	SLC27A2
α-Adrenergic Signaling	0.325	0.0367	#NUM!	ADCY9,GUCY1B1,ITPR1,PYGL
Glioblastoma Multiforme Signaling	0.319	0.0351	0.447	Cdc42,ITPR1,PDIA3,PIK3C3,PLCB1,PLCB3
Inflammasome pathway	0.316	0.05	#NUM!	CTSB
Apelin Endothelial Signaling Pathway	0.316	0.0355	0	ADCY9,GUCY1B1,PIK3C3,PLCB1,PLCB3
Melanoma Signaling	0.314	0.04	#NUM!	CDH1,PIK3C3
Kinetochore Metaphase Signaling Pathway	0.312	0.036	#NUM!	DNAH3,KNTC1,MACROH2A1,STAG1
Hereditary Breast Cancer Signaling	0.311	0.0352	#NUM!	PBRM1,PIK3C3,SMARCB1,SMARCC1,TUBG1
FLT3 Signaling in Hematopoietic Progenitor Cells	0.302	0.0366	#NUM!	PIK3C3,PTPN11,STAT1
JAK/STAT Signaling	0.302	0.0366	#NUM!	PIK3C3,PTPN11,STAT1
Hepatic Fibrosis Signaling Pathway	0.296	0.0331	0.577	AGT,CACNA1E,CACNA2D1,CACNA2D2,Cdc42,COL10A1,IL1RAPL1,ITGB3,MYLK2,PIK3C3,ROCK1,SDHB,TF,TFRC
Prostate Cancer Signaling	0.294	0.0351	#NUM!	HSP90AA1,HSP90AB1,HSP90B1,PIK3C3
PEDF Signaling	0.288	0.0357	#NUM!	DOCK3,PIK3C3,ROCK1
Phototransduction Pathway	0.279	0.037	#NUM!	GUCA2B,GUCY1B1
PAK Signaling	0.277	0.0342	#NUM!	ARHGEF6,CFL1,ITGB3,PIK3C3
Role of Lipids/Lipid Rafts in the Pathogenesis of Influenza	0.275	0.0435	#NUM!	FDPS
Role of Hypercytokinemia/hyperchemokinemia in the Pathogenesis of Influenza	0.275	0.0349	#NUM!	RIGI,STAT1,TLR3
FGF Signaling	0.275	0.0349	#NUM!	ITPR1,PIK3C3,PTPN11
Role Of Osteoblasts In Rheumatoid Arthritis Signaling Pathway	0.27	0.0328	2.121	CTSA,CTSB,CTSD,Ctsj,CTSS,CTSZ,PIK3C3,STAT1
IL-22 Signaling	0.262	0.0417	#NUM!	STAT1
Tumoricidal Function of Hepatic Natural Killer Cells	0.262	0.0417	#NUM!	CASP6
Neuroprotective Role of THOP1 in Alzheimer's Disease	0.256	0.0331	#NUM!	AGT,PLG,SERPINA3,YWHAE
CDP-diacylglycerol Biosynthesis I	0.251	0.04	#NUM!	GPAM
MSP-RON Signaling Pathway	0.248	0.0345	#NUM!	MST1,PIK3C3
Cancer Drug Resistance By Drug Efflux	0.248	0.0345	#NUM!	ABCC2,YBX1
Role of JAK1, JAK2 and TYK2 in Interferon Signaling	0.24	0.0385	#NUM!	STAT1
Methionine Degradation I (to Homocysteine)	0.24	0.0385	#NUM!	AHCY
PCP (Planar Cell Polarity) Pathway	0.234	0.0333	#NUM!	PFN1,ROCK1
NAD Salvage Pathway II	0.23	0.037	#NUM!	NT5M
Phosphatidylglycerol Biosynthesis II (Non-plastidic)	0.23	0.037	#NUM!	GPAM
Cysteine Biosynthesis III (mammalia)	0.22	0.0357	#NUM!	AHCY
Pulmonary Healing Signaling Pathway	0	0.0201	-1	CDH1,CFL1,LYN,THBS1
Pyroptosis Signaling Pathway	0	0.0323	#NUM!	NLRP14,NLRP9,TLR3
ID1 Signaling Pathway	0	0.0199	0	LYN,PIK3C3,TGM2,VIM
CDX Gastrointestinal Cancer Signaling Pathway	0	0.00495	#NUM!	PIK3C3
Macrophage Classical Activation Signaling Pathway	0	0.0317	0	ACO2,DLAT,PKM,SDHB,STAT1,UQCRC2
Role Of Chondrocytes In Rheumatoid Arthritis Signaling Pathway	0	0.0142	#NUM!	IL1RAPL1,PLAU
Role Of Osteoclasts In Rheumatoid Arthritis Signaling Pathway	0	0.0324	-0.333	ADAM22,Cdc42,CDH1,COL10A1,COL15A1,COL5A1,COL6A1,IL1RAPL1,ITGB3,PIK3C3
IL-10 Signaling	0	0.026	2	BLVRA,IL1RAPL1,PKM,STAT1
Macrophage Alternative Activation Signaling Pathway	0	0.0198	-2	CD36,PIK3C3,STAT1,THBS1
S100 Family Signaling Pathway	0	0.0324	-0.6	ATP5F1A,ATP5F1B,CACNA1E,CACNA2D1,CACNA2D2,CD36,CDH1,CELSR2,CTSD,GRM4,ILK,IQGAP1,ITPR1,NCL,PDIA3,PIK3C3,PLAT,PLCB1,PLCB3,PLG,ROCK1,S100A10,SERPINF2,Tpm1,Tpm4
Fc Epsilon RI Signaling	0	0.0254	#NUM!	LYN,PIK3C3,PTPN11
Chaperone Mediated Autophagy Signaling Pathway	0	0.0295	0.229	ATP6V0A1,ATP6V1A,CTSA,DNAJB1,HSP90AA1,HSP90AB1,HSP90B1,HSPA5,HSPA8,IDH1,MST1,PIK3C3,PSMA2,PSMA4,PSMA7,PSMB6,PSMB9,PSME1,USP19
IL-33 Signaling Pathway	0	0.0215	#NUM!	CASP6,MACROH2A1,Mcpt1,PIK3C3
Hepatic Cholestasis	0	0.0314	#NUM!	ABCC2,ADCY9,CYP3A5,FABP6,GUCY1B1,IL1RAPL1
VDR/RXR Activation	0	0.0256	#NUM!	PSMC5,SERPINB1
Ceramide Signaling	0	0.022	#NUM!	CTSD,PIK3C3
Erythropoietin Signaling Pathway	0	0.0169	#NUM!	Hbb-b1,ITPR1,PIK3C3
Role of RIG1-like Receptors in Antiviral Innate Immunity	0	0.0217	#NUM!	RIGI
Role of Pattern Recognition Receptors in Recognition of Bacteria and Viruses	0	0.0256	-2	C3,PIK3C3,RIGI,TLR3
Role of NFAT in Regulation of the Immune Response	0	0.00482	-1	ITPR1,LYN,PIK3C3,PLCB1,PLCB3
FcγRIIB Signaling in B Lymphocytes	0	0.0113	#NUM!	CACNA1E,CACNA2D1,CACNA2D2,ITPR1,LYN,PIK3C3
LPS-stimulated MAPK Signaling	0	0.0118	#NUM!	PIK3C3
NF-κB Activation by Viruses	0	0.0256	#NUM!	ITGB3,PIK3C3
CCR5 Signaling in Macrophages	0	0.00802	#NUM!	CACNA1E,CACNA2D1,CACNA2D2,ITPR1
CD40 Signaling	0	0.0149	#NUM!	PIK3C3
Calcium-induced T Lymphocyte Apoptosis	0	0.00435	#NUM!	ATP2A1,ITPR1
Cytotoxic T Lymphocyte-mediated Apoptosis of Target Cells	0	0.00235	#NUM!	CASP6
IL-3 Signaling	0	0.0253	#NUM!	PIK3C3,STAT1
Lymphotoxin β Receptor Signaling	0	0.0182	#NUM!	PIK3C3
IL-17 Signaling	0	0.0214	1	HSP90AA1,HSP90AB1,HSP90B1,PIK3C3
CTLA4 Signaling in Cytotoxic T Lymphocytes	0	0.0115	-0.378	AP1B1,AP2A2,CLTA,GPLD1,LYN,PIK3C3,PTPN11
IL-15 Production	0	0.0244	#NUM!	LMTK3,LYN,STAT1
T Helper Cell Differentiation	0	0.00212	#NUM!	STAT1
CD28 Signaling in T Helper Cells	0	0.0135	1.134	ACTR2,ACTR3,ARPC1A,ARPC5,ITPR1,PIK3C3,PTPN11
IL-15 Signaling	0	0.00189	#NUM!	PIK3C3
Dendritic Cell Maturation	0	0.0117	-0.378	COL10A1,PDIA3,PIK3C3,PLCB1,PLCB3,STAT1,TLR3
Angiopoietin Signaling	0	0.0263	#NUM!	PIK3C3,PTPN11
Relaxin Signaling	0	0.0323	#NUM!	ADCY9,GUCY1B1,PDE1A,PDE3A,PIK3C3
Factors Promoting Cardiogenesis in Vertebrates	0	0.0261	0	PDIA3,PLCB1,PLCB3,ROCK1
Agrin Interactions at Neuromuscular Junction	0	0.029	#NUM!	ARHGEF6,LAMB1
Docosahexaenoic Acid (DHA) Signaling	0	0.0263	#NUM!	PIK3C3
ICOS-ICOSL Signaling in T Helper Cells	0	0.00394	#NUM!	ITPR1,PIK3C3
Molecular Mechanisms of Cancer	0	0.0267	#NUM!	ADCY9,ARHGEF6,CASP6,Cdc42,CDH1,CTNND1,GUCY1B1,ITGB3,PIK3C3,PLCB1,PLCB3,PTPN11
Lipid Antigen Presentation by CD1	0	0.012	#NUM!	AP2A2,CALR,CANX,PDIA3,PSAP
HGF Signaling	0	0.0303	#NUM!	DOCK1,ITGB3,PIK3C3,PTPN11
HMGB1 Signaling	0	0.024	#NUM!	Cdc42,KAT7,PIK3C3,PLAT
Polyamine Regulation in Colon Cancer	0	0.0169	#NUM!	EIF5A
Human Embryonic Stem Cell Pluripotency	0	0.0199	1	HSP90AA1,HSP90AB1,HSP90B1,PIK3C3
DNA Methylation and Transcriptional Repression Signaling	0	0.0268	#NUM!	DNMT1,TCF20,UHRF1
ATM Signaling	0	0.01	#NUM!	HERC2
Role of NANOG in Mammalian Embryonic Stem Cell Pluripotency	0	0.00806	#NUM!	PIK3C3
Prolactin Signaling	0	0.0316	#NUM!	PIK3C3,PTPN11,STAT1
CREB Signaling in Neurons	0	0.0231	0.277	ADCY9,CACNA1E,CACNA2D1,CACNA2D2,CELSR2,GRIA4,GRIN2B,GRM4,GUCY1B1,ITPR1,PDIA3,PIK3C3,PLCB1,PLCB3
Type I Diabetes Mellitus Signaling	0	0.00196	#NUM!	STAT1
Small Cell Lung Cancer Signaling	0	0.0104	#NUM!	PIK3C3
Primary Immunodeficiency Signaling	0	0.0169	#NUM!	TAP1
Glioma Signaling	0	0.016	#NUM!	IDH1,PIK3C3
Acute Myeloid Leukemia Signaling	0	0.022	#NUM!	IDH1,PIK3C3
Thyroid Cancer Signaling	0	0.0253	#NUM!	CDH1,PIK3C3
Bladder Cancer Signaling	0	0.0172	#NUM!	CDH1,THBS1
Non-Small Cell Lung Cancer Signaling	0	0.0213	#NUM!	ITPR1,PIK3C3
Production of Nitric Oxide and Reactive Oxygen Species in Macrophages	0	0.0314	-0.447	ALB,APOB,Cdc42,PIK3C3,PON1,STAT1
Gα12/13 Signaling	0	0.0226	#NUM!	CDH1,PIK3C3,ROCK1
p70S6K Signaling	0	0.0224	0.333	AGT,BCAP31,EEF2,LYN,PDIA3,PIK3C3,PLCB1,PLCB3,RPS6,YWHAE,YWHAG,YWHAH,YWHAZ
Colorectal Cancer Metastasis Signaling	0	0.0258	-1.342	ADCY9,Cdc42,CDH1,GUCY1B1,PIK3C3,STAT1,TLR3
Pancreatic Adenocarcinoma Signaling	0	0.0238	#NUM!	GPLD1,PIK3C3,STAT1
G Protein Signaling Mediated by Tubby	0	0.00641	#NUM!	NAMPT,PLCB1,PLCB3
Communication between Innate and Adaptive Immune Cells	0	0.00107	#NUM!	TLR3
Crosstalk between Dendritic Cells and Natural Killer Cells	0	0.011	#NUM!	TLR3
Systemic Lupus Erythematosus Signaling	0	0.0112	#NUM!	C8B,C9,HNRNPA2B1,HNRNPC,LSM12,LYN,PIK3C3,PRPF3,PRPF40A,PRPF6,SNRNP200,SNRNP70
CDC42 Signaling	0	0.0174	1.414	ACTR2,ACTR3,ARHGEF6,ARPC1A,ARPC5,CFL1,FGD3,IQGAP1,ITGB3,MPRIP
FAK Signaling	0	0.0134	-0.535	ACTR2,ACTR3,ARHGEF6,ARPC1A,ARPC5,BCAR1,CDH1,CELSR2,COL10A1,DOCK1,GRM4,ITGB3,PIK3C3,SDCBP
Role of Osteoblasts, Osteoclasts and Chondrocytes in Rheumatoid Arthritis	0	0.0132	#NUM!	IL1RAPL1,ITGB3,PIK3C3
Phospholipase C Signaling	0	0.0107	0	ADCY9,ARHGEF6,Cdc42,GPLD1,GUCY1B1,ITGB3,ITPR1,LYN,MPRIP,PLCB1,PLCB3,TGM2
Ovarian Cancer Signaling	0	0.00633	#NUM!	PIK3C3
Altered T Cell and B Cell Signaling in Rheumatoid Arthritis	0	0.00106	#NUM!	TLR3
Role of Macrophages, Fibroblasts and Endothelial Cells in Rheumatoid Arthritis	0	0.0211	#NUM!	IL1RAPL1,PDIA3,PIK3C3,PLCB1,PLCB3,ROCK1,TLR3
Estrogen-Dependent Breast Cancer Signaling	0	0.0123	#NUM!	PIK3C3
IL-1 Signaling	0	0.0208	#NUM!	ADCY9,GUCY1B1
Breast Cancer Regulation by Stathmin1	0	0.0135	-1.414	ARHGEF6,CELSR2,GRM4,PIK3C3,PLCB1,PLCB3,TUBB3,TUBG1
RANK Signaling in Osteoclasts	0	0.011	#NUM!	PIK3C3
TWEAK Signaling	0	0.027	#NUM!	CASP6
PKCθ Signaling in T Lymphocytes	0	0.00896	#NUM!	CACNA1E,CACNA2D1,CACNA2D2,ITPR1,PIK3C3
TNFR1 Signaling	0	0.0196	#NUM!	CASP6
Role of MAPK Signaling in the Pathogenesis of Influenza	0	0.0119	#NUM!	PRDX6
Role of PI3K/AKT Signaling in the Pathogenesis of Influenza	0	0.0303	#NUM!	PIK3C3,ZNF346
Antiproliferative Role of TOB in T Cell Signaling	0	0.00235	#NUM!	PABPC1
PI3K Signaling in B Lymphocytes	0	0.0102	0	C3,ITPR1,LYN,PDIA3,PLCB1,PLCB3
Assembly of RNA Polymerase II Complex	0	0.02	#NUM!	GTF2E1
IL-17A Signaling in Airway Cells	0	0.0149	#NUM!	PIK3C3
Role of IL-17A in Arthritis	0	0.0175	#NUM!	PIK3C3
NGF Signaling	0	0.025	#NUM!	PIK3C3,PTPN11,ROCK1
Mouse Embryonic Stem Cell Pluripotency	0	0.0192	#NUM!	PIK3C3,PTPN11
Transcriptional Regulatory Network in Embryonic Stem Cells	0	0.0185	#NUM!	SET
iNOS Signaling	0	0.0213	#NUM!	STAT1
nNOS Signaling in Neurons	0	0.0213	#NUM!	GRIN2B
VEGF Family Ligand-Receptor Interactions	0	0.0119	#NUM!	PIK3C3
ERBB Signaling	0	0.0108	#NUM!	PIK3C3
ERB2-ERBB3 Signaling	0	0.0154	#NUM!	PIK3C3
ERBB4 Signaling	0	0.0147	#NUM!	PIK3C3
GDNF Family Ligand-Receptor Interactions	0	0.0263	#NUM!	ITPR1,PIK3C3
Thyroid Hormone Metabolism II (via Conjugation and/or Degradation)	0	0.025	#NUM!	UGT2B28
D-myo-inositol (1,4,5,6)-Tetrakisphosphate Biosynthesis	0	0.0279	0.447	ATP1A1,IGBP1,PPP1R1B,PTPN11,SET
D-myo-inositol (3,4,5,6)-tetrakisphosphate Biosynthesis	0	0.0279	0.447	ATP1A1,IGBP1,PPP1R1B,PTPN11,SET
3-phosphoinositide Degradation	0	0.0262	0.447	ATP1A1,IGBP1,PPP1R1B,PTPN11,SET
Salvage Pathways of Pyrimidine Ribonucleotides	0	0.0206	#NUM!	CMPK1,NME1
DNA damage-induced 14-3-3σ Signaling	0	0.0217	#NUM!	CASP6
Gαi Signaling	0	0.0214	#NUM!	ADCY9,GRM4,GUCY1B1
Gαs Signaling	0	0.0317	#NUM!	ADCY9,ADD2,GUCY1B1,RAPGEF2
Inhibition of Matrix Metalloproteases	0	0.0256	#NUM!	A2M
Agranulocyte Adhesion and Diapedesis	0	0.0238	#NUM!	MSN,MYH1,MYH11,MYH4,RDX
Granulocyte Adhesion and Diapedesis	0	0.0159	#NUM!	IL1RAPL1,MSN,RDX
Regulation of the Epithelial-Mesenchymal Transition Pathway	0	0.0154	#NUM!	CDH1,PIK3C3,PTPN11
TEC Kinase Signaling	0	0.00865	#NUM!	Cdc42,ITGB3,LYN,PIK3C3,STAT1
UVB-Induced MAPK Signaling	0	0.0192	#NUM!	PIK3C3
Adipogenesis pathway	0	0.0144	#NUM!	FABP4,KAT7
Toll-like Receptor Signaling	0	0.0128	#NUM!	TLR3
SAPK/JNK Signaling	0	0.00398	#NUM!	HNRNPK,PIK3C3
PTEN Signaling	0	0.0265	#NUM!	BCAR1,ILK,ITGB3,YWHAH
IL-2 Signaling	0	0.0323	#NUM!	PIK3C3,PTPN11
IL-4 Signaling	0	0.0104	0	COL10A1,COL15A1,COL5A1,COL6A1,PIK3C3,TGM2
B Cell Receptor Signaling	0	0.0063	-1	CFL1,LYN,PIK3C3,PTPN11
WNT/β-catenin Signaling	0	0.0115	#NUM!	CDH1,ILK
Insulin Receptor Signaling	0	0.0286	-1	EIF2B5,LIPE,PIK3C3,PTPN11
Neurotrophin/TRK Signaling	0	0.0256	#NUM!	PIK3C3,PTPN11
cAMP-mediated signaling	0	0.0212	-2	ADCY9,GRM4,GUCY1B1,PDE1A,PDE3A
p38 MAPK Signaling	0	0.025	#NUM!	HSPB1,IL1RAPL1,STAT1
NF-κB Signaling	0	0.0035	#NUM!	PIK3C3,TLR3
T Cell Receptor Signaling	0	0.00325	#NUM!	PIK3C3,PTPN11
G-Protein Coupled Receptor Signaling	0	0.0156	-0.905	ADCY9,CELSR2,GRM4,GUCY1B1,MYLK2,PDE1A,PDE3A,PIK3C3,PLCB1,PLCB3,ROCK1
PDGF Signaling	0	0.023	#NUM!	PIK3C3,STAT1
Autophagy	0	0.0278	0.816	ERN1,GABARAPL2,PI4K2A,PIK3C3,RAB7A,SNAP29
PD-1, PD-L1 cancer immunotherapy pathway	0	0.0187	#NUM!	PIK3C3,PTPN11
Sumoylation Pathway	0	0.0194	#NUM!	Cdc42,CDH1
Th1 and Th2 Activation Pathway	0	0.0116	#NUM!	PIK3C3,STAT1
Th1 Pathway	0	0.0164	#NUM!	PIK3C3,STAT1
Th2 Pathway	0	0.0073	#NUM!	PIK3C3
Osteoarthritis Pathway	0	0.0254	0	ANXA5,CASP6,COL10A1,IL1RAPL1,ITGB3,NAMPT
Neuroinflammation Signaling Pathway	0	0.0189	-1.342	GRIN2B,MFGE8,PIK3C3,SLC1A2,STAT1,TLR3
Th17 Activation Pathway	0	0.0062	#NUM!	HSP90AA1,HSP90AB1,HSP90B1
NER (Nucleotide Excision Repair, Enhanced Pathway)	0	0.0288	#NUM!	LIG1,TOP2B,XRCC1
SPINK1 General Cancer Pathway	0	0.0145	#NUM!	PIK3C3
Endocannabinoid Developing Neuron Pathway	0	0.0236	#NUM!	ADCY9,GUCY1B1,PIK3C3
T Cell Exhaustion Signaling Pathway	0	0.00529	#NUM!	PIK3C3,PTPN11,STAT1
IL-23 Signaling Pathway	0	0.0217	#NUM!	PIK3C3
Systemic Lupus Erythematosus In T Cell Signaling Pathway	0	0.0124	0	CASP6,Cdc42,DNMT1,ITPR1,MSN,PIK3C3,RDX,ROCK1
Systemic Lupus Erythematosus In B Cell Signaling Pathway	0	0.0069	0.447	LYN,PIK3C3,PTPN11,STAT1,TLR3
Senescence Pathway	0	0.0234	-0.447	CACNA1E,CACNA2D1,CACNA2D2,DLAT,EP400,MCU,PIK3C3
HOTAIR Regulatory Pathway	0	0.0245	-1	CDH1,PIK3C3,ROCK1,VIM
BEX2 Signaling Pathway	0	0.0244	#NUM!	LGALS1,SMARCB1
Xenobiotic Metabolism General Signaling Pathway	0	0.028	0	GSTM5,GSTO1,PIK3C3,UGT2B28
Regulation Of The Epithelial Mesenchymal Transition By Growth Factors Pathway	0	0.0208	-1	CDH1,PIK3C3,PTPN11,VIM
Regulation Of The Epithelial Mesenchymal Transition In Development Pathway	0	0.0115	#NUM!	CDH1
Tumor Microenvironment Pathway	0	0.0223	1	ITGB3,PIK3C3,PLAU,SLC2A1
MSP-RON Signaling In Macrophages Pathway	0	0.0252	#NUM!	MST1,PIK3C3,STAT1
Eicosanoid Signaling	0	0.0286	#NUM!	LTA4H,PRDX6
Role of MAPK Signaling in Promoting the Pathogenesis of Influenza	0	0.0263	#NUM!	ATP6V0A1,ATP6V1A,PRDX6
Role of MAPK Signaling in Inhibiting the Pathogenesis of Influenza	0	0.0127	#NUM!	PRDX6

## Sheet: Tab4
Upstream Regulator	Expr Log Ratio	Molecule Type	Predicted Activation State	Activation z-score	p-value of overlap	Target Molecules in Dataset	Mechanistic Network
TP53		transcription regulator		0,163	5,48E-43	A2M,ABCC2,ACADL,ACAT1,ACO1,ACO2,ACSM5,ACTN1,ACTN4,ADH5,AHCY,AKR1B1,ALB,ALDH18A1,ALDH1A1,ALDH1B1,ALDOA,ANXA3,ANXA4,ANXA6,AP1B1,ASL,ASNS,ATP1A1,ATP5F1A,BAG3,BCAP31,C9,CALU,CAP1,CASP6,CD36,Cdc42,CDH1,CEL,CKB,CKM,CLTA,COL14A1,CORO1A,Cox5b/Gm34962,CPT1A,CS,CTSB,CTSD,DDX18,DDX5,DLAT,DLG1,DLGAP1,DLST,DNM1L,DNMT1,DYSF,ECPAS,ENO2,ENO3,EPHX1,ESYT1,ETFA,FABP4,FBLN2,FDFT1,FDPS,FHL1,FUBP1,GAPDH,GC,GDA,GPD1,GP…	419 (22)
MAPT		other		1,949	2,45E-38	A2M,AAK1,ACAT1,ACO2,ACTN1,ADD2,ALB,ALDOA,ANXA5,ANXA6,AP1B1,AP3B2,ASAH1,ATP1A4,ATP1B1,ATP4A,ATP5F1A,ATP5F1B,ATP5PF,ATP6V1A,BCR,BSN,C3,CANX,CAP1,CCT7,CFL1,CKB,CLTA,CORO1A,Cox6c,CS,CTSD,CTSS,CTSZ,DLG1,DNM1L,DOCK2,DYNC1LI1,EEF2,ENO1,ENO2,EPHX1,EPRS1,GAPDH,GRIN2B,GSTM5,GUCY1B1,Hbb-b1,HINT1,HK1,HSP90AA1,HSPA4L,HSPA5,HSPA8,HSPB1,Irgm1,LCP1,MAN2B1,MSN,MT-CO2,NCKAP1,NDUFS3,NDUFS6,NME1,PENK,PGK1,PI4KA,PKM,…	354 (16)
HNF4A		transcription regulator		-0,485	1,00E-31	ABCC2,ABHD6,ACAT1,ACIN1,ACO1,ACO2,ACTN1,ACTR3,AGT,AHSA1,AK2,AKR1B1,ALB,ALDH1A1,ALDH2,ALDOB,ANXA5,APEH,APOB,ARPC5,ASAH1,ASNS,BCAR1,BDH1,BHMT,BPGM,C3,CACNA2D2,CAP1,CAPZA2,CD36,CDH1,Ces2e,CHCHD3,CHERP,CLTA,CNBP,CNOT3,COPB2,CPT1A,CS,CTSA,CTSB,CTSZ,CUL2,CYP2A6 (includes others),CYP3A5,DDX10,DDX18,DHX8,DLST,DOCK1,DYNC1LI1,EIF4G1,EPHX1,ERLIN1,ERO1A,ESYT1,F9,FABP1,FABP2,FBLIM1,FBP1,FDPS,FETUB,FGB,FHL1,FL…	459 (23)
1,2-dithiol-3-thione		chemical reagent	Activated	4,321	4,50E-30	AKR1A1,ALDOA,ATP1A1,BHMT,CBR1,CCT7,CREG1,CTSD,DNAJB11,EIF3C,EIF3E,EPHX1,ESD,F10,FABP1,GSR,GSTM5,HPRT1,HSP90AA1,HSP90AB1,HSP90B1,LMNA,NCKAP1,NUCB2,PDIA3,PDIA4,PDIA6,PPIB,PRDX1,PSMA2,PSMA4,PSMA7,PSMB6,PSMD12,RACK1,RARS1,RPLP0,RUVBL1,SEC23A,SERPINA3,SERPINA6,SERPIND1,SOD1,TFRC,Tpm1,TXNRD1,UBQLN2,UGT2B28,USP14,VCP	77 (2)
D-glucose		chemical - endogenous mammalian		1,365	2,60E-28	ACADL,ACO2,ACTN1,AGT,AKR1B1,ALDOA,ALDOB,ANXA3,APOB,ASNS,ATP2B2,ATP2B4,C3,CALR,CANX,CAP1,CAPZA2,CASQ2,CD36,CTSB,CTSD,DECR1,DMD,DNAJB11,EIF5A,ENO1,ERO1A,FABP2,FBP1,GAPDH,GPAM,GPD1,GPI,GPLD1,H6PD,HK1,HNRNPF,HNRNPK,HP,HPRT1,HSPA5,HSPB1,IDH1,ILK,ITPR1,LAMB1,LCP1,LGALS1,LIPE,MDH2,MEN1,MYH11,NAMPT,NDUFB9,NUP98,PDIA3,PDIA4,PDIA6,PGK1,PGM1,PHB1,PKM,PLAU,PLCB1,PPIB,PRDX6,PREB,PRODH,RRM2,SDHB,SLC25A4,SLC25A…	446 (23)
NFE2L2		transcription regulator	Activated	4,443	9,84E-28	ABCC2,AGT,AKR1A1,ALDOA,ANKRD17,ATP1A1,BHMT,CBR1,CCT7,CD36,CDH1,CPT1A,CREG1,CS,CTSD,DNAJB11,EIF3C,EIF3E,EPHX1,ESD,F10,FABP1,FABP4,GLUD1,GPX3,GSR,GSS,GSTM5,GSTO1,Gstt1,HPRT1,HSP90AA1,HSP90AB1,HSP90B1,HYOU1,IDH1,LMNA,MACROH2A1,MT-CO2,NCKAP1,NUCB2,PBRM1,PDIA3,PDIA4,PDIA6,PGD,PIP5K1C,PPIB,PRDX1,PSMA4,PSMA7,PSMB6,PSMD12,RACK1,RARS1,RELN,RPLP0,RUVBL1,SEC23A,SERPINA3,SERPINA6,SERPIND1,SLC2A1,SOD1,SOD3,SY…	366 (12)
MYC		transcription regulator	Activated	2,924	7,28E-26	ABCF1,ACAT1,ACTN1,ACTN4,ACTR3,AHCY,AK2,ALB,ALDH18A1,ALDOA,ALKBH5,ANKRD17,ANXA4,ANXA5,ANXA6,ASNS,BCR,BIN1,CAD,CANX,CAPZB,Cdc42,CDH1,CNBP,COL14A1,COL15A1,COL5A1,CPT1A,Crisp1/Crisp3,CSDE1,CTSB,CTSD,DDX18,DDX5,DNMT1,EEF2,EIF4G1,EIF5A,ENO1,FABP1,FABP2,FABP4,FARP1,FBLN2,FLNA,GAPDH,GLUD1,GPI,GSR,H6PD,HADHB,Hnrnpa1,HNRNPA2B1,HNRNPD,HP,HSP90AA1,HSPB1,IDH1,ITPR1,LGALS1,LGMN,LIMA1,LYN,MAN2A1,MAP4,METAP2,MGA…	439 (17)
dexamethasone		chemical drug		1,273	4,76E-20	ABCC2,ACADL,ACAT1,ACTR3,ADHFE1,AGT,ALB,ALDH18A1,ALDH1A1,ALDH1B1,ALDH2,ALDOB,AMY2B,ANXA3,ASNS,ASPH,ATP1A1,ATP1B1,ATP2B4,AUH,BCAR1,BCR,BHMT,C3,C4bp,CALR,CANX,CASP6,CBR1,CD36,CDH1,CFB,CFL1,CLIC1,COL10A1,COL15A1,COL5A1,COL6A1,Cox5b/Gm34962,CPS1,CREG1,CTSB,CTSD,CYP2A6 (includes others),CYP3A5,DECR1,DHRS1,DLG1,DNM1L,ENO1,ENO2,ERLIN1,ETFA,FABP4,FBLN2,FBP1,FGB,GAPDH,GOLIM4,GPLD1,GSR,GSTM5,H6PD,HADHB,HARS…	486 (23)
ST1926		chemical drug	Inhibited	-2,874	7,30E-20	AK2,AKR1B1,ATP2B2,ATP5F1A,ATP5F1B,ATP5PF,CCT6A,CFL1,CLIC1,EEF2,EIF3E,EIF5A,ENO1,HSP90AA1,KARS1,LGALS1,MEN1,NACA,NDUFB9,NME1,PABPC1,PCBP2,PDIA3,PFN1,PSMA4,RPL18A,RPL6,SLC25A3,SOD1,SRSF3,UQCRC2,VDAC2,YBX1,YWHAE,YWHAZ
GABA		chemical - endogenous mammalian	Inhibited	-2,138	1,06E-19	ADH1C,ADSL,AP2A2,AP3B2,ASAH1,ATP1A1,ATP1B1,ATP2B2,ATP2B4,ATP5F1A,ATP5F1B,CHERP,CNOT3,DDX5,DLAT,ENO2,HERC2,HNRNPC,HNRNPK,HNRNPM,HSPA5,HYOU1,IDH1,ITPR1,LTA4H,MAN2A1,NDUFA12,NOP58,NT5M,OS9,PABPN1,PDIA3,PDIA4,PDIA6,PLCB1,PMM2,PRDX1,PRDX6,PRPF3,PSAP,RAPGEF2,RDX,RPL27,RPL4,RPL6,RPLP0,SEC62,SLC12A2,SLC25A5,SLC2A1,SRSF2,SRSF3,Tmsb4x (includes others),UBQLN2,UPF1,VCP
lipopolysaccharide		chemical drug		1,223	1,12E-19	ABCC2,ACADL,ACO1,ACTN4,AGT,AKR1A1,ALB,ALDH1A1,ALDH2,ALDOA,ALKBH5,ANXA3,ANXA5,APOB,ATP1A1,BAG3,C3,CALR,CASP6,CCAR1,CCT6A,CD2AP,CD36,Cdc42,CDH1,CFB,CFH,CNNM2,COL5A1,COL6A1,CORO1A,CPT1A,CREG1,CTSB,CTSS,CUL2,CYP2A6 (includes others),CYP3A5,DDX17,DNAJB1,DNAJB11,DNM1L,DNMT1,EEF2,ENO1,ENO2,ERN1,ERO1A,FABP2,FABP4,FBLN2,FGB,FNDC3A,GAPDH,GPD1,GPD2,GPI,GRM4,GSR,GSTM5,GUCY1B1,HADHB,HDLBP,HK1,HMGCS2,HP,HSP90A…	426 (21)
CLPP		peptidase	Inhibited	-4,600	2,36E-19	ACADL,ACO2,ALDH2,ALDOA,ATP5F1A,ATP5F1B,CS,DECR1,DLAT,DLST,ENO1,ETFA,GAPDH,HADHB,IDH3A,MDH2,PHB1,PHB2,RIGI,SDHB,SLC25A4,STAT1,TALDO1,TKT,TUFM
PSEN1		peptidase		-0,579	4,36E-19	ACO2,ALB,ALDOA,ATP1A4,ATP1B1,ATP4A,ATP5F1A,ATP5F1B,ATP5PF,ATP6V1A,C3,CANX,CAP1,CFL1,CKB,CLTA,Cox6c,CS,CTSD,CTSS,CTSZ,DNM1L,ENO1,ENO2,GAPDH,GRIN2B,Hbb-b1,HINT1,HK1,HSP90AA1,HSPA5,HSPA8,NDUFS6,NME1,PGK1,PKM,PPIA,PRDX5,PRDX6,QDPR,RELN,SLC1A2,SOD1,STAB1,STX1B,STXBP1,TOP2B,Tpm1,TUBB3,TUFM,VDAC1,YWHAE,YWHAZ	409 (21)
APP		other		1,537	4,05E-18	ACO2,ALB,ALDOA,ANXA5,ANXA6,AP3B2,ATP1A4,ATP1B1,ATP2B2,ATP4A,ATP5F1A,ATP5F1B,ATP5PF,ATP6V1A,BIN1,C3,CALR,CANX,CAP1,CDH1,CFH,CFL1,CKB,CLIC1,CLTA,Cox6c,CRYL1,CS,CTSB,CTSD,CYRIA,DNM1L,EFHC2,ENO1,ENO2,ERN1,FLNA,GAPDH,GPI,GRIN2B,HARS1,Hbb-b1,HINT1,HK1,HSP90AA1,HSP90AB1,HSPA5,HSPA8,HSPB1,HYOU1,ILK,Irgm1,ITGB3,LGALS3,MT-CO2,NAMPT,NDUFS6,NME1,PENK,PGK1,PKM,PLAT,PLAU,PPIA,PRDX5,PRDX6,PSME1,QDPR,RELN,RIGI,R…	406 (21)
TGFB1		growth factor	Activated	2,006	8,65E-18	ABCC2,ABCF1,ACTN1,ADCY9,AGR2,ALB,ALDH18A1,ALDH2,ALDOA,ALDOB,AMY2B,APOB,ASNS,ATP1B1,BDH1,BIN1,C3,CALR,CAP1,CCT6A,CD36,CDH1,CELSR2,Ces2e,CFB,CFH,CFL1,CKM,COL10A1,COL5A1,COL6A1,CORO1C,CRMP1,CTNND1,CTSB,CTSD,CTSS,DAB2,DDX5,DNMT1,DNPEP,DOCK2,ENO1,ENO2,ENO3,EPRS1,FBLN2,FETUB,FGB,FHL1,FLNA,FUBP1,GPD1,GPI,GRIN2B,H6PD,HABP2,HINT1,HK1,HNRNPC,HOOK1,HSP90AA1,HSP90B1,HSPA5,HSPB1,IDH1,IFI30,ILK,ITGB3,ITIH3,ITP…	490 (23)
Esrra		transcription regulator		1,108	1,65E-17	ACADL,ACAT1,ACO1,AGT,ALDOA,ALDOB,ATP1A1,ATP5F1B,ATP5PF,BDH1,BPGM,Cox5b/Gm34962,CPT1A,DLAT,ENO1,ENO2,ENO3,FABP1,FABP2,FBP1,IDH3A,NDUFS3,PGM1,PPA1,PPP1R1B,PYGL,SDHB,SLC2A1	145 (7)
pirinixic acid		chemical toxicant	Activated	2,517	2,14E-17	ACADL,ACAT1,Acot5,ADH1C,ASL,ASNS,BPGM,C3,C9,CCT6A,CCT7,CD36,CFH,CPT1A,CTSB,CYP3A5,DECR1,DLAT,EIF3E,FABP1,FABP2,FABP4,FBP1,FGB,GAPDH,GPAM,GPD1,GPD2,HADHB,HMGCS2,HPX,HSP90AA1,HSPB1,KRT8,LGALS3,LGALS4,LIG1,LPIN2,MTTP,PAICS,PGM1,POR,PSMA2,PSMA4,PSMA7,PSMB6,PSME1,RTN4,SLC27A2,TALDO1,TSPO,TUFM,UBQLN2,USP14	328 (16)
CD 437		chemical drug	Inhibited	-3,333	2,75E-17	AK2,AKR1B1,ALDOA,ATP5F1A,ATP5F1B,ATP5PF,CCAR1,CCT6A,CLIC1,EEF2,EIF5A,ENO1,HNRNPC,HSP90AA1,HSPA8,KARS1,LGALS1,MEN1,NACA,NDUFB9,NME1,PABPC1,PCBP2,PDIA3,PFN1,PSMA4,RPLP2,SET,SLC25A3,SLC25A5,SOD1,SRSF3,UQCRC2,VDAC2,YBX1,YWHAZ	237 (4)
PTP4A1		phosphatase		0,028	3,36E-16	ACTN1,ACTN4,ACTR2,ACTR3,AHCY,ALDOA,ANXA5,COL15A1,COL5A1,COL6A1,DDX5,DNAJB1,EEF2,FLNA,HNRNPF,NME1,NOP56,PKM,PPA1,PRDX1,ROCK1,RUVBL1,SRSF2,SRSF3,TAGLN2,TKT,VIM
HTT		transcription regulator		1,690	3,37E-16	AGT,ALDOA,ATP1A1,ATP2B2,ATP5F1A,ATP5F1B,BCAP31,CANX,CBR1,CIT,CKM,COL6A1,CTSD,DLST,DNAJB1,EEF2,ENO2,ENO3,FDFT1,FDPS,FHL1,GAPDH,GPI,GPX3,GRIN2B,GSR,GSS,HSP90AB1,HSPA5,HSPA8,ITPR1,LMTK3,MAN1A1,MDH2,MPRIP,MYH1,NDUFA12,NDUFS3,NSF,PENK,PFN1,PLCB1,POR,PPP1R1B,PSMB9,PSME1,RPH3A,SDHB,SEPHS1,SERPINA3,SERPING1,SLC12A2,SLC1A2,SLC2A1,SOD1,SRSF2,STAU1,STX1B,STXBP1,SYN2,TAGLN,TFRC,TGM2,Tmsb4x (includes others),…	405 (19)
Insulin		group		1,638	6,75E-16	ACAT1,ADH1C,AGT,ALB,ALDOA,ALDOB,ATP1A1,BDH1,BPGM,CANX,CCT6A,CCT7,CD36,CKM,COL5A1,COL6A1,Cox5b/Gm34962,ERO1A,ETFA,FABP4,FDFT1,FGB,GAPDH,GPD1,GPLD1,GRIN2B,HNRNPK,HP,HSP90AA1,HSP90B1,HSPA5,HSPA8,IDH1,ITGB3,LAMB1,LIPE,MDH2,MEN1,MTTP,NDUFB9,NDUFS2,NUCB2,P4HB,PDIA2,PGK1,PKM,PLAT,PLCB1,PPIA,PPIB,PRDX6,PTPN11,RPS6,RRM2,SDHB,SLC25A5,SLC2A1,SOD1,SRSF3,STAT1,TCP1,TF,TGS1,THBS1,UBTF,UQCRC2,VIM	436 (25)
nitrofurantoin		chemical drug	Activated	3,447	7,55E-16	A2M,ABCC2,ALB,ANXA5,ASL,ASNS,C3,CASP6,CPS1,CPT1A,CTSB,CTSS,FABP1,FETUB,FGB,GSR,GSS,Gulo,HMGCS2,HPX,HSPA5,KRT19,LGALS3,PLAT,PRDX1,RPL27,RPL6,RPS9,S100A10,SLC27A2,YWHAZ
beta-estradiol		chemical - endogenous mammalian	Activated	2,990	7,72E-16	A2M,ACTN4,ADCY9,ADH1C,AGT,ALB,ALDH18A1,ALDH2,ALDOA,ANK3,ANXA3,ANXA4,AP1B1,AP3B2,APBA1,ASAH1,ATP1B1,ATP2B2,ATP5F1B,BCAR1,BIN1,C3,CAD,CALR,CDH1,Ces1f,CFB,CKB,CKM,CNBP,COL5A1,CPT1A,CTNND1,CTSB,CTSD,CYP2A6 (includes others),CYTH3,DAB2,DDX17,DECR1,DLG1,DOCK1,ENO1,FABP4,FARP1,FBLN2,FDFT1,FGB,FGD3,FHL1,FLNA,GLUD1,GPAM,GPD2,GPX3,GRIN2B,GSR,Gstt1,GUCY1B1,H6PD,HDLBP,HNRNPD,HNRNPK,HSP90AB1,HSP90B1,HSPA5,HSP…	492 (24)
INSR		kinase	Activated	2,410	9,09E-16	ACADL,ACO2,ACTN4,AGR2,ALB,ALDH1A1,ALDH2,ATP1A1,ATP1B1,ATP5F1A,ATP5F1B,ATP5PF,CASP6,CBR1,CD36,Ces1f,CFL1,CKM,CORO1A,Cox5b/Gm34962,CPT1A,CS,CTSB,DECR1,ETFA,FABP4,FBP1,FDFT1,FDPS,FHL1,GAPDH,GPAM,HADHB,HPX,IDH1,IDH3A,IQGAP1,LARS1,LCP1,LGALS1,LPIN3,MDH2,MT-CO2,NAMPT,NDRG1,NDUFB9,RAB7A,RRM2,SCARB2,SEC14L2,SERPINB1,SLC25A3,SLC25A4,SLC25A5,SLC2A1,TUBB3,UHRF1,UQCRC2,YBX1	420 (21)
MYL2		other			2,60E-15	ACTN4,ALB,ANXA5,ANXA6,CALR,CASQ2,HK1,HNRNPA2B1,HNRNPL,HPX,HSPA5,LGALS1,LMNA,NCL,PDIA3,Tpm4
RICTOR		other	Inhibited	-2,666	3,35E-15	ATP4A,ATP5F1A,ATP5F1B,ATP5PF,ATP6V0A1,ATP6V1A,CDH1,Cox5b/Gm34962,Cox6c,ENO2,NDUFB9,NDUFS2,NDUFS3,Ndufs5,NDUFS6,PPA1,PPA2,PSMA2,PSMA4,PSMA7,PSMB6,PSMB9,PSMC5,PSMD12,PSME1,Rpl23a,RPL4,RPL6,RPLP0,RPLP2,RPS3,RPS4Y1,RPS6,RPS9,RPSA,RSL24D1,SDHB,UQCR10,UQCRC2,VIM	253 (10)
MYCN		transcription regulator		1,341	3,64E-15	ABCB7,ABCF1,ACTN4,ALDH1A1,ALDOA,ANK3,CAD,EEF2,EIF3C,EIF5A,GAPDH,HSP90AB1,ITIH3,LGALS1,MAP4,NACA,NCL,NDRG1,NME1,PDIA4,PHB1,PSMA7,PSMB6,RELN,RPL18A,RPL27,RPL4,RPL6,RPLP0,RPLP2,RPS12,RPS3,RPS6,RPS9,S100A10,SLC1A2,SLC2A1,SORD,TAGLN,TGM2,TMED9,TUFM,VIM	176 (7)
arsenic trioxide		chemical drug		1,840	4,50E-15	ATP1B1,ATP6V1A,BCAP31,BLVRA,CALR,CBR1,CNBP,COPB2,DNAJB11,DNMT1,FDFT1,FDPS,GSR,HSP90AB1,HSP90B1,HSPA5,HSPA8,HYOU1,KAT7,MCM3,MSN,NCL,NDUFA12,NDUFS2,P4HB,PDIA3,PDIA4,PDIA6,PPA1,PPA2,PRODH,PTPN11,RPN1,RTN4,SH3GLB1,SON,TFRC,TXNRD1,UQCR10,VAPA,VCP,VDAC1,YWHAG	395 (16)
uranyl nitrate		chemical toxicant		0,676	3,06E-14	ADH1C,ATP5F1B,CANX,CYP3A5,EEF2,ESD,FBP1,GLUD1,GPI,GPX3,HNRNPA2B1,HSPA8,LGALS3,NDRG1,NDUFB9,PRDX1,RACK1,RPL27,SLC27A2,SOD1,STARD10,TAGLN,TAGLN2,YWHAZ
5-fluorouracil		chemical drug	Inhibited	-3,148	3,35E-14	AHSA1,ALDOA,ANXA4,ATP5F1B,CALU,CANX,CCT6A,CDH1,CTSD,EEF2,EIF3C,EIF3E,ERN1,FDPS,GAPDH,HNRNPA2B1,HNRNPC,HSP90AB1,HSPA4L,HSPA8,KARS1,MT-CO2,MVP,NACA,NCL,NOP56,PGK1,PKM,PRODH,PSMA7,PSME1,PTGES3,RPL6,RPS12,RPS27L,RPS4Y1,SERPINB1,SLC25A3,SLC25A5,SRSF2,THBS1,TLR3,UQCRC2,YBX1	400 (19)
PAX3-FOXO1		fusion gene/product		1,338	3,56E-14	ACTN1,AHCY,AKR1B1,ANXA5,ATP1A1,CACNA2D1,CALR,CCT6A,CKM,CLIC1,CNBP,CORO1C,EEF2,ENO1,ESYT1,FDFT1,FLNA,GAPDH,GLUD1,H1f5,HSP90AA1,ILK,ITIH3,MVP,NRCAM,P4HB,PGD,QDPR,RPL6,RPS6,SERPINB1,SOD1,TCP1,VCP,VIM,XRCC6,YWHAE,YWHAZ
torin1		chemical reagent	Inhibited	-2,767	4,92E-14	ADH1C,ALDH1B1,ALDOA,ATP5F1B,ATP5PF,BPGM,CDH1,DLAT,EEF2,EIF3E,ENO1,GAPDH,GPI,HK1,NDUFS2,PABPC1,PGK1,PKM,PPA1,RACK1,RPL27,RPL4,RPL6,RPS12,RPS3,RPS6,RPS9,SDHB,TAGLN,UQCR10,VIM	114 (7)
metribolone		chemical reagent	Activated	3,357	1,02E-13	ACTN1,ADH1C,ADSL,AGR2,ALDH1B1,ALDOA,ATP1B1,ATP5F1B,ATP5PF,BPGM,CBR1,CTNND2,DLAT,ENO1,ERO1A,ETFA,FDFT1,FDPS,GAPDH,GLUD1,GPI,H1-0,HK1,HMGCS2,HSPA5,IDH3A,KRT19,MDH2,NDRG1,NDUFS2,PGK1,PKM,PMM2,POR,PPA1,PPIA,PPIB,PRDX6,RRP12,SDHB,SLC25A5,SORD,SPCS3,TGM4,THBS1,UGDH,UQCR10,UQCRC2,VDAC1,YWHAH	410 (19)
methylprednisolone		chemical drug		1,366	1,27E-13	A2M,ABCC2,AHCY,ALDH1A1,ALDOB,ANXA3,AP2A2,ASAH1,ASNS,ATP1A1,ATP1B1,ATP4A,BDH1,C9,CCT6A,CD36,CDH1,CPS1,CREG1,CTSS,DAB2,DMD,DSG1,EPHX1,FDFT1,GC,GDA,GLUD1,GPD1,HAAO,HPD,HSP90B1,IDH1,ITPR1,KRT19,LYN,MGAT1,NCL,NME1,PLAT,PLAU,POR,QDPR,RAB38,RUVBL1,SERPINA3,SERPINA6,SERPINB1,SOD3,SORD,STAT1,TDO2,TFRC,TLR3,Tpm1,UGT2B28,VARS1,VIM,XRCC1	323 (11)
methapyrilene		chemical drug	Activated	2,183	1,57E-13	A2M,ACADL,ALB,ALDOA,ALDOB,ANXA5,BHMT,CD36,CPS1,CPT1A,CTSB,CTSS,DECR1,FABP1,FBP1,FETUB,GSS,Gulo,HMGCS2,HSPA5,PLCB1,RPL27,RPS9,SLC27A2,TXNRD1,YWHAZ
HRAS		enzyme		0,359	1,96E-13	A2M,ANXA3,ANXA6,ASNS,ATP5F1B,ATP5PF,CALU,Cdc42,CDH1,CFB,CFH,COPB2,CPT1A,Crisp1/Crisp3,CTSB,CTSS,CTSZ,DNMT1,EIF3C,EPHX1,FBLN2,FDFT1,FHL1,FLNA,GPX3,HADHB,HNRNPA2B1,HSP90AA1,HSPA8,HSPB1,IFI30,ILK,KRT19,LASP1,LMNB1,MAN1A1,MFGE8,MYH11,NOP58,P4HB,PFN1,PLAU,POSTN,PRDX6,PSMB9,RPS3,RPS6,RRM2,RTN4,SERPINA3,SERPIND1,SOD1,STAU1,TAGLN,TAP1,TGM2,THBS1,Tmsb4x (includes others),Tpm1,Tpm4,VCL,VIM	413 (24)
PPARA		ligand-dependent nuclear receptor	Activated	2,041	2,63E-13	ACADL,ACAT1,Acot5,AGXT,AHCY,ALDH2,ALDOB,ASL,ASNS,ATP5F1B,C3,C9,CD36,CES3,CFH,CPS1,CPT1A,CS,CSAD,DECR1,FABP1,FABP2,FABP4,FDFT1,FDPS,FGB,GLUD1,GPAM,GPD1,GPD2,Gstt1,HADHB,HMGCS2,HPD,HPX,KRT8,LGALS4,Mcpt1,MT-CO2,MTTP,PON1,POR,PPA1,PRDX6,RTN4,SLC27A2,SORD,TALDO1,TSPO	234 (17)
TCR		complex		1,423	2,79E-13	AK2,ALDOA,ATP5F1B,BIN1,CDH1,CS,CTSB,ENO1,FLNA,GLUD1,HSP90B1,HSPA5,LMNB1,LPIN2,MDH2,N4BP1,NME1,NOP58,P4HB,PDIA4,PGK1,PHB1,PHB2,PRDX6,RIGI,RPL18A,RPL4,RPL6,RPLP0,RPS3,RPSA,SCARB2,SDCBP,SERPINA3,SLC25A3,SLC2A1,STAT1,SYNCRIP,TALDO1,TLR3,TUFM,ZC3HAV1,ZNFX1	424 (21)
LONP1		peptidase		-0,981	3,30E-13	ACAT1,ASNS,ATP5F1A,ATP5PF,CALU,CHCHD3,GLUD1,HNRNPA2B1,HSPB1,IDH3A,IMMT,MDH2,MT-CO2,P4HB,PDIA3,PFN1,SOD1,TUFM,VDAC1,VDAC2
mono-(2-ethylhexyl)phthalate		chemical toxicant	Activated	2,375	4,29E-13	ACADL,ACO1,ACO2,ATP5F1B,CD36,CELSR2,CS,ENO1,FABP4,GAPDH,GPD1,GPI,IDH3A,LIPE,MDH2,N4BP1,NAMPT,NDUFB9,NDUFS2,PGK1,PPA1,SDHB,SOD1,TALDO1,TKT,TSPO,UQCRC2,VCL	285 (11)
trichostatin A		chemical drug		0,843	5,21E-13	ABCC2,AGT,AKR1B1,ALDH1A1,ANXA6,BLVRA,CAD,CBR1,CCAR1,CD36,CDH1,CRMP1,CTSA,CTSB,CTSD,CYP2A6 (includes others),CYP3A5,DNMT1,DOCK1,EIF4G1,EPHX1,FABP4,FUBP1,GSTM5,Hbb-b1,HMGCS2,HNRNPA2B1,HNRNPD,HSPA5,IDH1,ILF3,LGALS1,LGMN,LIMA1,LMNA,LMNB1,LTBP1,MAP4,MCM3,MSN,MST1,NDRG1,NDUFA12,PDIA2,PENK,PGD,PHB1,PITPNA,PLAU,PLCB1,PMM2,PRDX1,PRDX6,RAPGEF2,RELN,RNF220,ROCK1,RTN4,S100A10,SLC1A2,SLC2A1,SMARCC1,STAG1,STXB…	324 (19)
KRAS		enzyme		1,658	6,81E-13	ACTR3,AGT,ALDOA,ASPH,ATP1B1,BDH1,CAD,CDH1,CELSR2,CFL1,COL5A1,COL6A1,CS,CTNND2,DNMT1,EIF5A,ENO1,ENO2,ERO1A,FBLN2,FLNA,GAPDH,HADHB,HNRNPD,HSPA5,HSPB1,HYOU1,ILK,ITGB3,LAMB1,LAMC2,LGALS3,LLGL2,LMF2,LMNB1,MAN2A1,MFAP5,MSN,NCL,NSF,PABPC1,PDIA2,PDIA3,PI4KA,PKM,PLAT,POR,PPA1,PSMA7,PSMB9,RAB7A,ROCK1,RPN1,RPS6,RPSA,RRP12,RUVBL1,SERPINA3,SLC2A1,SOD3,SRSF3,STAT1,TAP1,TCP1,TGM2,THBS1,TMED9,Tpm1,TUFM,UQCRC2,VA…	398 (21)
TO-901317		chemical reagent		0,623	8,07E-13	ADH1C,ALB,ALDH2,C3,C4bp,C9,Ces2a,CFH,CPT1A,CYP3A5,ENO1,EPHX1,FABP2,FABP4,FBP1,FDFT1,FDPS,GPAM,GPD1,GPI,GSTM5,HMGCS2,HNRNPK,HP,LGALS3,Mug1/Mug2,POR,PSMA7,PSME1,SERPINA3,SLC27A2,TGM2,TKT	332 (14)
acetaminophen		chemical drug		-0,400	1,02E-12	A2M,ABCC2,ACO1,AKR1B1,ALB,ALDH1A1,ASL,BLVRA,CBR1,CPS1,CYP3A5,EPHX1,FABP1,GLUD1,GSR,GSTM5,Gulo,HMGCS2,HSPA5,IDH1,PGD,PRDX1,PRDX6,SLC25A5,SLC27A2,TALDO1,TF,TKT,TLR3,TXNRD1,UGDH,UGT2B28,YWHAZ	371 (16)
sirolimus		chemical drug	Inhibited	-2,608	1,08E-12	AGR2,ANXA5,ASNS,ATP1A1,ATP2B4,ATP6V1A,C3,CD36,CFB,CLIC1,CREG1,EEF2,ENO1,EPRS1,GPD1,GRIN2B,HMGCS2,HSP90AA1,HSP90AB1,HSP90B1,HSPA5,IDH1,LAMB1,LGALS3,LMNA,MYH11,NCL,Nebl,PGK1,PGM1,PKM,PLAU,POSTN,PPIA,PRDX5,PSMA4,PSMB6,RACK1,RPL18A,Rpl23a,RPL27,RPL6,RPLP0,RPS12,RPS3,RPS4Y1,RPS6,RPS9,RPSA,SLC1A2,SLC25A5,SLC2A1,SOD1,SRSF3,STAT1,TUFM,VIM	407 (21)
imatinib		chemical drug		-1,832	2,60E-12	ATP1B1,ATP6V1A,BCAP31,BCR,CALR,CNBP,COPB2,DAB2,DNAJB11,HSP90AB1,HSP90B1,HSPA5,HSPA8,HYOU1,KAT7,LYN,MCM3,NCL,NDUFA12,NDUFS2,P4HB,PDIA3,PDIA4,PDIA6,PPA1,PPA2,PRODH,PTPN11,RPN1,RTN4,SH3GLB1,SON,SRSF2,STAT1,TFRC,UQCR10,VAPA,VCP,YWHAG	318 (8)
UQCC3		other			2,64E-12	ALDOA,ATP1A1,ATP1B1,ATP2B4,ATP5F1A,ATP5F1B,ATP5PF,ATP6V0A1,ATP6V1A,ENO1,ENO2,ENO3,GAPDH,GPI,HK1,NDUFA12,NDUFB9,NDUFS2,NDUFS3,NDUFS6,PGK1,PKM,SDHB,UQCR10,UQCRC2	191 (7)
dihydrotestosterone		chemical - endogenous mammalian		0,583	4,53E-12	ACO2,ADH1C,AGT,ALDOA,ATP2A1,BCAP31,BCAR1,CANX,CD36,CDH1,CKM,COL6A1,CPT1A,DDX5,ENO1,FABP4,GAPDH,GPD1,GPI,GPX3,HINT1,HSP90AA1,HSPB1,KRT19,LGALS1,LIPE,LTBP1,MT-CO2,MYH4,NDRG1,PFN1,PGD,PHB1,PLAU,POSTN,PPP1R1B,RPL27,RPLP2,RPS12,RPS4Y1,SEC14L2,SEL1L,SLC2A1,SMARCC1,SOD3,STXBP1,TALDO1,TAPT1,TF,TGM2,TGM4,THBS1,TKT,Tmsb4x (includes others),UGDH,VCL,VIM	385 (20)
EGFR		kinase	Activated	2,251	6,20E-12	ACO1,ASAH1,CAD,CAPZA2,CCAR1,CDH1,CELSR2,COL6A1,CRMP1,DNM1L,EIF5A,FBLN2,Hbb-b1,HNRNPA2B1,HNRNPD,HNRNPK,HP,HSP90B1,HSPA5,HSPB1,IGBP1,LAMB1,LAMC2,LMF2,MGAT1,MT-CO2,NCL,NSF,PABPC1,PDIA2,PKM,PLAT,PLAU,POSTN,PPIA,PRORP,PSMB6,RPN1,SDHB,SERPINA3,SLC2A1,SMARCC1,SNX17,SNX3,SRSF2,TFRC,TGM2,THBS1,TUBG1,UQCRC2,VCL,VIM	405 (22)
FMR1		translation regulator	Inhibited	-2,188	7,62E-12	ALDOA,ATP2B2,BAG3,BSN,CFL1,DLGAP1,EEF2,ENO1,GAPDH,GRIN2B,HERC2,LYNX1,PFN1,PLAT,PPIA,RACK1,RPL18A,RPL4,RPLP0,RPLP2,RPS12,RPS4Y1,RPS6,RPS9,RPSA,SLC1A2,STX1B,SYN2,TAGLN2,TF,UPF1
YAP1		transcription regulator		0,448	7,77E-12	ACAT1,ARHGEF6,BIN1,CD36,CDH1,CIT,COL5A1,CPT1A,CTSD,DAB2,EIF4G1,FDPS,FLNA,GINS1,HMGCS2,HP,ILK,INF2,ITPR1,LMNA,LMNB1,MCM3,NDRG1,PKM,RPL18A,Rpl23a,RPL27,RPL4,RPL6,RPLP0,RPLP2,RPS12,RPS27L,RPS3,RPS4Y1,RPS6,RPS9,RPSA,RRM2,SLC25A3,SNRNP200,STAT1,TAGLN,TFRC,THBS1,UACA,UBE3A,UHRF1,VCL,VIM	389 (20)
rifaximin		chemical drug		0,577	8,30E-12	ANXA5,CPS1,FUBP1,HNRNPC,HSP90AA1,HYOU1,NDRG1,PCBP2,PGK1,RACK1,RPSA,SMU1
desmopressin		biologic drug		-0,104	8,38E-12	AKR1B1,ALB,ANK3,ARFGEF2,ATP1A1,CTSD,ENO1,FLNA,GAPDH,HINT1,HSPA8,LIMA1,LMNA,PPIA,PPP1R1B,RPS3,SNX3,VDAC1,YWHAH,YWHAZ
tretinoin		chemical drug		-0,200	1,13E-11	A2M,AGT,AKR1A1,ALDH1A1,ANXA5,ANXA6,ASNS,ATP2B2,BHMT,C3,CAD,CALR,CASP6,CBR1,CD36,CDH1,CPA1,CPT1A,CREG1,CTNND1,CTSB,CTSD,CTSS,Cyp2c70,DAB2,DDX10,DDX18,DNMT1,DSG1,EIF3C,EIF4G1,EPHX1,FABP4,Fcna,HK1,HMGCS2,HNRNPC,HNRNPD,HNRNPF,HNRNPK,HPRT1,HPX,HSP90AA1,HSPB1,IL1RAPL1,ILF3,ITGB3,KIF1B,KRT19,KRT20,LAMA1,LAMB1,LGALS1,LIPE,LYN,MST1,NCL,NDRG1,NME1,Nrxn3,PDIA2,PENK,PFN1,PGD,PIK3C3,PLAT,PLAU,PLCB1,POR,POSTN,…	401 (22)
puromycin aminonucleoside		chemical reagent		1,424	2,28E-11	A2M,ABCC2,ACTR3,AGXT,ALB,ASNS,BCAR1,CD2AP,CD36,CYP3A5,ETFA,FBLIM1,FGB,HSPA5,LAMC2,LGALS3,MCM3,S100A10,SOD3,Tpm1,VIM
MTOR		kinase		1,917	3,22E-11	ACADL,AKR1A1,AKR1B1,CDH1,CS,CTNND1,DMD,ENO1,EPRS1,ETFA,FABP4,FDPS,FGB,GLUD1,GPHN,GSTM5,HADHB,HK1,HMGCS2,HSP90AB1,HSP90B1,HSPB1,IQSEC2,MDH2,Mug1/Mug2,PFN1,PGP,PIP5K1C,PKM,PPIB,PRDX5,RPS6,SERPINB1,SLC12A2,SLC2A1,SOD1,STAT1,UBE2O,UQCRC2	400 (19)
cuprizone		chemical toxicant	Activated	2,734	3,75E-11	ALDH18A1,ANXA3,ATP1A4,CTSB,CTSD,CTSZ,DHRS1,EPHX1,FDFT1,FDPS,FLNA,IFI30,ITPR1,LCP1,LGALS1,LGALS3,LGMN,MPP2,MSN,PRDX6,PSME1,SERPINA3,TFRC,VIM	115 (4)
E2F1		transcription regulator		-0,662	4,18E-11	ACADL,ACTR3,AGR2,AMY2B,CALR,CASP6,CD2AP,CDH1,CKB,CLIC1,COL10A1,CSDE1,CTSB,DNMT1,ENO2,FHL1,GINS1,HNRNPD,HNRNPK,HSP90B1,HSPA8,IDH3A,ILK,LTA4H,MCM3,MYH4,NCL,PHB1,PIK3C3,PSMB9,RAB1A,RRM2,RRP1B,RUVBL1,SERPINF2,SMARCB1,SMARCC1,SRSF2,TAP1,THBS1,TOP2B,TXNRD1,UGDH,UHRF1,VCP,VIM,XRCC1,YWHAE	399 (20)
rosiglitazone		chemical drug	Activated	3,001	4,56E-11	ACADL,ACO2,AGT,ASAH1,ATL1,ATP1A1,C3,CD36,CDH1,CKM,COL6A1,Cox5b/Gm34962,CPT1A,CS,CTSS,DECR1,ETFA,FABP1,FABP4,FGB,GAPDH,GPAM,GPD1,H6PD,HADHB,HMGCS2,HP,HSPA5,IDH1,IDH3A,ILK,ITGB3,KRT20,LIPE,MDH2,NDUFS2,PENK,POSTN,SDHB,SLC27A2,SLC2A1,SOD1,STAT1,THBS1,UQCRC2,YWHAE	395 (21)
PTEN		phosphatase		-0,828	7,27E-11	ACO2,ASPH,ATL1,ATP5F1A,BPGM,C3,CAD,CADM3,CDH1,CLTA,COL10A1,COL14A1,COL15A1,COL5A1,CS,CTSB,CTSZ,DLAT,EP400,FABP4,FDFT1,FDPS,GAPDH,GMDS,GPHN,GPX3,GSR,GSS,HADHB,Hbb-b1,IDH3A,IFI30,ITGB3,KIF1B,KRT19,LGALS3,MACROH2A1,MT-CO2,NDRG1,NDUFS3,NME1,PCBP2,PGK1,PGM1,PKM,PLAU,PYGL,RAB38,RBBP6,RPS6,SDHB,SEC23A,SFTPD,SNX3,SORD,SYNCRIP,THBS1,Tmsb4x (includes others),VIL1,VIM	451 (24)
NR4A1		ligand-dependent nuclear receptor	Inhibited	-2,854	7,78E-11	ACO1,ACO2,ALDOA,ALDOB,APOB,ATP5F1A,ATP5F1B,ATP5PF,BPGM,CD36,COL6A1,CTNND1,DLAT,DLST,ENO1,ENO2,ENO3,FABP4,FBP1,GPD1,GPI,GSTM5,IDH3A,KRT8,MDH2,NDUFS6,NUCB2,PDIA3,PGK1,PGM1,PPA1,STARD10,TAGLN2,TALDO1	371 (17)
valproic acid		chemical drug		-0,005	7,84E-11	AKR1B1,ANK3,ATP2B4,CALR,CD36,CDH1,CPT1A,CRYL1,CTSB,CYP2A6 (includes others),DNAJB11,ERN1,FABP1,FABP2,FABP6,FDFT1,FDPS,GPAM,H6PD,HMGCS2,HSPA5,LIMA1,MCM3,MTTP,NFATC2IP,NME1,Oxct2a/Oxct2b,PDIA6,PLAT,PMM2,PSMA2,PSMA4,PSMA7,PSMB6,PSMB9,PSMC5,PSMD12,PSME1,SEL1L,SLC1A2,SMARCB1,TGM2,THBS1,TUBB3,YWHAH	413 (19)
IL15		cytokine	Activated	2,191	9,60E-11	ACTN4,ALDOA,APBA1,BPGM,CDH1,COPB2,CORO1A,CPT1A,DDX18,ENO1,ENO2,ENO3,FBP1,GABARAPL2,GAPDH,GPD2,GPI,HK1,HNRNPA2B1,HNRNPF,HSPA8,LYN,MACROH2A1,MST1,MYH1,NME1,PCBP2,PDIA3,PDIA4,PFN1,PGD,PGK1,PGM1,PKM,PSAP,PSMB9,PYGL,RPS6,SET,SLC25A5,TALDO1,TFRC,TKT,TXNRD1	388 (17)
CD3		complex	Activated	3,378	9,87E-11	ACTN4,ACTR3,AP1B1,APBA1,BZW1,CASP6,COPB2,CORO1A,CS,DDX18,DOCK2,FDPS,GABARAPL2,GAPDH,GUCY1B1,HINT1,HNRNPA2B1,HNRNPF,HPX,HSP90AA1,HSP90B1,HSPA5,HSPA8,ITPR1,LCP1,LTBP1,LYN,MACROH2A1,MDH2,MST1,NAMPT,NCL,NME1,P4HB,PCBP2,PDIA4,PFN1,PHB1,PHB2,PPA1,PSAP,PSMD12,PYGL,RARS1,RPL6,SLC25A5,STAT1,TFRC,TGM2,THBS1,TXNRD1,VDAC2,XRCC6	376 (17)
FOS		transcription regulator		1,548	1,35E-10	A2M,ADD2,AGT,ANK3,ANXA4,ARPC5,ASL,C3,CALU,CDH1,COL6A1,CTNND1,CTSB,DLG1,DNMT1,DOCK1,ENO1,FABP4,FBLIM1,FETUB,GSR,Hbb-b1,HOOK1,HSP90B1,HSPA5,KIF1B,KLHL41,KRT8,LGALS3,LGALS4,LTBP1,NAMPT,NIPSNAP1,PENK,PFN1,PLAT,PLAU,PRDX1,PSMA2,PSMA7,RPLP0,RPS6,RPS9,S100A10,SFTPD,SNX3,Tpm1,Tpm4,VIM,YWHAZ	424 (18)
Immunoglobulin		complex		0,779	1,37E-10	ACO1,ACO2,ADH1C,AGT,ALDOA,ALKBH5,ATP5F1A,ATP5F1B,ATP5PF,BIN1,BPGM,C3,CALR,CDH1,COL6A1,CPT1A,CTSA,CTSB,CTSD,CTSS,CTSZ,DLAT,DLST,Dst,DYSF,ENO1,ENO2,ENO3,FBP1,GPI,GPX3,GSR,HNRNPK,IDH3A,IFI30,LGALS1,LGALS3,LGMN,MDH2,MIA3,NAMPT,NCKAP1,NDUFS6,PDIA6,PENK,PGK1,PGM1,PLAU,POSTN,PPA1,PRDX1,PRDX5,PRODH,PSMB6,RIGI,RPS3,RPS6,RPS9,RRM2,SERPINA3,SERPINA6,SERPINB1,SLC2A1,SOD1,STAB1,STAT1,TALDO1,TFRC,TLR3,TSPO,TXN…	404 (18)
STK11		kinase	Activated	2,771	1,46E-10	A2M,ADSL,AHCY,AK2,AKR1A1,ALB,ALDOA,CCT6A,CDH1,Cox5b/Gm34962,CPS1,CS,CTSD,DNMT1,ENO1,GAPDH,GPI,MDH2,MPST,NDUFB9,NRCAM,PGK1,PGM1,PKM,PPA1,RPS6,RRM2,SDHB,STARD10,TALDO1,TKT,TXNRD1,UQCR10,USP19	417 (23)
CST5		other		-1,106	1,87E-10	ADSL,ANK3,ANXA3,ANXA5,ANXA6,BCAP31,CDH1,CNBP,CORO1A,CTSB,DDX18,DECR1,DNAJB11,FHL1,GDA,HNRNPA2B1,HNRNPC,IGBP1,INTS1,MSN,MVP,NCL,NOC3L,NUP98,PABPN1,PRDX1,PRPF6,SRSF4,VARS1,VDAC1,VDAC2,VIM
MLXIPL		transcription regulator	Activated	2,187	2,01E-10	CPT1A,FABP4,GPAM,GPD1,HMGCS2,LIPE,PGD,PYGL,RPL18A,Rpl23a,RPL27,RPL4,RPL6,RPLP0,RPLP2,RPS12,RPS27L,RPS3,RPS4Y1,RPS6,RPS9,RPSA,TKT
MMP12		peptidase			2,07E-10	ACTN1,ACTN4,ACTR2,ACTR3,CAPZA2,CORO1C,DNM1L,MAP4,PGM1,PKM,PSAP,RDX,VCL,VCP,YWHAG,YWHAH	194 (7)
ESR2		ligand-dependent nuclear receptor		0,495	2,32E-10	ACTN1,AGT,ANXA4,BIN1,C3,CADM3,CALU,CANX,CCT7,CDH1,CTSD,CYP2A6 (includes others),DAB2,DDX10,DNMT1,EIF4G1,ERN1,EXOSC1,FBLN2,FDPS,FHL1,GPX3,H1-0,HPRT1,HYOU1,KRT19,KRT20,KRT8,LMNA,LMNB1,LTBP1,LYN,MYH1,MYPN,NDRG1,NIPSNAP1,PABPC1,PLAT,PLAU,POSTN,PSMA4,PSMB9,PSME1,PYGL,RELN,RIGI,RNPS1,ROCK1,RRP12,SLC25A4,SORD,SPCS3,SYNCRIP,TGM2,THBS1,TSPO,TUBG1,TUFM,USP19,VIM	451 (21)
PCGEM1		other	Activated	2,691	2,49E-10	ALDOA,CS,ENO1,GAPDH,GLUD1,GPI,GSR,IDH1,PGD,PGK1,PKM,SLC2A1,TALDO1	289 (7)
IND S7		chemical - kinase inhibitor		-0,905	3,17E-10	ATP5F1B,CALU,ENO1,ETFA,GLUD1,HNRNPL,PDIA3,PGK1,RTCB,VDAC2,VIM
NFU1		other			3,46E-10	ATP5F1A,ATP5F1B,ATP5PF,CD36,CPT1A,GPD1,GPD2,MT-CO2,PRDX1,SOD1,UQCRC2,VDAC1,VDAC2	166 (7)
CTNNB1		transcription regulator		-0,354	3,79E-10	ACADL,ACAT1,ACTN4,ACTR3,ALDH1A1,ATP6V0A1,BCAP31,CAPZB,CD36,CDH1,CPT1A,CREG1,CTNND2,CTSZ,CYP2A6 (includes others),DDX17,EIF5A,ENO2,ENO3,FABP4,FBLN2,GAPDH,GOLM2,GPAM,Gulo,HMGCS2,ILF3,LAMB1,LAMC2,LGALS3,LIPE,LMNA,MAN2B1,MAP4,MFGE8,NDUFA12,NDUFS2,NDUFS6,NLRP14,NRCAM,PFN1,PGK1,PGM1,PKM,PLAU,PRRC2A,PSAP,RPL18A,Rpl23a,RPL27,RPL4,RPL6,RPLP0,RPLP2,RPS12,RPS27L,RPS3,RPS4Y1,RPS6,RPS9,RPSA,SERPINA3,SLC12A2,S…	373 (20)
NR1I2		ligand-dependent nuclear receptor		-0,320	4,30E-10	ABCC2,ADH1C,AHCY,ALDH1A1,BHMT,CD36,Ces2a,CES3,CPT1A,CYP2A6 (includes others),CYP3A5,FABP1,GLUD1,GSTM5,Gulo,HMGCS2,LTBP1,MT-CO2,MTTP,PDIA4,PGD,POR,SERPIND1,TF,TGM2,TLR3	388 (17)
dichlorovinylcysteine		chemical toxicant	Inhibited	-2,828	4,97E-10	ACAT1,AKR1A1,ENO1,HAAO,MDH2,PKM,PPA2,PRDX5,SLC27A2,SORD,TUFM
ammonium		chemical - endogenous mammalian		0,784	6,72E-10	ABCF1,AHCY,AHSA1,ATP1A1,CCT6A,CTSB,CTSD,DLG1,DMD,DYSF,ERO1A,LARS1,LGMN,MYH1,PABPN1,PSMC5,QDPR,RPL6,RPN1,RUVBL1,SLC25A4,UGDH,UPF1,UQCRC2,VAT1,XPNPEP1
UDP-D-glucose		chemical - endogenous mammalian		-1,633	8,76E-10	CALR,HSP90B1,HSPA5,HYOU1,PDIA3,PDIA4
FOXO1		transcription regulator		0,223	9,70E-10	A2M,AGT,AGXT,ALB,ALDOB,ANXA3,ATP5F1B,ATP5PF,ATP6V0A1,CASP6,CD36,CPT1A,CS,ENPEP,FABP2,FABP4,FDPS,GPAM,GPD1,GPD2,GPI,GPX3,HPD,HSP90AB1,HSPA5,HYOU1,LPIN2,MEN1,MRPL45,MTTP,NAMPT,NDUFA12,PIK3C3,Prg4,PSMB6,RAB7A,SERPINB1,SLC25A31,SOD1,TDO2,THBS1,TKT,TSPO	401 (23)
CYLD-AS1		other		0,258	1,28E-09	ABCC2,AKR1B1,BLVRA,C3,CBR1,CFB,EPHX1,LGALS3,PGD,PRDX1,PRDX6,TALDO1,TKT,TXNRD1,UGDH
ANGPT2		growth factor		0,242	1,30E-09	AGT,BCR,CALR,CCT7,CFB,HSP90AA1,HSPA5,LYN,MFGE8,NME1,P4HB,PDIA3,PDIA6,PGAP1,PLAU,PLG,POSTN,RPS6,SERPING1,SOD1,SOD3,THBS1,TLR3,TUBB3,VCPIP1,VIM,XRCC1	358 (19)
PPARD		ligand-dependent nuclear receptor		1,112	1,82E-09	ACADL,ALDH2,APOB,BDH1,CD36,CPT1A,CSAD,ENO1,FABP1,FABP4,FBP1,GPAM,GPD1,GPD2,Hbb-b1,HMGCS2,ILK,Irgm1,LGALS4,LIPE,LPIN2,Mcpt1,MFGE8,PGM5,PKM,PLAT,SCARB2,SLC27A2,SORD,STAT1,THBS1,YWHAE	300 (15)
PD98059		chemical - kinase inhibitor		-1,418	1,82E-09	ABCC2,ACTR3,AGT,ALDOA,ATP2A1,BDH1,C3,CD36,CDH1,CTSB,DNMT1,DSG1,ENO1,ENO2,FABP4,GPI,HADHB,HNRNPA2B1,HNRNPF,HNRNPK,HSPA5,HYOU1,ITGB3,KRT19,KRT8,MYH1,MYH11,MYH4,NDUFS3,NOP56,PABPC1,PLAT,PLAU,POSTN,ROCK1,RPS6,RRM2,RTCB,S100A10,SEC14L2,SLC2A1,SOD1,TAGLN,TF,THBS1,UQCRC2,VAPA,VIM	346 (23)
PPARG		ligand-dependent nuclear receptor		1,772	2,17E-09	ACADL,AGT,ATP4A,BDH1,BIN1,C3,CD36,CDH1,CPT1A,CS,DLAT,ENO2,EPHX1,ERO1A,FABP1,FABP2,FABP4,FDPS,GABARAPL2,GAPDH,GPAM,GPD1,H6PD,HADHB,HMGCS2,HP,HYOU1,IDH1,KRT19,KRT20,LIPE,MTTP,NDRG1,NSF,PRODH,PYGL,RPSA,SLC2A1,SOD1,TAGLN,TKT,VIM,YWHAE,YWHAG	299 (24)
BDNF		growth factor		-0,754	2,18E-09	ANXA5,ATP2A1,BAG3,CASQ2,CD36,CRMP1,CYRIA,EEF2,FLNA,GDA,GRIN2B,HSPA4L,HSPA5,ITIH3,ITPR1,KIF1B,LGALS1,MAN2A1,PDE1A,PENK,PLG,PPP1R1B,RELN,Rpl23a,S100A10,STXBP1,SYN2,TAGLN,TFRC,THBS1,Tmsb4x (includes others),TUBB3,VIM,YWHAG	419 (24)
cisplatin		chemical drug		-0,221	2,20E-09	A2M,ABCC2,ALB,ALDH1A1,ANXA4,ANXA5,ASNS,C3,CASP6,CDH1,CPT1A,CTNND1,CTSB,DOCK1,EPHX1,EPS8L2,FABP4,FBLIM1,FGB,GC,GMDS,GRIN2B,HK1,HSPA4L,HSPA5,IQSEC2,KRT19,LAMB1,LAMC2,LGALS3,LMNA,MCM3,NAMPT,NAT10,PGM1,PIK3C3,PLAT,PPIA,RIGI,ROCK1,RPS27L,RPS9,RRM2,RRP1B,S100A10,SLC25A4,SLC2A1,SMARCB1,SOD1,TAP1,THBS1,TLR3,Tmsb4x (includes others),Tpm1,UGT2B28,UHRF1,VDAC1,VIM,XRCC6,YBX1,YWHAZ	421 (20)
TRAPPC1		other		0,728	2,59E-09	BCAP31,CALR,HSP90AA1,HSP90AB1,HSP90B1,HSPA5,HYOU1,OS9,P4HB,PDIA3,PDIA4,PDIA6,PREB,SEL1L,STT3B,UBQLN2,VCP	42 (4)
ciprofloxacin		chemical drug		-1,606	3,05E-09	ACO2,ACTN1,ALDH2,ASAH1,ATP5F1A,ATP6V1A,CTSA,CTSD,GLUD1,LGMN,MFGE8,NRCAM,PSAP,RUVBL1,STAB1,STXBP1,TUFM,VDAC1,VIM
RYR1		ion channel			4,64E-09	ACADL,ACAT1,ATP5F1A,CD36,DECR1,DLAT,ETFA,GAPDH,HADHB,HK1,MT-CO2,MYH4
VCP	2,694	enzyme			4,64E-09	A2M,FYCO1,HSPA5,LMNA,LMNB1,MAN1A1,MAN2A1,NCL,OS9,P4HB,PPIB,RIGI,RRM2,SEL1L,UHRF1	169 (7)
ESR1		ligand-dependent nuclear receptor		1,112	4,67E-09	ACTR2,ADH1C,AGT,ANK3,ANXA3,ANXA4,ATP1B1,ATP6V1A,BCR,BIN1,C3,CASP6,CASQ2,CCAR1,CDH1,CELSR2,CIT,CKB,Cox5b/Gm34962,CSAD,CTSB,CTSD,CTSS,DAB2,DDX17,DECR1,DLG1,DSG1,EIF5A,ENO1,FABP1,FHL1,FLNA,GPAM,GUCY1B1,HMGCS2,HNRNPD,HPX,HSP90AA1,HSP90B1,IQGAP1,KIF1B,KRT19,KRT20,LAMB1,LGALS1,LIMA1,LTBP1,MAN1A1,MST1,MYH11,NCKAP1,NIPSNAP1,NME1,NRCAM,NUP160,OS9,PHB1,PHB2,PLAU,PLCB1,POR,PRPF40A,PYGL,RDX,ROCK1,RPL18A,SCAR…	384 (18)
SMARCA4		transcription regulator		0,095	4,96E-09	A2M,ACTN4,AGR2,AGT,ALB,ALDH2,ASNS,ATP2A1,ATP2B4,BIN1,CDH1,CKM,CPS1,CTSB,CTSS,DYSF,ENO2,ENO3,FABP4,FABP6,FBLIM1,FBP1,GAPDH,GSTO1,HK1,IFI30,IL1RAPL1,ITPR1,LAMC2,LGALS1,LGALS3,LMNA,MFGE8,MYH11,MYH4,PGK1,PKM,PLAT,PSMB9,PSME1,RAB38,ROCK1,RRM2,SLC2A1,SMARCC1,SOD3,STARD10,TAGLN,TAP1,TXNRD1,VIM	283 (16)
cadmium chloride		chemical toxicant		1,835	5,14E-09	ALB,ALDOB,ANXA5,CDH1,DNAJB1,DNM1L,ERO1A,GAPDH,GSR,HAO1,HP,HSP90AA1,HSPA5,HSPB1,PKM,PLAU,VIM	396 (22)
methotrexate		chemical drug		-1,292	5,61E-09	ACO1,ALB,ALDOA,ANXA4,AUH,C3,C8B,CDH1,CFB,CFH,CPT1A,CTSS,DLAT,ENO3,FABP1,GAPDH,GPAM,GPI,GSR,HADHB,HMGCS2,PPIA,PRDX1,SERPING1,SLC27A2,SOD1,THBS1,TLR3	420 (23)
tamoxifen		chemical drug		0,638	7,61E-09	AGR2,ASAH1,ATP5F1B,C3,CD36,CDH1,CSAD,CTSD,CYP3A5,EPHX1,FABP1,FABP4,GAPDH,HSP90AB1,HSP90B1,HSPA5,IDH3A,KRT8,LGALS3,NOP58,NRCAM,PFN1,PKM,PSMA7,SERPINA3,SERPINA6,SFTPD,SLC1A2,SLC2A1,SNRNP70,TAGLN,TDO2,VIM,XPO5	311 (21)
SMYD1		transcription regulator			7,66E-09	ACADL,ACO1,ACO2,ATP5F1A,BDH1,IDH3A,NAMPT,Ndufs5,PGD,PKM,PYGL,TKT,UQCRC2
3,5-diiodothyronine		chemical - endogenous mammalian		1,134	7,98E-09	CD36,CKM,ENO1,ENO3,GAPDH,IDH3A,PGM1	278 (7)
ethanol		chemical - endogenous mammalian		-0,625	8,05E-09	ACADL,ADH1C,ALDH1A1,ASPH,BHMT,C9,CBR1,CD36,CFL1,COL6A1,CPT1A,CREG1,CYP2A6 (includes others),CYP3A5,ENO1,EPHX1,FABP1,FABP2,FLNA,GAPDH,GPAM,GRIN2B,GSR,HPD,HSP90AB1,HSP90B1,HSPA5,LGALS1,MT-CO2,MTTP,PHB1,PKM,PLAT,PPA1,PPP1R1B,RRP12,RUVBL1,SEC23A,SLC1A2,SLC27A2,SOD1,STAT1,TGM2,TUFM	391 (19)
ceapin-A7		chemical reagent	Inhibited	-2,333	8,81E-09	CALR,DNAJB11,HSP90B1,HSPA5,HYOU1,PDIA4,PDIA6,SEL1L,UGDH
MEL S3		chemical - kinase inhibitor		-1,897	9,17E-09	ATP5F1B,CALU,ENO1,ETFA,GLUD1,HNRNPL,PGK1,RTCB,VDAC2,VIM
AGT	-4,238	growth factor		1,600	9,20E-09	ADH1C,AGT,AMY2B,ANK3,ANXA3,ASL,ATP1A1,ATP1B1,ATP2B2,C3,C4bp,CACNA2D1,CALR,CD36,CEL,CIT,COL10A1,COL15A1,COL5A1,COL6A1,Cox5b/Gm34962,Cox6c,CPA1,CTSS,CYTH3,DAB2,DNM1L,ENPEP,FDFT1,GC,GSS,GSTM5,H1f5,HABP2,HP,HSPB1,IDH1,ILK,ITGB3,LAMB1,LGALS3,LTBP1,MYH11,NAMPT,NCL,NDRG1,PDE3A,PFN1,PI16,PLAU,PNLIPRP1,POSTN,ROCK1,SERPINA3,SERPINI2,SLC2A1,SOD1,SOD3,TAGLN2,TFRC,THBS1,TUBB3,UHRF1,VIM	445 (23)
cyclosporin A		biologic drug		0,170	1,19E-08	A2M,ABCC2,AGT,AKR1B1,APOB,ASNS,ATP1A1,CADM3,CDH1,CYP3A5,FBLIM1,FDFT1,FGB,FLNA,HPX,HSP90AA1,HSPA5,ITPR1,LAMC2,LGALS3,LYN,MCM3,MDH2,MYH11,MYH4,NME1,NRCAM,PKM,POSTN,PPIA,S100A10,SDCBP,SNRNP70,SOD1,TAGLN,Tpm1,VDAC2,VIM,YWHAH	412 (22)
TAFAZZIN		enzyme	Activated	2,248	1,29E-08	ANXA5,CASP6,CCAR1,CCT6A,CD2AP,Cdc42,COL5A1,FBLN2,GSTM5,HP,HSP90AA1,IDH1,Irgm1,LCP1,MFAP5,PGM1,PIK3C3,PKM,PSMA4,PSMA7,PSME1,SERPINB1,SLC2A1,SORBS2,STAT1,TAGLN,TFRC,THBS1,UBE2L3,UGDH	166 (7)
PPARGC1A		transcription regulator	Activated	2,032	1,34E-08	A2M,ACADL,ACAT1,ACO2,AGT,ATP5F1A,ATP5F1B,ATP5PF,BDH1,C3,CD36,Cox5b/Gm34962,CPT1A,CS,CTSA,CYP2A6 (includes others),CYP3A5,DLAT,DOCK1,ENO1,FABP4,FBLN2,FDPS,GPAM,HMGCS2,IDH3A,LAMB1,MCM3,MDH2,MFAP5,MT-CO2,MYH1,POSTN,PRDX5,SDHB,SERPINA3,SOD1,STAT1,UQCRC2	410 (16)
mibolerone		chemical drug		1,669	1,34E-08	ALDH18A1,CALR,CALU,CLTA,DNAJB11,FDPS,FHL1,HDLBP,HSP90B1,HSPA5,HYOU1,MAN2A1,NME1,P4HB,PGK1,PPIA,PPIB,Rrbp1,SLC25A5,TF
4-O-carboxymethylascochlorin		chemical reagent		1,744	1,41E-08	ADH5,APOB,CALR,FUBP1,HNRNPK,HSPA5,PDIA3,PHB1,PRDX1
RORC		ligand-dependent nuclear receptor	Inhibited	-2,729	1,51E-08	ALDH2,ALDOA,ASNS,ATP1B1,BHMT,CAD,CD36,CS,CYP2A6 (includes others),Cyp2c70,CYP3A5,ENO1,FDFT1,GLUD1,GPI,IDH3A,LPIN2,MDH2,PGK1,PKM,POR,SDHB,SLC1A2,UBE2O	196 (7)
PKM	3,771	kinase		1,019	1,88E-08	ALDOA,CD36,CDH1,ENO1,ENO2,ENO3,FBP1,GAPDH,GSR,MT-CO2,PKM,SDHB,SLC2A1,TALDO1,TGM2,UQCRC2	371 (23)
GCN2iB		chemical drug		1,499	2,22E-08	ALDOA,BPGM,CACNA2D1,CD36,Cox5b/Gm34962,CPT1A,ENO1,ENO3,GAPDH,ITGB3,NDUFS6,PDE3A,PKM,PSMB9,PSME1,PYGL
gentamicin		chemical drug		0,622	2,28E-08	ABCC2,ALDH1A1,ASL,CALR,CRYL1,CTSB,CTSD,CUL2,DECR1,DMD,Dst,GSTM5,HSP90AA1,HSP90B1,HSPA5,HSPB1,HYOU1,IDH1,LGALS1,LGALS3,MPST,NCL,NME1,NOP58,NVL,PDIA4,QDPR,RPS27L,RUVBL1,TAP1,TFRC,VAT1,YWHAH
TNF		cytokine		0,302	2,39E-08	A2M,AAK1,ABCC2,AGT,AK2,AKR1B1,ALB,ALDH2,ANK3,ARHGEF6,ATP1A1,ATP2B4,ATP5PF,BCR,BLVRA,BPGM,C3,CALR,CASP6,CD36,CDH1,CFB,CFL1,CKM,COL15A1,COL5A1,CPT1A,CTSB,CTSD,CTSS,CTSZ,CYTH3,DDX5,DMD,DNMT1,ERN1,FABP1,FABP4,FDPS,GPAM,GPD1,GPD2,Gstt1,HP,HPRT1,HSP90AB1,HSP90B1,HSPA5,HSPA8,ILK,ITGB3,ITPR1,KARS1,KRT8,LAMC2,LGALS3,LIPE,LYN,MCM3,MST1,MT-CO2,MTTP,MVP,NAMPT,NFS1,NME1,NRROS,NUCB2,NUP98,P4HB,PBRM1,PCBP2,PDIA…	456 (22)
bromobenzene		chemical toxicant		-0,086	2,64E-08	ABCC2,ACTN4,BHMT,FDFT1,FDPS,GAPDH,GC,GSR,Gstt1,HSP90AA1,HSPA5,HSPB1,MPRIP,POR
TEAD1		transcription regulator		1,682	2,70E-08	ACADL,ATP5F1A,ATP5F1B,ATP5PF,Cox5b/Gm34962,Cox6c,CS,ETFA,HADHB,MYH1,MYH4,NDUFA12,NDUFS2,NDUFS3,Ndufs5,NDUFS6,POSTN,SDHB,TAGLN,THBS1,UQCRC2
MFN1		enzyme			3,93E-08	ALDOA,CDH1,ENO2,GAPDH,GPI,PKM,SLC2A1	149 (7)
EDN1		cytokine		1,367	4,30E-08	ANXA4,ANXA5,ANXA6,CDH1,CKAP5,COL5A1,CTNND1,HSPA5,HSPA8,ITGB3,MPRIP,MSN,PDIA6,PLAU,RPSA,SLC1A2,SLC2A1,SOD1,TGM2,THBS1,UBTF,VCL,VIM,YWHAE	491 (25)
KDM8		enzyme		1,268	4,63E-08	ALDOA,CS,ENO1,ENO2,ENO3,FBP1,GAPDH,GSR,IDH1,MCM3,PGD,PKM,SLC2A1,TALDO1	319 (12)
doxorubicin		chemical drug		-0,121	4,79E-08	A2M,ALB,ASNS,ATP5F1A,BCAP31,CCAR1,CKM,CTSB,CTSD,DNMT1,EIF5A,ERN1,FGB,GSR,GSS,HSP90AA1,KRT8,LAMC2,LGALS3,LIMA1,MAP4,MCM3,MVP,NDRG1,P4HB,PDE3A,PLG,PRDX1,PRODH,PSAP,RELN,RRM2,RRP1B,S100A10,SLC25A4,SOD1,STAT1,TAP1,TGM2,Tpm1,UACA,UQCRC2,VIM,YBX1	408 (21)
MAT1A		enzyme		-0,694	4,95E-08	ACADL,ALB,ATP1B1,LTA4H,MT-CO2,PHB1,PRDX6,SOD1,YWHAZ
POR	-4,461	enzyme		-0,160	5,18E-08	ACADL,ALDH1A1,ANXA5,ASNS,BDH1,CD36,Ces2a,CPT1A,CSAD,CYP2A6 (includes others),FABP2,FDFT1,FDPS,GPHN,GSTM5,HADHB,LGALS1,PGD,POR,SERPINA3,STAT1,UGDH
THEM6		other		1,265	5,21E-08	ASNS,DNAJB11,ERO1A,FDFT1,FDPS,HSP90B1,HSPA5,P4HB,PDIA4,PDIA6
CEBPB		transcription regulator		0,139	5,36E-08	ADH1C,AGT,ALB,ALDH1A1,APOB,ASNS,BHMT,C3,CIT,COL10A1,CPT1A,CYP2A6 (includes others),DAB2,DDX5,DHRS1,DMD,DNMT1,FABP4,FHL1,GINS1,HNRNPD,HP,HPX,HSP90AA1,HSPA8,LGMN,LIG1,LMNB1,LYN,MCM3,NOP56,PAICS,PLG,RRM2,SFTPD,SLC12A2,SLC2A1,SRSF2,STAG1,STAT1,TF,TFRC,TUBB3,TUBG1,VIM,XRCC6	455 (22)
WT1		transcription regulator		0,490	6,05E-08	ACTN1,AHCY,ASNS,CD2AP,CDH1,CKM,CLIC1,CMPK1,ENO2,ETFA,FDFT1,FDPS,GSR,HDLBP,HNRNPL,HSP90B1,LGALS3,NDRG1,NME1,NUP98,OS9,PDIA4,PPIB,ROCK1,SLC2A1,THBS1,YBX1
FN1		enzyme		1,016	6,75E-08	ACTN4,ACTR2,AHCY,CANX,CDH1,CORO1A,CTSD,EIF5A,EPB41L1,FLNA,HK1,ITGB3,PLAU,PREB,RDX,SDCBP,SLC2A1,TAGLN,TGM2,THBS1,VCL,VDAC1,VIM,YWHAZ	433 (25)
L-triiodothyronine		chemical - endogenous mammalian	Activated	2,784	6,85E-08	A2M,ADCY9,AGT,ALB,ALDH1A1,APOB,ATP1A1,ATP1B1,CAD,CASP6,CBR1,CD36,Cox6c,CPT1A,CS,ENO2,FABP1,FABP4,FDPS,GPD2,H6PD,HINT1,HP,IDH3A,ITGB3,ITIH3,ITPR1,KIF1B,LGALS3,LGALS4,LIPE,LMNA,MT-CO2,NME1,PGK1,POR,PYGL,RELN,ROCK1,SLC2A1,TF,TGM2,TRNT1	322 (24)
lactacystin		chemical - protease inhibitor		1,474	8,01E-08	AK2,AKR1B1,APOB,ASNS,ATP1A1,ATP6V0A1,BAG3,BCAR1,CFL1,CLIC1,CTSD,EIF5A,FBP1,HNRNPA2B1,HSP90B1,HSPA5,HSPB1,PDIA2,PFN1,PPIA,RPLP0,RPLP2,TXNRD1	350 (16)
HNF1A		transcription regulator		1,515	1,02E-07	ABCC2,ADH1C,AGT,AK2,ALB,ALDOB,ANXA4,APOB,ATP4A,C8B,C9,CTSZ,ENPEP,FABP1,FBP1,FGB,GC,GMDS,GOLM2,GTF2E1,HABP2,HAO1,HPX,HSPA5,MCCC1,MTTP,NAT10,NDUFS2,PGK1,PLCB1,PLG,RACK1,SEL1L,SERPING1,SNX17,TBC1D8B,TFRC,UQCRC2,VIL1	383 (15)
Z-LLL-CHO		chemical - protease inhibitor		1,247	1,09E-07	AGR2,AK2,AKR1B1,ATP1A1,BCAR1,CDH1,CFB,CFL1,CLIC1,CTNND2,CTSB,DMD,DOCK2,EIF5A,ENO1,HNRNPA2B1,HNRNPL,HSP90AA1,HSP90B1,HSPA5,HSPA8,HSPB1,PEX5,PFN1,PPIA,PSMD12,RPLP0,RPLP2,SOD1,STAT1,THBS1,UBE3A,YWHAZ	409 (20)
FOXA2		transcription regulator		0,000	1,12E-07	A2M,ADH1C,AGR2,ALB,ALDOB,AMY2B,APOB,C3,CDH1,CPT1A,CYP2A6 (includes others),DLAT,EPHX1,FBP1,FGB,HMGCS2,LIPE,MTTP,MYH11,PKM,PNLIPRP1,PON1,PYGL,SFTPD,SLC27A2,SLC2A1,SOD3,SPEF2,TAGLN,TDO2,TF,VIM	300 (19)
HIF1A		transcription regulator		0,931	1,23E-07	ACO1,AGT,ALDOA,ASNS,ATP5F1A,ATP5F1B,ATP5PF,CD36,CDH1,CORO1A,Cox6c,CTSD,EIF4G1,EIF5A,ENO1,ENO2,ENO3,ERO1A,FHL1,GAPDH,GPI,HP,HSPA5,HSPB1,ITGB3,ITPR1,KRT19,LGALS1,NDRG1,NDUFA12,NDUFS2,NDUFS6,PGK1,PKM,PPIA,SLC2A1,SRSF2,STAT1,TFRC,THBS1,UQCR10,UQCRC2,VIM	381 (17)
BHLHE40		transcription regulator		1,187	1,31E-07	ACTN1,AKR1A1,ATP1B1,CFB,CTSS,ENO2,EPHX1,ERO1A,FABP2,GDA,HDLBP,HK1,HSPA5,KRT8,LYN,NAMPT,NDRG1,PGK1,PRDX5,PSMA2,PSME1,RARS1,RPS9,SLC1A2,SLC2A1,SORBS2,STAT1,TGM2,XPNPEP1,ZNFX1	274 (7)
Pln		other			1,44E-07	ALDOA,ATP1A1,CALU,ENO1,HSP90B1,PGK1,RAB1A,RACK1,SOD1,SPTB,VCP,VIM
CLPB		transcription regulator		-1,667	1,46E-07	ACO2,CS,DLAT,DLST,IDH3A,NDUFA12,NDUFB9,NDUFS2,UQCRC2
IL3		cytokine	Activated	2,495	1,48E-07	AKR1A1,ALDH2,CALR,CAPZB,CPT1A,HK1,HNRNPA2B1,HSP90B1,HSPA5,ITGB3,KIF1B,LYN,MAN2B1,Mcpt1,NACA,NCL,PSME1,PTPN11,RARS1,Rpl23a,RPL4,RPL6,RPS12,RPS3,RPS4Y1,RPS6,SERPINA3,SLC2A1,SOD1,YBX1,YWHAG	363 (20)
cholic acid		chemical - endogenous mammalian	Activated	3,129	1,54E-07	ABCC2,AGT,CBR1,CYP3A5,EPHX1,FABP1,FABP6,FBP1,FDFT1,KRT8,MVP,PON1,SOD3,TAGLN	328 (15)
KDM5A		transcription regulator		-1,886	1,65E-07	ACO2,ATP1A1,ATP1B1,ATP5F1A,CHCHD3,DLAT,DLST,MCAT,MCM3,MRPL17,MYH4,NDUFS2,NME1,PDE3A,PGD,SDHB,Tpm1,VDAC1
tanespimycin		chemical drug		0,517	1,65E-07	AHSA1,DNAJB1,FDFT1,HNRNPA2B1,HNRNPC,HNRNPM,HSP90AB1,HSP90B1,HSPA5,HSPA8,KRT8,LYN,PLAU,PSMA7,SLC1A2,SLC2A1,SRSF2,TLR3	342 (18)
ERG		transcription regulator		0,864	1,75E-07	ACTN1,AGR2,ARFGEF2,ARHGEF6,BCR,CDH1,CIT,DOCK1,DOCK2,EVI5,FHL1,GOLIM4,GUCY1B1,ILK,LAMB1,MAP4,MYO1D,NDRG1,NRCAM,PLAT,PLAU,PTPN11,RAB7A,SMARCC1,THBS1,Tpm1,VIM	297 (15)
IND S1		chemical - kinase inhibitor		-0,707	1,80E-07	ATP5F1B,CFL1,ENO1,ETFA,PDIA3,PGK1,PRDX1,VDAC2
selenomethylselenocysteine		chemical - endogenous mammalian		-1,414	1,80E-07	ATP1A1,CYP3A5,FABP4,Mcpt1,PSMA7,PSME1,RPS12,SOD1
SP1		transcription regulator		1,635	2,64E-07	ADH5,ASNS,ATP5F1B,CAD,CDH1,CKB,CTSD,DLAT,DMD,DNMT1,F10,FABP6,FLNA,GSS,HADHB,HINT1,HSPA5,ITGB3,ITPR1,KRT19,LAMA1,LIPE,MYH11,NDRG1,PABPC1,PENK,PGK1,PKM,PLAU,RRM2,SH3GLB1,SLC25A4,SLC25A5,SLC2A1,SMARCC1,SOD1,SPTB,STAT1,TAGLN,TSPO,TXNRD1,UGDH,VIM,XRCC1	336 (16)
PML		transcription regulator		-0,931	2,65E-07	ACADL,AKR1A1,ANXA4,CFL1,CIT,CPT1A,FABP1,GPAM,HADHB,HSPB1,LIPE,NDRG1,PCBP2,PRDX1,PSMB9,STAT1,TAP1,TXNRD1,VIM,YWHAG	385 (18)
Brd4		kinase	Activated	2,386	2,92E-07	ALDOA,CDH1,CFB,ENO1,GPI,Hbb-b1,LGALS3,PGK1,PKM,PLAT,PLAU,SLC2A1,SLC4A1,SPTA1,TAGLN,Tmsb4x (includes others)	356 (17)
PPARGC1B		transcription regulator		1,200	2,93E-07	ACADL,ATP5F1B,C3,CKB,Cox5b/Gm34962,CS,ENO1,ERO1A,FDFT1,FDPS,GPAM,MT-CO2,MTTP	326 (11)
butyric acid		chemical - endogenous mammalian		0,962	3,18E-07	A2M,ABCC2,ALB,ALDH1A1,ANXA5,ATP2B4,CAP1,CD36,CDH1,COL5A1,DNM1L,F10,FABP1,FABP4,GC,HADHB,Hbb-b1,HK1,IFI30,IQGAP1,MT-CO2,MVP,NAMPT,NCL,NME1,PDIA3,PHB1,PLAT,PLAU,PRDX1,PSAP,PYGL,SLC1A2,SLC2A1,SRSF2,TGM2,VIM	381 (25)
fenofibrate		chemical drug		1,094	3,24E-07	ACADL,ACAT1,APOB,ASNS,CD36,CPT1A,DECR1,DLAT,EIF3E,FABP1,FABP2,FABP4,FBP1,FGB,GAPDH,GPAM,HADHB,HP,HSPA5,MAN1A1,MTTP,PAICS,POR,PSMA4,SLC27A2,SOD1	327 (16)
resiquimod		chemical drug	Activated	3,420	3,25E-07	ACTR2,ACTR3,ANXA4,ARPC5,ATP5F1A,ATP5PF,C3,DENND4C,HSP90AA1,HSP90AB1,HSPA5,HSPB1,LGALS1,LGALS3,LMNA,LYN,MSN,MVP,NAMPT,PHB1,PKM,PLAT,PLAU,PRDX1,PRDX6,PSMA2,PSMA4,PSMB6,PSMC5,RAB7A,RPS6,STAT1,TFRC,VRK2,XRCC6	424 (21)
tunicamycin		chemical - endogenous non-mammalian		1,849	3,33E-07	ASNS,CAD,CALR,CANX,CD36,CDH1,COL6A1,CPT1A,DNAJB11,ERN1,ERO1A,GOLGA5,HDLBP,HMGCS2,HOOK1,HSP90B1,HSPA5,ILK,NDRG1,P4HB,PDIA2,PDIA3,PDIA6,SEL1L,SLC2A1,SMARCB1,TMED9	59 (8)
PRL		cytokine	Activated	2,069	3,34E-07	A2M,ACTR3,ANXA3,ANXA5,CDH1,COL5A1,CTSA,CTSB,CTSD,CTSS,ENO1,KRT19,MEN1,MFGE8,MSN,N4BP1,P4HB,PDIA4,PENK,PLAT,PSME1,RIGI,RPSA,SERPINA3,SOD1,STAT1,Tmsb4x (includes others),VIM,YWHAG	445 (19)
IL4		cytokine		1,963	3,35E-07	AK2,ALDH2,ANXA4,ANXA6,ATP2A1,AUH,BIN1,BPGM,C3,CAD,CASP6,CD36,Cdc42,CKAP5,CKB,CYRIA,DECR1,DSG1,EFL1,EPHX1,EPRS1,EVI5,FABP4,FGB,FLNA,FYCO1,GCN1,GPLD1,GSR,H1-0,HP,IFI30,Irgm1,ITGB3,KRT19,LGALS1,LGALS2,LGALS3,LPIN2,LTA4H,MAP4,NCL,NDRG1,PGK1,PGM1,PHB1,PKM,PLAU,POSTN,PSMA2,PSMB6,PSMB9,PSME1,PSMG1,QSOX1,RIGI,RNPS1,RPS6,Rrbp1,S100A10,SLC2A1,SNRNP200,SON,STAB1,STAT1,TFRC,TGM2,TXLNA,USP10,VARS1,VDAC1,VIM,X…	418 (21)
HFE		transmembrane receptor		1,591	3,37E-07	CEL,CPA1,CSAD,CYP2A6 (includes others),CYP3A5,Hbb-b1,HP,HSP90AA1,HSP90AB1,HSP90B1,HSPA5,HSPA8,HSPB1,PNLIPRP1,SERPINA3,TF,TFRC
OSM		cytokine		-0,652	3,44E-07	A2M,ADH5,ALB,ANXA3,ARFGEF2,ASAH1,ASNS,ATP2B4,CDH1,CFB,CKM,COL6A1,CYP3A5,DNM1L,FETUB,FGB,HP,HSPA5,KRT19,LGALS4,MPP2,MYEF2,NAMPT,PGK1,PLAU,PSMB9,PTPN11,PYGL,QSOX1,SEL1L,SERPINA3,SERPINB1,SERPING1,SON,SORD,STAT1,TAP1,TDO2,TLR3,UBQLN2,VIM,VRK2,ZC3HAV1	345 (18)
FXN		kinase			3,54E-07	ACO2,ATP1B1,DLAT,SDHB,SOD1,UQCRC2
MYO1B		other	Activated	2,449	3,54E-07	ALDOA,GAPDH,GPI,PGK1,PKM,SLC2A1	183 (7)
APOE		transporter		-1,050	3,80E-07	ACADL,ACAT1,ANK3,APOB,BDH1,BEGAIN,CALR,CD36,CPT1A,CTNND2,CTSB,CTSD,CTSS,CYP3A5,F10,GPX3,GRIN2B,HABP2,HMGCS2,HSP90AB1,HSP90B1,HSPA5,LAMA1,LTBP1,P4HB,PLAT,PLAU,RELN,SERPINA3,SOD1,STAT1,VCP	397 (22)
UBA1		enzyme	Inhibited	-2,795	3,92E-07	ANXA5,HSP90B1,HSPA5,HSPA8,HSPB1,TAGLN,TAGLN2,VIM
PSME3		peptidase		1,673	4,00E-07	ALDOA,ENO1,GAPDH,PGM1,PKM,SLC2A1,TAGLN
3,5-dihydroxyphenylglycine		chemical reagent	Activated	2,385	4,96E-07	ACTR3,ALDH1A1,CELSR2,RACK1,RPL18A,Rpl23a,RPL27,RPL4,RPL6,RPLP0,RPLP2,RPS12,RPS3,RPS4Y1,RPS6,RPS9,SYN2,Tmsb4x (includes others)
BCR (complex)		complex	Activated	2,515	5,00E-07	ALDOA,ASNS,ATP6V0A1,CALR,CTSS,DDX18,ENO1,GAPDH,GPI,HK1,HNRNPA2B1,HSP90B1,HSPA5,NAMPT,NDUFA12,NDUFB9,NDUFS6,NSF,PHB1,PPA1,PPA2,RRP12,S100A10,SDHB,SLC2A1,SORD,STAT1,UQCRC2	354 (20)
bisphenol A		chemical - endogenous mammalian		0,408	5,10E-07	APEH,APOB,C3,CD36,CDH1,COL5A1,Dazap1,DNM1L,FABP2,Hnrnpa1,HSP90AB1,HSP90B1,KAT7,KLHL41,Mcpt1,POSTN,RPH3A,SOD1,SRSF3,SYNCRIP,TGM2,THBS1	395 (25)
NRG1		growth factor		1,469	5,33E-07	ACAT1,ACTN1,BIN1,CDH1,CHCHD3,DAB2,ENO3,FLNA,GDA,GPI,GPX3,HNRNPK,IMMT,ITGB3,MST1,NDRG1,PDE3A,PLAU,PLG,SLC2A1,TF,TGM2,THBS1,VCL,VIM,XRCC6	406 (21)
estrogen		chemical drug		0,265	5,38E-07	AGT,ALB,ALDH1B1,APOB,ATP5PF,CKB,COL14A1,COL15A1,COL5A1,CTSD,DNMT1,LGALS1,LIG1,MCM3,NAMPT,NME1,PENK,PLAT,PSMA2,RRM2,SERPINA3,SFTPD,SOD1,SRSF2,STAT1,Tmsb4x (includes others),UHRF1	423 (21)
PLN		transporter			5,47E-07	ALDOA,ATP1A1,CALU,ENO1,HSP90B1,PGK1,RAB1A,RACK1,SOD1,SPTB,VCP,VIM	173 (7)
gentamicin C		chemical drug		1,155	5,47E-07	A2M,ABCC2,ASNS,DMD,FBLIM1,FGB,LAMC2,LGALS3,MCM3,S100A10,Tpm1,VIM
QKI		other		-0,816	6,04E-07	CD36,CDH1,CLTA,CTSS,FDFT1,FDPS,GPHN,HNRNPF,MACROH2A1,MFAP5,SNX3,TAGLN,TAP1,VIM	82 (3)
VEGFA		growth factor	Activated	2,692	6,08E-07	ADH5,ALDH2,CD36,CTSB,CTSS,DECR1,ETFA,FABP4,HK1,HSPA5,ITGB3,ITPR1,KARS1,LIPE,LMNA,MDH2,MVP,NME1,PLAT,PLAU,PPA1,PRPF6,SDHB,SET,SLC25A5,THBS1,TSPO,TUFM	366 (21)
MAPK1		kinase		0,465	6,74E-07	ACO1,ADH1C,ATP1B1,ATP2A1,CDH1,CFB,CRYL1,CTSB,DAB2,DNMT1,ENO3,EVI5,F9,IFI30,ITGB3,LGALS1,LGALS3,LIG1,LMNA,MVP,MYH4,PLAU,POSTN,PSMB9,RIGI,SLC27A2,SMARCC1,STAT1,TAP1,TLR3,VIM,ZC3HAV1	382 (18)
salirasib		chemical drug	Inhibited	-2,720	6,78E-07	COL5A1,ENO2,LGALS1,NCL,PGK1,PGM1,PKM,PLAT,PLAU,SLC2A1,TGM2	222 (7)
AHR		ligand-dependent nuclear receptor		1,280	7,51E-07	A2M,ACTN1,AKR1A1,ALB,ALDH1B1,ALDH2,ALDOA,ATP1B1,ATP4A,CBR1,CD36,Cdc42,CDH1,COL14A1,COL5A1,COL6A1,CTSD,CYP2A6 (includes others),DNAJB1,ENO1,ENPEP,FABP4,FBLN2,GPAM,GSTM5,HP,HSP90AA1,HSPA5,LAMC2,LTBP1,MYH11,PI4K2A,PLAT,SLC2A1,SOD1,TDO2,THBS1,VCL,VIM	414 (19)
Growth hormone		group		-0,344	8,25E-07	AGT,AKR1A1,AKR1B1,ALB,C3,CD36,CDH1,DECR1,FABP4,FDPS,GLUD1,GSTM5,HADHB,LIPE,MT-CO2,NAMPT,PON1,RPH3A,SLC2A1,SOD1,TF,TKT,UGDH,YWHAZ	454 (22)
IGF1R		transmembrane receptor		1,109	8,89E-07	ACTN4,ALDOA,ANXA3,ATP5F1A,ATP5F1B,ATP5PF,CALU,CD36,CDH1,CKM,Cox5b/Gm34962,CTNND1,CTSD,HSPA5,KRT19,LASP1,LIPE,NDUFB9,NME1,PKM,PLAT,PLAU,RAB1A,RRM2,S100A10,SCARB2,SMU1,UQCRC2	423 (24)
FLCN		other	Inhibited	-2,831	9,17E-07	ABCC2,ALDOA,ANXA3,ASAH1,ATP5PF,ATP6V1A,CBR1,CKB,Cox5b/Gm34962,CTSA,CTSZ,ENO1,LCP1,MT-CO2,SDCBP,SLC2A1,UQCR10	365 (15)
dactolisib		chemical drug		-1,289	9,17E-07	ALDH2,BPGM,CDH1,ENO1,ERO1A,GAPDH,GPI,HK1,PGK1,PGM1,PKM,RPS6	314 (15)
HAX1		other		-1,265	9,31E-07	ACO2,CS,DLAT,DLST,IDH3A,ITPR1,NDUFB9,NDUFS2,NDUFS3,UQCRC2
MMP3		peptidase		0,258	9,80E-07	DHX8,ERN1,Fip1l1,Hnrnpa1,MTPAP,NDRG1,PLCB1,Rbm25,RBM27,SRSF2,SRSF3,SUPT6H,SYNCRIP,VIM,YBX1
LEP		growth factor		0,622	1,02E-06	ACADL,ACAT1,ACO1,ALDOA,ALDOB,ASAH1,ASL,ATP5F1A,CASP6,CD36,CDH1,CEL,CPS1,CPT1A,Cyp2c70,CYP3A5,ENO1,FABP4,GAPDH,GPAM,HK1,HPX,HSPA5,IDH1,Irgm1,LIPE,MTTP,NAMPT,PLAT,PRDX1,SLC25A5,SOD1,SORD,TAGLN,THBS1,TMED9,TSPO,VIM	363 (18)
CD300LF		other		1,414	1,09E-06	ACADL,CPT1A,GPD1,GPD2,GPI,HK1,IDH1,SLC2A1
AK1		kinase			1,25E-06	ACADL,ENO1,ENO3,GAPDH,GLUD1,PKM
chenodeoxycholic acid		chemical - endogenous mammalian		1,066	1,55E-06	ABCC2,AGT,APOB,CD36,CPT1A,CYP3A5,FABP6,FBP1,FGB,MTTP,PKM,PON1,SLC2A1,TXNRD1	406 (17)
fluoride		chemical - endogenous mammalian		1,554	1,60E-06	ACTN1,ACTN4,ACTR3,DNM1L,HNRNPA2B1,HSPA5,MYH4,RACK1,RPS3,TOP2B,TUBB3,VCP,YWHAG
RBM20		other			1,78E-06	ATP1B1,ATP5F1A,CALR,CSDE1,EEF2,EIF3C,EIF3E,LARS1,MYPN,PHB2,PRDX6,RPS12,RPS3,SYNCRIP,TUFM
miR-9-5p (and other miRNAs w/seed CUUUGGU)		mature microRNA		-1,353	2,04E-06	ALDH2,ATP5F1B,CDH1,Cox5b/Gm34962,CPT1A,HK1,HSP90AA1,NDUFB9,NDUFS6,PGK1,PKM,SDHB	151 (7)
RGS2		enzyme	Inhibited	-2,673	2,26E-06	ANXA4,BLVRA,CTSA,DECR1,FABP2,FABP4,FBLIM1,GAPDH,HSP90B1,PDIA4,PLAT,PPIB,SLC2A1,SNX3	155 (7)
YY1		transcription regulator		0,826	2,32E-06	CALR,CDH1,COL10A1,COL15A1,Cox5b/Gm34962,CTNND2,DMD,FDPS,Hnrnpa1,HNRNPC,HSPA5,LAMA1,LMNB1,MYH1,MYH11,MYH4,NIPSNAP1,SLC1A2,SLC25A4,SYNCRIP,TAGLN,TGM2,Tpm1,UHRF1,USP14,VIM,YWHAE	274 (14)
HSF1		transcription regulator		0,306	2,52E-06	ACADL,AHSA1,ATP5PF,BAG3,CCT6A,CCT7,CD36,CDH1,Cox5b/Gm34962,DLGAP1,DNAJB1,DNMT1,HNRNPA2B1,HSP90AA1,HSP90AB1,HSPA4L,HSPA8,HSPB1,KNTC1,LIPE,MCM3,PGK1,POSTN,TCP1	392 (20)
SREBF1		transcription regulator		1,670	2,66E-06	ADH1C,ALDOA,CAPZB,COL6A1,CSAD,FABP4,FABP6,FDFT1,FDPS,GPAM,GPX3,GSR,HSPA5,IDH1,IFI30,IMMT,LGALS3,MT-CO2,MTTP,NDUFS2,PGD,RPLP0,SERPINA3,STXBP1,TF	254 (13)
ERBB2		kinase		1,000	2,73E-06	AGR2,ANXA3,ATP6V1A,CAPZA2,CD36,CDH1,CELSR2,COL5A1,COL6A1,CPS1,CTSB,DDX10,DECR1,FBLN2,GINS1,GPAM,GPD2,GPX3,H6PD,HADHB,Hbb-b1,HNRNPK,HP,HSPB1,IDH1,ILK,ITGB3,LAMB1,LAMC2,LGALS1,LGALS3,LIG1,MAN1A1,MAN2A1,MAP4,MCCC1,MCM3,NDRG1,NUCB2,PAICS,PDIA4,PENK,PGK1,PGM1,PLAT,PLAU,PSMB9,RRM2,SERPINA3,SLC2A1,STT3B,TAGLN,TAP1,THBS1,TMED9,Tmsb4x (includes others),TOP1MT,UQCR10,USP14,VCL,VIM	254 (18)
FBXW7		enzyme		-0,873	2,76E-06	ADAM22,ATP5F1A,CD36,CS,DLST,FABP4,FDFT1,GPAM,HSPA8,HSPB1,IDH1,MCAT,MT-CO2	342 (16)
bezafibrate		chemical drug	Activated	2,102	2,88E-06	ACADL,CD36,CS,DNM1L,FABP1,FABP2,FABP4,FGB,HADHB,HAO1,HSPA5,LGALS3,SLC27A2,TSPO	413 (17)
memantine		chemical drug		0,000	3,12E-06	ADAM22,ATP2B2,ATP2B4,BCR,CAP1,CTNND1,GRIN2B,HSP90AB1,HSPA5,POR,PPP1R1B,RAPGEF2,RTN4,SLC1A2,TAP1	257 (7)
OVA-8		chemical reagent			3,38E-06	ALDOA,ENO1,GAPDH,GPI,HK1,Ndufs5,NOP58,PGK1,RPL4,RPS27L,SLC2A1
HNF4α dimer		complex		0,896	3,45E-06	ALDOB,FABP1,FABP2,FBP1,GAPDH,PON1
CPT1B		enzyme		-1,848	3,61E-06	ACADL,ATP5F1A,ATP5F1B,Cox6c,CS,FBP1,FUBP1,GLYAT,GPAM,HK1,LIPE,NDUFB9,NDUFS2,NDUFS3,NDUFS6,PDE3A,PYGL,RPS6,SDHB,UQCR10,UQCRC2
sodium arsenite		chemical drug		1,706	3,67E-06	ABCC2,AHCY,ALDOA,ENO1,FABP4,GAPDH,GSS,PGK1,PKM,SRSF3,TALDO1,TKT	366 (17)
ATP5IF1		other			3,97E-06	ACADL,ACAT1,ASAH1,AUH,ETFA,FABP4,GPD2,GSR,HADHB,SDHB,TXNRD1	167 (7)
IL6		cytokine		-0,222	4,16E-06	A2M,ABCC2,AGT,ALB,ALDH1A1,APOB,ATP2A1,C3,CD36,CDH1,CFH,CPS1,CTSB,CYP3A5,DNMT1,ENO2,ERN1,FGB,GINS1,HP,HPX,HSPA5,ITGB3,ITPR1,KRT8,LGALS1,LIG1,MCM3,MTTP,NAMPT,NUCB2,PENK,PHB1,PLAT,PLAU,PLG,PON1,PSMB9,PSME1,RRM2,SERPINA3,SH3GLB1,SLC12A2,STAT1,TAP1,TF,TFRC,TGM2,THBS1,TLR3,VIM	407 (22)
Akt		group		-0,217	4,48E-06	A2M,ATP5F1A,CD36,CDH1,CELSR2,CPT1A,CTSD,EPRS1,FABP4,GSR,GSS,LAMC2,LMF2,LMNA,MAN2A1,MT-CO2,NDRG1,PLG,PPP1R1B,Rpl23a,RPL6,RPS4Y1,RRM2,SDHB,SLC1A2,SLC2A1,STT3B,THBS1,TMED9,UQCRC2,VIM	326 (22)
DCX		other	Activated	2,000	4,49E-06	ACTN1,ACTN4,ACTR3,TUBB3
lomustine		chemical drug		1,508	4,65E-06	A2M,ABCC2,ASNS,FBLIM1,FGB,LAMC2,LGALS3,MCM3,S100A10,Tpm1,VIM
EPO		cytokine		0,231	4,70E-06	CD36,CKM,CLIC1,CREG1,CTSZ,FABP1,GAPDH,Hbb-b1,HNRNPF,LCP1,MACROH2A1,MAN2A1,NACA,ROCK1,RPLP0,RPS4Y1,RPS6,SLC1A2,SLC4A1,SOD1,SON,TF,TFRC,UPF1,WDR1,YBX1	348 (14)
CFTR		ion channel		-0,093	5,22E-06	ASNS,CFH,CYP3A5,FABP2,FDFT1,FDPS,GSR,ITPR1,Mcpt1,POR,SLC27A2,STAT1,Tmsb4x (includes others)
NR1H4		ligand-dependent nuclear receptor		0,037	5,29E-06	ABCC2,C3,COL14A1,COL15A1,COL6A1,CTSB,CTSZ,CYP3A5,ENPEP,FABP1,FABP2,FABP6,FGB,GSTM5,HSPA5,LIPE,MTTP,PGM1,PON1,SERPINC1,SOD3,TGM2	363 (22)
ERN1	3,260	kinase		1,373	5,30E-06	CAD,CDH1,COL6A1,CPT1A,DNAJB11,ERO1A,HDLBP,HMGCS2,HOOK1,HSP90B1,HSPA5,P4HB,PDIA3,PDIA6,SEL1L,SMARCB1,XRCC1	97 (4)
ESRRG		ligand-dependent nuclear receptor		-0,443	5,31E-06	ACO1,ACO2,ATP4A,ATP5F1B,CASQ2,CS,DLAT,DLST,DYSF,ENO1,GAPDH,IDH3A,MDH2,PKM,SDHB	220 (7)
2500002B13Rik		other		0,728	5,37E-06	ATP5F1A,ATP5F1B,HINT1,MT-CO2,SDHB,UQCRC2
camptothecin		chemical drug		0,743	5,45E-06	ABCC2,ALDOA,ANXA4,ARMH3,BAG3,CALR,CANX,CTNND1,CTSS,DLG1,DNM1L,ENO3,FNDC3A,GAPDH,GPHN,GPI,GPLD1,GSR,HSP90AA1,HSP90AB1,HSPA4L,HSPA5,HSPA8,HSPB1,ITPR1,LGALS3,MRTFB,NCL,NVL,PPIA,PRODH,PSMB9,RDX,RRM2,SEC63,SLC25A5,TAGLN2,TAP1,TBC1D1,TFRC,VRK2,WDFY3	333 (13)
captopril		chemical drug	Activated	2,359	5,57E-06	A2M,ABCC2,AGT,ASNS,FBLIM1,LAMC2,LGALS3,MCM3,POSTN,S100A10,SERPING1,Tpm1
SFLLRN (PAR1-activator)		chemical reagent		1,134	5,78E-06	FGB,GAPDH,HSPA5,HSPB1,ILK,PHB2,TAGLN2,YWHAG
KLF6		transcription regulator	Activated	2,315	5,83E-06	AGT,ALDOA,ANXA5,CDH1,CFB,ENO2,F10,GAPDH,HSPA5,IFI30,ITGB3,LGALS3,LYN,MCCC1,MVP,NAMPT,PFN1,PGK1,PKM,PLAT,PLAU,PSMA2,TALDO1,ZNFX1	387 (18)
elaidic acid		chemical - endogenous mammalian		0,718	5,90E-06	ALDH1A1,ATP5F1A,ATP5F1B,DLAT,FABP1,FDFT1,FDPS,HPX,MTTP,PIK3C3,SERPINA6,SERPINC1,YWHAH
decitabine		chemical drug		1,053	6,14E-06	ABCC2,BIN1,CCAR1,CDH1,CRMP1,CYP2A6 (includes others),CYP3A5,DNMT1,DOCK1,EIF4G1,FUBP1,HMGCS2,HNRNPA2B1,HNRNPD,HPRT1,HSPA5,ILF3,KRT19,KRT20,KRT8,LGALS1,LGALS3,LMNB1,LTBP1,METAP2,MSN,MYEF2,NDRG1,NME1,PABPC1,PITPNA,PLCB1,RAPGEF2,RELN,RNF220,RPL4,RPS6,RTN4,S100A10,SLC1A2,STAG1,STAT1,STXBP1,TFRC,TGM2,THBS1,Tpm1,TUBB3,UGDH,VCL,VIM,YWHAE	384 (20)
GnRH analog		biologic drug		-0,837	6,52E-06	ACTN1,ACTN4,ADD2,ATP5F1A,CALR,CLTA,COL6A1,GSTO1,HADHB,HINT1,HSP90AB1,ITPR1,MFAP5,MIA3,MTX1,N4BP1,NDRG1,PABPC1,PI4KA,PPIA,RELN,SNX3,SRRT,SRSF3,VAT1,VCL,VCP
EIF3E	3,978	translation regulator		1,093	6,81E-06	CD36,COL5A1,CORO1C,DSG1,EIF3C,FARP1,LIG1,PLAU,THBS1
TXNRD1	2,144	enzyme	Inhibited	-2,333	6,81E-06	ABCC2,CBR1,CD36,GPX3,GSTM5,PGD,SLC2A1,TKT,UGDH	294 (7)
interferon beta-1a		biologic drug			7,19E-06	ARHGEF6,CCT6A,CORO1A,CS,DNAJB1,ENO1,KARS1,LGALS1,NDUFB9,PGK1,PPIA,PSME1,RPL27,SERPING1,STAT1
ATF6		transcription regulator		0,585	7,27E-06	CALR,CPT1A,DNAJB11,FDPS,HSP90B1,HSPA5,HYOU1,NUCB2,PDIA4,PDIA6,PLAT,SEL1L	101 (4)
COMMD1		transporter	Inhibited	-2,449	7,95E-06	ALDOA,KRT19,LGALS2,PGK1,STAT1,TF,TFRC	184 (7)
ouabain		chemical drug		0,610	8,28E-06	ANXA5,ATP1A1,ATP4A,HSPA5,HSPA8,PHB1,VIM,YWHAG,YWHAH	375 (16)
fenamic acid		chemical reagent		1,599	8,46E-06	A2M,ABCC2,ASNS,FBLIM1,FGB,LAMC2,LGALS3,MCM3,S100A10,Tpm1,VIM
NFKBIA		transcription regulator		0,333	8,71E-06	A2M,AK2,C3,CAPZA2,CDH1,CTSB,CTSZ,ERO1A,GPX3,GSTM5,Gstt1,Hnrnpa1,HSPA5,HSPA8,ITPR1,KRT8,LIMA1,LYNX1,MFGE8,PLAT,PLAU,ROCK1,RPSA,SLC12A2,SLC1A2,SOD1,SOD3,TFRC,Tmsb4x (includes others),UBE3A,USP10,XRCC6,YWHAZ	361 (17)
CD44		other	Activated	2,178	9,00E-06	AAK1,ALDH1A1,ALDOA,CALR,CD36,CDH1,DNMT1,ENO1,ENO2,HK1,HSP90AB1,LAMB1,LGALS1,LGALS3,LTBP1,PGK1,PKM,PLAU,SLC2A1,THBS1,VCP,VIM	388 (19)
cigarette smoke		chemical toxicant		-0,413	9,07E-06	C3,CKB,CYP3A5,DNMT1,ERN1,ESD,GPX3,GSR,GSTM5,Gstt1,HSPA5,PGD,PRDX1,PRDX5,RPS6,SERPINA3,SLC2A1,SOD3,TXNRD1,UGDH,USP19	370 (16)
CA9		enzyme		0,990	9,28E-06	ALDOA,ATP5F1A,ATP5F1B,ATP5PF,COL10A1,ENO1,PGK1,UQCRC2
methylnitrosourea		chemical toxicant			9,28E-06	ATP1A1,DNMT1,FABP4,Mcpt1,PSMA7,PSME1,RPS12,SOD1
PC-SPES		chemical drug			9,45E-06	DNAJB1,FDFT1,GAPDH,GPI,HSP90AA1,HSPA5,HYOU1,MAN2A1,MST1,P4HB,PRDX6,QSOX1,VIM
ADAM10		peptidase		-0,632	9,90E-06	ACAT1,C3,CACNA2D1,DLGAP1,ENO1,GC,GRIN2B,GSS,HPRT1,IDH3A,ITIH3,PDIA3,ROCK1,RPN1,Rrbp1,USP14
IFNG		cytokine		0,700	1,01E-05	A2M,ACO1,AGT,AHCY,ASNS,ATP1A1,ATP1B1,BCAN,C3,CASP6,CD36,CDH1,CELSR2,CFB,CFH,CKAP5,CORO1A,CTSB,CTSD,CTSS,CTSZ,CYRIA,DDX5,DECR1,ENO1,FBP1,GC,H6PD,HAAO,HP,HSP90AA1,HSP90AB1,HSPA5,HSPA8,HSPB1,IDH1,IFI30,Irgm1,ITGB3,ITPR1,KARS1,KRT19,LAMC2,LGALS3,LYN,MAN2A1,METAP2,NAMPT,NUP98,PENK,PHB2,PKM,PLAU,PPIA,PPP1R1B,PSMA2,PSMA4,PSMB9,PSME1,PTPN11,RAB38,RACK1,RIGI,S100A10,SERPING1,SLC12A2,SLC1A2,SLC25A5,SLC2A1,…	395 (21)
LARP1		translation regulator	Inhibited	-2,124	1,07E-05	EEF2,EIF3E,PABPC1,RACK1,RPL27,RPL4,RPL6,RPS12,RPS3,RPS6,RPS9,VIM
FLT1		kinase		0,577	1,07E-05	ACTN4,ACTR2,AHCY,CANX,EIF5A,FLNA,HK1,PREB,RDX,THBS1,VDAC1,YWHAZ
GNA15		enzyme			1,09E-05	C3,DAB2,FHL1,GDA,GUCY1B1,KLHL41,LGALS3,MYH1,MYH11,PLAT,SERPINA3,SORBS2,TAGLN,UGDH
COL5A1	3,362	other	Inhibited	-2,121	1,16E-05	CALR,CTSD,FBLN2,ITGB3,LGALS1,LGALS3,PKM,TF
GSR	2,983	enzyme	Inhibited	-2,121	1,16E-05	ABCC2,CBR1,CD36,GSTM5,PGD,SLC2A1,TKT,UGDH
IL1B		cytokine		0,669	1,16E-05	A2M,ABCC2,AKR1B1,ALDH1A1,ANXA4,APOB,ATP1A1,C3,CDH1,CFB,COL10A1,CTSB,CTSS,CTSZ,CYP3A5,DAB2,DDX5,DHRS1,DNMT1,FABP1,FGB,GC,HP,HPRT1,HSPA5,HSPB1,IDH1,ITGB3,KRT19,LAMB1,LAMC2,LCP1,Mcpt1,MT-CO2,MYEF2,MYH11,NAMPT,NOP56,P4HB,PBRM1,PENK,PHB1,PHB2,PLAT,PLAU,POSTN,PSMB9,RPSA,RRP1B,S100A10,SERPINA3,SERPINF2,SERPING1,SLC1A2,SLC25A4,SLC2A1,STAT1,TFRC,TGM2,THBS1,TLE6,TLR3,UGDH,VIM	425 (22)
ACOX1		enzyme	Inhibited	-3,023	1,18E-05	ACADL,C4bp,C9,CBR1,CD36,CES3,FABP2,FABP4,HPD,HSPA5,KRT8,LGALS3,MFGE8,MYH1,SLC27A2,TAGLN2	250 (7)
allopurinol		chemical drug		1,192	1,19E-05	A2M,ABCC2,ASNS,FABP1,FBLIM1,FGB,LAMC2,LGALS3,MCM3,S100A10,SLC2A1,Tpm1,VIM	292 (9)
sulforafan		chemical drug		-0,016	1,19E-05	ABCC2,AGT,AKR1B1,ALDH1A1,ANKRD17,DNMT1,ENPEP,EPHX1,GSR,GSTM5,Gstt1,HP,LIPE,MACROH2A1,MRPL17,PBRM1,PRDX5,SOD1,TALDO1,TCF20,TKT,TXNRD1,VIM	387 (15)
ISG15		other		-0,821	1,20E-05	ALDH1B1,ALDH2,COL14A1,COL15A1,CTSS,FBLN2,LTBP1,RIGI,TGM2	292 (7)
PDX1		transcription regulator		-0,629	1,24E-05	AKR1B1,ALB,ALDOB,ASNS,ATP5PF,CKB,ERO1A,HK1,HSPA5,IDH1,ILK,KAT7,KRT8,LTA4H,MAN1A1,NDUFB9,PDIA4,PDIA6,SLC2A1	159 (7)
phytohemagglutinin		chemical drug		1,800	1,25E-05	ADH5,AGT,ALDH2,BCR,C8B,CALU,CPS1,CRMP1,EIF5A,ENPEP,EPRS1,GPD1,GPD2,GPLD1,GUCY1B1,HCFC1,HINT1,HSP90AA1,IDH3A,ITGB3,NME1,NOP56,SCARB2,SLC4A1,STAT1
CDK4/6		group	Inhibited	-2,714	1,29E-05	CALU,DYNC1LI1,ENO1,FLNA,HSPB1,LASP1,NOP58,RPS6,RRM2,TALDO1,TUFM
TOP1MT	3,891	enzyme		1,000	1,31E-05	ATP5F1A,MT-CO2,SDHB,UQCRC2
MUC1		other		0,301	1,32E-05	ALDH1A1,CDH1,DNMT1,HSPA5,MT-CO2,NT5M,PLAU,RIGI,SMARCC1,SOD1,STAT1,TXNRD1,VIM	394 (22)
Cdc42	5,040	enzyme		1,508	1,36E-05	ATP6V1A,COL10A1,CTSA,CTSB,CTSD,CTSS,CTSZ,EIF4G1,FLNA,HSP90AB1,MCM3,NME1	135 (6)
IL5		cytokine		1,451	1,42E-05	A2M,ALDOA,ANXA6,ASNS,ATP1B1,Crisp1/Crisp3,ENO1,ERO1A,GPAM,HSP90B1,HSPA5,IFI30,LMNB1,NACA,NDRG1,PDIA6,PGM1,PKM,PRRC2A,QSOX1,RPN1,SLC2A1,SUPT6H,VIM	316 (15)
nafenopin		chemical drug			1,44E-05	ATP5F1B,CEL,CPT1A,DECR1,HSP90AB1,HSP90B1,MPST,POR	249 (7)
aldesleukin		biologic drug		1,706	1,44E-05	CALR,CANX,EIF5A,IFI30,PDIA3,PSMB6,PSMB9,STAT1,TAP1
phenylbutazone		chemical drug		1,289	1,45E-05	A2M,ABCC2,ASNS,FBLIM1,FGB,LAMC2,LGALS3,MCM3,S100A10,VIM
TLE3		other			1,48E-05	ATP5F1A,ATP5F1B,ATP5PF,ETFA,NDUFA12,NDUFB9,NDUFS2,NDUFS3,Ndufs5,NDUFS6,TAGLN2,UQCR10,UQCRC2,YWHAZ
Lh		complex		0,746	1,52E-05	ACTN1,ACTR2,ADCY9,ARPC1A,COL15A1,CTNND1,DAB2,EEF2,ILK,ITPR1,PGK1,PHB1,PI4K2A,PLAT,RAB1A,RPL18A,Rpl23a,RPL27,RPL6,RPLP2,RPS4Y1,RPS6,RPS9,RPSA,STAT1,THBS1,VCL
vancomycin		biologic drug		0,578	1,55E-05	A2M,ASNS,C3,CRYL1,CTSB,Dst,FBLIM1,FGB,GPX8,LAMC2,LGALS1,LGALS3,MCM3,QDPR,RTN4,S100A10,SET,SOD3,Tpm1,VIM
TXNIP		other		-0,333	1,68E-05	ALDOA,CD36,CS,ENO1,FABP2,GAPDH,IDH1,MDH2,MTTP,PGK1	312 (13)
SIRT1		transcription regulator		0,315	1,76E-05	ABCC2,ACADL,AGT,ANXA4,CD36,CDH1,COL10A1,CORO1A,CPA1,CPT1A,ENO1,ERO1A,FABP4,GSTM5,HSPA5,Irgm1,LAMB1,LGALS3,MGAT1,PHB1,PSMB9,RIGI,ROCK1,SDCBP,SLC2A1,SNRNP70,SOD3,STAT1,TAP1,TGM2,UQCRC2,VIM	464 (22)
PLA2R1		transmembrane receptor		1,969	1,81E-05	ALDH2,ATP5F1B,CTSA,CTSD,NDUFS3,SDHB,TGM2
IL10RA		transmembrane receptor		0,600	1,84E-05	ADH1C,ALDH2,ALDOB,C3,CD36,Ces1f,CFB,COL14A1,ERO1A,F10,FHL1,GDA,GSTM5,HSPA8,Irgm1,NAMPT,POSTN,PSMB9,PYGL,SLC2A1,SORBS2,STAT1,SYCN,TAP1,TGM2	218 (4)
NR3C1		ligand-dependent nuclear receptor		-0,139	1,90E-05	A2M,ACAT1,ACTN1,ADH1C,AGT,AMY2B,ATP1B1,BAG3,BIN1,CASP6,CBR1,CCAR1,COL5A1,COL6A1,CORO1C,CPS1,CPT1A,CYP2A6 (includes others),CYP3A5,DDX5,ERN1,FABP4,GPX3,GRIA4,GRIN2B,H6PD,HMGCS2,HSP90AB1,IDH1,NAMPT,PLAT,PPP1R21,PRPF40A,PYGL,ROCK1,RTN4,SERPINA6,SH3GLB1,SON,THBS1,VIM,YWHAE,YWHAG,YWHAH,YWHAZ,ZNF346	454 (26)
ADCYAP1		other		0,351	1,98E-05	ACAT1,ACTN1,CFL1,COL5A1,HK1,KRT8,LAMA1,MAN1A1,Nrxn3,POR,POSTN,PRDX6,RPSA,S100A10,SERPINA3,SERPINB1,SLC1A2,SLC2A1,TGM4,TXNRD1,UGT2B28	298 (7)
CD38		enzyme	Activated	2,388	2,01E-05	ALDOA,ANXA6,ASNS,ATP1B1,Crisp1/Crisp3,ERO1A,EVI5,GPAM,IFI30,LGALS3,NDRG1,PDIA6,PGM1,PKM,RPN1,SLC2A1,VIM	351 (18)
EIF2AK3		kinase		0,692	2,14E-05	ALDH18A1,AMY2B,ASNS,CANX,CPA1,DNM1L,EPRS1,ERN1,ERO1A,GOLGA5,HSPA5,LARS1,NDRG1,PDIA3,SEL1L,TMED9	55 (6)
CDKN1A		kinase		-1,812	2,17E-05	CAP1,CDH1,CIT,COL5A1,CTSB,DNM1L,F9,FHL1,GSTO1,HNRNPA2B1,HSPA5,ITGB3,KNTC1,LGALS3,LIMA1,MCM3,MSN,MTTP,PSAP,SERPINI2,THBS1,TUBB3,UHRF1,VIM,XRCC6,YBX1	336 (13)
poly rI:rC-RNA		biologic drug		-0,627	2,21E-05	ACO2,C3,CCT7,CD36,CDH1,CFB,CMPK1,EIF5A,GPHN,HAO1,HSPA5,IFI30,Irgm1,KARS1,KRT19,LARS1,LIG1,LTA4H,LYN,MVP,MYH4,N4BP1,NAMPT,Ndufs5,NOP56,NOP58,PLAU,PMM2,PSMB9,RARS1,Rbm25,RIGI,Rpl23a,RPSA,SCARB2,SERPING1,SFTPD,SLC25A4,SRSF2,STAB1,STAT1,TAP1,THBS1,TLR3,UBE3A,VIM,ZC3HAV1	348 (16)
CEBPA		transcription regulator		0,659	2,38E-05	A2M,ADH1C,AGT,AKR1B1,ALB,APOB,ASL,ASNS,BHMT,BIN1,C3,CDH1,COL10A1,CPS1,CPT1A,CREG1,CYP2A6 (includes others),CYP3A5,EPHX1,F9,FABP4,FHL1,GAPDH,HP,HSPA5,LGALS1,PGD,SERPINB1,SFTPD,SOD1,THBS1,VCL	475 (22)
IDH2		enzyme			2,41E-05	CDH1,HINT1,PKM,PPIA,RACK1,SLC2A1,SRSF3,TKT,VIM	185 (7)
dinoprost		chemical - endogenous mammalian		0,333	2,48E-05	ANXA4,ATP1A1,CD36,FABP4,HMGCS2,PDIA4,POR,THBS1,YWHAE,YWHAG,YWHAZ	366 (16)
XBP1		transcription regulator	Activated	2,075	2,54E-05	CALR,COPB2,DNAJB11,HSP90B1,HSPA5,HYOU1,MAN1A1,NUCB2,P4HB,PDIA2,PDIA3,PDIA4,PDIA6,PPIB,RPN1,Rrbp1,SEC23A,SEC63,SOD1,SPCS3,XRCC6	211 (10)
phenethyl isothiocyanate		chemical drug			2,77E-05	DDX5,EEF2,GSS,HSP90AA1,IDH1,KRT20,LARS1,QSOX1,RAB1A,RBBP6,ROCK1,TXNRD1,USP14	83 (2)
inosine		chemical - endogenous mammalian		-0,251	2,83E-05	A2M,ANXA5,C3,CFB,LCP1,SERPINB1,SERPING1,TSPO,VIM
LINC00924		other			2,98E-05	CD36,CPT1A,FABP4
PPP1R1A		phosphatase			2,98E-05	ERN1,HSPA5,PDIA2
Manf		other			2,98E-05	HSP90B1,HSPA5,PDIA6
etodolac		chemical drug			2,98E-05	CD36,CDH1,THBS1
CPXM1		peptidase		0,000	2,99E-05	COL14A1,COL15A1,COL5A1,COL6A1
NR4A3		ligand-dependent nuclear receptor		-0,853	3,05E-05	ATP5F1A,COL10A1,COL6A1,ENO3,FABP4,FBP1,MYH1,MYH11,MYH4,SDHB,UHRF1,UQCRC2	166 (7)
FGF21		growth factor		-0,641	3,17E-05	ASNS,BDH1,CDH1,CPT1A,CS,ERN1,HMGCS2,HSPA5,ITPR1,SLC2A1,VIM	431 (23)
CD40		transmembrane receptor		1,782	3,26E-05	ASNS,ATP6V1A,CALR,DDX18,ENO1,ERN1,GAPDH,GPI,HK1,HSP90B1,HSPA5,LGALS3,NDUFA12,NDUFB9,NDUFS6,PHB1,PPA1,PPA2,PSMB9,RRP12,SDHB,SLC2A1,TAP1,TXLNA,UQCRC2	412 (23)
NR1I3		ligand-dependent nuclear receptor		0,021	3,37E-05	ABCC2,ALDH1A1,Ces2a,CYP2A6 (includes others),CYP3A5,EPHX1,GSTM5,Gstt1,HK1,PGD,POR,PTPN11,UGT2B28	269 (7)
geldanamycin		chemical drug	Activated	2,446	3,54E-05	AHSA1,AKR1B1,BIN1,CDKN2AIP,CUL2,DNAJB1,DNMT1,FBLN2,HSP90AA1,HSP90AB1,HSP90B1,HSPA5,MCM3,PFN1,PTGES3,QSOX1,RAB7A,SDCBP,SLC1A2,STAT1,SUGT1,TAP1,UHRF1	293 (13)
HDAC3		transcription regulator		0,271	3,72E-05	ALDOA,CD36,CDH1,ENO1,GPAM,GUCY1B1,HP,PGK1,PKM,SLC1A2,SLC2A1,TAGLN,VIM	455 (24)
phenacetin		chemical drug		1,238	3,84E-05	A2M,ABCC2,FBLIM1,FGB,LAMC2,LGALS3,S100A10,VIM
tributyltin		chemical reagent			4,14E-05	COL5A1,COL6A1,Cox5b/Gm34962,ETFA,FABP4,HSP90AA1,IDH1,ITGB3,NDUFS2,SDHB,SOD3,STAT1,THBS1,UQCRC2	167 (7)
MKNK1		kinase		0,832	4,23E-05	ANXA5,BAG3,CFH,CRMP1,CYRIA,FLNA,HSPA4L,KIF1B,KRT20,MAN2A1,NRCAM,STXBP1,SYN2,TAGLN,TF,VIM,YWHAG
peoniflorin		chemical drug		-0,135	4,27E-05	ATP5F1A,CLTA,ENO1,ENO2,PDIA3,PPP1R1B
triamterene		chemical drug		1,320	4,46E-05	A2M,ASNS,FBLIM1,FGB,LAMC2,LGALS3,MCM3,S100A10,Tpm1,VIM
EIF6		translation regulator		-0,277	4,50E-05	ATP4A,ATP5PF,CD36,CORO1C,Cox5b/Gm34962,Cox6c,Cyp2c70,FABP1,FDPS,GPAM,NDUFB9,SOD1,VCL
SF3B1		other			4,50E-05	ABCB7,ATP5F1A,DLG1,MT-CO2,UQCRC2	163 (7)
COL6A1	3,619	other		-0,447	4,50E-05	ALDOA,CKM,ENO3,IDH1,ROCK1
trans-stilbene oxide		chemical reagent		0,277	4,50E-05	ABCC2,CYP3A5,EPHX1,GSTM5,UGT2B28	41 (3)
PDGF BB		complex		0,281	4,55E-05	C3,COL5A1,DAB2,EIF4G1,FHL1,FLNA,GDA,GSS,GUCY1B1,LGALS3,LMNA,MYH1,MYH11,NAMPT,PLAT,PLAU,POSTN,RACK1,RPS6,SERPINA3,TAGLN,TGM2,THBS1,UGDH,YWHAE,YWHAH	343 (20)
succinic acid		chemical - endogenous mammalian		1,628	4,61E-05	AGT,ANXA3,CFB,MAN1A1,MYH1,MYH4,SERPING1
SP2509		chemical reagent		0,209	4,66E-05	CCAR1,CDH1,CRMP1,DOCK1,EIF4G1,FUBP1,HNRNPA2B1,HNRNPD,HSPA5,ILF3,LGALS1,LMNB1,LTBP1,MSN,PITPNA,PLCB1,RAPGEF2,RNF220,RTN4,STAG1,STXBP1,TUBB3,VCL,YWHAE
maslinic acid		chemical - endogenous non-mammalian	Inhibited	-2,000	5,17E-05	ACTN1,CDH1,CFL1,DOCK1,EIF4G1,LIPE,MSN,NCL,SLC1A2,THBS1,YWHAE,YWHAG	296 (7)
STEAP3		transporter		-1,000	5,22E-05	ERO1A,HSPA8,ITGB3,MEN1,S100A10,SLC4A1,SORBS2,TFRC,TGM2
KDM1A		enzyme		-0,978	5,31E-05	A2M,AGT,C3,CAD,CDH1,CTSD,CTSS,CTSZ,DNMT1,DOCK2,EPHX1,Hbb-b1,Irgm1,KRT8,LCP1,MCM3,MSN,NCL,PDE3A,RUVBL1,SERPINB1,SERPINF2,TAP1,THBS1,UHRF1,VCL,VIM	309 (11)
PNPLA2		enzyme		0,242	5,65E-05	ACADL,ACO2,CD36,CPT1A,CS,FABP4,HMGCS2,HSPA5,MTTP,PDIA2,SLC2A1	418 (19)
SRSF1		other			5,69E-05	CDH1,HNRNPL,LMNA,RRM2,SRSF2,Tmsb4x (includes others),VIM
SNCA		enzyme		0,737	5,76E-05	AGT,ALDH1A1,CARMIL1,CFL1,CTSB,DNM1L,ENO2,FABP4,GDA,GRIN2B,HSP90B1,HSPA5,KIF1B,LMNA,MAP4,MDH2,PGK1,PIP5K1C,PSMB9,RPH3A,SERPINB1,SOD1,STX1B,SYN2,TUBB3,TUBG1,YWHAE,YWHAG,YWHAH	361 (19)
DMD	-2,095	other			5,77E-05	ATP2A1,CACNA2D1,CCT6A,CTSS,DMD,GPD1,HSPA8,MYH1,MYH4,MYLK2,PKM,POSTN,S100A10,SERPINB1,SH3GLB1,SPTB,STARD10,Tmsb4x (includes others),VIM
VHL		transcription regulator		-1,186	5,97E-05	ALDH1A1,ARPC1A,CDH1,CFL1,DAB2,DECR1,ENO2,HNRNPA2B1,LMNA,PREB,RPS6,SLC2A1,TAGLN,TFRC,VIM	374 (20)
CD28		transmembrane receptor	Activated	2,383	6,02E-05	ACTR3,AP1B1,BIN1,BZW1,CASP6,CS,FDPS,GAPDH,GUCY1B1,HINT1,HSPA8,LCP1,LTBP1,MACROH2A1,NAMPT,NCL,PHB1,PHB2,PPA1,PSMD12,RIGI,RPL6,SLC25A5,TFRC,THBS1,XRCC6	309 (10)
hexachlorobenzene		chemical toxicant		1,744	6,03E-05	A2M,ASNS,FBLIM1,FGB,LAMC2,LGALS3,S100A10,Tpm1,VIM
ALKBH5	-3,087	enzyme			6,32E-05	ASAH1,CELSR2,CTSD,DNM1L,DNMT1,EIF4G1,GSTM5,HSPA8,LAMA1,RPLP0,SOD1,UHRF1
Sos		group			6,35E-05	ADD2,ANK3,CTNND1,DLG1,DOCK1,FABP4,FBLIM1,FETUB,GSR,Hbb-b1,HOOK1,KIF1B,LGALS4,PFN1,PLAU,Tpm1,Tpm4,YWHAZ
SKIC2		enzyme	Inhibited	-2,828	6,46E-05	ALDOA,ASNS,ENO1,GAPDH,PGK1,PGM1,SLC2A1,TFRC
ROR1		kinase		-0,715	6,46E-05	CDH1,KRT19,NDRG1,RACK1,RPL27,RPS4Y1,THBS1,VIM	349 (13)
ZNF106		other		-0,707	6,46E-05	C3,Hbb-b1,HSPB1,LGALS1,LGALS3,RTN4,SERPINA3,TSPO
PDGF (family)		group		1,342	6,58E-05	CALR,METAP2,P4HB,PDIA3,VIM
lith-O-Asp		chemical reagent		-0,811	6,58E-05	CCT6A,CFL1,HNRNPA2B1,PGK1,WDR1
progesterone		chemical - endogenous mammalian		0,537	6,61E-05	ACAT1,ADH5,ALDH1A1,ATP1B1,C3,CD36,CDH1,CFB,CHERP,CNDP2,COL15A1,CTSD,CYP2A6 (includes others),CYP3A5,CYRIA,ENPEP,EP400,GPAM,Gstt1,HSPA8,ITGB3,LGALS1,LGALS3,LIG1,LIPE,MCM3,MYO1D,NDRG1,PKM,POSTN,PPP1R1B,RACK1,RELN,RRM2,RTN4,SLC2A1,STAT1,TDO2,THBS1,VIM,YWHAG	391 (20)
thyroid hormone		chemical - endogenous mammalian		-1,505	6,87E-05	AGT,ALDOB,BCAR1,CPT1A,CTNND2,FDFT1,FDPS,GPD2,HSP90AB1,PGD,RELN,S100A10,STAT1,Tmsb4x (includes others),UQCR10,VIM,YWHAE	136 (4)
tazemetostat		chemical drug		0,209	6,94E-05	CCAR1,CDH1,CRMP1,DOCK1,EIF4G1,FUBP1,HNRNPA2B1,HNRNPD,HSPA5,ILF3,LGALS1,LMNB1,LTBP1,MSN,PITPNA,PLCB1,RAPGEF2,RNF220,RTN4,STAG1,STXBP1,TUBB3,VCL,YWHAE
methyl methanesulfonate		chemical toxicant		1,054	6,95E-05	CDH1,CTSD,DNMT1,HPRT1,HSPA5,LRRC59,NUCB2,VIM,XRCC1	246 (10)
NTF3		growth factor		-1,633	6,98E-05	ATP2A1,CDH1,CKM,GRIN2B,MYH1,MYH4,PENK	255 (7)
OVOL2		transcription regulator	Inhibited	-2,252	7,61E-05	ALDOA,ENO1,GPI,PGK1,PKM,SDCBP,SLC2A1,VIM
HNRNPH1		other			7,61E-05	ALDH18A1,ATP5F1A,CARMIL1,FHL1,GDA,ITPR1,LASP1,SLC4A1
benzo(a)pyrene		chemical toxicant		1,910	7,82E-05	ABCC2,ACIN1,ARHGEF6,DHRS1,EPHX1,ESD,HP,HSPA4L,HSPB1,ITPR1,LCP1,PGD,PLCB1,PON1,SOD3,TF,THBS1,TKT,TXNRD1	87 (2)
enalapril		biologic drug		0,692	7,84E-05	A2M,ABCC2,AGT,ASNS,FBLIM1,FBLN2,GPX3,HSPB1,LGALS3,MFGE8,S100A10	253 (7)
RB1		transcription regulator	Activated	2,130	8,16E-05	ACO2,ATP1A1,ATP1B1,ATP5F1A,CAP1,CASP6,CDH1,CHCHD3,CKM,COL5A1,DLAT,DLST,DNM1L,DNMT1,FABP2,FABP4,GSTO1,H1-0,LIG1,MCAT,MCM3,MRPL17,MSN,MYH4,NDUFS2,NME1,PGD,RRM2,SDHB,Tpm1,TUBG1,VDAC1,YWHAE	396 (19)
MED13		transcription regulator		-0,563	8,92E-05	BPGM,CD36,CYP2A6 (includes others),ENO1,GPD1,GPD2,PYGL,TKT
nickel chloride		chemical toxicant		0,751	9,12E-05	ALDOB,ASL,ERO1A,GAPDH,HAO1,NDRG1,PGK1,SLC2A1,TXNRD1	17 (2)
LDLR		transporter	Activated	2,570	9,22E-05	APOB,CD36,CFB,DLAT,FBP1,FDPS,GAPDH,GPAM,GPI,H6PD,HSPA5,ITGB3,KNTC1,MFGE8,PLAU,PSMA7,PSMB9,SLC2A1,TAP1,UHRF1	403 (22)
SLC2A3		transporter	Activated	2,216	9,33E-05	ALDOA,GAPDH,GPI,H6PD,PKM
MEL T1		chemical - kinase inhibitor		0,447	9,33E-05	ATP5F1B,CFL1,ENO1,PGK1,PRDX1
AQP1		transporter	Activated	2,224	9,33E-05	AK2,AKR1B1,ALDOB,HSPA4L,PGK1
mannose		chemical - endogenous mammalian		-1,342	9,33E-05	GPD1,HSP90B1,HSPA5,PDIA3,THBS1	372 (17)
calcitriol		chemical drug		0,233	9,61E-05	ADCY9,ADHFE1,AGR2,AKR1B1,ALB,ATP2B4,C3,CDH1,CKM,CPT1A,DNM1L,EFL1,ENPEP,FABP4,FDPS,GAPDH,GC,GLUD1,GSR,GSTM5,IDH1,LGALS1,LIG1,LTBP1,MCM3,POR,PPA2,PRDX5,PTCD3,RAB38,RRM2,SERPINB1,SOD1,TAGLN2,TAP1,TF,THBS1,TLR3,TOP2B,TSPO,VCL	431 (19)
forskolin		chemical toxicant	Activated	2,223	9,86E-05	ACTN1,ACTR2,ADCY9,ADSL,ALDOA,ARPC1A,ATP1B1,ATP6V1A,BAG3,CALR,COL10A1,COL15A1,CTNND1,CYP3A5,DAB2,DNM1L,EIF5A,ESD,GSTM5,HP,ILK,ITPR1,MFGE8,NAMPT,PENK,PGK1,PI4K2A,PLAT,PLAU,PRDX1,RAB7A,RRM2,S100A10,SLC1A2,SLC2A1,STAT1,TAGLN2,TCF20,THBS1,Tpm4,VCL,VIM,XRCC1	407 (20)
genistein		chemical drug		0,412	1,01E-04	A2M,AP1B1,AP3B2,APEH,APOB,ASAH1,ATP6V0A1,ATP6V1A,C3,CTSA,CTSB,CTSD,DNMT1,Fcna,GUCY1B1,HSPA5,KLHL41,LGMN,MAN2B1,Mcpt1,MTTP,PLAT,PLBD2,PSAP,RPH3A,SCARB2,SOD1,TAGLN	376 (21)
VWF		other		-1,216	1,02E-04	LGALS3,MYH11,TAGLN,YWHAZ
miricorilant		chemical reagent		0,000	1,02E-04	APOB,CD36,FABP1,MTTP
FUS		transcription regulator			1,04E-04	CNOT1,FLNA,HSP90B1,HSPA4L,HSPA5,NCL,NDUFB9,RPS3,SLC2A1
cadmium		chemical toxicant		0,557	1,05E-04	ALB,ATP1A1,C3,EPHX1,HNRNPK,HSPA5,ILK,ITPR1,LGALS3,PLAU	372 (18)
streptozocin		chemical drug		-0,446	1,15E-04	ALB,ATP1A1,ATP1B1,CD36,CPT1A,DNM1L,ENO3,FABP4,FBP1,GPX3,HSPA5,LGALS3,LMNB1,PIK3C3,PYGL,SLC1A2,SLC25A5,SLC2A1,SOD1,SOD3,VDAC1,VIM,YBX1	376 (18)
PCCA-DT		other			1,16E-04	CDH1,ENO1,VIM	161 (7)
17-alpha-ethinylestradiol		chemical drug		0,898	1,17E-04	ABCC2,ALDH18A1,APOB,ASNS,C3,CDH1,CKB,CTSS,FBLN2,IFI30,KRT19,NME1,SCARB2,SLC25A5,TGM2	474 (23)
2-bromoethylamine		chemical reagent		1,555	1,21E-04	A2M,ABCC2,FBLIM1,LAMC2,LGALS3,MCM3,S100A10,VIM
IL20		cytokine		-0,378	1,23E-04	ALB,CYP2A6 (includes others),FABP1,HP,PLG,SERPINC1,TDO2	136 (7)
glutamyl-Se-methylselenocysteine		chemical - endogenous mammalian		-1,342	1,29E-04	ATP1A1,Mcpt1,PSMA7,PSME1,SOD1
manganese		chemical - endogenous mammalian			1,29E-04	GAPDH,GOLIM4,HSP90B1,HSPA5,SLC1A2	151 (7)
NOTCH3		transcription regulator		0,117	1,31E-04	ACTN1,CCAR1,CDH1,COL14A1,COL15A1,COL5A1,GUCY1B1,ITGB3,MYH11,TAGLN
Hif1		complex		1,912	1,31E-04	ALDOA,CDH1,ENO1,GPI,LGALS1,PGK1,PKM,SLC2A1,TF,TFRC	218 (7)
FOXA1		transcription regulator		0,798	1,35E-04	ADH1C,AGR2,ATP5PF,CDH1,CPS1,EPHX1,FABP2,HK1,LAMC2,LYN,MYH11,SLC12A2,SOD1,TAGLN,TAGLN2,TF	243 (10)
PPP3CA		phosphatase		0,283	1,44E-04	C3,CKM,CPT1A,DECR1,KRT8,MYH1,MYH4,PRDX5,PSAP,TF,VIM
MTTP	3,095	transporter		-0,004	1,47E-04	APOB,CD36,CPT1A,ERN1,GSS,HSPA5,MTTP	99 (4)
aflatoxin B1		chemical - endogenous non-mammalian		1,091	1,49E-04	A2M,ALDH1A1,COL14A1,CUL2,CYP3A5,FABP4,GPLD1,GSR,KNTC1,LAMC2,LGALS2,MCM3,MFGE8,NDRG1,NRCAM,PLG,PPP1R1B,SERPINB1,SLC25A4,TXNRD1,UGDH,XRCC6	235 (11)
indomethacin		chemical drug		1,644	1,50E-04	A2M,ASNS,CDH1,CPT1A,CTSD,FABP4,FBLIM1,FGB,KRT8,LAMC2,LGALS3,LIMA1,MCM3,P4HB,PSMB9,S100A10,UQCR10,VIM,XRCC6,YWHAE	363 (21)
KAT5		transcription regulator	Activated	2,673	1,58E-04	ALB,CAD,CALR,ERLIN1,GPAM,GRIA4,HSP90B1,HSPA5,HYOU1,PDIA4,PNKP,PSMA7,PSMD12,SRSF2,YWHAG,YWHAH,YWHAZ
FGFR1		kinase		-0,543	1,65E-04	COL10A1,CPT1A,EIF3C,EIF4G1,EIF5A,ERN1,HSP90B1,HSPA5,ITPR1,PLAU,RPS6,TUBB3,VIM	314 (11)
AR		ligand-dependent nuclear receptor		0,737	1,65E-04	ACTR3,ALDH1A1,ATP4A,ATP5F1A,BPGM,C3,CADM3,CALU,CASQ2,CDH1,CIT,DNM1L,Dst,EIF2B5,ENO2,EPHX1,ERN1,ERO1A,F9,GPD1,HSPA5,KNTC1,MT-CO2,NDRG1,NFATC2IP,PENK,PLAT,PLAU,RIGI,SDHB,SERPINA3,SMARCC1,SOD3,STARD10,STAT1,TF,THBS1,TUBB3,UGT2B28,UQCRC2,VCL,VIM	378 (19)
PTCD1		other		0,000	1,66E-04	MT-CO2,NDUFB9,SDHB,UQCRC2
NFASC		other		-0,555	1,74E-04	ANK3,BCAN,DYNC1LI1,KIF1B,NRCAM
HK2		kinase		-0,555	1,74E-04	CDH1,MT-CO2,SDHB,UQCRC2,VIM
DDX3X		enzyme	Activated	2,607	1,74E-04	CDH1,RPLP0,RPLP2,RPS3,RPS9,RPSA,STAT1
palmitic acid		chemical - endogenous mammalian		1,727	1,75E-04	ACADL,ALDOA,CALR,CD36,CKM,CPT1A,CS,CTSB,CTSD,ERN1,FABP1,FABP2,FABP4,FDPS,GAPDH,HSP90B1,HSPA5,HYOU1,SLC25A4,TFRC,USP10,USP14,VCP	277 (13)
EPAS1		transcription regulator		1,505	1,76E-04	CKB,CKM,COL10A1,CORO1A,EIF5A,ENO1,ENO2,FABP2,FABP4,FBLN2,FHL1,HSPA5,ITGB3,ITPR1,MYH4,NAMPT,NDRG1,SFTPD,SLC2A1,SOD1	305 (14)
SP3		transcription regulator		0,146	1,77E-04	ADH5,APBA1,ASNS,CD2AP,DMD,F10,HSPA5,LAMA1,MYH11,PGK1,PKM,PLAU,SMARCC1,STAT1,TAGLN,TSPO,TXNRD1,VIM	251 (7)
NFIX		transcription regulator		-1,000	1,84E-04	CKM,ENO3,FABP4,POSTN,SERPINA3,SLC25A5
thioacetamide		chemical toxicant		1,555	1,85E-04	ABCC2,ANXA4,ASNS,CKB,EPHX1,FGB,GPD1,GPX3,HK1,LAMC2,LGALS1,LGALS3,LTBP1,MCM3,PKM,POR,S100A10,TAGLN,TGM2,Tpm1	391 (13)
UBQLN2	-3,786	other			1,86E-04	FDFT1,HPX,LAMB1,PSMA4,PSMA7,PSMB6,PSMC5,PSMD12
isobutylmethylxanthine		chemical toxicant		1,670	1,88E-04	AGT,CD36,COL10A1,COL5A1,COL6A1,Cox5b/Gm34962,ETFA,FABP4,GAPDH,IDH1,ITGB3,NDUFS2,PLAT,RAB7A,SDHB,STAT1,THBS1,UQCRC2	392 (20)
UCP1		transporter	Activated	2,129	1,90E-04	ALDH18A1,ASNS,ERN1,GPX3,GSR,GSTO1,ITPR1,MYH1,MYH4,NDUFS3,PGD,RIGI,SDHB,TLR3,UQCRC2
DYSF	2,428	other			1,92E-04	ACTR3,CORO1C,CTSS,DNAJB1,HSPB1,IDH3A,ITGB3,LCP1,LGALS3,PSAP,SERPINA3
THZ1		chemical drug		0,277	1,93E-04	COL14A1,FBLN2,FHL1,KRT8,LGALS3,MFAP5,PI16,POSTN,Prg4,SERPINA3,SERPINB1,THBS1,TUBB3
actinomycin D		biologic drug		-1,115	1,93E-04	ABCC2,AGT,ALB,ATP1A1,FGB,FLNA,GAPDH,GDA,GPI,GSTM5,GUCY1B1,HK1,LMNB1,MTTP,PDE3A,PLAU,SLC2A1,TAP1,TF	373 (19)
Pkc(s)		group		-1,212	1,99E-04	ACAT1,ACO1,CCAR1,CD36,CPT1A,CTSB,CYP2A6 (includes others),DMD,ERN1,FABP4,HSP90B1,HSPA5,KRT8,P4HB,PDIA4,PON1,SLC1A2,TAGLN	433 (20)
NPC1		transporter	Inhibited	-2,148	2,02E-04	APOB,ATP6V1A,BIN1,CTSA,CTSB,CTSD,CTSZ,ITPR1,LGALS3,PI4K2A,PRDX1,RAB7A,STAT1,TAP1	142 (7)
ethionine		chemical toxicant		1,134	2,06E-04	FGB,LAMC2,LGALS3,MCM3,S100A10,SLC25A3,Tpm1
tetraethylammonium		chemical drug		-1,195	2,06E-04	GSTO1,HNRNPC,HSPA8,HSPB1,PDIA3,RPLP0,TCP1
FOXO3		transcription regulator		-0,050	2,07E-04	ANXA3,BPGM,CAD,CDH1,CTSB,DNM1L,ENO2,ENPEP,FABP4,GPX3,GSTM5,LARS1,NAMPT,NDRG1,PIK3C3,PLAU,PRDX5,Prg4,RTN4,RUVBL1,SERPINB1,SH3GLB1,SOD1,VIM,YBX1	409 (23)
IGF1		growth factor		1,774	2,08E-04	A2M,AKR1B1,ATP2A1,Cdc42,CDH1,COL14A1,CTSD,DDX5,DMD,FABP4,FBLN2,GAPDH,GPD1,GPD2,GRIN2B,HSPA5,LASP1,MYH11,PDE3A,PENK,PKM,PLAU,POSTN,PPP1R1B,PSMB9,RDX,SEC23A,SLC2A1,SRSF3,TAP1,TF,TGM2,THBS1,TUBB3,UBTF,VIM	399 (21)
tetrachlorodibenzodioxin		chemical toxicant		-0,312	2,09E-04	ABCC2,ACTN1,ADHFE1,AKR1A1,AKR1B1,ASNS,CBR1,CD36,CDH1,COL6A1,CTSD,CUL2,CYP2A6 (includes others),DNMT1,ENPEP,GPI,HSPA8,IDH1,KIF1B,KRT19,MMAB,MYH11,NME1,PON1,PPP1R32,SLC25A5,SLC2A1,SOD1,TDO2,THBS1,TSPO,UGDH	384 (18)
CpG ODN 2006		chemical reagent	Activated	2,154	2,15E-04	ACTR2,ACTR3,ARPC5,HSP90AA1,HSP90AB1,LGALS1,LGALS3,LYN,MVP,PHB1,PSMA2,PSMA4,PSMB6,PSMC5,RIGI,RPS6,STAT1,TFRC,VRK2,XRCC6	414 (18)
ciprofibrate		chemical drug	Activated	2,979	2,17E-04	ACADL,APOB,C4bp,C9,CBR1,CD36,CES3,CPS1,FABP4,FGB,HPD,KRT8,MYH1,TAGLN2	348 (16)
PRKAG3		kinase			2,17E-04	ASPH,ATP1B1,ATP6V1A,CD36,Cdc42,DLAT,GPX3,HSPA5,IFI30,MAP4,NAMPT,PRPF6,SLC2A1,SORD,TFRC
deoxycholate		chemical - endogenous mammalian		-0,611	2,18E-04	CDH1,ENO1,GAPDH,HSPA5,PGD,PKM,PLAU,SLC1A2,SLC2A1	389 (26)
CIP2A		other		1,492	2,18E-04	CFB,COL15A1,ENO3,LAMA1,LASP1,MFAP5,NCL,PKM,SLC25A4
[truncated: 1,361 more rows]
