# Supplementary material for: Regional Differences in the Small Intestinal Proteome of Control Mice and of Mice Lacking Lysosomal Acid Lipase
Source: J Proteome Res. Author manuscript; Available in PMC 2024 Apr 5. (PMC7615810; doi:10.1021/acs.jproteome.4c00082)
Supplement: Table S6 [file EMS194559-supplement-Table_S6.xlsx]

## Sheet: Summary tab
			Tab1. Proteome of the jejunum of WT and Lal KO mice
			Tab2. KEGG enrichment analysis of the significantly different proteins in the Lal KO jejunal proteome
			Tab3. Canonical Pathways from IPA analysis of the significantly different proteins in the Lal KO jejunal proteome
			Tab4. Upstream Regulators from IPA analysis of the significantly different proteins in the Lal KO jejunal proteome

## Sheet: Tab1
Uniprot ID	Gene	Protein#	Score	Peptide#	WT1	WT2	WT3	WT4	WT5	WT6	Lal KO1	Lal KO2	Lal KO3	Lal KO4	Lal KO5	Lal KO6
A2ASS6	Ttn	1	669.847	450	450929	451494	546297	420826	1.11211e+06	919908	336361	324403	445902	414484	367325	318118
O08638	Myh11	1	987.915	178	1.01836e+08	9.7657e+07	1.2734e+08	1.25182e+08	9.46734e+07	9.20958e+07	7.97693e+07	7.44209e+07	7.61027e+07	7.8919e+07	4.44567e+07	4.64858e+07
Q9QXS1	Plec	1	473.23	173	4.7159e+06	5.27436e+06	3.50514e+06	3.16646e+06	2.74582e+06	2.87321e+06	3.62678e+06	3.93071e+06	3.04756e+06	3.42358e+06	3.35523e+06	3.25352e+06
Q9JHU4	Dync1h1	1	431.988	171	5.44995e+06	2.23428e+06	1.86236e+06	2.17782e+06	1.99037e+06	1.62897e+06	2.75081e+06	2.08042e+06	1.76858e+06	3.38523e+06	2.84951e+06	1.54376e+06
P16546	Sptan1	1	471.539	162	7.49806e+06	5.45719e+06	6.69167e+06	6.5069e+06	7.21924e+06	6.57292e+06	7.22473e+06	5.57966e+06	7.06258e+06	5.90472e+06	5.2537e+06	3.7049e+06
Q8VDD5	Myh9	1	768.96	152	1.31134e+07	9.87897e+06	1.57269e+07	1.51231e+07	1.06095e+07	1.00708e+07	1.48317e+07	1.57056e+07	1.4802e+07	1.45128e+07	1.58052e+07	1.56016e+07
Q8BTM8	Flna	1	794.369	140	4.4625e+07	4.24714e+07	7.27051e+07	7.2111e+07	4.53592e+07	4.73241e+07	3.51796e+07	3.36156e+07	3.16544e+07	3.35668e+07	2.64373e+07	2.53158e+07
O35495	Cdk14	20	4.06367	137	3.40213e+07	2.99471e+07	2.3179e+07	2.71302e+07	2.28246e+07	2.39642e+07	1.19614e+07	2.02695e+07	1.9737e+07	1.2894e+07	2.35858e+07	1.18769e+07
Q62261	Sptbn1	1	398.43	125	4.17827e+06	3.62112e+06	6.08449e+06	5.14561e+06	5.01789e+06	4.30197e+06	3.29935e+06	3.61734e+06	4.30157e+06	3.90054e+06	3.90607e+06	3.23508e+06
Q8C196	Cps1	1	433.429	119	2.29867e+07	2.37517e+07	2.51389e+07	2.34405e+07	1.98906e+07	2.04539e+07	1.47516e+07	1.3944e+07	1.31779e+07	1.37173e+07	1.86615e+07	1.55798e+07
Q6ZWR6	Syne1	1	9.34394	116	1.47917e+06	1.52262e+06	1.98697e+06	806225	734697	1.63957e+06	1.21202e+06	762725	653922	587406	1.46739e+06	696829
P26039	Tln1	1	486.105	108	3.55666e+06	5.31036e+06	7.10609e+06	7.09283e+06	5.75707e+06	5.59414e+06	6.82928e+06	5.57798e+06	6.38686e+06	5.90133e+06	5.28167e+06	4.46573e+06
Q9QXZ0	Macf1	1	116.301	108	605257	1.33163e+06	656758	629074	408798	782939	705953	346532	886403	824006	1.04933e+06	662564
A2ARZ3	Fsip2	1	140.624	101	688324	519445	402067	456999	324561	208105	453616	406615	540333	450225	252688	332243
P11276	Fn1	1	406.1	101	2.98951e+06	3.04026e+06	5.15385e+06	4.1391e+06	2.87634e+06	3.10329e+06	3.6228e+06	2.99622e+06	4.51593e+06	3.30923e+06	2.53932e+06	2.66615e+06
P01027	C3	1	390.445	99	6.38383e+06	4.55288e+06	2.91936e+06	4.68572e+06	6.35531e+06	3.17023e+06	3.85402e+06	5.52339e+06	3.45364e+06	4.16105e+06	2.80609e+06	3.3761e+06
Q68FD5	Cltc	1	380.516	98	7.31273e+06	1.72151e+07	2.0421e+07	1.73965e+07	1.38932e+07	1.36658e+07	9.6794e+06	9.9627e+06	1.00783e+07	1.05052e+07	1.09543e+07	1.03502e+07
Q9JKF1	Iqgap1	1	402.56	97	1.0169e+07	9.8266e+06	8.54702e+06	8.20359e+06	6.01665e+06	6.01452e+06	1.3324e+07	1.17637e+07	1.22902e+07	1.21693e+07	1.14312e+07	1.14371e+07
Q6URW6	Myh14	1	289.352	94	2.86548e+06	3.66898e+06	5.57805e+06	5.15521e+06	4.60643e+06	4.51452e+06	2.47108e+06	2.5438e+06	2.53969e+06	2.20921e+06	2.91805e+06	2.25721e+06
Q80X90	Flnb	1	312.785	94	4.20768e+06	4.38378e+06	7.46357e+06	7.54844e+06	4.03686e+06	6.01926e+06	3.80855e+06	4.15621e+06	4.09304e+06	5.04945e+06	4.7642e+06	4.4495e+06
O55047	Tlk2	7	6.37953	93	1.39198e+07	1.50086e+07	3.80341e+06	1.1037e+07	9.38979e+06	2.9374e+06	4.54843e+06	4.62981e+06	3.15526e+06	5.08363e+06	7.44745e+06	3.53276e+06
Q91ZU6	Dst	1	36.025	93	727736	732121	630311	560918	1.12045e+06	512164	493255	747565	1.00663e+06	1.12957e+06	945846	1.07578e+06
P19096	Fasn	1	211.404	91	2.75089e+06	3.30965e+06	6.06372e+06	6.20551e+06	2.4253e+06	3.06824e+06	2.25866e+06	2.8187e+06	1.85165e+06	2.92689e+06	5.03069e+06	2.09446e+06
Q6ZWQ0	Syne2	1	3.96744	91	633455	784472	682834	1.61272e+06	918825	1.08044e+06	947228	728321	648542	648884	365411	525290
E9Q414	Apob	1	181.246	90	483409	879325	889834	769021	821125	413082	786113	651302	913224	465643	676540	475451
Q64727	Vcl	1	266.488	85	1.58697e+07	1.70852e+07	1.98044e+07	2.56594e+07	1.55695e+07	1.67146e+07	1.60558e+07	1.64959e+07	1.70724e+07	1.5708e+07	1.23729e+07	1.10045e+07
Q05793	Hspg2	1	150.809	80	2.35127e+06	3.31173e+06	3.30904e+06	3.07103e+06	2.57126e+06	2.77326e+06	950065	2.31329e+06	2.02794e+06	2.86284e+06	2.63973e+06	2.04838e+06
Q91ZX7	Lrp1	1	152.444	76	695137	1.2022e+06	711002	1.46825e+06	599616	433939	1.17731e+06	1.08179e+06	562157	1.22458e+06	661998	627752
E9Q557	Dsp	1	51.7456	75	2.0147e+06	1.58263e+06	2.09204e+06	1.47604e+06	925229	1.12986e+06	1.30335e+06	1.67164e+06	1.43943e+06	1.43182e+06	1.05251e+06	1.39692e+06
P08113	Hsp90b1	1	314.694	74	3.52283e+07	3.42305e+07	5.28915e+07	5.23372e+07	5.51938e+07	5.3268e+07	4.03542e+07	4.0361e+07	3.82208e+07	3.75257e+07	4.32358e+07	4.2657e+07
Q921I1	Tf	1	392.563	71	1.39149e+07	1.52517e+07	2.73323e+07	2.64823e+07	1.79644e+07	1.89401e+07	6.53461e+07	6.72499e+07	6.47658e+07	6.763e+07	7.04012e+07	6.86868e+07
Q61838	Pzp	1	271.371	70	3.5299e+06	3.32491e+06	7.90232e+06	4.10799e+06	2.31195e+06	4.67984e+06	3.58745e+06	3.35141e+06	4.52733e+06	3.66089e+06	5.48855e+06	4.6492e+06
Q69Z23	Dnah17	1	89.3452	70	857464	460947	748952	443159	525453	280179	615322	406030	452499	373147	359945	312119
Q8VHX6	Flnc	1	252.324	65	2.37657e+06	4.05313e+06	2.87893e+06	3.1006e+06	1.54843e+06	1.69185e+06	1.73094e+06	2.11725e+06	1.80484e+06	1.67973e+06	2.10804e+06	1.99183e+06
Q91XQ0	Dnah8	1	99.0701	65	2.46634e+06	718641	2.55606e+06	2.36724e+06	185461	693959	357875	666687	2.46385e+06	4.3536e+06	452197	477845
Q8R0W0	Eppk1	1	97.3521	63	1.27428e+06	1.59845e+06	1.31573e+06	1.43638e+06	1.699e+06	1.50532e+06	890162	1.28886e+06	849530	1.198e+06	768754	992575
A2AN08	Ubr4	1	85.7513	62	649070	355712	553828	475399	502072	447825	827791	1.07173e+06	847572	858078	983949	846947
Q61147	Cp	1	241.506	62	929168	1.45003e+06	4.39277e+06	3.65304e+06	2.1816e+06	2.44656e+06	3.02104e+06	3.10857e+06	5.19834e+06	3.00178e+06	2.59152e+06	2.57907e+06
Q99KI0	Aco2	1	328.998	62	2.69419e+07	2.84902e+07	3.67881e+07	3.79563e+07	3.93479e+07	4.08651e+07	2.24515e+07	2.12067e+07	2.11843e+07	2.27659e+07	2.04802e+07	2.09519e+07
E9Q401	Ryr2	1	12.0606	61	343886	227155	1.63653e+06	374038	1.46387e+06	982575	328616	467929	545430	574372	272793	354001
P58252	Eef2	1	269.818	60	2.01939e+07	2.02846e+07	3.37528e+07	3.49413e+07	2.78969e+07	2.56295e+07	1.7004e+07	1.92932e+07	2.07236e+07	2.14418e+07	1.82568e+07	1.94719e+07
Q60597	Ogdh	1	185.472	60	6.0556e+06	4.45659e+06	1.3199e+07	1.83432e+07	1.13647e+07	1.13426e+07	4.68213e+06	6.04946e+06	4.33645e+06	5.23654e+06	4.67298e+06	3.78824e+06
Q69ZN7	Myof	1	157.15	59	1.74142e+06	1.08785e+06	3.35418e+06	2.29306e+06	997543	2.6992e+06	1.59243e+06	1.63384e+06	1.88466e+06	1.07227e+06	938246	856177
Q99PL5	Rrbp1	1	148.356	59	2.65873e+06	3.19879e+06	2.89202e+06	3.35548e+06	3.37256e+06	2.72899e+06	2.32939e+06	2.8599e+06	2.3947e+06	2.82426e+06	3.08046e+06	2.3905e+06
O08601	Mttp	1	214.613	58	4.16861e+07	4.06812e+07	3.62907e+07	3.96371e+07	3.06288e+07	3.25285e+07	2.68032e+07	2.51683e+07	1.71731e+07	1.64538e+07	2.69042e+07	2.58006e+07
O88737	Bsn	1	108.54	58	1.01059e+06	1.59673e+06	1.18452e+06	908781	1.16041e+06	1.27187e+06	1.47426e+06	1.87939e+06	1.31827e+06	765341	768732	644582
P06909	Cfh	1	182.562	58	6.38152e+06	7.15491e+06	6.33682e+06	6.14703e+06	598122	5.08552e+06	9.5508e+06	6.97918e+06	6.68146e+06	6.13548e+06	6.92503e+06	8.03031e+06
P07724	Alb	1	473.834	58	2.77828e+07	2.62373e+07	8.71161e+07	7.56752e+07	4.79982e+07	5.20172e+07	5.85673e+07	4.28183e+07	5.55126e+07	3.92794e+07	8.4563e+07	8.34053e+07
P63038	Hspd1	1	256.647	58	2.66416e+07	2.47819e+07	3.87333e+07	3.84454e+07	4.68336e+07	4.41578e+07	1.87554e+07	1.88545e+07	1.88424e+07	2.12549e+07	1.93318e+07	2.04505e+07
Q01853	Vcp	1	263.692	58	1.42421e+07	1.38771e+07	2.05539e+07	1.9171e+07	2.01582e+07	1.8658e+07	1.49763e+07	1.6981e+07	1.56774e+07	1.55539e+07	1.75871e+07	1.49246e+07
Q8VDJ3	Hdlbp	1	151.144	58	3.63688e+06	3.21927e+06	5.4621e+06	4.79789e+06	5.9638e+06	5.78946e+06	3.71271e+06	3.82979e+06	5.24485e+06	3.74511e+06	3.93581e+06	3.59413e+06
Q9QYX7	Pclo	1	47.9783	58	595476	645531	3.59526e+06	1.50954e+06	1.11621e+06	947237	645955	377572	374031	689369	402971	600812
P01029	C4b	1	154.166	57	2.63924e+06	3.25095e+06	5.06603e+06	1.12704e+06	1.69538e+06	1.06583e+06	810524	2.32096e+06	2.1127e+06	1.15299e+06	853003	833546
P48678	Lmna	1	176.476	57	1.00534e+07	1.13668e+07	2.39589e+07	2.08988e+07	2.10668e+07	2.32148e+07	1.7685e+07	1.62605e+07	1.66265e+07	1.79412e+07	1.46739e+07	1.32561e+07
Q8VHE6	Dnah5	1	16.2602	57	920188	880646	3.02969e+06	4.38517e+06	339657	3.60191e+06	408948	496785	542828	262675	263269	418098
Q9QYR6	Map1a	1	76.3357	57	484496	441469	727973	662268	534437	778855	695558	417979	1.30902e+06	657427	398022	484658
A2AAJ9	Obscn	1	40.0927	56	596117	524580	509678	628759	263109	328256	460893	102144	281136	405542	86244.5	206689
P14873	Map1b	1	95.9036	56	1.99332e+06	1.21061e+06	544180	689369	410007	303559	1.99981e+06	2.45341e+06	3.60284e+06	1.19595e+06	1.00502e+06	495828
P23116	Eif3a	1	74.2806	56	1.02588e+06	702304	1.60133e+06	1.36254e+06	902487	1.37832e+06	626350	893791	1.16309e+06	654947	618270	2.28442e+06
Q6P4T2	Snrnp200	1	69.0647	56	1.1391e+06	1.13944e+06	732953	787792	366534	476871	562173	300866	928674	625581	376724	368865
A2ARV4	Lrp2	1	108.628	54	530797	288633	270540	433235	297978	237165	295665	367520	292619	395583	358349	338579
P20029	Hspa5	1	232.397	54	4.70687e+07	4.46404e+07	6.2578e+07	6.76108e+07	7.38168e+07	8.38818e+07	5.7891e+07	4.81666e+07	4.92491e+07	5.80475e+07	5.08827e+07	5.93021e+07
Q70IV5	Synm	1	20.6331	54	3.31896e+06	7.01645e+06	7.25408e+06	6.79653e+06	5.02761e+06	4.84486e+06	1.77714e+06	1.85926e+06	3.36054e+06	2.94166e+06	1.79464e+06	1.33735e+06
Q8BW94	Dnah3	1	12.1212	54	496992	916233	859385	1.47259e+06	480955	434636	1.0233e+06	687983	718933	810688	792315	1.08246e+06
Q8CAQ8	Immt	1	111.347	54	1.36716e+07	6.36183e+06	1.38207e+07	1.53705e+07	1.64031e+07	1.38873e+07	9.44281e+06	9.9796e+06	9.14562e+06	8.77973e+06	1.05851e+07	1.17262e+07
P09103	P4hb	1	189.181	53	8.93811e+07	9.28752e+07	1.63442e+08	1.60716e+08	1.59409e+08	1.61582e+08	9.74487e+07	1.04054e+08	8.69262e+07	9.33244e+07	1.07166e+08	9.60074e+07
P57780	Actn4	1	281.038	53	1.80038e+07	1.88673e+07	2.79116e+07	2.68425e+07	1.45383e+07	1.64438e+07	1.76582e+07	1.66781e+07	1.47592e+07	1.47706e+07	1.8478e+07	1.57306e+07
Q62468	Vil1	1	167.194	53	3.41205e+07	3.22884e+07	6.09686e+07	5.76044e+07	4.76622e+07	5.31197e+07	2.3471e+07	2.11503e+07	2.5379e+07	2.50166e+07	2.57998e+07	2.52872e+07
Q6PDN3	Mylk	1	126.463	53	7.73522e+06	9.05052e+06	1.55694e+07	1.4473e+07	1.25872e+07	1.27774e+07	4.99003e+06	5.35056e+06	5.4402e+06	5.33406e+06	4.71918e+06	4.2511e+06
P28665	Mug1	1	243.719	52	1.39522e+06	845059	1.33607e+06	1.19293e+06	1.06514e+06	572414	1.37364e+06	1.21273e+06	1.36658e+06	743743	1.00009e+06	837665
P40142	Tkt	1	232.494	52	4.69932e+07	4.70283e+07	7.19453e+07	7.02185e+07	7.84459e+07	7.19182e+07	6.84995e+07	7.60083e+07	7.0789e+07	5.47197e+07	7.11212e+07	6.24401e+07
P52480	Pkm	1	279.302	52	2.88601e+07	3.051e+07	4.79612e+07	4.98336e+07	6.01324e+07	5.96116e+07	4.13859e+07	4.03576e+07	4.03855e+07	3.89768e+07	3.81049e+07	3.93844e+07
Q03265	Atp5f1a	1	193.931	52	9.53691e+07	8.77143e+07	1.40348e+08	145929233	1.38139e+08	1.41236e+08	6.92466e+07	7.93166e+07	8.20552e+07	7.62376e+07	7.7081e+07	7.5083e+07
A2AGL3	Ryr3	1	4.02786	51	729641	1.14379e+06	1.27243e+06	1.28091e+06	1.22207e+06	1.3817e+06	621723	471286	338655	208274	983120	636914
F6ZDS4	Tpr	1	65.5036	51	2.50222e+06	2.37416e+06	1.45773e+06	4.86316e+06	1.01193e+06	919618	743101	1.92827e+06	2.58281e+06	3.28514e+06	1.02e+06	3.11851e+06
P08003	Pdia4	1	171.172	51	1.19618e+07	1.07063e+07	1.51509e+07	1.85651e+07	1.80526e+07	1.86073e+07	1.33011e+07	1.12774e+07	1.55804e+07	1.5292e+07	1.40976e+07	2.00122e+07
P13864	Dnmt1	1	88.0495	51	1.41775e+06	913829	1.71385e+06	1.13617e+06	1.30959e+06	607339	626965	809977	633818	1.03035e+06	483069	1.21267e+06
P21614	Gc	1	161.489	51	2.07727e+06	3.68856e+06	5.27311e+06	3.68075e+06	1.99614e+06	2.79095e+06	2.97869e+06	3.31479e+06	3.09641e+06	2.58341e+06	2.12649e+06	3.68386e+06
Q7TMY8	Huwe1	1	88.4996	51	575991	1.14017e+06	782590	1.57184e+06	545103	955885	421619	333777	318473	227106	187229	238925
Q91VW5	Golga4	1	12.0908	51	1.26947e+06	620844	571454	968171	385055	932645	527320	834585	642035	504258	571963	577757
Q99PV0	Prpf8	1	62.6413	51	1.45575e+06	909053	1.17918e+06	1.22128e+06	509626	408888	961226	842632	570704	656679	500449	731799
P14824	Anxa6	1	193.004	50	1.18073e+07	1.2195e+07	1.81137e+07	1.75286e+07	1.58264e+07	1.68406e+07	1.17342e+07	1.22058e+07	1.26384e+07	1.37012e+07	1.05899e+07	1.05263e+07
Q6RT24	Cenpe	1	16.1732	50	1.42027e+06	683033	556806	395230	706835	710071	647137	894110	402455	315191	515126	238586
Q78PY7	Snd1	1	170.062	50	4.63509e+06	3.19959e+06	6.14968e+06	5.74304e+06	3.68477e+06	4.00268e+06	4.72828e+06	3.47636e+06	3.44412e+06	3.37151e+06	4.12168e+06	4.39277e+06
Q99MZ6	Myo7b	1	16.2662	50	864290	1.08849e+06	1.24765e+06	1.15551e+06	679399	987470	822821	704721	769181	521082	532418	881929
E9PZQ0	Ryr1	1	75.8473	49	548669	710095	247401	277943	552518	329496	240332	224903	217278	335503	199375	178945
E9Q8T7	Dnah1	1	16.0208	49	628031	1.22876e+06	1.00321e+06	1.09202e+06	528422	617520	156620	1.1368e+06	638151	612859	1.04182e+06	1.00461e+06
P20152	Vim	1	285.32	49	2.92666e+07	2.76732e+07	6.5156e+07	6.60513e+07	7.0761e+07	6.38164e+07	1.41334e+08	1.38589e+08	1.37331e+08	1.4215e+08	1.07597e+08	1.33947e+08
Q61554	Fbn1	1	49.175	49	943600	1.07533e+06	908497	871348	831448	811447	872206	649538	1.21313e+06	455156	421264	665037
Q6PB66	Lrpprc	1	184.961	49	2.60497e+06	1.4149e+06	3.39267e+06	3.24831e+06	1.97863e+06	1.76253e+06	1.8814e+06	1.79232e+06	2.36523e+06	1.81081e+06	1.48395e+06	1.95362e+06
Q8CGC7	Eprs1	1	101.882	49	816022	1.07019e+06	2.91743e+06	2.59492e+06	2.08566e+06	1.52462e+06	1.0955e+06	1.91768e+06	1.5066e+06	1.39646e+06	1.55464e+06	1.31917e+06
P56480	Atp5f1b	1	201.688	48	4.67873e+07	5.47878e+07	1.41425e+08	1.36728e+08	1.51726e+08	1.56161e+08	5.69446e+07	5.33686e+07	6.30171e+07	5.769e+07	6.51934e+07	6.14397e+07
Q3UQ44	Iqgap2	1	102.773	48	3.27197e+06	2.28627e+06	3.40126e+06	3.31536e+06	1.89616e+06	1.38034e+06	2.61019e+06	640571	1.25188e+06	1.06844e+06	1.81242e+06	1.30447e+06
Q7TPH6	Mycbp2	1	6.05358	48	641572	492428	719074	1.46256e+06	61211.9	550467	422246	485233	171481	319641	359433	279022
P38647	Hspa9	1	186.457	47	1.27564e+07	1.14032e+07	2.23327e+07	2.12504e+07	2.02271e+07	1.87128e+07	1.10331e+07	9.52946e+06	1.13229e+07	1.40026e+07	1.06271e+07	9.99339e+06
Q64GA5	Pla2g4c	1	23.9774	47	2.14573e+07	1.76413e+07	4.59797e+07	5.77953e+07	4.45534e+07	4.45447e+07	6.11125e+06	2.16563e+06	2.85906e+06	1.77118e+06	8.01265e+06	2.39553e+06
Q8BHN3	Ganab	1	131.431	47	6.66391e+06	2.73259e+06	8.85737e+06	8.78512e+06	9.48922e+06	6.9463e+06	3.72747e+06	4.36637e+06	4378313	4.82541e+06	3.77864e+06	3.76026e+06
Q8CC88	Vwa8	1	165.379	47	827221	484146	697611	1.05119e+06	648153	683893	301413	557212	375116	57851.2	567905	297950
P20918	Plg	1	124.724	46	2.04917e+06	1.54576e+06	5.35762e+06	2.7961e+06	2.31879e+06	2.79762e+06	890940	719843	792622	829900	928508	983511
P27773	Pdia3	1	138.11	46	3.05531e+07	3.04966e+07	6.04533e+07	5.19474e+07	6.01217e+07	5.66473e+07	3.32781e+07	3.28576e+07	3.396e+07	3.40703e+07	3.46642e+07	3.2632e+07
P31001	Des	1	215.883	46	6.83779e+07	7.86549e+07	1.87241e+08	1.67057e+08	2.07503e+08	2.27732e+08	64195977	5.88554e+07	6.0069e+07	6.73904e+07	5.26698e+07	4.98149e+07
P83510	Tnik	3	8.27566	46	2.98776e+06	2.0033e+06	2.86051e+06	4.15025e+06	2.79657e+06	4.42249e+06	2.52931e+06	2.14755e+06	1.86589e+06	1.98539e+06	3302016	2.30578e+06
Q45VK7	Dync2h1	1	36.1751	46	1.19439e+06	795602	528725	492901	314481	464352	3.02807e+06	390834	390611	488220	427722	313929
Q5H8C4	Vps13a	1	36.0703	46	1.07304e+07	1.04311e+07	8.68435e+06	8.17263e+06	1.03143e+07	9.10747e+06	1.01355e+07	9.34375e+06	9.92991e+06	8.93633e+06	302380	189473
Q70FJ1	Akap9	1	4.05945	46	729222	458031	783540	488929	506532	645723	755221	489391	529520	444755	390567	328075
Q8BMS1	Hadha	1	253.08	46	7.58407e+06	7.69702e+06	1.41919e+07	1.05491e+07	8.96381e+06	1.05517e+07	1.0697e+07	9.56165e+06	9.50388e+06	7.67468e+06	7.51627e+06	9.18531e+06
Q9EQK5	Mvp	1	199.857	46	8.35033e+06	6.80232e+06	9.83744e+06	1.14742e+07	9.21957e+06	9.12873e+06	8.94795e+06	7.1916e+06	7.94079e+06	8.49988e+06	8.90483e+06	8.7455e+06
E9Q7G0	Numa1	1	80.8661	45	883104	953005	971381	1.00329e+06	1.5893e+06	1.09379e+06	1.09862e+06	891940	900784	650631	1.0891e+06	662372
P63017	Hspa8	1	302.706	45	1.59492e+07	1.77391e+07	41240694	3.97381e+07	4.35881e+07	4.55368e+07	1.68328e+07	1.82063e+07	2.02747e+07	2.02442e+07	1.92388e+07	1.86191e+07
P70398	Usp9x	1	95.9404	45	1.65007e+06	1.16858e+06	1.023e+06	2.46889e+06	307458	2.47298e+06	2.63335e+06	2.08614e+06	1.37055e+06	2.0806e+06	852927	724928
Q01815	Cacna1c	3	3.9919	45	1.14354e+06	1.82723e+06	1.26828e+06	1.81546e+06	1.25747e+06	768577	2.53694e+06	1.07014e+06	781408	1.04022e+06	1.12346e+06	1.27708e+06
O88329	Myo1a	1	50.5573	44	4.19834e+06	4.45381e+06	7.90416e+06	7.94727e+06	5.16314e+06	3.51251e+06	1.97366e+06	2.4509e+06	4.14361e+06	3.36723e+06	4.12914e+06	2.69582e+06
O88738	Birc6	1	8.0395	44	217172	931803	925959	791453	527543	511562	236220	359019	411508	534871	378335	587023
P02468	Lamc1	1	93.5994	44	1.62145e+06	3.62342e+06	3.55971e+06	3.7768e+06	2.58503e+06	2.62e+06	2.34915e+06	2.44512e+06	2.49811e+06	2.54815e+06	1.92654e+06	1.98719e+06
P08032	Spta1	1	46.5584	44	777962	602606	302970	705645	275745	725609	743570	596772	822405	872588	624740	563780
P24270	Cat	1	152.193	44	1.02273e+07	6.21638e+06	1.59066e+07	1.91968e+07	8.41513e+06	1.24701e+07	6.88969e+06	7.62468e+06	6.45785e+06	6.28248e+06	1.19182e+07	1.27556e+07
Q5SYD0	Myo1d	1	32.8646	44	1.16034e+06	1.94361e+06	2.65295e+06	2.34615e+06	2.40142e+06	2.20599e+06	2.50676e+06	2.52653e+06	1.14488e+06	1.48264e+06	1.27677e+06	1.39416e+06
Q64521	Gpd2	1	103.912	44	5.93063e+06	5.09338e+06	7.27092e+06	8.81297e+06	5.92455e+06	1.04616e+07	4.63375e+06	2.61506e+06	4.48926e+06	3.50818e+06	3.41577e+06	2.55258e+06
Q8C8R3	Ank2	1	68.2139	44	669829	832716	930178	323229	292702	277264	1.16954e+06	743369	801298	245316	492150	387345
Q8VIJ6	Sfpq	1	98.0504	44	4.74587e+06	4.84957e+06	7.88505e+06	5.65619e+06	4.74472e+06	4.88264e+06	5.87942e+06	5.13682e+06	5.77347e+06	3.63709e+06	5.68937e+06	4.05131e+06
Q91X72	Hpx	1	156.803	44	1.39027e+07	1.20295e+07	1.02174e+07	9.116e+06	7.97678e+06	8.25552e+06	1.92345e+07	2.43397e+07	1.8517e+07	2.83274e+07	1.96942e+07	2.48298e+07
Q99104	Myo5a	1	72.9407	44	1.31204e+06	1.05783e+06	245086	375021	638844	695583	593675	746041	473719	646673	585145	423818
Q9JKR6	Hyou1	1	126.37	44	4.01034e+06	3.15459e+06	4.88809e+06	4.95757e+06	6.65541e+06	6.29801e+06	3.05698e+06	2.95921e+06	2.52166e+06	3.19653e+06	2.7758e+06	3.86792e+06
E9PV24	Fga	1	136.903	43	2.85845e+06	2.48704e+06	1.35923e+06	988961	1.63176e+06	2.11491e+06	6.73581e+06	2.37389e+06	2.98749e+06	2.28953e+06	2.73942e+06	2.93517e+06
O70133	Dhx9	1	101.816	43	1.94014e+06	2.48171e+06	4.21531e+06	1.94951e+06	1.77927e+06	1.54458e+06	1.99249e+06	2.63537e+06	1.68174e+06	2.39299e+06	2.19573e+06	2.40336e+06
P0C6F1	Dnah2	1	20.2151	43	1.77993e+06	640191	899945	2.36384e+06	348356	441972	730412	843950	458440	1.29688e+06	357704	435360
P11499	Hsp90ab1	1	237.443	43	1.7553e+07	1.57794e+07	3.40218e+07	3.14996e+07	2.74606e+07	3.04165e+07	1.59782e+07	2.1217e+07	2.11928e+07	1.5193e+07	1.67925e+07	1.6328e+07
Q3V0Q1	Dnah12	1	8.07821	43	1.37381e+06	1.41332e+06	899586	857847	741441	786738	1.53659e+06	2.30121e+06	897742	617112	765402	829061
Q69ZH9	Arhgap23	2	4.08097	43	7.02037e+06	990625	1.28504e+07	1.3742e+07	1.23708e+07	475304	9.30683e+06	8.99471e+06	1.43398e+06	9.34621e+06	8.01991e+06	8.22672e+06
Q8CIE6	Copa	1	90.264	43	3.17603e+06	3.58759e+06	9.67858e+06	4.72127e+06	2.86015e+06	3.27541e+06	4.68159e+06	2.81582e+06	2.58656e+06	2.41941e+06	2.43221e+06	2.58039e+06
Q8K0E8	Fgb	1	144.719	43	4.93686e+06	2.05068e+06	2.32083e+06	2.44588e+06	2.7831e+06	3.73146e+06	4.64601e+06	2.79145e+06	8.57056e+06	3.39401e+06	2.73645e+06	1.60989e+06
P20357	Map2	1	92.6345	42	486673	1.04978e+06	1.00124e+06	825911	392742	354373	275256	163246	274517	498794	339682	660158
Q05920	Pc	1	75.2192	42	1.61009e+06	977748	1.07145e+06	5.3385e+06	1.23219e+06	1.09194e+06	470498	4.0262e+06	3.33223e+06	434596	2.90006e+06	2.19692e+06
Q7TPR4	Actn1	1	313.173	42	1.40552e+07	1.14761e+07	1.79459e+07	1.58284e+07	1.4539e+07	1.67859e+07	1.08091e+07	1.12267e+07	1.24739e+07	1.32704e+07	1.03405e+07	1.09302e+07
Q9JMH9	Myo18a	1	37.3619	42	567540	454407	252212	531927	478322	398281	592004	347835	279925	659259	240571	723419
Q9WU78	Pdcd6ip	1	107.141	42	4.79202e+06	6.07417e+06	8.22934e+06	9.57218e+06	5.19074e+06	4.60649e+06	5.57581e+06	4.70819e+06	5.94919e+06	5.78434e+06	4.94836e+06	4.31102e+06
E9PVA8	Gcn1	1	75.9769	41	449697	343637	390031	557934	1.66376e+06	419622	386010	511896	469337	356510	327337	375037
P06728	Apoa4	1	202.393	41	1.7132e+07	1.69093e+07	5.88731e+07	1.62708e+07	1.78967e+07	1.743e+07	4.46014e+07	4.12864e+07	3.05829e+07	3.10231e+07	4.7367e+07	4.87463e+07
P09405	Ncl	1	125.974	41	7.78568e+06	7.87312e+06	1.13e+07	9.65064e+06	1.23925e+07	9.62853e+06	9.85928e+06	8.76824e+06	1.07336e+07	1.04488e+07	1.13485e+07	1.06095e+07
P17182	Eno1	1	229.424	41	6.50466e+07	6.25099e+07	1.00557e+08	1.02782e+08	1.10804e+08	1.05512e+08	9.57248e+07	8.31168e+07	8.66957e+07	8.9835e+07	9.35735e+07	8.71384e+07
P50544	Acadvl	1	154.095	41	4.30556e+06	5.75748e+06	6.02798e+06	6.29184e+06	5.23061e+06	3.43732e+06	7.11785e+06	5.87587e+06	4.11991e+06	3.95457e+06	5.56119e+06	3.59936e+06
P70336	Rock2	1	11.3269	41	3.00595e+06	1.39885e+06	2.15106e+06	1.26233e+06	1.33964e+06	601316	1.28718e+06	568226	1.17465e+06	803032	1.17759e+06	1.28071e+06
Q02053	Uba1	1	168.041	41	3.62613e+06	4.51323e+06	9.70683e+06	9.12989e+06	9.68403e+06	9.68074e+06	5.39048e+06	5.77012e+06	6.34633e+06	6.83089e+06	6.11348e+06	6.39845e+06
Q61879	Myh10	1	221.733	41	512931	150283	876045	1.45991e+06	670534	615972	883594	335492	559519	679881	373865	704413
Q9D7Z6	Clca1	1	63.7363	41	3.03731e+07	2.63404e+07	4.71758e+07	5.04853e+07	4.36005e+07	4.01007e+07	6.35557e+06	7.88088e+06	6.13585e+06	8.25296e+06	3.16869e+06	4.29318e+06
Q9R0H0	Acox1	1	109.36	41	1.21719e+07	4.1155e+06	4.4771e+06	5.2566e+06	5.53875e+06	5.56886e+06	5.05773e+06	3.60259e+06	2.142e+06	1.09416e+06	3.95301e+06	3.22981e+06
Q9Z110	Aldh18a1	1	101.398	41	3.49971e+06	3.0473e+06	4.35842e+06	5.21101e+06	3.91287e+06	4.06083e+06	4.57446e+06	3.17188e+06	3.06433e+06	2.75797e+06	3.70882e+06	4.10252e+06
E9Q394	Akap13	1	4.41883	40	679626	954904	1.27362e+07	814289	1.51594e+06	762190	511532	707425	1.19268e+07	722277	789759	1.00328e+07
E9Q6J5	Bod1l	2	4.1083	40	302947	497410	376888	446933	391649	415308	456207	773562	254049	1.42353e+06	267384	1.19527e+06
P13020	Gsn	1	206.843	40	9.18788e+06	8.55721e+06	1.32096e+07	1.1054e+07	1.26368e+07	1.22967e+07	1.13303e+07	1.14805e+07	1.07836e+07	1.07265e+07	9.59614e+06	9.08579e+06
P14211	Calr	1	187.634	40	5.87016e+07	5.90168e+07	7.90847e+07	8.27263e+07	9.186e+07	8.90856e+07	5.77408e+07	6.75426e+07	7.6518e+07	7.34283e+07	7.25039e+07	6.61305e+07
Q62417	Sorbs1	1	54.8197	40	2.0438e+06	2.21209e+06	3.00207e+06	2.48243e+06	2.26081e+06	1.89405e+06	1.70301e+06	2.32391e+06	2.52004e+06	1.57496e+06	1.33232e+06	2.0218e+06
Q6P5E4	Uggt1	1	101.132	40	987301	1.46873e+06	2.49469e+06	1.71181e+06	3.76801e+06	3.90918e+06	1.10111e+06	962883	1.15483e+06	1.22157e+06	639378	2.89648e+06
Q6PDI5	Ecpas	1	68.3464	40	487508	881767	1.95518e+06	1.61016e+06	1.04692e+06	811203	1.50289e+06	265415	478115	837312	808660	532392
Q8BX70	Vps13c	1	20.0299	40	1.19023e+06	1.05736e+06	1.21442e+06	1.14117e+06	1.815e+06	724893	1.55647e+06	1.42584e+06	1.45781e+06	1.37597e+06	1.33721e+06	1.15533e+06
Q99KE1	Me2	1	100.081	40	1.3454e+07	9.7805e+06	1.58138e+07	7.97602e+06	6.96622e+06	1.68163e+07	6.89933e+06	5.11146e+06	3.54879e+06	7.57663e+06	4.10813e+06	4.2129e+06
Q9QZQ1	Afdn	1	15.9752	40	536837	1.44257e+06	855613	401968	555739	307625	3.15691e+06	1.33106e+06	512856	2.46914e+06	1.18972e+06	471940
P02469	Lamb1	1	75.7798	39	4.31531e+06	2.02104e+06	1.98307e+06	2.03751e+06	1.18854e+06	1.20012e+06	1.85318e+06	1.47017e+06	4.40436e+06	4.52323e+06	3.9924e+06	2.05789e+06
P26443	Glud1	1	128.563	39	1.07745e+07	1.24005e+07	1.28571e+07	1.25072e+07	1.23026e+07	1.18447e+07	1.68674e+07	1.08193e+07	1.86425e+07	1.01053e+07	9.58132e+06	8.82187e+06
P50516	Atp6v1a	1	141.398	39	4.7674e+06	4.6631e+06	3.4708e+06	4.59821e+06	5.16184e+06	5.36919e+06	1.32046e+07	1.5882e+07	1.06808e+07	1.02789e+07	9.54697e+06	1.0481e+07
Q11011	Npepps	1	92.1873	39	5.69793e+06	3.97491e+06	4.69409e+06	4.61359e+06	4.16283e+06	3.94725e+06	6.24159e+06	6.13223e+06	3.52772e+06	5.19901e+06	3.4293e+06	3.925e+06
Q3V0K9	Pls1	1	171.757	39	2.25813e+07	2.59269e+07	2.50533e+07	2.35871e+07	2.03479e+07	2.40475e+07	1.22217e+07	1.44453e+07	1.78693e+07	1.29356e+07	1.12403e+07	1.94446e+07
Q61233	Lcp1	1	256.921	39	1.0395e+07	7.9301e+06	1.04959e+07	8.08045e+06	5.07513e+06	5.61964e+06	3.78532e+07	2.81825e+07	3.71271e+07	3.27557e+07	2.93125e+07	2.62393e+07
Q61699	Hsph1	1	46.5975	39	3.71803e+06	2.37233e+06	3.47091e+06	4.25203e+06	1.5016e+06	1.89943e+06	2.64061e+06	4.6343e+06	1.95568e+06	2.14439e+06	1.25315e+06	2.97652e+06
Q64331	Myo6	1	61.9554	39	940642	1.24523e+06	1.13418e+06	873012	1.46514e+06	1.41257e+06	517466	465263	737219	848145	827753	836194
Q8K2B3	Sdha	1	105.154	39	9.61101e+06	4.9923e+06	1.19519e+07	1.65656e+07	1.26431e+07	1.73147e+07	8.05884e+06	6.80674e+06	7.34912e+06	6.33871e+06	9.13859e+06	7.79145e+06
Q99NB9	Sf3b1	1	61.808	39	2.31657e+06	709385	3.16881e+06	1.22022e+06	2.9299e+06	2.78789e+06	2.8812e+06	1.08045e+06	2.99834e+06	810594	1.07005e+06	2.3429e+06
D3YXK2	Safb	2	29.943	38	1.90296e+06	2.24984e+06	3.87075e+06	2.83035e+06	1.61755e+06	1.67127e+06	1.43113e+06	1.83721e+06	1.9631e+06	1.9826e+06	1.15514e+06	1.53874e+06
O88342	Wdr1	1	217.196	38	1.16709e+07	1.10323e+07	1.50622e+07	1.67796e+07	1.67962e+07	1.54737e+07	2.62597e+07	2.79828e+07	2.19095e+07	2.10183e+07	1.66088e+07	1.57243e+07
O88532	Zfr	1	7.93226	38	914986	763148	3.23545e+06	791251	792165	534600	1.03041e+06	528412	288429	839365	350174	337045
P07901	Hsp90aa1	1	189.548	38	7.9294e+06	6.5297e+06	1.20139e+07	1.5078e+07	1.37043e+07	1.27176e+07	5.90029e+06	6.38793e+06	7.71825e+06	6.44339e+06	7.7534e+06	7.27534e+06
P30999	Ctnnd1	1	79.7763	38	2.66489e+06	3.51958e+06	3.18575e+06	4.18971e+06	3.52637e+06	2.83129e+06	2.99938e+06	3.63261e+06	3.77224e+06	2.50826e+06	3.33654e+06	2.74809e+06
P40124	Cap1	1	196.997	38	9.06409e+06	9.49838e+06	1.24412e+07	1.97255e+07	1.29975e+07	1.1804e+07	2.12502e+07	2.11938e+07	1.73677e+07	1.8451e+07	1.6327e+07	1.50201e+07
Q00623	Apoa1	1	141.514	38	1.75219e+07	2.22933e+07	3.43318e+07	3.87452e+07	2.96157e+07	3.24876e+07	43363406	3.79513e+07	3.551e+07	3.55695e+07	4.63792e+07	4.552e+07
Q0P678	Zc3h18	1	7.98113	38	2.78466e+06	1.13163e+06	1.23311e+06	1.58439e+06	1.1066e+06	1.38924e+06	2.66679e+06	1.28211e+06	1.30843e+06	4.33868e+06	1.89399e+06	944361
Q6ZQ38	Cand1	1	112.094	38	1.76024e+06	1.26635e+06	4.01717e+06	3.40198e+06	2.88918e+06	2.47324e+06	1.92196e+06	2.19004e+06	2.26573e+06	1.91116e+06	1.1235e+06	2.76573e+06
Q9JIX8	Acin1	1	26.7576	38	716677	5.0688e+06	1.44844e+06	1.30477e+06	869321	1.65482e+06	486698	612253	3.91513e+06	1.00497e+06	660660	887240
P07356	Anxa2	1	199.881	37	3.15533e+07	3.0102e+07	7.22321e+07	6.95879e+07	6.62283e+07	6.63582e+07	6.04228e+07	5.91667e+07	6.71298e+07	6.04143e+07	6.11565e+07	5.53236e+07
P14733	Lmnb1	1	131.884	37	3.68622e+06	7.33282e+06	1.87287e+07	1.69773e+07	1.47568e+07	1.28749e+07	4.54331e+06	7.53611e+06	6.64285e+06	7.21275e+06	5.31629e+06	6.53362e+06
P39447	Tjp1	1	19.035	37	1.85482e+06	1.51086e+06	681198	1.23016e+06	1.45407e+06	1.43168e+06	2.87941e+06	1.47673e+06	1.25889e+06	1.07751e+06	1.18508e+06	901155
Q6NZJ6	Eif4g1	1	62.0895	37	2.33826e+06	2.99444e+06	1.44965e+06	767204	547289	744874	1.88195e+06	2.49376e+06	3.0297e+06	1.34876e+06	1.22762e+06	1.3428e+06
Q8VEK3	Hnrnpu	1	99.5522	37	3.88429e+06	4.76533e+06	1.01783e+07	9.36784e+06	8.13833e+06	1.09128e+07	3.94219e+06	4.4138e+06	4.41749e+06	4.93697e+06	6.03323e+06	5.16928e+06
Q91V92	Acly	1	109.558	37	5.79894e+06	3.83573e+06	4.33332e+06	4.71134e+06	3.50911e+06	3.41757e+06	1.92292e+06	1.67628e+06	1.8134e+06	1.85892e+06	1.95632e+06	1.67609e+06
Q9JLB4	Cubn	1	72.5395	37	1.29602e+06	1.27517e+06	402722	427748	434230	480010	164333	198287	600434	609517	310607	164657
Q9Z1Q9	Vars1	1	86.5686	37	2.67245e+06	1.95588e+06	2.53457e+06	3.1564e+06	2.43149e+06	2.38774e+06	1.47356e+06	2.22933e+06	1.433e+06	2.18241e+06	1.70597e+06	2.2303e+06
O88783	F5	1	88.7102	36	1.06163e+06	960077	1.15424e+06	1.25634e+06	2.46243e+06	1.34981e+06	289499	299221	172621	744935	288722	315260
P05064	Aldoa	1	180.41	36	6.96284e+07	68557052	7.99716e+07	8.41549e+07	7.8324e+07	7.39148e+07	1.08369e+08	1.0647e+08	1.10073e+08	1.10039e+08	8.49324e+07	1.01243e+08
P05202	Got2	1	115.492	36	7.519e+06	8.44625e+06	1.67545e+07	1.78218e+07	2.0296e+07	2.05758e+07	9.63309e+06	1.02394e+07	7.91094e+06	8.37902e+06	8.09644e+06	8.37166e+06
P26231	Ctnna1	1	141.663	36	4.49816e+06	4.60874e+06	7.77751e+06	3.85143e+06	4.0744e+06	3.57621e+06	3.9597e+06	3.35854e+06	3.95079e+06	3.32327e+06	3.75424e+06	3.56534e+06
P32261	Serpinc1	1	108.44	36	8.41114e+06	9.94823e+06	6.33591e+06	5.53576e+06	1.55744e+06	3.56641e+06	1.03448e+07	7.90716e+06	3.86446e+06	6.06256e+06	6.33866e+06	7.95516e+06
P46460	Nsf	1	119.409	36	2.33038e+06	3.0327e+06	1.5614e+06	2.26971e+06	2.68258e+06	2.55182e+06	3.05281e+06	2.46703e+06	1.94276e+06	2.40879e+06	3.0904e+06	2.6896e+06
P49025	Cit	1	3.99915	36	698915	1.13907e+06	1.03799e+06	895877	213193	714043	1.0858e+06	894499	985900	1.17493e+06	687786	642260
P97449	Anpep	1	126.081	36	1.74799e+07	1.68712e+07	3.37638e+07	3.30163e+07	1.56159e+07	1.68969e+07	1.01681e+07	1.2325e+07	1.37893e+07	1.37522e+07	1.16409e+07	1.01458e+07
P97868	Rbbp6	1	4.06537	36	1.6566e+06	1.43049e+06	1.40465e+06	1.24797e+06	1.14715e+06	1.41344e+06	1.73491e+06	1.46588e+06	1.44171e+06	1.39793e+06	1.01425e+06	1.5144e+06
Q4U2R1	Herc2	1	4.05693	36	1.20762e+06	563747	491049	505911	140314	811711	1.29654e+06	992164	1.04259e+06	997367	1.00194e+06	321190
Q5SSH7	Zzef1	1	3.97016	36	1.09422e+06	591411	360134	390132	163978	329986	429596	460010	702570	533802	399484	304503
Q60864	Stip1	1	54.5349	36	1.76975e+06	2.29526e+06	4.80195e+06	3.98064e+06	4.91257e+06	3.75268e+06	1.92017e+06	2.17196e+06	1.3872e+06	3.62234e+06	1.61773e+06	1.33848e+06
Q61598	Gdi2	1	125.596	36	1.17795e+07	1.22216e+07	1.40493e+07	1.58284e+07	1.58124e+07	1.47037e+07	1.71117e+07	1.19114e+07	1.26402e+07	1.15098e+07	1.0581e+07	1.06602e+07
Q8BL66	Eea1	1	57.3183	36	1.80615e+06	1.16437e+06	803409	866358	457947	450126	1.45519e+06	1.21396e+06	1.02792e+06	972070	760356	1.18585e+06
Q8C9B9	Dido1	1	4.0561	36	374393	1.32089e+06	191577	337870	312642	174146	417563	444026	182146	227852	190538	410678
Q8R1A4	Dock7	1	3.98406	36	372723	927637	488101	1.72691e+06	1.67302e+06	550680	646779	493178	721206	333015	292554	295017
Q9CZS1	Aldh1b1	1	205.763	36	2.77113e+07	2.54809e+07	5.2455e+07	5.11315e+07	4.86828e+07	5.24949e+07	2.13759e+07	2.35592e+07	2.50231e+07	2.61375e+07	2.15093e+07	2.28297e+07
Q9D0I9	Rars1	1	80.7555	36	3.48614e+06	3.26964e+06	3.6212e+06	3.63379e+06	4.49718e+06	2.82173e+06	3.41881e+06	3.87537e+06	3.17873e+06	3.0619e+06	2.82711e+06	2.87163e+06
A6H584	Col6a5	1	3.93915	35	618317	910685	1.03139e+06	1.37986e+06	279701	845717	507031	575350	427742	381542	426685	720163
O55029	Copb2	1	88.2587	35	5.26187e+06	3.5418e+06	6.15964e+06	5.47369e+06	4.3867e+06	3.89636e+06	6.61183e+06	3.61422e+06	5.47554e+06	3.81512e+06	7.6575e+06	3.4005e+06
P16406	Enpep	1	19.0145	35	1.80129e+06	2.61329e+06	5.63337e+06	4.43194e+06	3.60604e+06	5.26023e+06	1.7795e+06	1.95894e+06	3.1238e+06	3.30232e+06	3.54489e+06	3.99965e+06
P17710	Hk1	1	77.9059	35	2.55496e+06	1.36428e+06	4.62756e+06	1.05071e+06	631083	8.96653e+06	1.47461e+06	1.14345e+06	1.28502e+06	484235	553514	1.8326e+06
P29341	Pabpc1	1	107.873	35	7.44324e+06	6.66483e+06	1.03325e+07	1.29048e+07	1.28975e+07	1.24002e+07	8.26269e+06	7.58557e+06	1.20229e+07	9.93191e+06	9.68876e+06	1.052e+07
P42932	Cct8	1	100.417	35	3.37848e+07	5.79875e+07	1.24168e+07	1.3519e+07	1.08459e+07	1.46704e+07	1.25036e+07	1.1386e+07	1.56716e+07	1.86777e+07	1.16773e+07	1.12214e+07
Q3TLH4	Prrc2c	1	11.2941	35	324095	518021	381683	398116	265396	158927	335415	358227	352513	208826	207057	180712
Q61543	Glg1	1	29.9854	35	711457	728327	1.47196e+06	1.07572e+06	2.37756e+06	1.4376e+06	1.20904e+06	649896	2.18452e+06	1.27879e+06	777451	458931
Q8BTI8	Srrm2	1	26.2568	35	688498	705866	1.46438e+06	798300	597238	657585	374705	546052	408682	461629	695845	419027
Q8VDM4	Psmd2	1	87.2799	35	2.07485e+06	1.90749e+06	3.73713e+06	5.13194e+06	2.86873e+06	2.06429e+06	2.45932e+06	2.07318e+06	2.27554e+06	2.35349e+06	2.03389e+06	3.50292e+06
Q922D8	Mthfd1	1	99.2844	35	3.23915e+06	2.99206e+06	7.56362e+06	7.9356e+06	3.39745e+06	3.73612e+06	1.42618e+06	2.39056e+06	2.88473e+06	2.36655e+06	2.63419e+06	2.64379e+06
Q9CW03	Smc3	1	19.0549	35	1.48935e+06	848858	418028	1.10499e+06	631734	628757	858191	1.00426e+06	1.15424e+06	834401	1.42715e+06	604146
Q9R111	Gda	1	82.9745	35	1.21702e+07	1.25891e+07	1.7951e+07	1.6738e+07	1.55989e+07	1.58669e+07	8.41595e+06	7.36285e+06	1.18027e+07	1.21017e+07	8.24375e+06	7.18016e+06
Q9WTQ5	Akap12	1	62.6659	35	1.60028e+06	1.25835e+06	2.17969e+06	1.22114e+06	1.52032e+06	1.96604e+06	1.56827e+06	1.46468e+06	1.17704e+06	1.33323e+06	968872	976013
E9Q1U1	Ccdc171	1	4.06879	34	694829	794135	2.04686e+06	745172	582295	674460	2.87745e+06	1.43854e+06	746705	1.82096e+06	1.31394e+06	1.06112e+06
O08788	Dctn1	1	36.3533	34	761995	908609	1.19437e+06	1.92826e+06	1.29109e+06	826288	1.10884e+06	821574	814455	1.69617e+06	894952	602560
P27546	Map4	1	74.868	34	905967	1.59135e+06	2.13873e+06	1.84826e+06	931236	2.49123e+06	967046	638856	1.09089e+06	1.50731e+06	1.87152e+06	1.55689e+06
P47738	Aldh2	1	145.342	34	1.76187e+07	1.72175e+07	3.07818e+07	3.07861e+07	2.30264e+07	2.02461e+07	1.7668e+07	2.43829e+07	24631078	2.67186e+07	2.32751e+07	2.0862e+07
Q62504	Spen	1	3.97567	34	280650	288905	316516	240578	394797	344388	453521	171618	762673	621791	268005	108111
Q80TP3	Ubr5	1	3.93346	34	1.03635e+06	704711	659814	123219	64613.7	284877	355460	483275	500196	260804	552415	586400
Q8JZQ9	Eif3b	1	87.6313	34	2.4724e+06	2.71441e+06	3.74465e+06	3.4877e+06	2.57494e+06	2.90587e+06	4.17408e+07	2.99003e+06	5.91389e+06	2.27049e+06	3.66999e+06	3.14604e+07
Q8K4Z5	Sf3a1	1	44.7801	34	1.6313e+06	1.81079e+06	2.14963e+06	1.63932e+06	2.44295e+06	1.80121e+06	964818	1.65637e+06	1.66876e+06	1.47924e+06	1.89144e+06	1.81164e+06
Q8VCM7	Fgg	1	107.361	34	2.30296e+06	2.22981e+06	2.02664e+06	4.42833e+06	1.99908e+06	1.49435e+06	3.48021e+06	3.11827e+06	5.49626e+06	3.63869e+06	4.00002e+06	3.84024e+06
Q8VDN2	Atp1a1	1	265.233	34	1.91638e+07	1.81147e+07	3.54563e+07	3.54332e+07	1.7501e+07	1.36289e+07	1.51975e+07	1.0662e+07	1.20519e+07	9.94941e+06	1.19932e+07	1.10307e+07
Q91VD9	Ndufs1	1	93.2588	34	5.58301e+06	4.86039e+06	1.1874e+07	1.29867e+07	7.79079e+06	1.42513e+07	3.83723e+06	8.41987e+06	3.32513e+06	5.52442e+06	4.49595e+06	4.83484e+06
Q91YQ5	Rpn1	1	131.484	34	1.03433e+07	1.18132e+07	1.32103e+07	1.27052e+07	8.70822e+06	8.31056e+06	1.11557e+07	7.62017e+06	8.12867e+06	1.43251e+07	7.4845e+06	7.92719e+06
Q9D0E1	Hnrnpm	1	91.7719	34	4.29231e+06	5.25379e+06	9.72229e+06	8.45554e+06	6.76439e+06	6.76356e+06	4.80004e+06	4.63035e+06	4.67546e+06	4.95922e+06	6.24212e+06	5.66896e+06
Q9DBD0	Ica	1	108.542	34	1.36233e+06	486000	2.43443e+06	1.96684e+06	399772	783486	9.25937e+06	788509	825453	1.08521e+07	408737	548055
A6X935	Itih4	1	99.8004	33	611388	1.63342e+06	1.26472e+06	520891	1.29866e+06	1.24125e+06	744197	954491	557486	365218	815709	955505
B2RY56	Rbm25	1	16.0367	33	1.23207e+06	1.19647e+06	1.51295e+06	1.78778e+06	1.56778e+06	871133	1.16485e+06	934762	2.44816e+06	1.86841e+06	760512	1.50441e+06
O55528	L	6	2.81195	33	3.14079e+06	2.16953e+06	691079	1.45303e+06	652518	295668	3.60993e+06	1.05269e+06	3.08133e+06	3.13351e+06	2.88225e+06	3.01269e+06
P06151	Ldha	1	167.88	33	1.43125e+08	1.43053e+08	1.93589e+08	1.92975e+08	1.50033e+08	1.54796e+08	1.05733e+08	1.03272e+08	9.26063e+07	8.16246e+07	1.04108e+08	9.17038e+07
P11679	Krt8	1	260.82	33	8.43827e+07	6.76751e+07	2.09922e+08	2.1268e+08	2.55609e+08	2.32748e+08	8.20743e+07	94844800	9.34813e+07	8.90157e+07	1.10623e+08	9.6951e+07
P51660	Hsd17b4	1	98.6327	33	1.47971e+06	2.56055e+06	3.81041e+06	3.1411e+06	3.85092e+06	3.71918e+06	5.21047e+06	4.99408e+06	9.67923e+06	3.20407e+06	4.08576e+06	4.61603e+06
P70227	Itpr3	1	2.68088	33	493128	527375	658763	1.10328e+06	381844	446740	468176	99828.1	687697	677494	261968	437555
P97429	Anxa4	1	121.859	33	2.92035e+07	3.2845e+07	6.88224e+07	6.08753e+07	5.98469e+07	6.15508e+07	5.0186e+07	3.92577e+07	4.88934e+07	4.05553e+07	4.38626e+07	3.94698e+07
Q6PDQ2	Chd4	1	20.0896	33	686580	540392	176121	880009	165693	215217	579576	761109	163801	164117	379369	439395
Q8BFR5	Tufm	1	102.818	33	8.88344e+06	5.60969e+06	1.33273e+07	1.46222e+07	1.34615e+07	1.1748e+07	6.83977e+06	4.89127e+06	4.93265e+06	6.21318e+06	6.7453e+06	5.28346e+06
Q8BIJ6	Iars2	1	86.5459	33	1.11325e+06	3.29939e+06	1.10505e+06	1.44402e+06	1.11269e+06	992777	1.41085e+06	2.25309e+06	1.24758e+06	1.31153e+06	1.22925e+06	1.20698e+07
Q8CI94	Pygb	1	133.767	33	6.6167e+06	6.86989e+06	4.58525e+06	3.94683e+06	3.06797e+06	2.97087e+06	3.68428e+06	3.15996e+06	3.83062e+06	2.60257e+06	2.38835e+06	2.09078e+06
Q8K1M6	Dnm1l	1	50.8203	33	3.00598e+06	2.66727e+06	3.87776e+06	1.59077e+06	1.71152e+06	2.22419e+06	672471	3.00033e+06	816288	366945	564188	1.22727e+06
Q9DBM2	Ehhadh	1	109.436	33	3.39484e+06	4.93488e+06	8.5031e+06	3.62738e+06	8.22618e+06	3.95396e+06	2.67549e+06	2.44287e+06	2.20189e+06	1.59394e+06	2.3883e+06	3.10088e+06
Q9R100	Cdh17	1	106.875	33	1.88748e+07	3.16016e+07	4.33307e+07	4.3407e+07	3.36445e+07	3.09578e+07	1.91725e+07	1.71751e+07	2.78806e+07	1.77506e+07	2.60338e+07	2.03864e+07
A2AKX3	Setx	2	2.70193	32	363972	986328	1.11512e+06	524702	832694	644116	691119	201736	582847	646655	868422	309108
O08709	Prdx6	1	136.921	32	2.95875e+07	2.61427e+07	4.84165e+07	4.88338e+07	5.03379e+07	4.83713e+07	3.98085e+07	3.54085e+07	4.46017e+07	4.36121e+07	5.55519e+07	5.43332e+07
O70475	Ugdh	1	119.848	32	5.00193e+06	6.14088e+06	9.12249e+06	8.07503e+06	9.27173e+06	9.22083e+06	7.81546e+06	8.15448e+06	7.48304e+06	6.01017e+06	1.03477e+07	1.00339e+07
P06745	Gpi	1	121.528	32	2.17816e+07	1.74998e+07	2.52378e+07	2.17563e+07	2.10151e+07	2.45304e+07	1.73389e+07	1.98414e+07	1.94475e+07	2.06021e+07	1.87226e+07	1.78343e+07
P10107	Anxa1	1	157.621	32	2.19575e+07	1.96277e+07	1.53767e+07	1.49585e+07	1.3582e+07	1.25195e+07	3.19676e+07	3.16712e+07	3.46026e+07	3.79434e+07	2.13905e+07	2.71126e+07
P15508	Sptb	1	40.1622	32	306604	530162	641359	508146	516179	1.14754e+06	705119	460469	719193	497716	315685	386907
P19001	Krt19	1	263.111	32	8.12952e+07	8.08746e+07	2.27334e+08	1.81726e+08	2.24522e+08	2.38757e+08	1.07115e+08	1.0413e+08	9.03386e+07	9.59377e+07	1.23474e+08	1.36872e+08
P28271	Aco1	1	101.291	32	4.88984e+06	5.2192e+06	5.06919e+06	5.58489e+06	3.75754e+06	4.11218e+06	5.00714e+06	2.85838e+06	2.91635e+06	3.59242e+06	3.83344e+06	4163629
P56399	Usp5	1	77.4193	32	7.70865e+06	9.63456e+06	3.97345e+06	4.12138e+06	2.83854e+06	2.82693e+06	2.63281e+06	2.50222e+06	2.19596e+06	1.88217e+06	2.34595e+06	2.13417e+06
P58281	Opa1	1	68.9367	32	937354	893179	877215	1.58383e+06	1.14923e+06	1.90555e+06	333137	890472	745138	779815	712464	913546
Q00519	Xdh	1	56.9145	32	5.46244e+06	4.38662e+06	2.03812e+06	2.70083e+06	2.07585e+06	1.95648e+06	3.10596e+06	2.04991e+06	2.08666e+06	2.05555e+06	2.42786e+06	1.84439e+06
Q0KL02	Trio	1	8.07415	32	199821	110582	283763	480692	236431	159721	133929	168825	106947	401350	373833	212521
Q3UPL0	Sec31a	1	121.211	32	3.3408e+06	3.59607e+06	3.09451e+06	3.50344e+06	2.71451e+06	2.62809e+06	2.07105e+06	2.54366e+06	1.8323e+06	2.67122e+06	2.296e+06	1.59926e+06
Q61001	Lama5	1	48.001	32	1.33333e+06	3.1409e+06	593048	393519	811925	847166	2.59685e+06	215764	1.70883e+06	1.51796e+06	2.83165e+06	816219
Q61316	Hspa4	1	149.074	32	3.74441e+06	4.02889e+06	5.96051e+06	4.69578e+06	4.46604e+06	4.15319e+06	4.28326e+06	3.62832e+06	4.80054e+06	3.48498e+06	3.15689e+06	3.24727e+06
Q6P5D8	Smchd1	1	32.1254	32	307896	228258	569313	550368	348982	321760	166821	287133	163357	404521	292548	397330
Q6P5F9	Xpo1	1	78.1023	32	2.88083e+06	1.66466e+06	1.97274e+06	1.4211e+06	2.68012e+06	1.33932e+06	3.12182e+06	2.82581e+06	1.99914e+06	1.04734e+06	1.79925e+06	1.66558e+06
Q7TT50	Cdc42bpb	1	20.0881	32	536319	454508	399113	1.43779e+06	508658	663265	484171	567267	628556	641902	189360	382787
Q80Z19	Muc2	1	24.6864	32	808466	1.22171e+06	729824	1.13229e+06	415538	672203	794946	310573	279475	897237	511248	557160
Q8BWT1	Acaa2	1	115.761	32	7.68591e+06	1.04756e+07	1.56751e+07	1.61691e+07	2.23889e+07	2.21568e+07	1.55123e+07	1.50432e+07	1.33384e+07	1.42018e+07	1.44788e+07	1.59429e+07
Q8CIZ8	Vwf	1	60.2621	32	468471	472712	1.17426e+06	1.19569e+06	223664	217047	271368	216776	148928	371950	672374	615644
Q9CU62	Smc1a	1	7.00246	32	518874	396655	1.40675e+06	1.76837e+06	399575	269207	840561	349625	458604	190299	422055	776126
Q9D312	Krt20	1	162.298	32	2.66431e+07	3.44159e+07	5.26974e+07	4.81651e+07	5.77808e+07	5.86993e+07	4.62661e+07	41314786	4.0562e+07	3.6269e+07	4.338e+07	4.26466e+07
Q9D819	Ppa1	1	52.1212	32	2.5035e+07	2.01049e+07	1.89046e+07	2.40663e+07	2.29719e+07	2.96906e+07	1.51306e+07	1.12849e+07	2.61226e+07	2.54927e+07	1.46649e+07	2.17884e+07
Q9EQH2	Erap1	1	40.3116	32	3.22125e+06	3.51347e+06	2.75135e+06	3.56944e+06	1.62628e+06	2.70977e+06	2.91537e+06	2.53024e+06	1.9183e+06	1.15128e+06	1.44212e+06	3.44853e+06
Q9ESE1	Lrba	1	16.4374	32	502859	657696	279587	1.61334e+06	334928	370496	1.36427e+06	1.00888e+06	957639	660094	700467	335361
A2AQ25	Skt	1	4.0263	31	1.83554e+06	989024	297083	541476	241885	246802	2.1174e+06	1.00762e+06	540257	497514	1.08458e+06	779047
E9Q3L2	Pi4ka	1	7.9409	31	1.29995e+06	1.3254e+06	1.19269e+06	472657	1.14321e+06	1.26761e+06	1.03845e+06	1.29272e+06	1.27972e+06	552345	1.24275e+06	771093
O08553	Dpysl2	1	189.472	31	7.13252e+06	5.48576e+06	8.41651e+06	1.11258e+07	8.4922e+06	9.14349e+06	5.79295e+06	5405050	9.12411e+06	6.33375e+06	5.14609e+06	4.99842e+06
O55143	Atp2a2	1	130.994	31	3.56945e+06	3.42555e+06	5.14597e+06	5.04482e+06	1.8699e+06	2.80329e+06	2.97012e+06	3.42624e+06	3.31021e+06	2.81593e+06	3.24124e+06	3.4789e+06
P35564	Canx	1	84.0768	31	9.94614e+06	1.21059e+07	1.5909e+07	1.63069e+07	7.88608e+06	6.39072e+06	9.42925e+06	9.22888e+06	1.26229e+07	1.07556e+07	8.53575e+06	9.57449e+06
P48036	Anxa5	1	158.423	31	1.33512e+07	1.4431e+07	3.81132e+07	2.98321e+07	2.64665e+07	2.61144e+07	6.48929e+07	4.88021e+07	5.2369e+07	5.3551e+07	4.46784e+07	4.41739e+07
P68040	Rack1	1	132.921	31	3.05215e+07	3.00073e+07	4.79721e+07	4.41042e+07	4.56896e+07	5.1424e+07	3.31468e+07	3.34813e+07	2.60549e+07	3.49596e+07	3.18512e+07	3.21261e+07
Q04857	Col6a1	1	86.8623	31	2.09735e+06	1.83882e+06	2.59842e+06	2.62261e+06	800755	907208	1.89251e+06	1.24755e+06	1.48077e+06	1.27697e+06	1.31778e+06	1.31004e+06
Q60847	Col12a1	1	103.415	31	550000	547947	825238	1.66809e+06	850882	1.01976e+06	560657	649147	535905	542840	578707	455682
Q61290	Cacna1e	1	4.04703	31	521897	533849	897340	746409	218691	532327	245981	437569	383584	648120	621081	640959
Q8BGD9	Eif4b	1	28.3311	31	630806	1.48769e+06	1.50394e+06	895460	863305	1.02983e+06	955412	578180	784453	1.29333e+06	939771	610127
Q8BI84	Mia3	1	28.1042	31	593869	1.07437e+06	630822	468743	481206	288460	531400	1.05468e+06	497997	424953	552459	282986
Q91Y97	Aldob	1	112.016	31	5.90665e+07	5.97373e+07	7.5359e+07	7.95717e+07	9.63263e+07	8.80282e+07	7.3418e+07	5.67259e+07	6.56074e+07	5.41846e+07	6.64585e+07	6.87986e+07
Q924A2	Cic	1	4.00062	31	6.20648e+06	293988	6.32839e+06	787032	216556	517190	641821	541789	1.02333e+06	3.10828e+06	852516	635398
Q925I1	Atad3	1	40.4188	31	1.55246e+06	2.42495e+06	3.20872e+06	2.36349e+06	1.02091e+06	1.89466e+06	2.55715e+06	2.45532e+06	2.64957e+06	2.70374e+06	1.9486e+06	2.29401e+06
Q99MN1	Kars1	1	22.6351	31	1.88552e+06	1.82246e+06	2.33054e+06	4.88842e+06	4.94691e+06	9.08065e+06	6.28772e+06	2.06873e+06	2.28593e+06	3.12052e+06	2.30128e+06	2.64728e+06
Q99NE5	Rims1	1	24.3517	31	394946	2.03012e+06	442729	1.15077e+06	801632	518550	305437	405003	78444	653735	341166	197601
Q9CPY7	Lap3	1	101.234	31	4.01293e+06	4.5097e+06	9.08318e+06	9.18907e+06	7.26678e+06	7.48292e+06	5.03544e+06	4.4076e+06	5.21284e+06	4.00896e+06	3.64959e+06	4.52138e+06
Q9D8N0	Eef1g	1	58.1681	31	1.24067e+07	8.84543e+06	2.04621e+07	2.19863e+07	1.81742e+07	1.83494e+07	6.43532e+06	6.32211e+06	8.46249e+06	9.34439e+06	9.34316e+06	9.69042e+06
Q9DBR7	Ppp1r12a	1	36.7406	31	2.00011e+06	1.23562e+06	2.46467e+06	2.20515e+06	3.16141e+06	2.61456e+06	1.06325e+06	1.26693e+06	1.68714e+06	1.67566e+06	1.86484e+06	935266
Q9DBT9	Dmgdh	1	96.2944	31	1.63928e+06	1.50135e+06	825429	662032	699470	313981	1.18761e+06	1.35787e+06	3.13888e+06	1.75667e+06	883030	691031
Q9EPQ8	Tcf20	1	3.98336	31	855443	1.28566e+06	2.43674e+06	1.23734e+06	2.17543e+06	2.17168e+06	426131	528783	788329	1.27892e+06	786174	905290
Q9EQH3	Vps35	1	96.7353	31	4.66287e+06	4.23146e+06	5.99683e+06	4.14063e+06	3.8483e+06	3.37989e+06	4.46937e+06	4.60424e+06	7.34553e+06	4001621	4.96872e+06	4.46647e+06
Q9ERU9	Ranbp2	1	23.9133	31	517909	93337.9	337660	273445	641394	2.11825e+06	468965	320851	211607	153080	125222	315409
Q9JLC8	Sacs	1	3.93283	31	464535	206777	900113	177515	256166	478168	226089	211904	110204	21110.7	211432	417042
Q9WTI7	Myo1c	1	59.7842	31	1.98179e+06	1.78507e+06	3.80028e+06	1.95941e+06	954421	1.08349e+06	1.27022e+06	893853	1.051e+06	959244	1.10682e+06	1.46855e+06
Q9Z0U1	Tjp2	1	19.9632	31	751186	729758	825269	1.22368e+06	878964	830164	850016	1.52981e+06	841764	799170	709920	737126
Q9Z277	Baz1b	1	4.02943	31	1339533	1.31893e+06	1.35643e+06	1.80498e+06	1.34131e+06	297008	1.13643e+06	557033	1.06848e+06	536537	1.03977e+06	768058
B2RX88	Cspp1	1	4.09079	30	1.00334e+06	777563	717242	1.04044e+06	630543	439839	1.2745e+06	762804	119188	534858	550782	477834
O88844	Idh1	1	111.692	30	8.72786e+06	6.53171e+06	1.84595e+07	1.35294e+07	1.57768e+07	1.82196e+07	1.19531e+07	1.29731e+07	1.31472e+07	1.10339e+07	2.3978e+07	1.32757e+07
P04186	Cfb	1	104.653	30	3.03069e+06	2779190	2.79428e+06	2.53527e+06	3.52406e+06	4.78077e+06	2.42818e+06	2.18834e+06	2.19999e+06	3.00401e+06	1.38716e+06	1.54549e+06
P06684	C5	1	96.246	30	681086	770541	225450	965319	831960	451863	316938	551939	439740	285417	536569	196682
P22682	Cbl	3	4.00504	30	3.28176e+06	9.69239e+06	2.89686e+06	1.60389e+06	2.50381e+06	3.56718e+06	5.12465e+06	3.45044e+06	3.61383e+06	8.01551e+06	3.76959e+06	3.57085e+06
P26040	Ezr	1	141.908	30	4.63975e+06	5.32316e+06	8.19881e+06	7.99307e+06	9.27205e+06	9.52177e+06	2.96633e+06	3.3361e+06	3.3728e+06	3.69879e+06	3.05796e+06	3.53264e+06
P70441	Nherf1	1	65.4535	30	1.922e+07	1.71691e+07	2.11004e+07	2.31719e+07	2.4474e+07	1.82339e+07	1.11555e+07	1.3827e+07	1.04614e+07	1.03793e+07	9.7231e+06	1.03906e+07
P80315	Cct4	1	59.4761	30	6.57403e+06	7.71654e+06	7.58088e+06	8.47493e+06	4.08345e+06	7.3142e+06	5.55622e+06	4.59591e+06	6.41672e+06	4.39661e+06	5.65002e+06	5.89755e+06
Q3UMF0	Cobll1	1	12.0195	30	687381	1.41922e+06	552444	742124	511607	741302	833821	819366	674380	605191	1.00741e+06	558858
Q569Z6	Thrap3	1	26.2523	30	1.78372e+06	960951	1.25865e+06	394872	426298	1.45219e+06	1.65246e+06	1.41426e+06	1.76141e+06	1.37886e+06	912017	1.52525e+06
Q5SW19	Cluh	1	33.1872	30	1.42652e+06	1.57618e+06	2.23261e+06	1.98907e+06	1.74371e+06	2.12496e+06	1.06496e+06	1.57276e+06	3.23397e+06	1.09072e+06	2.35689e+06	1.454e+06
Q60604	Scin	1	10.7012	30	4.68081e+06	3.10467e+06	8370836	6.97846e+06	8.52408e+06	7.79276e+06	3.57106e+06	4.0379e+06	3.16671e+06	3.21815e+06	3.0817e+06	3.67347e+06
Q60675	Lama2	1	24.0663	30	1.4277e+06	420929	299360	1.76575e+06	84323.5	140497	2.06431e+06	375591	887307	373175	540449	804841
Q60710	Samhd1	1	39.9083	30	3.85997e+06	3.08926e+06	3.47786e+06	2.25479e+06	3.04077e+06	3.95228e+06	2.71741e+06	3.40689e+06	1.32057e+06	2.87946e+06	2.5828e+06	2.51294e+06
Q60854	Serpinb6	1	65.5853	30	1.05964e+07	1.01213e+07	9.12943e+06	8.66647e+06	1.13468e+07	9.79919e+06	4.38575e+06	6.34597e+06	8.16516e+06	8.53703e+06	7.62246e+06	5.94223e+06
Q61702	Itih1	1	68.5484	30	469721	705330	1.31097e+06	1.42181e+06	1.22891e+06	1.31164e+06	218833	629399	1.38054e+06	1.13909e+06	1.50947e+06	771921
Q61739	Itga6	1	11.9548	30	2.13246e+06	1.67597e+06	1575554	1.59505e+06	573591	855615	2.42847e+06	2.5009e+06	2.28084e+06	1.16785e+06	2.05638e+06	2.78579e+06
Q62383	Supt6h	1	4.03974	30	721678	443591	675563	777000	821544	700301	540564	736061	262426	553926	726222	916127
Q64133	Maoa	1	73.6371	30	9.67622e+06	1.14413e+07	1.99031e+07	2.27128e+07	8.02117e+06	7.75131e+06	5.53013e+06	1.141e+07	6.14758e+06	6.50317e+06	9.62726e+06	9.20828e+06
Q6P1G2	Kdm2b	1	12.0769	30	163784	259877	307372	1.20313e+06	218263	242567	591754	508285	457447	484351	204127	763210
Q80TJ1	Cadps	1	48.1268	30	865414	709233	453340	306300	544100	531445	273324	1.59928e+06	372942	739626	159798	287113
Q80W93	Hydin	1	4.02012	30	96800.4	105534	217009	410014	230475	211980	22300.2	59071.4	70251.3	95651.1	54791.9	351751
Q8BPN8	Dmxl2	1	24.022	30	1.92907e+06	270662	527211	401013	851242	917216	534916	779005	557267	1.20696e+06	639558	606346
Q8K4L3	Svil	1	3.94171	30	459344	462083	573523	1.19508e+06	794176	529307	718699	608567	353282	1.05575e+06	1.12622e+06	488386
Q99K48	Nono	1	44.568	30	4.13474e+06	3.50218e+06	2.62564e+06	3.86231e+06	2.84298e+06	2.57328e+06	1.87915e+06	4.41993e+06	2.96214e+06	2.33634e+06	4.48426e+06	2.14777e+06
Q99KK7	Dpp3	1	54.8746	30	6.49403e+06	3.5744e+06	7.42058e+06	3.687e+06	4.57117e+06	7.31193e+06	4.6482e+06	4.25781e+06	8.23463e+06	3.64611e+06	3.98046e+06	1.55334e+06
Q99LB7	Sardh	1	80.2826	30	1.11174e+06	591519	936368	918519	1.24637e+06	1.85283e+06	443026	880167	721324	477699	765153	931799
Q9D0R2	Tars1	1	71.9326	30	2.80696e+06	3.0836e+06	3.98283e+06	4.22777e+06	1.69665e+06	2.24013e+06	1.58788e+06	2.07508e+06	1.75405e+06	2.10688e+06	3.12208e+06	1.71108e+06
Q9JLN9	Mtor	1	35.9934	30	416350	403515	1.03456e+06	1.16626e+06	916243	205689	486687	465201	436187	497550	158753	590564
Q9WV92	Epb41l3	1	43.4707	30	2.60126e+06	3.22003e+06	2.81883e+06	3.75971e+06	1.59257e+06	2.01469e+06	2.94296e+06	1.46399e+06	2.68264e+06	2.24527e+06	1.49237e+06	2.71528e+06
E9QAM5	Helz2	1	4.02397	29	330161	481555	367682	683840	338920	476769	216247	147425	75004.6	635483	581222	317539
O35643	Ap1b1	1	139.739	29	2.2977e+06	1.99968e+06	4.7189e+06	4.11164e+06	3.39183e+06	2.06954e+06	1.82039e+06	1.99504e+06	2.14199e+06	2.08216e+06	2.40469e+06	2.35637e+06
O55131	Septin7	1	54.4221	29	1.07648e+06	1.1402e+06	1.28372e+06	3.39601e+06	2.7884e+06	2.08918e+06	3.18269e+06	1.91896e+06	3.47379e+06	3.92033e+06	3.37443e+06	1.24959e+06
O89020	Afm	1	112.598	29	2.34943e+06	2.688e+06	1.12259e+06	3.39807e+06	2.1701e+06	1.93197e+06	1.292e+06	2.71696e+06	2.38101e+06	2.16826e+06	2.15356e+06	1.64606e+06
P05784	Krt18	1	128.815	29	7.53662e+06	5.24784e+06	2.02626e+07	2.43034e+07	3.29692e+07	2.98824e+07	5.66671e+06	8.24837e+06	1.14513e+07	8.58621e+06	8.23011e+06	1.00345e+07
P09411	Pgk1	1	169.152	29	3.32822e+07	3.08722e+07	4.02384e+07	3.48293e+07	3.95014e+07	3.35679e+07	2.99665e+07	3.18436e+07	3.56781e+07	3.64569e+07	3.45744e+07	3.40409e+07
P09470	Ace	1	24.0708	29	369399	824061	667889	522131	606166	605475	150305	856944	678910	229739	416363	301614
P16460	Ass1	1	77.2607	29	1.07101e+06	2.16881e+06	5.5645e+06	1.55809e+06	2.80695e+06	1.01279e+06	1.53539e+06	1.76279e+06	3.25538e+06	1.41569e+06	1.83095e+06	2.04766e+06
P26041	Msn	1	151.473	29	1.71201e+06	1.97266e+06	4.13352e+06	4.47494e+06	4.27143e+06	3.76268e+06	2.90963e+06	4.43347e+06	4.11403e+06	2.94182e+06	5.70364e+06	4.45934e+06
P34914	Ephx2	1	73.3153	29	3.08898e+06	4.43682e+06	4.28981e+06	4.88515e+06	6.0698e+06	6.15065e+06	2.26765e+06	2.71512e+06	4.15966e+06	3.21751e+06	1.94966e+06	2.14987e+06
P51432	Plcb3	1	63.9963	29	1.875e+06	1.80664e+06	2.56566e+06	3.08695e+06	2.31447e+06	1.66477e+06	1.43024e+06	1.23911e+06	1.12922e+06	1.36907e+06	1.41996e+06	1.00466e+06
P67778	Phb1	1	86.8496	29	1.68374e+07	2.07975e+07	4.11469e+07	2.92593e+07	2.39588e+07	6.52417e+07	1.8603e+07	1.79011e+07	1.6523e+07	1.98604e+07	1.99464e+07	2.16939e+07
P80314	Cct2	1	145.239	29	7.22634e+06	5.26837e+06	6.49502e+06	6.19138e+06	8.51057e+06	8.24749e+06	6.35422e+06	4.89356e+06	6.56708e+06	5.29137e+06	5.14738e+06	5.43562e+06
P80316	Cct5	1	84.1498	29	1.04851e+07	9.79976e+06	6.32975e+06	6.98486e+06	6.77034e+06	9.05435e+06	6.11365e+06	6642000	5.35103e+06	5.53527e+06	6.16011e+06	5.64065e+06
P97807	Fh	1	97.4947	29	1.13434e+07	1.11471e+07	1.31543e+07	1.22035e+07	9.08588e+06	1.05859e+07	8.87421e+06	6.46398e+06	7.1679e+06	5.59006e+06	5.68727e+06	7.37404e+06
P97927	Lama4	1	36.9713	29	606809	2.11145e+06	1.09698e+06	1.362e+06	557528	1.11754e+06	1.17387e+06	331041	1.12329e+06	344541	421894	395481
Q02819	Nucb1	1	56.8694	29	3.98791e+06	2.68536e+06	6.2451e+06	6.01894e+06	6.91129e+06	6.40549e+06	3.18323e+06	4.03266e+06	3.92076e+06	8.71909e+06	7.53704e+06	1.10294e+07
Q04690	Nf1	1	8.18563	29	839214	867629	640197	929296	685995	2.60872e+06	582716	1.06683e+06	2.66283e+06	2.60497e+06	779911	435327
Q3URU2	Peg3	1	12.0114	29	324118	103769	294051	349582	453708	523328	316904	601295	377001	309269	514079	306231
Q61595	Ktn1	1	48.2761	29	586162	497060	1.43986e+06	945949	592641	621558	174684	427288	660659	1.07417e+06	1.13083e+06	1.08463e+06
Q6A4J8	Usp7	1	26.6494	29	2.50328e+06	2.06512e+06	2.45678e+06	1.59302e+06	2.22095e+06	290886	664677	397074	1.12582e+06	1.0003e+06	443269	459406
Q71LX4	Tln2	1	53.69	29	1.2146e+06	198030	455110	516048	300903	406984	296135	165032	323524	461478	373374	352349
Q91YT0	Ndufv1	1	46.6277	29	5.82282e+06	5.99409e+06	4.17826e+06	4997207	7.83162e+06	6.40563e+06	6.33321e+06	1.15596e+07	7.17307e+06	9.35488e+06	8.76629e+06	4.0559e+06
Q9D0F9	Pgm1	1	123.769	29	3.07722e+06	3.30749e+06	6.75012e+06	4.19244e+06	3.58105e+06	3.44189e+06	4.59374e+06	5.5441e+06	6.12619e+06	5.71776e+06	3.62676e+06	3.77752e+06
Q9D1A2	Cndp2	1	159.798	29	1.9162e+07	2.01238e+07	2.43273e+07	2.57887e+07	2.07164e+07	1.7578e+07	3.48056e+07	2.49207e+07	2.59181e+07	2.19015e+07	1.78375e+07	2.45234e+07
Q9DCD0	Pgd	1	113.301	29	1.27196e+07	1.40622e+07	2.67199e+07	2.54212e+07	1.69184e+07	1.33506e+07	2.21777e+07	1.86728e+07	1.7827e+07	1.69381e+07	1.99444e+07	1.73819e+07
Q9JIF7	Copb1	1	82.6757	29	2.74297e+06	2.28712e+06	4.70391e+06	3.95761e+06	3.82439e+06	3.21484e+06	1.68336e+06	2.78334e+06	1.34036e+06	2.74412e+06	2.9448e+06	2.22974e+06
Q9R269	Ppl	1	4.01706	29	1.17984e+06	1.27804e+06	438690	1.21859e+06	233887	154516	512381	1.3536e+06	938549	1.03603e+06	535044	402192
B2RXS4	Plxnb2	1	40.0841	28	476101	296051	448658	494208	512549	202371	556408	634265	558558	385017	347272	368242
O08599	Stxbp1	1	101.587	28	1.15214e+06	2.29408e+06	953079	682024	895707	1.0497e+06	2.14889e+06	2.28454e+06	1.6661e+06	1.83281e+06	490029	1.55995e+06
O08677	Kng1	1	97.7348	28	6.13012e+06	1.5691e+06	2.22602e+06	1.72116e+06	3.5531e+06	2.39099e+06	2.90821e+06	3.75004e+06	3.42098e+06	6.07813e+06	3.89503e+06	3.20692e+06
O88322	Nid2	1	47.6003	28	1.05302e+06	640876	1.09949e+06	895424	444618	1.26262e+06	611735	4.49208e+06	860925	1.51139e+06	474852	488123
P03332	gag	17	23.619	28	7.23267e+06	6.07304e+06	1.91387e+06	1.35751e+06	1.01172e+06	9.02105e+06	3.43923e+06	7.71972e+06	1.17304e+07	2.22019e+06	1.23808e+07	9.97783e+06
P08249	Mdh2	1	187.732	28	1.09848e+08	1.13941e+08	2.18163e+08	2.09676e+08	2.49187e+08	2.53519e+08	8.58194e+07	8.27048e+07	8.80836e+07	8.95551e+07	1.04533e+08	1.22728e+08
P10493	Nid1	1	91.4349	28	1.88933e+06	1.67633e+06	3.25829e+06	3.13555e+06	3.32422e+06	1.67217e+06	2.1301e+06	1.38635e+06	2.00396e+06	1.5182e+06	2.10894e+06	1.97696e+06
P11087	Col1a1	1	32.6757	28	1.53588e+06	2.44458e+06	4.04951e+06	4.78609e+06	3.43203e+06	1.13943e+06	936260	2.78463e+06	932982	744300	1.03972e+06	3130432
P11881	Itpr1	1	35.0291	28	245458	1.54533e+06	2.0403e+06	1.83526e+06	298730	194295	496927	713749	80595.6	63758.2	765895	977020
P61979	Hnrnpk	1	106.63	28	3.51417e+07	3.23458e+07	2.54223e+07	2.58085e+07	3.1964e+07	2.99522e+07	2.47213e+07	2.3967e+07	2.93925e+07	2.89183e+07	2.85141e+07	2.34908e+07
P62702	Rps4x	1	50.1926	28	1.30409e+07	1.73697e+07	2.19286e+07	2.11202e+07	2.18649e+07	1.08884e+07	1.50974e+07	1.06562e+07	9.33793e+06	1.23648e+07	1.00316e+07	1.23402e+07
P80318	Cct3	1	112.791	28	6.9269e+06	6.7012e+06	8.10269e+06	8.30948e+06	8.24545e+06	8.85357e+06	6.14254e+06	6.12212e+06	8.16718e+06	8.17379e+06	6.91777e+06	7.20009e+06
Q01065	Pde1b	3	4.03894	28	5.40129e+06	2.41191e+06	2.14232e+06	2.78375e+06	1.13069e+06	2.53726e+06	6.2206e+06	1.4445e+06	3.02237e+06	5.18026e+06	4.44261e+06	1.3821e+06
Q3UMT1	Ppp1r12c	1	27.2714	28	1.82226e+06	732090	5.91001e+06	4.6973e+06	4.08177e+06	4.3145e+06	9.13103e+06	1.37156e+06	893029	591492	1.6898e+06	1.71073e+06
Q76MZ3	Ppp2r1a	1	71.4936	28	3.18359e+06	2.9411e+06	1.31255e+07	2.42568e+07	1.18656e+07	1.74535e+07	9.06705e+06	7.33163e+06	6.54671e+06	7.56105e+06	1.15193e+07	8.23265e+06
Q7TPV4	Mybbp1a	1	79.3079	28	278120	391005	722786	684117	497817	719331	343781	260487	336744	366555	310609	331645
Q80YX1	Tnc	1	75.6396	28	1.02687e+06	976829	415018	648310	982080	1.10163e+06	645096	1.0691e+06	301636	276919	828160	509265
Q8BMF4	Dlat	1	72.4373	28	5.84729e+06	6.10819e+06	1.00003e+07	7.82073e+06	5.54167e+06	4.82339e+06	2.9467e+06	3.27725e+06	5.51708e+06	4.9215e+06	4.69684e+06	3.44658e+06
Q8BMJ2	Lars1	1	56.1937	28	2.73285e+06	2.56225e+06	1.44871e+06	1.40579e+06	1.1767e+06	658475	2.81193e+06	2.67644e+06	2.08956e+06	2.17834e+06	2.9406e+06	2.85541e+06
Q8BP47	NARS1	1	32.0091	28	3.12626e+06	2.82335e+06	6.34198e+06	7.13832e+06	4.899e+06	4.84159e+06	1.55727e+06	4.15116e+06	2.94378e+06	2.51177e+06	5.14121e+06	2.26394e+06
Q8BZF8	Pgm5	1	60.3716	28	8.79628e+06	1.14251e+07	1.11635e+07	1.47878e+07	1.124e+07	9.28454e+06	1.49828e+07	6.76776e+06	6.23157e+06	1.22011e+07	4.1701e+06	3.79862e+06
Q8CGK3	Lonp1	1	96.3252	28	460727	1.20151e+06	1.04776e+06	896671	402287	669301	969815	756523	885551	994094	498985	913855
Q8CH25	Sltm	1	17.0467	28	781430	507521	503138	438516	333388	254075	697266	645990	483867	455881	612882	431732
Q8CHG3	Gcc2	1	4.16015	28	225680	474126	1.48753e+06	661574	165383	33819.7	275757	441948	133806	331648	300555	192092
Q8K284	Gtf3c1	1	7.97617	28	597397	354900	207414	503173	256802	3.3601e+06	230361	170412	148343	173977	157750	270614
Q8R0Y6	Aldh1l1	1	73.0007	28	2.66564e+06	2.81971e+06	4.19501e+06	2.22982e+06	1.77112e+06	1.70981e+06	1.0863e+06	1.47755e+06	1.84116e+06	1.30964e+06	842804	1.59767e+06
Q91W97	Hkdc1	1	10.6801	28	1.68211e+06	2.15989e+06	3.07585e+06	2.66916e+06	1.66479e+06	1.34889e+06	667442	610853	513156	580351	1.41237e+06	826138
Q921G7	Etfdh	1	74.3797	28	3.36925e+06	2.37179e+06	4.35957e+06	4.05242e+06	3.09763e+06	3.07968e+06	3.07401e+06	3.35623e+06	2.68313e+06	2.92352e+06	4.68431e+06	3.31195e+06
Q921M3	Sf3b3	1	71.3989	28	1.73627e+06	3.25817e+06	1.20998e+06	2.69219e+06	2.189e+06	2.24996e+06	1.14159e+06	1.39235e+06	3.26596e+06	2.77014e+06	1.3444e+06	2.61417e+06
Q93092	Taldo1	1	86.1429	28	2.57272e+07	2.63688e+07	3.41066e+07	3.19133e+07	3.41291e+07	3.1442e+07	3.16737e+07	3.17222e+07	3.15913e+07	3.19494e+07	3.72201e+07	3.39596e+07
Q99JF8	Psip1	1	16.159	28	1.88953e+06	2.13877e+06	799664	1.96303e+06	806940	1.43969e+06	2.32481e+06	3.88345e+06	2.32363e+06	707404	2.8911e+06	1.34434e+06
Q99K67	Aass	1	76.4632	28	416276	625079	1.84151e+06	1.58937e+06	1.43781e+06	1.37483e+06	1.98801e+06	501058	515103	2.12226e+06	1.99162e+06	1.75207e+06
Q9CZU6	Cs	1	103.933	28	3.5601e+07	3.80606e+07	3.97369e+07	3.73575e+07	3.25365e+07	3.07455e+07	2.09721e+07	1.63329e+07	1.36277e+07	1.53528e+07	1.87109e+07	1.51687e+07
Q9ET54	Palld	1	44.3923	28	2.96217e+06	2.859e+06	3.62211e+06	3.72996e+06	3.63729e+06	3.09304e+06	1.21591e+06	1.93471e+06	2.58088e+06	2.0055e+06	1.0508e+06	1.17079e+06
Q9JLJ2	Aldh9a1	1	70.9992	28	1.00442e+07	9.96193e+06	1.54901e+07	1.81433e+07	1.52543e+07	1.48754e+07	9.39841e+06	7.97984e+06	1.03863e+07	7.77127e+06	6.76454e+06	7.67724e+06
Q9Z2I9	Sucla2	1	114.987	28	5.18006e+06	4.09345e+06	7.63862e+06	1.1425e+07	9.04408e+06	8.21828e+06	4.12468e+06	3.78872e+06	5.10318e+06	9.34193e+06	5.04499e+06	3.85435e+06
A2A9C3	Szt2	1	8.04351	27	761718	1.28291e+06	840155	1.48264e+06	907590	1.08607e+06	935555	966024	1.13138e+06	1.32165e+06	758452	817678
A3KGV1	Odf2	1	3.98975	27	2.02322e+06	1.30602e+06	3.19827e+06	1.99813e+06	1.91641e+06	2.2874e+06	1.61208e+06	1.04446e+06	831847	1.74306e+06	370062	2.74316e+06
O08808	Diaph1	1	38.7938	27	3.60587e+06	1.65479e+06	1.25007e+06	2.02944e+06	885151	929881	1.14088e+06	2.57005e+06	1.94633e+06	2.11887e+06	1.51638e+06	1.39634e+06
O08810	Eftud2	1	27.2852	27	3.3685e+06	1.96677e+06	3.1006e+06	2.88354e+06	848626	871106	1.99693e+06	795238	982876	1.05391e+06	949831	805553
O55017	Cacna1b	1	4.00356	27	831332	3.24133e+06	1.95229e+06	2.03923e+06	1.70852e+06	1.26024e+06	2.2818e+06	1.75172e+06	1.72249e+06	939335	792552	1.29289e+06
P05201	Got1	1	88.2841	27	1.88882e+07	1.78516e+07	1.21968e+07	9.79022e+06	1.24058e+07	1.46816e+07	1.73427e+07	1.6269e+07	4.69237e+06	1.63725e+07	1.48997e+07	5.78561e+06
P07310	Ckm	1	64.1912	27	5.83682e+06	6.04339e+06	10465676	8.65398e+06	9.65581e+06	8.72394e+06	2.56497e+06	2.91138e+06	1.54784e+06	2.66426e+06	1.96973e+06	2.37106e+06
P11369	Pol	1	2.05222	27	5.70553e+06	2.90346e+06	2.41862e+07	2.32432e+07	1.69592e+07	1.75984e+07	4.04436e+06	8.1146e+06	1.54481e+07	1.44778e+07	1.29652e+07	1.29043e+07
P14152	Mdh1	1	96.5316	27	2.68261e+07	2.7136e+07	5.73691e+07	6.75475e+07	6.38335e+07	6.75493e+07	2.12504e+07	2.37443e+07	2.59593e+07	1.51807e+07	1.90258e+07	1.78236e+07
P21271	Myo5b	1	34.471	27	585422	659537	194288	429546	1.80098e+06	201084	115462	294549	755893	780010	277547	314134
P24527	Lta4h	1	84.9124	27	1.46664e+07	1.28776e+07	1.46847e+07	1.23145e+07	1.31555e+07	1.33391e+07	1.47107e+07	1.24803e+07	1.07379e+07	1.20604e+07	8.95738e+06	7.515e+06
P32020	Scp2	1	62.5696	27	1.11033e+07	7.97934e+06	1.39483e+07	1.32601e+07	1.36325e+07	1.41282e+07	1.29507e+07	1.2054e+07	1.23904e+07	1.37031e+07	1.09324e+07	9.99094e+06
P33173	Kif1a	1	4.03495	27	1.0901e+06	589971	1.55151e+06	1.50179e+06	173602	425245	1.50325e+06	838340	229347	233921	111805	565471
P37040	Por	1	87.8297	27	1.88688e+06	1.69159e+06	2.62528e+06	2.45588e+06	1.65833e+06	1.44592e+06	3.14925e+06	2.71059e+06	2.85699e+06	2.02354e+06	2.72846e+06	2.55764e+06
P53657	Pklr	1	47.5192	27	3.92264e+06	5.11058e+06	1.02296e+07	9.51728e+06	4.61285e+06	3.04936e+06	2.59039e+06	3.05242e+06	4.82345e+06	4.74641e+06	3.62312e+06	3.78417e+06
P54071	Idh2	1	109.965	27	8.55843e+06	7.86503e+06	1.1494e+07	1.16219e+07	1.05547e+07	8.59181e+06	7.28678e+06	7.31766e+06	7.32083e+06	7.55561e+06	5.97994e+06	6.71229e+06
P80313	Cct7	1	70.9596	27	1.07691e+07	5.72053e+06	6.47787e+06	8.81928e+06	8.36599e+06	7.57644e+06	5.60944e+06	7.37403e+06	8.1095e+06	5.85435e+06	4.58904e+06	7.1751e+06
Q04447	Ckb	1	165.946	27	7.13701e+07	6.63094e+07	1.43864e+08	1.1958e+08	1.18891e+08	1.51938e+08	5.46831e+07	4.69797e+07	5.63479e+07	4.82106e+07	3.38481e+07	3.61376e+07
Q06890	Clu	1	71.9569	27	3.08514e+06	2.01583e+06	1.65333e+07	2.25014e+07	738237	678818	3.44394e+06	4.05617e+06	3.74363e+06	3.15956e+06	1.60017e+06	9.00648e+06
Q3U1J4	Ddb1	1	76.9723	27	4.76713e+06	4.07559e+06	4.54217e+06	4.67468e+06	3.43578e+06	1.39996e+06	2.94247e+06	7.12543e+06	2.27087e+06	2.40065e+06	3.24434e+06	2.06289e+06
Q61703	Itih2	1	43.034	27	927380	436227	573818	672384	429863	392842	691957	511552	743967	993168	494701	547752
Q61789	Lama3	1	15.9017	27	597359	655854	239302	690799	320517	706333	274029	54761.7	401388	383101	491897	152045
Q8BU30	Iars1	1	16.2523	27	987046	640034	525529	704795	332961	516817	774638	1.02845e+06	613740	285233	643806	388665
Q8C650	Septin10	2	6.90785	27	1.15352e+06	773674	1.75073e+06	2.4559e+06	1.2836e+06	1.29816e+06	418360	1.04985e+06	1.31354e+06	2.77307e+06	811518	733041
Q8JZR0	Acsl5	1	107.497	27	1.12146e+07	1.13222e+07	2.40665e+07	2.26863e+07	6.83388e+06	7.43912e+06	3.85849e+06	4.92311e+06	3.92982e+06	3.62001e+06	4.26723e+06	5.76217e+06
Q8QZT1	Acat1	1	122.158	27	1.19055e+07	15485654	1.85058e+07	1.79403e+07	1.77699e+07	2.07029e+07	1.29664e+07	1.90409e+07	1.62481e+07	1.73421e+07	1.43682e+07	2.12971e+07
Q8VC30	Tkfc	1	78.0906	27	9.25767e+06	1.08146e+07	1.29545e+07	1.37708e+07	9.79321e+06	1.06985e+07	9.14583e+06	7.94826e+06	8.73179e+06	7.99705e+06	1.12899e+07	9.97034e+06
Q8VEM8	Slc25a3	1	42.7506	27	1.18209e+07	9.24329e+06	1.56861e+07	2.25109e+07	7.83251e+06	1.22509e+07	1.41971e+07	1.50159e+07	1.39263e+07	1.31981e+07	9.30426e+06	1.31702e+07
Q91W90	Txndc5	1	115.814	27	8.0269e+06	1.10732e+07	3.37336e+07	3.25312e+07	1.81629e+07	2.18514e+07	1.22006e+07	7.92506e+06	1.3088e+07	1.68781e+07	2.38868e+07	1.00614e+07
Q91ZA3	Pcca	1	48.3156	27	1.25364e+06	1.41166e+06	1.85374e+06	1.96115e+06	1.65612e+06	2.09981e+06	1.22382e+06	1.29411e+06	642019	690103	428757	1.45932e+06
Q920B9	Supt16h	1	16.2985	27	734635	483206	1.11465e+06	456263	884847	406148	626272	1.04837e+06	354579	325115	916489	550583
Q922B2	Dars1	1	63.776	27	4.95841e+06	3.47749e+06	8.65791e+06	8.45505e+06	6.47041e+06	6.35523e+06	5.16108e+06	7.09184e+06	6.11919e+06	8.39979e+06	5.60197e+06	5.30717e+06
Q99K01	Pdxdc1	1	28.816	27	2.03756e+06	1.96633e+06	6.85981e+06	2.15876e+06	2.75278e+06	2.77875e+06	958018	3.60033e+06	1.66258e+06	2.50085e+06	1.74433e+06	1.68629e+06
Q99K30	Eps8l2	1	27.5552	27	1.29046e+06	1.22912e+06	1.02464e+06	1.83494e+06	1.36456e+06	1.74441e+06	1.3338e+06	1.49057e+06	932834	1.60835e+06	518373	986879
Q9CQN1	Trap1	1	103.606	27	2.35489e+06	3.89034e+06	6.61902e+06	3.31132e+06	2.02435e+06	5.67779e+06	2.07207e+06	2.0785e+06	2.65279e+06	2.65646e+06	2.17122e+06	1.84823e+06
Q9CWJ9	Atic	1	124.096	27	6.23755e+06	5.29932e+06	6.91952e+06	7.23821e+06	5.9063e+06	5.7205e+06	5.94025e+06	6.05912e+06	6.88472e+06	5.76965e+06	5.25777e+06	4.97644e+06
Q9DB77	Uqcrc2	1	70.2326	27	9.86734e+06	1.33384e+07	3.04863e+07	2.9843e+07	3.17494e+07	3.09055e+07	1.11136e+07	1.3786e+07	1.24591e+07	1.21428e+07	1.41046e+07	1.3662e+07
Q9EQ20	Aldh6a1	1	85.3203	27	7.68715e+06	6.35128e+06	7.74417e+06	6.15375e+06	4.08446e+06	4.42841e+06	4.6147e+06	3.25987e+06	3.88302e+06	3.45767e+06	2.32369e+06	3.46386e+06
Q9ET01	Pygl	1	120.26	27	943903	1.9641e+06	486635	2.28706e+06	1.27051e+06	574520	107861	934966	553058	659115	3.21565e+06	777034
Q9R112	Sqor	1	123.94	27	7.02101e+06	5.7106e+06	5.33588e+06	1.02285e+07	6.19624e+06	8.95871e+06	7.28589e+06	4.71671e+06	8.72429e+06	6.83495e+06	6.37324e+06	6.90097e+06
A2AGT5	Ckap5	1	27.96	26	777140	913126	840768	917688	820630	809042	1.59668e+06	1.52074e+06	739930	1.41726e+06	1.07012e+06	739208
E9Q4Z2	Acacb	1	24.2364	26	2.07368e+06	1.93379e+06	1.20263e+06	1.17791e+06	458509	1.07779e+06	224359	1.05504e+06	216562	640222	656556	361374
G5E870	Trip12	1	23.919	26	747158	174329	356322	84394.6	216136	217174	348999	393040	466792	71648.1	91272	187319
O08550	Kmt2b	1	4.01706	26	420206	565848	360993	359408	168627	116905	234559	514343	161521	297536	380482	70461.7
O35129	Phb2	1	64.1696	26	1.09805e+07	1.00172e+07	1.15397e+07	1.36974e+07	1.71948e+07	1.28241e+07	6.91029e+06	1.03662e+07	9.17609e+06	1.01722e+07	8.03681e+06	1.17479e+07
O35286	Dhx15	1	46.4248	26	4.82925e+06	5.19316e+06	3.10789e+06	2.6099e+06	1.20825e+06	1.33003e+06	2.13647e+06	3.12824e+06	2.29308e+06	3.74513e+06	2.3099e+06	2.90302e+06
O70318	Epb41l2	1	44.4608	26	793910	756906	1.53462e+06	1.59375e+06	460469	518973	1.24932e+06	779456	1.65424e+06	1.97053e+06	443795	1.63279e+06
O88572	Lrp6	2	4.13445	26	203456	345765	469037	384816	348734	364734	393827	398831	449840	448261	356373	194728
P08071	Ltf	1	40.0666	26	8.97134e+06	1.08207e+07	1.23715e+07	1.0554e+06	463871	1.65356e+06	1.73433e+06	3.70786e+06	906060	1.77027e+06	3.53509e+06	1.77865e+06
P18242	Ctsd	1	167.603	26	6.26269e+06	9.2448e+06	1.60041e+07	1.46197e+07	1.08631e+07	1.67085e+07	1.04262e+08	1.3532e+08	1.45461e+08	1.58851e+08	1.52015e+08	1.31376e+08
P21981	Tgm2	1	113.685	26	5.49084e+06	5.27142e+06	8.50356e+06	9.80129e+06	6.84572e+06	6.84891e+06	8.01728e+06	8.88253e+06	8.15309e+06	7.5692e+06	7.38928e+06	7.67506e+06
P24549	Aldh1a1	1	163.276	26	1.61659e+07	1.5841e+07	1.48896e+07	1.40785e+07	1.18417e+07	1.23372e+07	1.90116e+07	1.51345e+07	1.39337e+07	1.57739e+07	1.67131e+07	1.95145e+07
P29758	Oat	1	130.283	26	2.7387e+07	2.87761e+07	4.22184e+07	4.48951e+07	4.57608e+07	4.82628e+07	2.64719e+07	2.63932e+07	2.50336e+07	2.49583e+07	3.22152e+07	3.16527e+07
P35700	Prdx1	1	142.329	26	1.7424e+08	1.52775e+08	2.72283e+08	2.64635e+08	2.87427e+08	2.31848e+08	2.62233e+08	2.13107e+08	2.57447e+08	2.49368e+08	2.53015e+08	2.53059e+08
P39053	Dnm1	1	51.853	26	361911	2.78747e+06	542201	610982	630880	361865	484688	2.12927e+06	533433	1.10234e+06	366917	405716
P41216	Acsl1	1	79.3836	26	1.80398e+06	2.16388e+06	4.0242e+06	1.9192e+06	1.1918e+06	2.36843e+06	1.67297e+06	1.08579e+06	2.16995e+06	1.51398e+06	1.56925e+06	1.42926e+06
P42227	Stat3	1	31.642	26	2.22011e+06	6.44461e+06	1.44839e+06	2.2573e+06	1.80603e+06	1.38186e+06	1.8108e+06	2.34305e+06	2.48887e+06	940714	1.88387e+06	1.05631e+06
P54822	Adsl	1	40.1618	26	3.18479e+06	2.76204e+06	2.65862e+06	2.33147e+06	2.44018e+06	2.06851e+06	1.93113e+06	1.99003e+06	1.94683e+06	1.99464e+06	1.74687e+06	1.904e+06
P59108	Cpne2	6	4.03179	26	2.54864e+06	1.2345e+06	1.63436e+06	2.17341e+06	1.69528e+06	1.63041e+06	1.97931e+06	3.54994e+06	1.73472e+06	206419	912185	1.16784e+06
P70670	Naca	1	73.4973	26	906238	418653	571144	420021	429073	282120	1.01481e+06	773039	632212	495130	574785	828669
P97500	Myt1l	1	3.97985	26	1.36053e+06	3.73846e+06	1.63449e+06	420544	1.13764e+06	1.34655e+06	971869	761968	858220	453500	732624	1.37197e+06
Q02788	Col6a2	1	36.7358	26	1.13577e+06	2.2934e+06	3.1029e+06	2.71944e+06	363631	390533	3.08066e+06	1.33109e+06	783231	1.28396e+06	913849	958242
Q5DTM8	Rnf20	1	4.06197	26	1.50635e+06	704923	1.35832e+06	2.08466e+06	557551	749523	1.7692e+06	682078	411033	1.59864e+06	765380	1.95495e+06
Q5SNZ0	Ccdc88a	1	4.04948	26	271291	563936	503690	367443	273938	153457	978063	289864	471729	262341	227929	135030
Q5SWU9	Acaca	1	20.1419	26	647320	218415	174568	214435	482732	194694	305084	248573	336573	162930	294802	224955
Q60662	Akap4	1	35.9422	26	670044	2.25793e+06	632756	1.69313e+06	333413	1.88595e+06	893477	1.00757e+06	821457	1.19281e+06	583716	925834
Q61245	Col11a1	1	7.93217	26	1.2638e+06	1.44783e+06	1.13554e+06	1.31613e+06	887848	1.29145e+06	779781	538036	817573	684372	905382	707138
Q61292	Lamb2	1	43.0273	26	3.40244e+06	3.26239e+06	1.28083e+06	1.17539e+06	343983	260053	456557	423439	355954	723933	442845	395015
Q61656	Ddx5	1	80.8631	26	3.54214e+06	4.34113e+06	5.94069e+06	6.62839e+06	5.69973e+06	8.1942e+06	4.39597e+06	4.56535e+06	4.84798e+06	3.63848e+06	5.11498e+06	4.92499e+06
Q62351	Tfrc	1	65.9657	26	2.68618e+06	2.61586e+06	3.28119e+06	4.13457e+06	1.03681e+06	1.39047e+06	4.26008e+06	2.60551e+06	2.48723e+06	3.21933e+06	3.16252e+06	2.83007e+06
Q69ZR2	Hectd1	1	20.0319	26	876780	298345	305241	212580	561140	606446	183286	204117	246597	284223	128920	108113
Q6PIC6	Atp1a3	1	212.956	26	980344	439459	454386	661570	2.80358e+06	328648	237862	921157	96793.8	466357	373884	347987
Q7TMK9	Syncrip	1	84.7758	26	4.66073e+06	4.15607e+06	5.58745e+06	5.50872e+06	4.74135e+06	6.28934e+06	2.94606e+06	2.5149e+06	2.81874e+06	2.97738e+06	2.75313e+06	3.11803e+06
Q8BUR4	Dock1	1	4.00062	26	2.40588e+06	2.30927e+06	1.29899e+06	520299	3.03588e+06	135298	340903	780499	460575	1.18216e+06	405990	181832
Q8BW75	Maob	1	45.7219	26	3.47917e+06	4.22146e+06	4.37243e+06	5.61048e+06	3.10147e+06	1.41304e+06	1.96047e+06	2.48095e+06	2.31616e+06	3.07815e+06	1.06406e+06	4.27536e+06
Q8CH18	Ccar1	1	4.06452	26	1.88303e+06	138224	1.33527e+06	2.24957e+06	815936	1.31505e+06	1.65087e+06	361489	1.56404e+06	1.35446e+06	767015	618529
Q8CJ40	Crocc	1	9.98165	26	255960	1.37129e+06	9.21018e+06	8.88983e+06	6.38293e+06	172434	448033	1.4466e+06	8.42693e+06	663847	274022	5.59708e+06
Q8VCT3	Rnpep	1	72.585	26	4.88846e+06	6.08967e+06	9.94896e+06	1.06119e+07	7.25176e+06	8.45929e+06	3.97247e+06	5.37129e+06	5.02917e+06	5.94604e+06	3.19204e+06	6.38229e+06
Q8VDD9	Phip	1	3.96203	26	1.3748e+06	671559	338520	1.08883e+06	874868	1.5837e+06	797430	1.72795e+06	2.09525e+06	203315	1.26389e+06	339759
Q91Z83	Myh7	1	140.654	26	1.26236e+06	383138	5.08277e+06	131983	78773.7	4.6378e+06	141359	1.76283e+06	560647	2.26029e+06	117349	132054
Q99P72	Rtn4	1	93.2851	26	1.83419e+06	2.10731e+06	1.84358e+06	1.27537e+06	751387	2.33145e+06	3.92965e+06	3.14318e+06	3.6577e+06	3.33965e+06	2.12829e+06	2.0977e+06
Q9D0K2	Oxct1	1	79.372	26	4.92613e+06	3.61996e+06	6.45774e+06	4.6166e+06	4.82135e+06	7.07004e+06	4.3913e+06	4.11214e+06	3.72509e+06	4.12489e+06	3.37009e+06	4.84745e+06
Q9D379	Ephx1	1	49.5409	26	2.17827e+06	3.25953e+06	4.26386e+06	2.7544e+06	1.71136e+06	1.50057e+06	1.74505e+06	5.26211e+06	3.07115e+06	2.62686e+06	2.50895e+06	5.02298e+06
Q9ESF1	Otof	1	2.76528	26	763743	722358	693583	246755	176055	110187	683100	416347	267631	406465	321647	271371
E9PYK3	Parp4	1	3.94299	25	2.20718e+06	1.53742e+06	394204	612363	995183	784875	666344	903811	1.70686e+06	973394	806860	917456
P14869	Rplp0	1	110.593	25	2.49293e+07	3.02987e+07	3.89551e+07	43046864	3.61262e+07	2.79611e+07	2.43794e+07	2.84175e+07	3.01327e+07	2.55322e+07	3.0295e+07	2.60754e+07
P23953	Ces1c	1	73.537	25	2.93773e+06	3.58654e+06	5.74876e+06	4.42547e+06	3.39549e+06	4.32337e+06	5.69836e+06	6.65699e+06	3.68059e+06	3.2264e+06	6.21098e+06	3.84111e+06
P50580	Pa2g4	1	77.6938	25	9.29657e+06	9.88623e+06	1.29161e+07	1.07516e+08	3.0935e+07	1.23449e+07	1.0341e+07	1.05474e+07	9.88354e+06	9.32146e+06	1.04026e+07	1.02505e+07
P52825	Cpt2	1	54.8532	25	1.73091e+06	1.07365e+06	2.04861e+06	1.34366e+06	2.51429e+06	2.1464e+06	2.1857e+06	2.59651e+06	855014	1.37778e+06	1.08926e+06	2.37579e+06
P54869	Hmgcs2	1	102.907	25	1.50147e+06	1.49258e+06	1.50065e+06	2.06008e+06	1.65737e+06	1.43862e+06	4.87141e+06	3.37545e+06	2.7993e+06	2.20452e+06	3.42181e+06	4.66623e+06
P61922	Abat	1	64.5114	25	1.47692e+06	2.36793e+06	1.71887e+06	3.2026e+06	403896	784823	1.00715e+06	1.03177e+06	146459	500604	485982	1.13461e+06
P70168	Kpnb1	1	87.621	25	1.4447e+06	2.49251e+06	4.26541e+06	4.02423e+06	3.66841e+06	3.66336e+06	1.21566e+06	7.61841e+06	4.0213e+06	2.14378e+06	2.28424e+06	1.6637e+06
P97311	Mcm6	1	17.9321	25	564257	824537	621407	515290	1.70188e+06	1.42261e+06	398569	1.45068e+06	1.4617e+06	879548	7.05303e+06	1.56846e+06
P97872	Fmo5	1	41.8785	25	4.24176e+06	4.39944e+06	3.29943e+06	3.00545e+06	3.80345e+06	3.16392e+06	3.85885e+06	2.94619e+06	3.05884e+06	3.51839e+06	2.06319e+06	3.71953e+06
Q3U7R1	Esyt1	1	67.2992	25	2.55658e+06	2.59389e+06	1.86493e+06	1.26233e+06	1.26362e+06	504090	5.08886e+06	4.87952e+06	4.3021e+06	4.26783e+06	5.5129e+06	5.32604e+06
Q62009	Postn	1	28.3578	25	3.12033e+06	1.32764e+06	5.07526e+06	5.2599e+06	3.48012e+06	4.78258e+06	1.2834e+06	907105	1.00994e+06	963225	2.48045e+06	1.65332e+06
Q62448	Eif4g2	1	34.0136	25	1.41683e+06	1.63341e+06	2.54826e+06	2.531e+06	1.00169e+06	2.42628e+06	1.68894e+06	1.70892e+06	1.36782e+06	1.15716e+06	1.36311e+06	1.30201e+06
Q64318	Zeb1	2	2.19716	25	2.23008e+06	1.44425e+06	317775	350411	308300	1.70373e+06	1.32288e+06	2.1591e+06	1.04865e+06	113359	616506	780140
Q64464	Cyp3a13	1	35.6564	25	6.2297e+06	5.75865e+06	5.58538e+06	7.13542e+06	3.84194e+06	4.37735e+06	5.12024e+06	7.72145e+06	3.2472e+06	3.70448e+06	5.55446e+06	5.94823e+06
Q64514	Tpp2	1	67.619	25	1.12496e+06	1.21556e+06	1.03993e+06	642892	818677	1.64545e+06	828867	977453	984201	1.15838e+06	925374	1.08899e+06
Q6A065	Cep170	1	12.0116	25	281416	763897	199991	92122.6	256079	668945	728386	216125	123424	342771	226103	96770
Q6IRU2	Tpm4	1	133.842	25	1.5138e+07	1.03275e+07	1.0249e+07	1.08323e+07	1.09285e+07	1.27861e+07	1.69204e+07	1.57928e+07	1.64734e+07	1.77322e+07	1.67917e+07	1.68261e+07
Q6VNB8	Wdfy3	1	4.10642	25	690029	526054	707751	386487	146657	255084	617685	683583	479180	267983	476797	341097
Q80XI3	Eif4g3	1	12.1228	25	2.09155e+06	1.24774e+06	135348	539045	1.07804e+06	672051	2.07977e+06	1.67112e+06	2.08142e+06	887238	704470	1.72071e+06
Q8BFW7	Lpp	1	65.3469	25	7.99377e+06	8.21228e+06	1.21583e+07	9.1255e+06	1.20834e+07	7.4107e+06	5.79549e+06	5.37358e+06	5.19224e+06	3.5082e+06	2.47425e+06	4.08223e+06
Q8BSQ9	Pbrm1	1	3.93852	25	703923	611773	925029	443172	109537	189588	994567	713288	319227	551278	489137	323576
Q8CHC4	Synj1	1	48.1717	25	2.88713e+06	749231	210009	411087	305630	491013	905847	722798	464162	637437	555021	410600
Q8R151	Znfx1	1	4.06113	25	712161	420080	1.16397e+06	308435	253021	169276	812671	1.06174e+06	666026	458587	703711	517453
Q91W43	Gldc	1	52.1933	25	122992	358943	944245	990914	742191	718224	280164	265935	474493	494039	322496	133128
Q91XM9	Dlg2	1	75.9594	25	36390.9	115893	1.75597e+06	1.63517e+06	744982	1.0418e+06	375791	1.6763e+06	729183	411058	742822	1.43873e+06
Q9CQQ7	Atp5pb	1	68.2763	25	1.41801e+07	1.68067e+07	1.93669e+07	1.74171e+07	1.01349e+07	1.36399e+07	1.31391e+07	7.58407e+06	1.2641e+07	1.18459e+07	8.99904e+06	7.31616e+06
Q9D8E6	Rpl4	1	74.4868	25	3.90206e+06	4.17146e+06	8.52659e+06	8.94713e+06	2.63913e+06	2.99028e+06	3.0505e+06	3.04801e+06	2.92796e+06	3.42605e+06	3.51364e+06	4.0236e+06
Q9DCV7	Krt7	1	102.999	25	7.33987e+06	1.46726e+07	9.71626e+06	1.10422e+07	1.31519e+07	1.4247e+07	9.30686e+06	7.3744e+06	7.82582e+06	1.15491e+07	9.43461e+06	8.49686e+06
Q9ERK4	Cse1l	1	33.3599	25	1.09137e+06	643656	9.22908e+06	2.78072e+06	7.54669e+06	9.1487e+06	1.57617e+06	3.79222e+06	758126	2.41067e+06	2.29133e+06	4.21679e+06
Q9QYJ0	Dnaja2	1	54.8856	25	6.91696e+06	7.37101e+06	5.63996e+06	7.14887e+06	4.69963e+06	6.34721e+06	4.03984e+06	4.77387e+06	5.48967e+06	4.98907e+06	5.97182e+06	3.23435e+06
Q9Z2I0	Letm1	1	68.9615	25	495025	1.11106e+06	1.14441e+06	1.19614e+06	478827	459131	171201	126328	251814	1.05424e+06	310959	291708
A2AR02	Ppig	1	4.01478	24	152696	240729	398191	880248	435884	321016	163048	1.50274e+06	177185	1.29409e+06	967150	183915
G3X982	Aox3	1	20.2643	24	911644	302936	215382	184120	375213	392342	371783	702949	487364	261671	138755	1.10366e+06
O35963	Rab33b	7	10.8822	24	2.42893e+06	2.58172e+06	4.85409e+06	2.52205e+06	1.69458e+06	2.02481e+06	1.57513e+06	3.15932e+06	2.09064e+06	1.41697e+06	1.55604e+06	2.47462e+06
O88569	Hnrnpa2b1	1	94.1157	24	3.47299e+07	3.54948e+07	5.59205e+07	5.49131e+07	5.32807e+07	5.17384e+07	3.98839e+07	3.13968e+07	3.44697e+07	4.47202e+07	3.97507e+07	4.08945e+07
P06800	Ptprc	1	19.8969	24	1.15626e+06	764259	852995	1.07172e+06	653565	353220	904904	1.40173e+06	892841	1.31084e+06	1.25963e+06	1.5931e+06
P08775	Polr2a	1	17.845	24	953793	660875	722873	910643	541980	733567	450851	160093	578358	263985	449717	482295
P10126	Eef1a1	1	209.427	24	4.76208e+07	5.23255e+07	7.30971e+07	7.56149e+07	7.43159e+07	7.14731e+07	7.19012e+07	5.8054e+07	6.07108e+07	5.50438e+07	8.96137e+07	6.4283e+07
P11983	Tcp1	1	86.7307	24	4.57735e+06	2.50301e+06	5.08773e+06	4.82609e+06	6.53542e+06	4.51827e+06	5.45686e+06	3.72612e+06	4.29881e+06	6.3338e+06	3.39897e+06	3.17266e+06
P13541	Myh3	1	124.809	24	161148	262105	549889	248194	354870	110372	958141	133974	93384.4	942303	152823	310886
P13707	Gpd1	1	57.9162	24	1.74237e+07	1.07416e+07	1.69902e+07	1.69418e+07	1.50269e+07	1.78098e+07	1.07136e+07	1.21196e+07	9.92807e+06	8.12187e+06	1.20754e+07	9.77405e+06
P14148	Rpl7	1	55.0691	24	2.52904e+06	1.78708e+06	5.81115e+06	6.7473e+06	3.00789e+06	5.91791e+06	2.70153e+06	2.3491e+06	3.24641e+06	3.60552e+06	2.75362e+06	2.71997e+06
P30275	Ckmt1	1	113.91	24	2.1439e+07	2.09572e+07	3.25183e+07	3.1542e+07	3.22596e+07	3.17086e+07	1.01027e+07	9.98988e+06	9.77615e+06	1.00707e+07	1.21174e+07	1.09209e+07
P30416	Fkbp4	1	46.8965	24	1.09198e+07	7.49699e+06	1.35395e+07	1.24127e+07	1.30313e+07	1.23226e+07	8.04116e+06	6.4059e+06	4.50528e+06	8.90348e+06	4.5575e+06	1.07445e+07
P35123	Usp4	1	8.07988	24	1.45363e+06	546180	723153	227456	1.70563e+06	853068	1.04409e+06	695305	946170	450938	780953	1.12914e+06
P35601	Rfc1	1	4.1083	24	776060	759433	439422	937486	787109	1.38665e+06	1.10159e+06	1.32355e+06	1.95387e+06	338008	1.33683e+06	769347
P35917	Flt4	1	16.1908	24	922935	1.18479e+06	1.44889e+06	1.22274e+06	1.01975e+06	1.00363e+06	716447	1.66169e+06	1.17047e+06	1.35373e+06	590843	1.00586e+06
P42703	Lifr	1	28.1416	24	575400	487038	216406	955233	462226	428792	534603	278879	568980	592327	210317	350210
P49290	Epx	1	20.4352	24	608647	937914	2.5143e+06	2.28364e+06	968964	1.31779e+06	460785	716576	660487	350866	600945	603188
P50247	Ahcy	1	79.8151	24	1.04008e+07	8.55417e+06	1.48138e+07	1.49357e+07	1.72779e+07	1.87446e+07	1.31072e+07	1.25454e+07	1.48247e+07	1.42941e+07	1.44542e+07	1.26156e+07
P51125	Cast	1	73.2045	24	2.58751e+06	2.49466e+06	1.29962e+06	1.93349e+06	1.17738e+06	1.12496e+06	2.40285e+06	1.53274e+06	936858	1.89608e+06	1.75201e+06	1.47242e+06
P58871	Tnks1bp1	1	20.144	24	698461	1.04074e+06	1.74032e+06	990812	557795	3.8826e+06	358220	423455	260745	447260	371695	744914
P60229	Eif3e	1	26.0435	24	1.84647e+06	1.58978e+06	2.81015e+06	3.97677e+06	3.20527e+06	3.20596e+06	6.29838e+06	4.14022e+06	2.34362e+06	2.42532e+06	2.64081e+06	2.68582e+06
P80317	Cct6a	1	79.509	24	3.46934e+06	4.32376e+06	7.96468e+06	8.6589e+06	7.59241e+06	8.22453e+06	4.36456e+06	4.59881e+06	5.82272e+06	5.86499e+06	4.72325e+06	4.92058e+06
P82198	Tgfbi	1	63.9958	24	1.19497e+06	1.58895e+06	1.63113e+06	2.53926e+06	2.25824e+06	1.09998e+06	203351	1.22965e+06	797952	1.18373e+06	486702	195523
P97351	Rps3a	1	44.9679	24	7.22954e+06	7.38399e+06	6.79968e+06	7.13021e+06	6.01513e+06	5.99024e+06	3.79094e+06	4.12484e+06	4.28156e+06	4.29623e+06	4.36686e+06	4.91916e+06
Q00PI9	Hnrnpul2	1	52.6641	24	1.4721e+06	1.70162e+06	1.41151e+06	1.24572e+06	2.08911e+06	1.48205e+06	1.35636e+06	1.46126e+06	1.54363e+06	1.8608e+06	1.7472e+06	1.47687e+06
Q01405	Sec23a	1	30.402	24	1.35222e+06	761259	2.76444e+06	2.43559e+06	2.08333e+06	1.63464e+06	551712	565007	1.33308e+06	1.1567e+06	787119	545362
Q04750	Top1	1	28.2518	24	687047	658124	1.14118e+06	909689	1.03954e+06	442564	176690	756551	643840	1.07857e+06	836851	822947
Q3V3R1	Mthfd1l	1	71.0343	24	1.0901e+06	683414	945420	1.28828e+06	615768	841818	618707	555784	593860	558861	779417	628700
Q4VA53	Pds5b	1	14.6974	24	565047	375333	285163	250924	465842	184689	1.04086e+06	487283	214504	357017	287867	218206
Q62108	Dlg4	1	76.114	24	368652	489534	947631	854644	406917	426895	654984	389764	455458	1.06167e+06	357489	493953
Q64511	Top2b	1	26.4869	24	772827	539111	280101	229573	119702	302141	338266	405016	371553	471982	371385	322280
Q6ZQ08	Cnot1	1	16.2375	24	419718	570025	208327	464744	832623	60276.4	412561	785145	649009	173996	496025	311467
Q8BG05	Hnrnpa3	1	95.7728	24	1.36973e+07	1.30954e+07	1.75548e+07	1.50635e+07	1.72419e+07	2.25351e+07	1.67072e+07	1.39564e+07	1.8368e+07	1.5112e+07	1.34852e+07	1.71861e+07
Q8BH59	Slc25a12	1	65.4054	24	1.92456e+06	5.29942e+06	2.95059e+06	2.54595e+06	2.55009e+06	2.34945e+06	2.18559e+06	2.32853e+06	2.24924e+06	2.45513e+06	1.87521e+06	1.33903e+06
Q8BKC5	Ipo5	1	65.0816	24	4.12453e+06	4.42443e+06	1.45997e+06	1.38098e+06	1.08761e+06	1.04151e+06	4.07352e+06	2.02229e+06	1.7941e+06	2.04287e+06	1.69071e+06	1.89189e+06
Q8C9J3	Spef2	1	4.09808	24	468212	221986	300585	358614	142422	2.54676e+06	244978	242158	162162	146959	377074	535717
Q8K0C9	Gmds	1	48.8776	24	1.07847e+07	1.19588e+07	1.96673e+07	1.45956e+07	1.0743e+07	1.22814e+07	7.87879e+06	8.98597e+06	7.37518e+06	9.3882e+06	9.38816e+06	8.35146e+06
Q8K411	Pitrm1	1	72.2055	24	636536	415914	425363	137082	647369	931951	39134.8	49293.1	1.79922e+06	454488	792486	660572
Q8R1B4	Eif3c	1	87.1417	24	3.85045e+06	2.32334e+06	3.29475e+06	1.4882e+06	1.25127e+06	1.12601e+06	2.76438e+06	2.05944e+06	2.22091e+06	1.14047e+06	3.42643e+06	1.34181e+06
Q91VI7	Rnh1	1	87.9122	24	4.64362e+06	3.84066e+06	1.24605e+07	1.12044e+07	9.20436e+06	8.17639e+06	7.27487e+06	1.09777e+07	5.6751e+06	1.10717e+07	8.8977e+06	9.29612e+06
Q99JY0	Hadhb	1	136.615	24	1.28452e+07	1.21158e+07	9.07599e+06	9.17436e+06	1.18019e+07	1.21477e+07	1.75105e+07	1.30381e+07	1.23323e+07	1.21438e+07	1.20331e+07	1.054e+07
Q9DCN2	Cyb5r3	1	102.082	24	1.45268e+07	9.66359e+06	2.44648e+07	1.73319e+07	9.03204e+06	2.40498e+07	1.2437e+07	1.55957e+07	1.09478e+07	1.16251e+07	1.33514e+07	1.48629e+07
Q9QX47	Son	1	4.05693	24	258696	287416	100244	398100	195079	1.12017e+06	166923	174670	206553	250136	198551	654073
Q9QZE5	Copg1	1	79.9934	24	2.83079e+06	2.39859e+06	3.16047e+06	3.33401e+06	2.55561e+06	1.67581e+06	2.99276e+06	853647	3.19296e+06	1.07956e+06	2.40674e+06	2.86772e+06
Q9Z1Z0	Uso1	1	100.82	24	2.04989e+06	1.77619e+06	2.03148e+06	1.79034e+06	3.61777e+06	1.20908e+06	2.61787e+06	4.09159e+06	1.95823e+06	1.57225e+06	1.38005e+06	2.68468e+06
A2A432	Cul4b	1	40.459	23	2.87509e+06	2.12838e+06	646858	745469	1.0412e+06	222542	1.30023e+06	1.50371e+06	1.78298e+06	1.38317e+06	979993	675996
A2A8L1	Chd5	1	4.01327	23	14949.7	409528	313790	482332	310256	43453.1	334541	457182	447847	425208	66402.3	215826
A2BH40	Arid1a	1	8.0428	23	1.63479e+06	1.03e+06	881474	825754	507994	207135	855394	486898	443651	622339	649738	396313
B1AZI6	Thoc2	1	3.96203	23	160504	524675	258758	454020	326352	284640	92247.2	576133	274975	310165	319837	268546
B2RQC6	Cad	1	23.9993	23	605543	821328	268210	211912	96301.9	78138.9	228647	609977	163322	437344	192100	235206
O54988	Slk	1	8.18213	23	298646	170321	325856	425676	441627	240807	468776	254812	582716	407158	451489	421577
O70400	Pdlim1	1	91.9174	23	9.63075e+06	1.01627e+07	1.83247e+07	1.93619e+07	2.40497e+07	22107067	6.09432e+06	5.5722e+06	8.39046e+06	4.3447e+06	8.99237e+06	7.2823e+06
O70423	Aoc3	1	44.0137	23	5.68699e+06	5.77539e+06	7.52996e+06	8.06321e+06	2.56576e+06	2.55938e+06	2.78628e+06	2.87814e+06	3.01903e+06	9.13271e+06	2.7554e+06	1.5465e+06
O70570	Pigr	1	21.9297	23	1.04287e+06	1.29465e+06	1.78544e+06	2.27013e+06	1.36898e+06	1.0931e+06	471475	667879	648568	332307	1.01988e+06	394097
P00329	Adh1	1	90.5778	23	6.38705e+06	8.90945e+06	5.93637e+06	5.7605e+06	1.32927e+07	1.39002e+07	7.81321e+06	7.42548e+06	1.033e+07	1.21617e+07	2.48787e+07	1.91217e+07
P08226	Apoe	1	57.3686	23	2.73873e+06	2.99724e+06	2.81375e+07	7.30838e+06	5.31753e+06	2.47777e+07	3.1297e+06	3.16819e+06	3.82552e+06	4.22079e+06	4.32044e+06	4.44718e+06
P11725	Otc	1	62.309	23	6.74471e+06	7.73452e+06	6.28768e+06	1.33352e+07	9.64484e+06	8.53634e+06	3.99658e+06	1.9383e+06	5.50992e+06	4.63082e+06	9.24768e+06	5.60857e+06
P19137	Lama1	1	6.13316	23	1.77143e+06	1.91284e+06	400610	332317	439633	399005	979191	1.34356e+06	1.03443e+06	889446	385446	434387
P25444	Rps2	1	51.4379	23	6.97069e+06	7.94347e+06	1.31029e+07	1.03372e+07	7.2897e+06	6.70762e+06	5.56149e+06	5.25628e+06	7.72576e+06	5.9227e+06	5.68296e+06	7.98641e+06
P27612	Plaa	1	24.9163	23	3.46583e+06	1.21052e+06	1.28235e+06	2.609e+06	952520	1.28969e+06	2.00788e+06	2.668e+06	823018	3.34012e+06	3.15421e+06	822510
P28660	Nckap1	1	29.4692	23	933819	2.31801e+06	251458	637062	446896	258592	585042	433796	368479	515130	394898	1.18756e+06
P35436	Grin2a	1	28.0749	23	172589	258652	214354	1.05362e+06	371782	1.34855e+06	86711.4	173713	453026	222289	287365	656411
P62259	Ywhae	1	91.4372	23	2.81804e+07	2.99163e+07	3.50884e+07	2.93351e+07	3.69998e+07	3.33851e+07	2.50639e+07	2.4244e+07	2.65808e+07	2.83e+07	3.09017e+07	3.22601e+07
P62908	Rps3	1	67.1742	23	2.43403e+07	1.81466e+07	3.79043e+07	3.28663e+07	2.37255e+07	2.20996e+07	1.71109e+07	1.26881e+07	2.50438e+07	2.4834e+07	1.1729e+07	1.21321e+07
P63094	Gnas	2	26.4145	23	1.02628e+07	1.18179e+07	1.35755e+07	9.49991e+06	3.61795e+06	3.67524e+06	7.19675e+06	7.62312e+06	9.6782e+06	2.30389e+07	1.00547e+07	1.00065e+07
P63101	Ywhaz	1	92.7907	23	8.29498e+07	8.088e+07	9.63248e+07	1.03113e+08	8.83632e+07	8.61236e+07	9.48635e+07	9.60952e+07	92942071	9.24462e+07	7.87986e+07	8.06408e+07
P70335	Rock1	1	8.09858	23	910236	1.07042e+06	308962	231541	1.11887e+06	981129	299994	1.09943e+06	251157	523500	305845	581218
P97742	Cpt1a	1	36.197	23	1.51944e+06	2.05028e+06	1.15962e+06	1.71402e+06	1.07164e+06	2.54493e+06	1.66139e+06	2.68242e+06	1.36879e+06	1.41433e+06	2.00619e+06	1.97087e+06
Q01279	Egfr	1	60.7781	23	986884	627063	774652	1.39216e+06	513742	266823	506292	1.00188e+06	744447	997421	843249	1.17266e+06
Q07113	Igf2r	1	24.0693	23	336495	408776	270798	142866	413522	510915	178056	279665	194039	202481	257315	132026
Q3TKT4	Smarca4	1	11.9158	23	679811	810960	531358	931513	1.13325e+06	946862	542028	597297	742253	535168	156226	476269
Q3U0V1	Khsrp	1	51.9482	23	2.49252e+06	2.02301e+06	4.48925e+06	4.8117e+06	3.92426e+06	3.61099e+06	3.22605e+06	3.82681e+06	3512406	3.86697e+06	3.63606e+06	3.39712e+06
Q3U9G9	Lbr	1	19.0885	23	1.6813e+06	1.04486e+06	5.93617e+06	3.91291e+06	1.90551e+06	2.89897e+06	708608	2.25851e+06	1.02718e+06	1.52397e+06	3.3204e+06	972261
Q5XG71	Utp20	1	3.94881	23	768897	536261	543966	380627	216438	3.8318e+06	660933	388960	171610	425592	125603	766484
Q61164	Ctcf	1	7.91766	23	456701	772367	110993	1.43477e+06	1.26807e+06	1.04423e+06	394847	250546	396196	498712	484035	116047
Q61646	Hp	1	113.748	23	1.03951e+07	1.27723e+07	1.82546e+07	1.65371e+07	1.24313e+07	1.02687e+07	1.64972e+07	1.26661e+07	2.03273e+07	1.45484e+07	1.37618e+07	1.55513e+07
Q6A026	Pds5a	1	15.9852	23	766696	698198	323004	410040	308249	93498.1	180103	275659	193434	2.53941e+06	345340	323193
Q6NS46	Pdcd11	1	20.3099	23	484500	564623	741184	520902	1.67466e+06	453843	743281	80733.1	512149	643351	285677	250107
Q6P6L0	Filip1l	1	8.26712	23	1.10453e+06	533705	682801	1.1258e+06	670266	1.341e+06	1.35123e+06	1.10823e+06	1.00535e+06	816385	927279	958356
Q6VGS5	Ccdc88c	1	2.05023	23	360186	317498	397904	43587.4	54231.4	204944	591923	137108	265009	254127	60408.6	364912
Q6VH22	Ift172	1	4.00801	23	590456	285882	624417	655260	310073	511840	1.13662e+06	458411	551202	381779	189863	139172
Q7TPW1	Nexn	1	9.00999	23	416029	1.39989e+06	408313	2.51282e+06	393454	200577	726411	552771	1.19732e+06	599259	270196	368742
Q7TSC1	Prrc2a	1	6.03024	23	383594	260384	1.62199e+06	1.27006e+06	969475	960311	358888	153627	115187	177240	98748.4	147688
Q7TSJ2	Map6	1	48.3184	23	1.15867e+06	457025	1.3293e+06	1.1719e+06	577637	777552	609987	430605	396165	152501	702499	755456
Q80UG5	Septin9	1	47.0172	23	3.71647e+06	2.6603e+06	2.88516e+06	2.8396e+06	2.82227e+06	2.97756e+06	2.6322e+06	3.1254e+06	2.78487e+06	3.06257e+06	4.39571e+06	1.53575e+06
Q8BMD8	Slc25a24	1	64.1859	23	6.83459e+06	7.55213e+06	5.54189e+06	4.24421e+06	8.19341e+06	7.59131e+06	3.59093e+06	4.03595e+06	4.44868e+06	5.04522e+06	3.0926e+06	3.61398e+06
Q8BMK4	Ckap4	1	26.0934	23	1.28274e+06	1.5303e+06	2.09532e+06	2.30193e+06	786320	797012	1.50658e+06	1.2542e+06	1.41617e+06	1.23803e+06	1.50948e+06	2.30394e+06
Q8BML9	Qars1	1	49.62	23	984622	1.09046e+06	2.37743e+06	1.7228e+06	1.35977e+06	1.73055e+06	633872	1.33982e+06	931158	935503	1.1195e+06	932627
Q91VR5	Ddx1	1	46.021	23	3.38421e+06	2.87393e+06	2.34223e+06	3.32287e+06	2.87704e+06	2.68886e+06	1.94254e+06	2.84777e+06	1.76197e+06	1.89223e+06	1.63538e+06	2.4312e+06
Q921U8	Smtn	1	19.9327	23	4.03238e+06	2.81809e+06	2.02129e+06	1.96648e+06	2.20435e+06	1.80574e+06	1.41848e+06	1.14502e+06	1.29315e+06	1.13433e+06	1.03487e+06	1.27262e+06
Q922J3	Clip1	1	4.12653	23	1.18496e+06	710023	373965	449561	385517	207599	157018	1.55833e+06	723209	853186	571794	688658
Q99JG3	Anxa13	1	60.0262	23	3.1777e+06	3.87348e+06	7.43916e+06	6.69136e+06	6.66831e+06	5.23085e+06	7.48369e+06	4.93631e+06	5.67262e+06	5.89462e+06	6.22331e+06	8.02146e+06
Q99KC8	Vwa5a	1	53.7551	23	2.11485e+06	2908070	5.87762e+06	1.54903e+06	1.59684e+06	2.03971e+06	2.58737e+06	1.97866e+06	3.14606e+06	3.10871e+06	1.97895e+06	2421526
Q99LC5	Etfa	1	141.626	23	1.97005e+07	1.2662e+07	1.33797e+07	1.68486e+07	1.62566e+07	1.59387e+07	1.57716e+07	1.22881e+07	1.19478e+07	1.31637e+07	1.27939e+07	1.57047e+07
Q9CZ13	Uqcrc1	1	56.744	23	1.14414e+07	1.32678e+07	2.12981e+07	2.21952e+07	1.78211e+07	2.20859e+07	3.47419e+06	5.99427e+06	5.44773e+06	1.14652e+07	8.58923e+06	6.55704e+06
Q9CZW5	Tomm70	1	48.0835	23	588350	1.04835e+06	1.32587e+06	927847	1.23527e+06	1.17279e+06	1.22025e+06	1.18133e+06	1.15481e+06	1.28074e+06	962693	132315
Q9DBG3	Ap2b1	1	111.777	23	1.21157e+06	1.51262e+06	3.32435e+06	3.15222e+06	2.52526e+06	3.13567e+06	3.4528e+06	1.50411e+06	2.08306e+06	1.25052e+06	1.53304e+06	1.34831e+06
Q9DBG6	Rpn2	1	108.273	23	7.02622e+06	4.34766e+06	1.06551e+07	1.14485e+07	4.87401e+06	4.65233e+06	4.12084e+06	5.48001e+06	4.02922e+06	3.62727e+06	5.80138e+06	5.1628e+06
Q9EQQ9	Oga	1	7.96192	23	236677	565490	762612	1.41886e+06	756244	337622	1.12379e+06	1159251	2.74418e+06	200499	841111	328410
Q9ESD7	Dysf	1	40.0019	23	583966	652310	1.44227e+06	436604	583867	545553	573425	553177	558074	527120	429073	637950
Q9Z0X1	Aifm1	1	79.524	23	2.35031e+06	6.75719e+06	4.45729e+06	4.07655e+06	2.86263e+06	3.36991e+06	2719701	1.90218e+06	2.60824e+06	3.10616e+06	2.16399e+06	2.3089e+06
A2A863	Itgb4	1	11.601	22	597348	644207	1.4906e+06	1.31805e+06	3.73441e+06	345606	2.13338e+06	2.8724e+06	4.29097e+06	1.4321e+06	2.59701e+06	1.36672e+06
A2AQP0	Myh7b	1	12.2875	22	416823	735542	421708	639290	909620	620328	109414	417759	445096	79511.3	672340	442660
A2CG49	Kalrn	1	4.01935	22	600108	678090	192329	642273	335496	687222	397182	300949	682014	480273	551447	485972
D3YYU8	Obsl1	1	16.0097	22	89815.9	400262	331226	700143	233057	556454	66787.2	262011	4309.69	193650	312275	109997
O35350	Capn1	1	38.9446	22	1.18194e+06	1.02734e+06	1.66768e+06	1.09695e+06	1.34189e+06	1.19137e+06	1.36126e+06	1.14797e+06	1.14572e+06	978655	1.1321e+06	948127
P07759	Serpina3k	1	120.02	22	2.61277e+06	3.73043e+06	4.17456e+06	4.23743e+06	3.97449e+06	3.61827e+06	1.71708e+06	1.98488e+06	1.74848e+06	1.88115e+06	2.13124e+06	2.50756e+06
P10852	Slc3a2	1	44.0875	22	4.72925e+06	6.6662e+06	6.54073e+06	9.43938e+06	5.88762e+06	6.11073e+06	3.58587e+06	4.22777e+06	3.00987e+06	6.32028e+06	4.33125e+06	3.22979e+06
P16015	Ca3	1	69.6237	22	1.33778e+07	2.72451e+07	1.89924e+07	1.78028e+07	1.24557e+07	9.3039e+06	6.73232e+06	9.69203e+06	8.87428e+06	1.25405e+07	1.25794e+07	7.29707e+06
P16858	Gapdh	1	195.334	22	6.81513e+07	6.58324e+07	1.27647e+08	1.30606e+08	1.4092e+08	1.38533e+08	1.16555e+08	1.07352e+08	1.11542e+08	1.13165e+08	1.07509e+08	1.06915e+08
P21619	Lmnb2	1	37.4597	22	1.73934e+06	1.48098e+06	2.51964e+06	2.58982e+06	2.25952e+06	1.96941e+06	1.37182e+06	1.70329e+06	2.13613e+06	2.22588e+06	1.54656e+06	1.93943e+06
P35486	Pdha1	1	48.6707	22	654507	971604	8.30669e+06	5.79276e+06	5.4469e+06	5.67062e+06	1.42685e+06	611712	1.19922e+06	1.16794e+06	858503	983915
P39061	Col18a1	1	19.1127	22	1.30597e+06	1.65344e+06	2.06201e+06	8.40773e+06	1.60219e+06	1.62213e+06	1.96979e+06	1.28793e+06	3.3373e+06	1.3335e+06	3.60545e+06	2.18584e+06
P47856	Gfpt1	1	42.1231	22	3.16467e+06	2.89242e+06	3.71706e+06	4.81407e+06	4.38164e+06	3.19932e+06	1.74279e+06	1956548	1.84719e+06	2.30652e+06	3.45553e+06	2.9711e+06
P50396	Gdi1	1	71.4416	22	1.25659e+06	1.48137e+06	2.54889e+06	2.09225e+06	1.30049e+06	2.01251e+06	2.17508e+06	1.71358e+06	1.34057e+06	1.96838e+06	1.88458e+06	3.74019e+06
P51885	Lum	1	86.7057	22	1.42773e+07	1.10295e+07	2.3265e+07	2.34402e+07	2.20642e+07	1.95883e+07	1.74058e+07	2.04137e+07	2.76369e+07	2.81175e+07	1.89225e+07	1.49672e+07
P53810	Pitpna	1	52.3431	22	2.76573e+06	3.89398e+06	3.25443e+06	3.78844e+06	5126481	4.81678e+06	5.20385e+06	5.60573e+06	5.08966e+06	6.91239e+06	3.81681e+06	4.5368e+06
P59242	Cgn	1	16.3561	22	1.6157e+06	1.22312e+06	1.72407e+06	2.15151e+06	697609	2.01653e+06	1.59524e+06	698737	1.03671e+06	440786	1.69619e+06	557309
P70404	Idh3g	1	40.3844	22	2.30719e+06	2.79613e+06	1.27079e+07	1.00749e+07	9.26843e+06	1.0141e+07	4.16571e+06	4.37712e+06	1.01778e+07	6.16708e+06	5.17594e+06	2.06507e+06
Q02257	Jup	1	31.4112	22	6.09358e+06	5.25381e+06	3.06193e+06	2.5236e+06	3.64217e+06	4.14436e+06	972365	1.43012e+06	1.83324e+06	1.91731e+06	1.79013e+06	2.63047e+06
Q05D44	Eif5b	1	32.0437	22	201377	1.32915e+06	1.0658e+06	105620	230951	4.76598e+06	158285	181536	180401	451134	85766.7	156000
Q08943	Ssrp1	1	7.95912	22	336438	528233	1.0129e+06	1.2806e+06	736029	293178	605579	1.18205e+06	1.06969e+06	660774	385345	573395
Q3TVA9	Ccdc136	1	23.9527	22	498272	812365	1.67825e+06	213617	207915	426509	2.38284e+06	133590	97644.1	225859	678379	276863
Q3UTJ2	Sorbs2	1	18.049	22	3.24686e+06	4.83149e+06	1.75955e+06	2.14667e+06	1.10142e+06	748791	1.90824e+06	2.00923e+06	1.78691e+06	2.46237e+06	1.39118e+06	1.83695e+06
Q4KWH5	Plch1	1	5.87522	22	1.18076e+06	1.01769e+06	1.45861e+06	1.62015e+06	1.34667e+06	1.10365e+06	855149	862641	742145	733553	791123	583257
Q569Z5	Ddx46	1	19.6947	22	167415	417290	140258	243013	257088	80424.9	224616	251474	260643	356229	106258	187555
Q61830	Mrc1	1	34.3952	22	83754.7	209652	772693	666914	390005	645069	608983	402820	399136	372335	506707	606596
Q62318	Trim28	1	47.7738	22	1.45332e+06	1.20027e+06	2.54375e+06	2.48708e+06	1.87536e+06	3.73696e+06	1.71256e+06	1.0635e+06	2.06276e+06	1.22129e+06	2.1645e+06	1.49404e+06
Q64737	Gart	1	36.5174	22	1.38909e+06	1.11718e+06	791729	1.20063e+06	759791	639861	1.52426e+06	4.68055e+06	890765	3.15631e+06	834433	3.14707e+06
Q69ZW3	Ehbp1	1	3.97429	22	812313	1.42513e+06	622982	674082	102136	722098	1.13428e+06	496169	401797	245687	108047	543909
Q6PFD9	Nup98	1	15.9529	22	817878	2.19903e+06	542238	4.43063e+06	465847	736112	2.74412e+06	1.94743e+06	1.8641e+06	2.18333e+06	3.39074e+06	3.14124e+06
Q7TSE6	Stk38l	2	4.11018	22	936753	616492	884826	819277	356458	1.13951e+06	619622	376739	1.04907e+06	564702	812919	1.16304e+06
Q7TSV4	Pgm2	1	69.8685	22	4.72897e+06	4.53472e+06	4.85481e+06	4.78308e+06	4.19243e+06	3.61231e+06	4.1648e+06	3.98798e+06	4.54213e+06	4.37962e+06	5.05933e+06	4.29063e+06
Q8BH64	Ehd2	1	76.5977	22	5.22501e+06	2.44086e+06	5.23481e+06	4.56527e+06	3.25189e+06	2.97732e+06	5.12951e+06	5.06732e+06	1708410	4.30067e+06	2.69747e+06	2.66699e+06
Q8BK48	Ces2e	1	73.1448	22	2.1097e+07	1.35568e+07	3.34513e+07	2.6805e+07	1.96594e+07	1.63292e+07	1.56626e+07	1.44421e+07	1.15697e+07	1.54502e+07	2.06124e+07	1.29954e+07
Q8BY87	Usp47	1	15.8837	22	384343	501517	414010	392583	603702	302553	392746	683946	263447	571065	1.46285e+06	423789
Q8C1B1	Camsap2	1	4.01026	22	808071	524864	1.96955e+06	1.46158e+06	1.1678e+06	957265	611183	893943	1.1369e+06	710971	1.00481e+06	919234
Q8C5N3	Cwc22	1	8.02448	22	580589	518257	1.87728e+06	2.94283e+06	2.06755e+06	2.06897e+06	428250	667407	774674	321702	389132	424959
Q8CIH5	Plcg2	1	3.12726	22	1.66994e+06	2.48512e+06	722902	637249	196210	300722	1.89782e+06	425710	474956	1.03558e+06	578835	244966
Q8CJF7	Ahctf1	1	8.16726	22	115534	280354	125259	182665	72436.2	34401	184700	278805	718202	252387	383493	108584
Q8QZY1	Eif3l	1	39.9745	22	2.98681e+06	6.15682e+06	3.94531e+06	2.66386e+06	8.00437e+06	3.21164e+06	1.8827e+06	1.75698e+06	4.24736e+06	3.55655e+06	2.00935e+06	2.96897e+06
Q8R3S6	Exoc1	1	7.93049	22	379582	320927	610681	1.26372e+06	514340	676453	1.30058e+06	936401	1.17485e+06	897719	786231	452081
Q91WD5	Ndufs2	1	39.2044	22	3.34736e+06	3.30802e+06	4.20415e+06	3.40498e+06	3.24064e+06	3.58187e+06	1.37714e+06	2.05473e+06	4853063	2.94018e+06	3.83562e+06	2.73774e+06
Q91YR1	Twf1	1	27.5048	22	5.84055e+06	9.06478e+06	7.5775e+06	5.45917e+06	9.02068e+06	7.86952e+06	4.00088e+06	5.33367e+06	5.259e+06	5.94399e+06	4.43896e+06	4.89669e+06
Q91ZJ5	Ugp2	1	68.0326	22	5.58979e+06	4.51071e+06	8.18708e+06	5.77949e+06	6.87817e+06	6.07409e+06	4.31949e+06	6.01164e+06	5.69354e+06	5.31477e+06	4.62344e+06	4.28191e+06
Q91ZW3	Smarca5	1	23.8141	22	596487	167623	319219	324518	392267	806520	276512	379942	534345	343722	406243	381272
Q922Q1	Mtarc2	1	58.9595	22	7.05847e+06	7.30208e+06	8.55545e+06	9.56565e+06	2.54612e+06	3.26795e+06	2.76084e+06	3.19062e+06	2.64111e+06	2.75691e+06	6.58231e+06	6.99241e+06
Q99LF4	Rtcb	1	60.6999	22	1.14334e+07	2.95996e+06	2.60427e+06	3.20885e+06	2.53567e+06	2.5689e+06	2.09667e+06	1.4065e+06	2.47978e+06	2.67132e+06	1.99743e+06	2.14841e+06
Q9D051	Pdhb	1	68.0487	22	2.94359e+07	2.81612e+07	1.16961e+07	1.25456e+07	9.8864e+06	1.11738e+07	8.2023e+06	1.78729e+07	1.69562e+07	1.45103e+07	1.2525e+07	6.21166e+06
Q9D5V5	Cul5	1	11.987	22	1.1583e+06	5.62898e+07	1.75423e+06	1.69806e+06	1.49862e+06	4.75085e+07	763224	1.08516e+06	891716	624784	370541	1.28559e+06
Q9D6R2	Idh3a	1	55.2851	22	1.10894e+07	1.29375e+07	1.71608e+07	1.3967e+07	1.66075e+07	1.80769e+07	8.70405e+06	8.55335e+06	9.87011e+06	8.94426e+06	7.25874e+06	8.50064e+06
Q9ESK9	Rb1cc1	1	3.98265	22	449291	491217	1.50026e+06	2.48495e+06	631858	671236	505372	687947	522728	996934	264994	414709
Q9JHR7	Ide	1	32.7108	22	3013498	3.92026e+06	1.04402e+06	678833	797816	552125	1.463e+06	1.03543e+06	903826	512040	785898	1.44134e+06
Q9JJ28	Flii	1	12.6348	22	778776	773360	267064	132573	56687.2	42925.1	354724	512245	229293	1.67545e+06	1.19363e+06	341941
Q9JMH6	Txnrd1	1	93.8288	22	4.01414e+06	3.11406e+06	3.07201e+06	3.90786e+06	6.13967e+06	4.14639e+06	5.22652e+06	4.78641e+06	5.99105e+06	5.89522e+06	5.95081e+06	5.55712e+06
Q9QYB5	Add3	1	29.175	22	1.877e+06	2.1968e+06	7.25917e+06	5.4911e+06	1.08372e+06	3.80247e+06	1201516	2.92669e+06	2.96529e+06	1.29692e+06	2.57505e+06	1.51177e+06
Q9R1C7	Prpf40a	1	11.642	22	1.50568e+06	325413	704490	638905	438837	682965	591226	1292320	694108	1.73348e+06	1.5925e+06	468151
Q9WUA2	Farsb	1	49.4925	22	955089	6.41341e+06	2.12273e+06	2.53318e+06	1.19098e+06	2.24681e+06	1.28329e+06	952549	969528	1.37548e+06	1.34792e+06	1.16493e+06
Q9Z0R4	Itsn1	1	12.1859	22	1.28115e+06	944548	516469	275869	133293	181968	514716	707218	509526	270335	453904	2.08528e+06
A2AF47	Dock11	1	6.8451	21	538919	136423	124526	49272.8	1.08017e+06	970544	541625	291578	463984	199656	503809	131938
E9PY46	Ift140	1	4.04135	21	545846	502250	361422	204378	334111	344848	429348	110042	677181	1.01145e+06	313635	287507
E9QAT4	Sec16a	1	3.93033	21	140384	395592	159646	391491	164296	249671	88463.9	457375	169656	256286	469234	449145
O08529	Capn2	1	46.0291	21	2.51048e+06	2.06213e+06	1.18843e+06	936567	1.4495e+06	1.41921e+06	2.16741e+06	2.17142e+06	2.37796e+06	2.07587e+06	2.67571e+06	1.558e+06
O09131	Gsto1	1	50.6137	21	2.06525e+07	2.41481e+07	5.11328e+07	37173713	4.02206e+07	2.8899e+07	1.77062e+07	1.81921e+07	2.33049e+07	2.08937e+07	2.50337e+07	2.27744e+07
O88685	Psmc3	1	74.1139	21	3.02624e+06	2.74804e+06	2.2132e+06	2.64527e+06	2.09508e+06	1620796	2.9356e+06	2.27319e+06	3.06501e+06	2.54254e+06	2.7741e+06	2.05222e+06
P06801	Me1	1	82.5183	21	3.27811e+06	2.57829e+06	4.03173e+06	5.93213e+06	1.56737e+06	3.61888e+06	1.82479e+06	854293	915688	1.36262e+06	822499	803263
P09055	Itgb1	1	55.6416	21	2.50394e+06	2.30259e+06	4.07127e+06	3.27226e+06	2.08698e+06	1.88251e+06	2.38749e+06	2.87575e+06	3.53957e+06	3.28367e+06	2.26385e+06	2.25879e+06
P11103	Parp1	1	24.6047	21	1.92922e+06	3.29564e+06	669701	634639	149890	67571.3	1.20238e+06	1.48408e+06	651958	750695	378927	949544
P14685	Psmd3	1	16.1694	21	9.04621e+06	428794	1.82014e+06	1.16329e+06	8.00925e+06	2.63586e+06	1.07799e+06	1.10481e+06	409891	1.84411e+06	1.23584e+06	1.26548e+06
P19221	F2	1	88.2994	21	1.54555e+06	1.29424e+06	798423	1.2294e+06	1.30665e+06	2.05865e+06	553130	540909	441978	840880	285618	863109
P19324	Serpinh1	1	47.9752	21	3.25178e+06	3.72663e+06	6.28752e+06	8.09914e+06	7.91881e+06	6.64521e+06	2.01304e+06	1.06698e+07	5.82315e+06	3.74807e+06	4.1403e+06	2.59696e+06
P24369	Ppib	1	91.6892	21	2.67774e+07	2.45374e+07	3.0482e+07	3.44722e+07	4.01303e+07	3.00127e+07	2.32257e+07	1.96364e+07	2.75265e+07	2.90427e+07	2.15242e+07	2.14713e+07
P28843	Dpp4	1	16.1016	21	1.62555e+06	3.44764e+06	1.05232e+06	3.36864e+06	624864	1.75349e+06	2.24085e+06	2.77205e+06	1.75177e+06	2.44226e+06	479735	1.70945e+06
P32921	Wars1	1	43.3044	21	4.82513e+06	4.12249e+06	5.03466e+06	5.4929e+06	6.18238e+06	3.92236e+06	2.3848e+06	1210491	3.73703e+06	8.18258e+06	2.4905e+06	4.61243e+06
P35441	Thbs1	1	56.1751	21	95943	670625	444064	300037	116402	280297	899121	44969.8	494522	59577.9	119834	63692.8
P41233	Abca1	1	3.99842	21	1.01804e+06	305182	380270	551585	121255	319630	851787	155316	701975	295289	379312	420638
P42208	Septin2	1	58.3828	21	2.46449e+06	2.93291e+06	2.23199e+06	3.52449e+06	3.95933e+06	3.77348e+06	4.37955e+06	3.67064e+06	2.68959e+06	2.49653e+06	3.45508e+06	2.42152e+06
P46471	Psmc2	1	54.5051	21	1.62241e+06	2.47676e+06	2.99623e+06	2.06661e+06	2.3513e+06	2.57318e+06	2.64685e+06	2.42725e+06	2.3662e+06	2.18063e+06	1.6839e+06	2.35608e+06
P47962	Rpl5	1	34.9388	21	1.8563e+06	3.72745e+06	5.04382e+06	4.89706e+06	2.71328e+06	1.89648e+06	1.93995e+06	2.03013e+06	3.07867e+06	1.76851e+06	2.19196e+06	1.72975e+06
P48962	Slc25a4	1	104.954	21	2.76981e+07	2.71657e+07	2.43237e+07	3.84621e+07	9.6992e+06	1.05547e+07	1.52328e+07	1.75939e+07	1.67945e+07	1.67732e+07	1.22094e+07	1.23378e+07
P51174	Acadl	1	100.379	21	4.79899e+06	4.94864e+06	8.26441e+06	6.78837e+06	7.90133e+06	7.79318e+06	1.05457e+07	1.05322e+07	1.04946e+07	1.02494e+07	9.0933e+06	8.00215e+06
P51881	Slc25a5	1	125.171	21	4.12676e+07	4.10108e+07	4.51252e+07	3.4492e+07	2.10098e+07	2.11439e+07	2.70774e+07	1.94481e+07	2.36515e+07	2.32215e+07	2.05063e+07	2.43614e+07
P55012	Slc12a2	1	30.4568	21	512775	2.73622e+06	2.16726e+06	2.9463e+06	1.24474e+06	1.0562e+06	1.1984e+06	602894	1.23622e+06	1.16376e+06	409681	369121
P60335	Pcbp1	1	107.707	21	1.22498e+07	1.3951e+07	2.45567e+07	2.68181e+07	2.57784e+07	2.70108e+07	1.8721e+07	1.80088e+07	1.87921e+07	1.82334e+07	2.17924e+07	2.00119e+07
P62814	Atp6v1b2	1	115.195	21	1.18382e+06	2.7293e+06	1.24671e+06	921208	2.36473e+06	2.74123e+06	1.47289e+07	1.44232e+07	1.16394e+07	1.07567e+07	1.05676e+07	9.11545e+06
P62962	Pfn1	1	82.7751	21	2.59515e+08	2.54072e+08	2.66517e+08	2.58095e+08	2.66794e+08	3.47618e+08	1.8187e+08	2.63287e+08	2.58568e+08	2.60597e+08	2.30727e+08	2.31245e+08
P97371	Psme1	1	95.6475	21	1.94006e+07	1.53161e+07	2.18367e+07	2.08654e+07	1.91047e+07	1.78923e+07	1.95044e+07	2.05302e+07	1.79407e+07	1.50087e+07	2.04371e+07	1.97581e+07
P97479	Myo7a	1	12.0588	21	212797	230131	255153	147141	235608	152000	259755	136545	48932.4	72304.3	115904	122960
Q01149	Col1a2	1	33.2927	21	1.91947e+06	4.56723e+06	3.80619e+06	7.61947e+06	3.71111e+06	728374	2.12754e+06	1.80974e+06	2.37767e+06	2.62168e+06	2.95011e+06	2.75684e+06
Q1HFZ0	Nsun2	1	35.3478	21	427976	660868	308677	853660	892875	1.39928e+06	474385	237419	343465	322295	2.20139e+06	1.20594e+06
Q3ULD5	Mccc2	1	16.0151	21	1.18065e+06	158116	477586	0	1.45202e+06	428677	515227	1.82744e+06	25941.3	30838.8	4.15784e+06	534575
Q5DTT3	Tasor2	1	4.01706	21	593964	464056	1.4793e+06	600387	1390280	1.15138e+06	499814	362299	438274	649469	419371	552388
Q5I012	Slc38a10	1	20.0993	21	2.76968e+06	2.41521e+06	882088	666366	708997	485424	1.15133e+06	1.09869e+06	830935	1.08327e+06	604964	840104
Q5S003	Spag17	1	3.99551	21	352708	446297	33338.8	322352	377147	304062	223766	453960	470393	376688	170697	107892
Q5XJY5	Arcn1	1	60.8674	21	3.33678e+06	1.52278e+07	1.01291e+07	7.9448e+06	1.08775e+07	9.45734e+06	1.35306e+07	3.89045e+06	4.25891e+06	4.19416e+06	8.38363e+06	1.1946e+07
Q61704	Itih3	1	54.9454	21	1.06262e+06	1.54772e+06	1.31109e+06	1.19663e+06	1.21363e+06	1.39881e+06	499828	706454	1.20438e+06	639637	2.20508e+06	1.3776e+06
Q61768	Kif5b	1	46.8718	21	1.5828e+06	1.78432e+06	933556	652090	781569	887350	475116	534034	1.72769e+06	575230	693170	393490
Q6A0A9	FAM120A	1	42.6831	21	1.35275e+06	1.25735e+06	1.14692e+06	598991	801078	850527	1.1183e+06	1.48017e+06	1.17071e+06	980289	1.46165e+06	1.26161e+06
Q6PAR5	Gapvd1	1	20.0388	21	853471	1.42751e+06	521017	296785	260073	163494	201229	897785	735571	1.30267e+06	462578	532813
Q6PNC0	Dmxl1	1	4.0163	21	242946	97556.3	470346	338551	217061	317795	159777	241313	217258	207449	170264	82706
Q6WKZ8	Ubr2	1	4.06965	21	357482	302134	1.28655e+06	542320	201717	86291.4	518948	249581	305624	52354.6	179013	246658
Q8CG47	Smc4	1	14.3387	21	1.55208e+06	167454	251771	251577	358495	115977	254441	466993	1.38913e+06	129607	332264	1.34302e+06
Q8CGB3	Uaca	1	4.02166	21	344249	1.30378e+06	2.24492e+06	2.09254e+06	1.9444e+06	2.21327e+06	1.26349e+06	1.06392e+06	1.23279e+06	1.20032e+06	995682	1.15012e+06
Q8K019	Bclaf1	1	23.551	21	463609	277295	215568	744931	381461	309616	378338	285867	42731.8	201862	215243	333460
Q8VE73	Cul7	1	3.97085	21	317685	169000	593539	181337	577967	417698	282693	259228	282476	484295	402945	309266
Q99LC3	Ndufa10	1	90.0216	21	6.3208e+06	6.50468e+06	5.61612e+06	3.8725e+06	6.00734e+06	5.54815e+06	4.94544e+06	4.70345e+06	3.68313e+06	4.45496e+06	3.77748e+06	2.31366e+06
Q99MR6	Srrt	1	21.988	21	656606	8.85918e+06	1.76038e+07	1.75967e+07	1.53349e+07	1.57474e+07	589547	6.14778e+06	7.37956e+06	1.36807e+06	974029	3.80496e+06
Q9CR68	Uqcrfs1	1	50.1038	21	1.27436e+07	1.27552e+07	2.2365e+07	1.85269e+07	3.16926e+07	3.45371e+07	1.36546e+07	1.52444e+07	1.13168e+07	1.55923e+07	1.26043e+07	1.3227e+07
Q9CVB6	Arpc2	1	82.7977	21	4.41469e+06	6.58304e+06	9.2938e+06	8.50896e+06	9.5893e+06	1.04467e+07	9.16288e+06	7.79852e+06	8.64948e+06	9.41428e+06	9.59091e+06	9.23873e+06
Q9D1Q6	Erp44	1	37.0406	21	4.43542e+06	4.67467e+06	7.40106e+06	8.02451e+06	7.28127e+06	7.1287e+06	5.40255e+06	3.95114e+06	3.80029e+06	4.44827e+06	4.45296e+06	3.78758e+06
Q9EPU0	Upf1	1	32.1468	21	523389	381165	811446	762384	640245	717684	565150	638462	314209	435437	1.47056e+06	1.66039e+06
Q9EPX2	Papln	1	12.1719	21	424568	2.77776e+06	560036	2.84042e+06	801438	1.55452e+06	556205	393580	2.38171e+06	1.83758e+06	1.46215e+06	1.05926e+06
Q9ES00	Ube4b	1	12.0557	21	928003	950061	581369	307690	917943	943130	1.04082e+06	1.03077e+06	819808	1.34458e+06	1.71714e+06	817434
Q9ESC8	Aff4	1	3.28418	21	203932	321258	570493	581424	467408	397299	662620	275131	490575	232825	218173	295682
Q9JII6	Akr1a1	1	89.3144	21	1.77545e+07	1.78955e+07	2.18294e+07	2.1098e+07	2.03459e+07	3.42098e+07	3.05189e+07	28072305	4.48445e+07	3.03265e+07	2.8083e+07	3.30618e+07
Q9JIK5	Ddx21	1	47.3705	21	3.35093e+06	1.31392e+06	1.1624e+06	490471	790705	1.1824e+06	1.63574e+06	1.31814e+06	1.10043e+06	1.03761e+06	3.61289e+06	965893
Q9R0K7	Atp2b2	1	52.4116	21	1.94216e+06	337217	476420	386428	400489	434506	470914	393078	451275	540315	389526	490575
Q9WUA3	Pfkp	1	51.536	21	2.33945e+06	2.48738e+06	3.83722e+06	3.77532e+06	3.03233e+06	3.07496e+06	2.26162e+06	2.36454e+06	1.70531e+06	2.52368e+06	2.39049e+06	1.65688e+06
Q9Z329	Itpr2	1	10.7383	21	323218	424169	2.20505e+06	1.00719e+06	506739	1.40203e+06	287246	424131	380450	107956	230819	81289.9
A6H8H2	Dennd4c	1	3.97845	20	3.24248e+06	3.49377e+06	754992	388454	602876	249699	445733	192320	372953	410883	395782	252898
B1AY13	Usp24	1	11.8977	20	319258	402257	233710	104304	130752	143583	176424	260808	314533	125202	213055	109056
F8VPU2	Farp1	1	7.97809	20	419818	498807	639300	740485	20219.8	297434	635182	750251	702193	318752	269366	903108
O08749	Dld	1	80.7406	20	7.70916e+06	7.70043e+06	9.39583e+06	8.63869e+06	7.79905e+06	7.60648e+06	5.63715e+06	4.1833e+06	5.42489e+06	4.32698e+06	5.06548e+06	6.65349e+06
O35685	Nudc	1	42.3774	20	2.49213e+06	2.4837e+06	2.49687e+06	1.85506e+06	4.4333e+06	4.67811e+06	2.69184e+06	1.8661e+06	1.71345e+06	2.12254e+06	2.48207e+06	2.6646e+06
O35887	Calu	1	49.3125	20	2.26933e+06	2.24933e+06	4.28167e+06	5.68701e+06	4.38711e+06	3.87747e+06	2.98708e+06	3.22988e+06	4.55746e+06	4.90123e+06	3.09448e+06	3.19121e+06
O54774	Ap3d1	1	14.3065	20	968570	2.58784e+06	451645	409649	1.14338e+06	1.4048e+06	303011	1.96189e+06	826366	1.88608e+06	408181	418096
O70566	Diaph2	1	4.0163	20	467129	391508	331679	579632	298187	219063	103824	55915.2	422432	397063	146877	170279
O88508	Dnmt3a	1	28.0744	20	1.68266e+06	1.23297e+06	525596	1.03399e+06	1.47704e+06	521611	529877	900539	794406	906129	1.34282e+06	1.08658e+06
P00532	V-RAF	4	3.86199	20	3.38833e+06	1.52555e+06	1.57564e+06	3.14542e+06	1.84085e+06	2.29625e+06	334427	1.54513e+06	4.49025e+06	1.4939e+06	2.15531e+06	2.39716e+06
P12960	Cntn1	1	36.12	20	997049	2.56357e+06	411554	690756	782683	268011	711845	204203	409558	1.29475e+06	434818	549569
P14206	Rpsa	1	88.9837	20	2.15013e+07	2.24607e+07	3.5994e+07	2.67353e+07	2.07179e+07	2.09723e+07	2.52564e+07	2.34539e+07	3.03133e+07	2.72644e+07	3.01345e+07	3.07692e+07
P15105	Glul	1	44.3333	20	6.01326e+06	1.60895e+06	2.90635e+06	6.08406e+06	9.20694e+06	6.6889e+06	2.1264e+06	1.92207e+06	5.68872e+06	2.6475e+06	1.67152e+06	2.03373e+06
P25976	Ubtf	1	10.5056	20	2.11403e+06	2.77519e+06	3.18102e+06	2.81607e+06	408760	685150	1.10423e+06	1.44739e+06	670851	1.07817e+06	605261	1.5177e+06
P26262	Klkb1	1	48.348	20	829090	593340	893879	1.70414e+06	682102	184922	74044.1	186598	38394.2	409247	1.31522e+06	84569.6
P26928	Mst1	1	40.0808	20	733482	834236	2.46447e+06	1.95573e+06	586652	38253.3	322125	1.40476e+06	772018	1.16558e+06	793213	1.42499e+06
P27046	Man2a1	1	39.257	20	397070	460357	944205	2.69534e+06	261574	2.22336e+06	988071	877968	525821	920558	1.61259e+06	703754
P37804	Tagln	1	79.5425	20	2.40213e+08	2.24244e+08	2.56008e+08	2.44121e+08	2.60676e+08	3.09341e+08	1.47696e+08	1.71774e+08	1.56415e+08	1.48231e+08	9.52022e+07	1.02596e+08
P43406	Itgav	1	16.1116	20	520588	724552	443337	501316	573965	335012	873055	393505	867131	1.26429e+06	722735	544909
P45700	Man1a1	1	40.0419	20	910535	824412	766617	286110	138950	457699	992686	1.24947e+06	833934	899328	982789	709773
P45952	Acadm	1	61.4281	20	3.67012e+06	4.42831e+06	5.0358e+06	5.06025e+06	1.98821e+06	4.42772e+06	3.97951e+06	3.18298e+06	1.01472e+07	2.87237e+06	4.92283e+06	2.8401e+06
P47757	Capzb	1	30.1191	20	5.24804e+06	4.94837e+06	1.02598e+07	8.10979e+06	8.72917e+06	1.04272e+07	1.05903e+07	1.11038e+07	1.10684e+07	1.3772e+07	9.98602e+06	8.06755e+06
P48437	Prox1	1	3.9627	20	1.6217e+07	199847	1.62952e+07	1.43224e+07	834397	259333	582847	1.38306e+06	1.12779e+07	1220846	546477	7.87812e+06
P48722	Hspa4l	1	31.9563	20	1.01463e+06	890678	2.76954e+06	2.85599e+06	2.81116e+06	2.93709e+06	1.90233e+06	1.19725e+06	993556	1.36155e+06	887981	1.973e+06
P55096	Abcd3	1	80.3685	20	737467	697193	1.61312e+06	1.76255e+06	992572	949827	1.15791e+06	1.1166e+06	853301	487520	1.00251e+06	1.02106e+06
P62806	H4c1; H4c2; H4c3; H4c4; H4c6; H4c8; H4c9; H4c11; H4c12; Hist1h4m; H4c14; H4c16	1	49.3041	20	9.12271e+07	9.23448e+07	2.9256e+08	2.79328e+08	1.65865e+08	9.21921e+07	2.85714e+07	6.71039e+07	8.9723e+07	9.12538e+07	8.05074e+07	7.84495e+07
P63005	Pafah1b1	1	43.3878	20	4.36154e+06	3.25064e+06	2.44391e+06	2.51904e+06	2.25536e+06	1.84561e+06	2.53051e+06	4.08832e+06	2.71432e+06	3.19085e+06	2.49377e+06	2.54759e+06
P97372	Psme2	1	52.4856	20	9.28537e+06	8.75004e+06	1.6499e+07	1.55814e+07	1.29509e+07	3.21058e+07	7.81053e+06	8.24988e+06	7.17434e+06	7.1285e+06	1.35746e+07	8.64977e+06
Q07968	F13b	1	40.4117	20	605123	615429	44863.9	1.04629e+06	1.04693e+06	229924	738432	133788	130940	0	728995	802542
Q08091	Cnn1	1	68.6589	20	2.59314e+07	2.73039e+07	4.96552e+07	4.71341e+07	6.89674e+07	6.77041e+07	2.3109e+07	2.21189e+07	2.56597e+07	2.37843e+07	2.28582e+07	1.5167e+07
Q0VBL3	Rbm15	1	16.1858	20	1.02038e+06	1.60697e+06	889297	897692	634247	167933	250870	82581.1	301126	2.67887e+06	771996	286306
Q11136	Pepd	1	17.3327	20	3.95148e+06	2.43561e+06	1.70969e+07	2.1449e+07	7.86426e+06	8.25238e+06	6.83738e+06	1.8259e+06	2.02327e+06	1.29606e+06	1.6466e+06	2.38743e+06
Q3TXS7	Psmd1	1	45.0516	20	2.64752e+06	1.71963e+06	2.62555e+06	4.69975e+06	1.47055e+06	1.53834e+06	1.88243e+06	1.53151e+06	1.55855e+06	1.33805e+06	1.42362e+06	1.45398e+06
Q3URD3	Slmap	1	26.927	20	794037	570518	1.58209e+06	3.43695e+06	696453	2.73847e+06	1.51853e+06	2.85603e+06	1.01427e+06	904831	563121	1318437
Q4ACU6	Shank3	1	20.1268	20	108742	89452.8	488666	495615	466381	302502	551853	538575	310214	447746	224948	190235
Q5XKE0	Mybpc2	1	8.08308	20	567851	711816	269669	309668	113809	244486	1.9152e+06	266681	1.10897e+06	1.16428e+06	1.23786e+06	1.086e+06
Q61792	Lasp1	1	36.9823	20	7.3528e+06	6.90857e+06	9.93189e+06	1.685e+07	1.31421e+07	1.05849e+07	1.02371e+07	7.80846e+06	7.70506e+06	6.77877e+06	8.25824e+06	7.346e+06
Q62059	Vcan	1	12.0176	20	21931.1	89442.7	467002	325556	65946.8	20468.4	523023	415334	443063	544411	165182	778578
Q62465	Vat1	1	104.974	20	1.22507e+07	1.0297e+07	1.79801e+07	1.43062e+07	7.38317e+06	6.89096e+06	52639734	4.14084e+07	3.73232e+07	4.36776e+07	2.69608e+07	2.29253e+07
Q6GQT9	Nomo1	1	47.1842	20	543685	523440	1.78241e+06	681129	361009	267860	429623	301275	761466	262523	439851	337900
Q6NV83	U2surp	1	8.03044	20	1.04823e+06	337904	1.17419e+06	611344	1.005e+06	917262	1.73997e+06	1.48422e+06	661840	861219	421443	465976
Q6P5H2	Nes	1	48.0497	20	364539	513089	226317	685155	651912	404826	795256	805356	189517	263178	762500	1.58182e+06
Q6ZPJ3	Ube2o	1	28.0363	20	4.4168e+06	4.56476e+06	2.00804e+06	1.15267e+06	334537	474425	506972	863336	2.40894e+06	814212	2.52773e+06	2.39444e+06
Q80UM7	Mogs	1	40.211	20	2.64402e+06	478017	1.89012e+06	1.108e+06	1.4582e+06	2.21715e+06	1.14966e+06	636220	1.58509e+06	634331	270676	2.70276e+06
Q8BH35	C8b	1	36.0125	20	206476	200575	1.15352e+06	399191	888785	870925	52417.1	28421.7	231605	595258	100968	161998
Q8BH95	Echs1	1	75.3241	20	8.75498e+06	7900979	5.85165e+06	9.76657e+06	8.67807e+06	9.45341e+06	7.74102e+06	6.64239e+06	5.40189e+06	8.45105e+06	7.25975e+06	7.67624e+06
Q8BIQ5	Cstf2	2	3.98336	20	3.25481e+06	1.72667e+06	6.59383e+06	827418	2.34667e+06	5.18836e+06	665829	532211	928878	1.3434e+06	408745	690201
Q8BRT1	Clasp2	1	11.9774	20	3.60291e+06	3.94446e+06	575518	2900083	745701	340130	4.86194e+06	1.88961e+06	1.92671e+06	461718	1.01086e+06	1.12595e+06
Q8BUK6	Hook3	1	10.9565	20	1.44263e+06	782321	441135	699515	588370	570259	1.22731e+06	1.24989e+06	1.25139e+06	1.38968e+06	466712	960529
Q8BYW1	Arhgap25	1	30.274	20	937647	719005	1.87257e+06	1.06786e+06	1.21394e+06	1.41376e+06	1.47661e+06	3.4363e+06	1.40686e+06	1.63281e+06	2.21893e+06	3.97113e+06
Q8C0C7	Farsa	1	33.922	20	1.00408e+06	1.4132e+06	2.05442e+06	2.70734e+06	596390	1.36392e+06	997796	2.87304e+06	2.64505e+06	1.65369e+06	732304	288288
Q8CIQ7	Dock3	1	7.92422	20	425364	617084	361476	506091	1.10277e+06	289234	356711	669399	171733	234134	368685	195641
Q8K012	Fnbp1l	1	4.08989	20	1.63894e+06	754622	5.88967e+06	118610	907576	581148	978856	1.09223e+06	127390	456965	2.52948e+06	331487
Q8K310	Matr3	1	29.8592	20	340978	1.76528e+06	4.90884e+06	4.868e+06	2.12766e+06	1.84036e+06	1.4873e+06	2.04731e+06	887743	959129	620054	375255
Q8K441	Abca6	1	19.9667	20	337894	909544	506393	662453	808776	1.05264e+06	564996	538090	759623	920218	639480	563219
Q8R5H1	Usp15	1	31.9305	20	3.20765e+06	907260	969201	397776	266547	163672	660695	464025	530971	517643	912686	341671
Q8VDP3	Mical1	1	7.73719	20	1.21881e+06	1.48683e+06	1.74035e+06	624352	931408	386992	3.06231e+06	1.34922e+06	1.25387e+06	889035	1.22982e+06	915111
Q91W50	Csde1	1	44.1077	20	1.12558e+06	1.4073e+06	1.62352e+06	1.133e+06	951272	974763	586460	1.015e+06	852231	739020	1.21291e+06	678889
Q91YE7	Rbm5	1	3.99696	20	1.1529e+06	598383	1.29516e+06	928113	883506	591688	358400	413724	527214	868941	755238	533973
Q91YM2	Arhgap35	1	3.9627	20	776441	1.89645e+06	1.30064e+06	1.55372e+06	343208	823931	933745	919317	1.28514e+06	1.01986e+06	1.02136e+06	869097
Q91YR7	Prpf6	1	15.9941	20	346802	994098	1.2625e+06	652621	141068	7.05975e+06	265633	396736	713118	5.81211e+06	323587	435629
Q99MD9	Nasp	1	40.4384	20	1.61915e+06	1.57286e+06	1.06217e+06	2.2543e+06	449675	604267	126247	2.46699e+06	380536	330972	734221	161766
Q99P88	Nup155	1	25.8331	20	1.5506e+06	977859	493962	576116	876540	803972	213340	435579	652512	526622	726312	363716
Q9CWK8	Snx2	1	39.2998	20	4.27767e+06	3.32988e+06	1.80933e+06	1.89025e+06	1.99705e+06	500842	2.64247e+06	3.6216e+06	2.83484e+06	2.6686e+06	2.94146e+06	2.144e+06
Q9D154	Serpinb1a	1	53.2888	20	1.29512e+07	1.27224e+07	3.94994e+07	4.25067e+07	2.73928e+07	3.5479e+07	1.34351e+07	8.64087e+06	1.19219e+07	9.1063e+06	1.03581e+07	8.9652e+06
Q9D279	Misp	1	30.2378	20	1.16583e+06	1.44814e+06	1.60833e+06	2.00034e+06	1.63818e+06	1.86962e+06	1.01406e+06	1.47086e+06	671686	721343	981597	1.30345e+06
Q9DBP5	Cmpk1	1	52.0397	20	1.76992e+07	1.9729e+07	3.0343e+07	2.48816e+07	3.03137e+07	2.72018e+07	1.75447e+07	4.42235e+07	2.21073e+07	4.23193e+07	1.61903e+07	1.74056e+07
Q9DCX2	Atp5pd	1	57.3921	20	1.89612e+07	20307237	2.79063e+07	2.28601e+07	2.56259e+07	2.78996e+07	1.65193e+07	1.19197e+07	1.18534e+07	1.30158e+07	1.0764e+07	1.1623e+07
Q9EPN1	Nbea	1	8.01981	20	273406	631106	750378	406556	424376	374175	567677	345636	190662	289906	359193	582739
Q9QWG7	Sult1b1	1	25.0754	20	1.24273e+07	1.03013e+07	1.60648e+07	1.33346e+07	1.37002e+07	9.08939e+06	5.24361e+06	6.21409e+06	7.05267e+06	8.48739e+06	9.31644e+06	8.21482e+06
Q9QXX4	Slc25a13	1	56.4944	20	1.00196e+06	241370	993326	354279	763887	1.26747e+06	855158	504401	553374	508308	581161	196743
Q9WTP7	Ak3	1	58.8542	20	1.91681e+07	1.26063e+07	2.47532e+07	2.67974e+07	1.4433e+07	1.26232e+07	1.56918e+07	8.42937e+06	1.23298e+07	1.12858e+07	8.37683e+06	1.47794e+07
Q9WVE8	Pacsin2	1	24.0802	20	3.11984e+06	2.72773e+06	1.73699e+06	3.02491e+06	1.86687e+06	2.07068e+06	1.33838e+06	2.05094e+06	1.67197e+06	1.90203e+06	1.67266e+06	1.64223e+06
Q9Z1G4	Atp6v0a1	1	40.2905	20	403500	682793	333479	394872	357831	535516	527232	731015	398338	730679	434111	530075
A2AG58	Bclaf3	1	4.02943	19	873907	544973	259716	1.456e+06	86465.6	754721	522739	764315	645045	255518	579617	213791
B9EJ86	Osbpl8	1	16.169	19	765943	687375	241548	729904	302708	665401	531780	640867	1.40723e+06	546306	404902	354592
O09159	Man2b1	1	26.2395	19	100331	231075	721538	582143	925794	129938	713346	873122	1.29506e+06	941017	741548	712293
O35488	Slc27a2	1	28.1182	19	828856	516545	1.36163e+06	251374	378790	156534	157623	719877	527784	70565	723143	373040
O35639	Anxa3	1	82.2952	19	7.03232e+06	4.46156e+06	6.61371e+06	7.2516e+06	5.36019e+06	5.45411e+06	1.59316e+07	1.51114e+07	1.529e+07	1.34103e+07	1.12608e+07	6.971e+06
O54950	Prkag1	2	8.9416	19	2.10644e+06	2.22855e+06	1.62062e+06	1.22618e+06	1.26003e+06	2.16753e+06	1.1698e+06	2.30554e+06	1.35663e+06	1.82765e+06	2.39935e+06	2.35426e+06
O55103	Prx	1	27.9104	19	478686	618055	178589	519344	53092.8	413130	598215	607223	674262	606130	298664	145406
O55111	Dsg2	1	44.4671	19	1.06259e+06	754739	734581	858289	1.36646e+06	1.34347e+06	865477	931519	820165	696166	956112	1.10355e+06
O88310	Itln1	1	4.05861	19	1.15409e+07	7.34017e+06	4.02628e+07	4.71005e+07	2.75053e+07	2.60822e+07	9.60222e+06	2.95696e+06	7.97541e+06	3.63099e+06	4.37284e+06	9.02877e+06
O88428	Papss2	1	40.437	19	1.51873e+06	1.32754e+06	849986	472127	1.05931e+06	1.28949e+06	697314	497167	1.72905e+06	1.28801e+06	1.16631e+06	1.63509e+06
O88492	Plin4	1	3.96136	19	3.40604e+06	1.83902e+06	464358	2.55554e+06	729225	720577	1.38965e+06	982977	804169	38152.8	2.09005e+06	2.48603e+06
O88544	Cops4	1	56.2297	19	1.08166e+06	1.7085e+06	3.96882e+06	2.94049e+06	3.36721e+06	3.31074e+06	2.8432e+06	2.42014e+06	2.80212e+06	2.61127e+06	4.91641e+06	4.95558e+06
O88947	F10	1	56.0783	19	3.41066e+06	3.53671e+06	4.03353e+06	4.59336e+06	3.8004e+06	3.76573e+06	1.85266e+06	1.9287e+06	3.613e+06	2.70708e+06	1.76605e+06	1.5848e+06
O89053	Coro1a	1	50.5698	19	3.2748e+06	2427927	7.35864e+06	7.03082e+06	7.37286e+06	5.34343e+06	3.19786e+06	4.44951e+06	4.30393e+06	4.10363e+06	6.83732e+06	6944217
P06683	C9	1	28.3881	19	95101.1	128317	658899	289879	218752	420587	24011.9	74260.8	1.16715e+06	106622	1.26642e+06	53644
P0C5E4	Ptprq	1	2.62133	19	77965.4	2.15648e+06	280030	655585	141678	953921	1.08121e+06	135448	264831	1.04442e+06	774815	54596.9
P14094	Atp1b1	1	80.9924	19	3.07575e+07	3.04641e+07	3.58337e+07	4.04744e+07	1.97116e+07	1.95882e+07	1.33897e+07	1.27727e+07	1.20565e+07	1.15133e+07	1.19345e+07	1.1623e+07
P16330	Cnp	1	44.3269	19	1.69448e+06	3.5486e+06	1.04543e+06	904602	713199	126166	1.12548e+06	818388	341156	556443	411219	101916
P16332	Mmut	1	37.8996	19	833349	835327	1.1479e+06	1.12587e+06	1.77208e+06	829612	1.18863e+06	981873	460762	1.27167e+06	1.16452e+06	614972
P17742	Ppia	1	69.2441	19	2.47816e+08	2.47094e+08	2.09444e+08	2.67208e+08	2.7285e+08	2.71828e+08	2.44044e+08	207990574	2.80224e+08	1.81333e+08	1.47664e+08	2.25798e+08
P17751	Tpi1	1	91.1425	19	7.46796e+07	6.94888e+07	6.75732e+07	8.61417e+07	1.06369e+08	1.049e+08	7.14772e+07	6.25766e+07	9.07538e+07	7.92441e+07	6.49049e+07	78812737
P20060	Hexb	1	35.8041	19	3.96087e+06	3.7771e+06	2.5649e+06	2.21775e+06	1.48397e+06	2.15982e+06	5.78873e+06	9.2176e+06	4.35093e+06	3.2874e+06	2.99433e+06	5.21965e+06
P20444	Prkca	2	3.94107	19	669830	3.59743e+06	4.20193e+06	1.39116e+06	687949	958802	512492	315689	430299	247333	424276	456990
P29351	Ptpn6	1	74.3775	19	3.18471e+06	3.46985e+06	1.23256e+06	1.32402e+06	1.3405e+06	1.41619e+06	6.6807e+06	5.38511e+06	4.83261e+06	5.55943e+06	1.03807e+06	1.59536e+06
P35438	Grin1	1	32.3452	19	784931	819544	511464	547523	510603	376644	356992	721731	285394	219478	257002	395443
P42225	Stat1	1	12.2476	19	430166	863545	810077	690478	201255	435919	115623	242363	701224	308168	153523	92916.5
P47911	Rpl6	1	55.8284	19	4.19864e+06	3.17567e+06	2.97248e+06	2.61524e+06	1.31436e+06	2.02293e+06	3.15184e+06	3.1866e+06	3.7139e+06	3.13246e+06	1.42643e+06	4.27035e+06
P55302	Lrpap1	1	22.8339	19	777523	1.27679e+06	391346	1.32062e+06	493049	424198	1.07378e+06	962014	951079	817566	949413	683381
P62270	Rps18	1	50.7388	19	1.35391e+07	1.35672e+07	15472049	1.13782e+07	6.99472e+06	8.52172e+06	8.81786e+06	7.27496e+06	9.08247e+06	9.28142e+06	7.33713e+06	7.85347e+06
P70248	Myo1f	1	23.0628	19	974477	629274	939515	1.03484e+06	135284	358068	388550	189401	357697	1.24686e+06	456394	245966
P70290	Mpp1	1	18.7971	19	4.08153e+06	2.46548e+06	3.7651e+06	5.07139e+06	5.1637e+06	4.90351e+06	2.29436e+06	2.29695e+06	2.48443e+06	1.5486e+06	2.95272e+06	1.6515e+06
P70392	Rasgrf2	1	8.1606	19	1.22613e+06	308480	1.16555e+06	683345	707930	420205	1.92823e+06	1.99282e+06	142842	844062	180749	1.29095e+06
P97384	Anxa11	1	55.2053	19	7.1411e+06	7.40615e+06	7.24526e+06	6.1817e+06	5.16952e+06	4.97626e+06	5.84015e+06	3.70659e+06	1.51679e+07	5.64544e+06	4.17754e+06	5.18199e+06
P98064	Masp1	1	23.9356	19	443316	584840	1.19091e+06	1.21238e+06	337655	1.22259e+06	2.18823e+07	1.61008e+06	1.26168e+06	155402	775994	1.18977e+06
Q01097	Grin2b	1	44.0727	19	300321	783871	938765	1.03257e+06	68947.6	214075	136289	547143	257802	1.99971e+06	247558	65964.5
Q05512	Mark2	1	20.2176	19	1.21726e+06	1.68641e+06	304214	950558	345152	432394	655172	617982	1.24697e+06	1.15114e+06	827373	923403
Q2KN98	Specc1l	1	12.0486	19	450566	925135	729803	759498	607624	446093	845482	635095	468913	243425	296621	561077
Q3THK7	Gmps	1	26.5393	19	332688	1.02188e+06	737719	293247	671783	119044	326215	412258	532513	763946	190803	188980
Q3TJD7	Pdlim7	1	45.075	19	6.73288e+06	3.68128e+06	5.39134e+06	4.07896e+06	5.15745e+06	5.18571e+06	3.98945e+06	1.96233e+06	1.65166e+06	2.90572e+06	2.40761e+06	2.20487e+06
Q3UEB3	Puf60	1	31.9367	19	4.31521e+06	1.97675e+06	453061	976107	675066	1.11146e+06	1.04164e+06	1.34108e+06	912087	1.36311e+06	764895	2.31943e+06
Q3UJD6	Usp19	1	12.0078	19	258977	26684.7	1.10645e+06	510485	959551	693377	120359	48667.7	307288	19048.5	419160	268927
Q4KUS2	Unc13a	1	4.0561	19	264597	3.45703e+06	2.12399e+06	3.70253e+06	3.06558e+06	2.88715e+06	2.92242e+06	2.72877e+06	2.68708e+06	2.85886e+06	1.21883e+06	587730
Q501J6	Ddx17	1	76.5154	19	5.36515e+06	1.02317e+06	1.30343e+06	2.61057e+06	2.52832e+06	2.5391e+06	5.42524e+06	1.92154e+06	2.02993e+06	2.59509e+06	1.9041e+06	3.68974e+06
Q61129	Cfi	1	80.0432	19	2.44445e+06	2.74276e+06	930970	1.06257e+06	1.22316e+06	1.05134e+06	878841	265288	818174	1.19727e+06	569881	1.59825e+06
Q61207	Psap	1	62.943	19	3.1854e+06	3.86974e+06	5.46799e+06	6.10275e+06	2.30073e+06	2.5327e+06	1.62755e+07	2.06788e+07	2.75208e+07	3.02203e+07	2.32959e+07	2.2804e+07
Q61881	Mcm7	1	25.3693	19	1.34231e+06	980534	1.47757e+06	705450	871659	785141	334646	1.07554e+06	480741	2.17092e+06	1.19309e+06	1.44845e+06
Q62376	Snrnp70	1	22.7038	19	970583	1.14213e+06	2.12876e+06	2.286e+06	1.77125e+06	1.91303e+06	1.34093e+06	1.84939e+06	2.06033e+06	903393	962482	941202
Q69Z99	Znf512	1	7.89851	19	1.02921e+06	696051	1.67087e+06	1.61888e+06	1.35215e+06	1.95496e+06	952964	1.29288e+06	1.43511e+06	1.26635e+06	578252	315716
Q69ZS0	Pdzrn3	1	3.10982	19	1.3097e+06	3.93625e+06	3.91471e+06	3.79682e+06	1.05777e+06	569274	1.12577e+06	749982	3.49016e+06	3.17598e+06	2.87526e+06	779387
Q6DFW4	Nop58	1	31.4766	19	589896	509477	380865	412705	667195	135018	481914	504395	518640	511671	1.02487e+06	851609
Q6NXI6	Rprd2	1	3.92229	19	661008	746650	920561	1.51997e+06	339031	1.15036e+06	581835	480078	669832	481834	428075	643109
Q6P542	Abcf1	1	33.9826	19	798020	555255	855375	1.98664e+06	798322	1.58414e+06	660389	973301	681874	1.25877e+06	950160	745694
Q6ZQ58	Larp1	1	15.905	19	1.78742e+06	1.47674e+06	562904	777045	683793	178414	605158	1.47681e+06	715688	702831	390100	458674
Q7TMF3	Ndufa12	1	40.2891	19	6.62953e+06	3.11716e+06	7.01848e+06	9.99649e+06	6.79647e+06	5.83296e+06	8.46377e+06	8.02747e+06	6.19108e+06	7.21951e+06	7.73548e+06	6.38779e+06
Q80U28	Madd	1	3.98125	19	204212	884284	361424	368499	254782	226025	139133	1.01078e+06	295703	477107	903604	178421
Q80UG2	Plxna4	1	8.00855	19	777575	893245	2.11937e+06	1.0731e+06	2.00158e+06	543315	997524	611689	652157	765979	722936	936994
Q8BFU3	Rnf214	1	7.98131	19	2.33554e+06	825647	2.12268e+06	1.90242e+06	1.05578e+06	2.02815e+06	364885	944136	1.30563e+06	895294	901583	833166
Q8BG32	Psmd11	1	43.8569	19	1.50069e+06	766513	1.6919e+06	1.61003e+06	972786	1.03314e+06	1.74691e+06	1.22624e+06	1.69775e+06	1.59068e+06	2.42685e+06	6.41224e+06
Q8BGQ7	Aars1	1	43.0471	19	1.49772e+06	1.07856e+06	2.83006e+06	2.42606e+06	2.19602e+06	2.61514e+06	1.76063e+06	2.17746e+06	1.54256e+06	1.88477e+06	948878	1.97396e+06
Q8BH61	F13a1	1	39.7908	19	1.5013e+06	1.22448e+06	801529	653116	1.61905e+06	788428	1.54215e+06	2.32424e+06	1.20077e+06	2.13283e+06	1.73282e+06	2.43823e+06
Q8BRF7	Scfd1	1	32.7748	19	1.80254e+06	923742	2.11916e+06	1.25724e+06	6.80094e+06	1.56728e+06	1.83944e+06	1.99946e+06	1.82657e+06	1.23619e+06	1.6028e+06	1.41816e+06
Q8BVA4	Lmod1	1	21.3005	19	7.93811e+06	1.54279e+06	1.42146e+06	1.72153e+06	1.1537e+06	1.3052e+06	5.4241e+06	4.71909e+06	2.54821e+06	4.71294e+06	2.23022e+06	2.49153e+06
Q8BVE3	Atp6v1h	1	75.9075	19	1.149e+06	956583	4.06515e+06	4.21724e+06	5.29681e+06	2.4761e+06	2.95223e+06	2.21542e+06	1.59277e+06	2.25601e+06	2.10355e+06	1.91572e+06
Q8BZ05	Arap2	1	3.32417	19	584849	667848	561503	619974	322036	303712	537624	895305	414188	450272	828244	518117
Q8CCJ3	Ufl1	1	16.2377	19	9.90081e+06	9.17977e+06	1.87459e+06	1.53434e+06	1.27465e+06	1.1519e+06	3.76427e+06	3.82186e+06	2.578e+06	4.00666e+06	1.7239e+06	1.20455e+06
Q8JZQ2	Afg3l2	1	43.9553	19	1.32491e+06	1.56102e+06	738149	331236	260734	353774	996780	552601	704618	212931	384172	187488
Q8JZZ7	Adgrl2	1	4.07223	19	6.64331e+06	1.0092e+06	601989	398173	185407	428253	4.13698e+06	180407	706834	289891	199957	498142
Q8K182	C8a	1	52.6951	19	1.76176e+06	804551	365031	745775	88913.9	165985	426149	241982	459580	699988	561491	211354
Q8K4G1	Ltbp4	1	11.9338	19	117259	525625	401145	416039	398674	113847	251915	254595	156750	281532	539482	153675
Q8VDC1	Fyco1	1	8.01972	19	2.6684e+06	1.06522e+06	251863	833931	588060	2.53023e+06	752936	484833	389425	578521	499458	381777
Q8VDP4	Ccar2	1	4.02786	19	705747	1.07763e+06	778615	919411	1.1724e+06	336978	587608	730723	981037	250245	328967	782548
Q8VH51	Rbm39	1	29.3373	19	2.28395e+06	3.3551e+06	762214	579014	648251	1.30703e+06	2.86162e+06	1.09697e+06	3.22867e+06	981903	544736	2.92538e+06
Q91WG0	Ces2c	1	61.8281	19	9.83861e+06	9.15216e+06	1.55787e+07	1.62751e+07	1.96446e+07	1.51388e+07	2.00285e+07	1.36738e+07	1.35531e+07	1.42676e+07	1.40992e+07	1.55025e+07
Q91YE8	Synpo2	1	34.6147	19	2.32147e+06	1.3395e+06	2.76394e+06	2.09172e+06	480132	608856	1.22942e+06	697535	1.33518e+06	1.10387e+06	265920	719456
Q91ZV0	Mia2	1	16.2827	19	64361.8	337367	136814	2.65206e+06	511704	108284	510823	328117	432213	77470.1	301458	321581
Q99KD5	Unc45a	1	15.8204	19	724427	836572	2.04445e+06	1.10947e+06	929056	1.51654e+06	537746	1.16077e+06	529114	778653	312582	680380
Q99MR8	Mccc1	1	48.0895	19	1.56086e+06	689255	909215	459296	1.09436e+06	875498	285490	219942	343102	390828	559105	202716
Q99MS7	Ehbp1l1	1	12.01	19	130351	1.02523e+06	413522	1.00024e+06	297159	446556	303944	666449	650509	421605	23650.6	375020
Q9CQA3	Sdhb	1	55.2494	19	4.19026e+06	6.05481e+06	9.97766e+06	8.01403e+06	1.00153e+07	1.04996e+07	5.45941e+06	4.08874e+06	3.12791e+06	2.86102e+06	2.19622e+06	3.44772e+06
Q9CZD3	Gars1	1	53.7918	19	1.86902e+06	681204	1.67096e+06	2.08191e+06	2.52141e+06	1.77428e+06	1.54601e+06	1.25013e+06	884521	1.47889e+06	1.01391e+06	1.29779e+06
Q9CZN7	Shmt2	1	39.4128	19	2.18585e+06	1.69941e+06	2.42858e+06	3.05858e+06	1.26585e+06	1.35553e+06	3.21767e+06	4.60095e+06	3.51486e+06	2.85575e+06	3.51095e+06	2.8445e+06
Q9D554	Sf3a3	1	30.0573	19	756860	2.39119e+06	906898	355332	1.29263e+06	747880	518653	1.10267e+06	403550	565206	190403	432401
Q9DCW4	Etfb	1	65.5354	19	1.36198e+07	6.62297e+06	2.06248e+07	1.80064e+07	1.89426e+07	2.29279e+07	7.6525e+06	6.26432e+06	8.95516e+06	8.78137e+06	9.86988e+06	1.0414e+07
Q9EPL9	Acox3	1	34.1744	19	7.52849e+06	3.35955e+06	7.83356e+06	3.15964e+06	5.93232e+06	5.91428e+06	6.58871e+06	8.5868e+06	9.57817e+06	9.70838e+06	9.72104e+06	4.93571e+06
Q9EQW7	Kif13a	1	4.08541	19	262594	234620	616984	1.01201e+06	1.31428e+06	1.22345e+06	338096	435093	447233	518272	236004	207494
Q9ER72	Cars1	1	6.50261	19	632182	347205	1.03902e+06	888339	154272	466011	503302	266176	487903	934701	590351	1.07081e+06
Q9JKY5	Hip1r	1	4.00652	19	1.91257e+06	185002	727587	648225	147850	675769	323639	36911.6	307366	563368	246274	3.08166e+06
Q9QXH4	Itgax	1	7.23091	19	395351	1.55608e+06	989670	470821	284538	2.15043e+06	531923	729507	2.44695e+06	675476	1.14112e+06	637845
Q9QXL2	Kif21a	1	8.21402	19	669291	198334	2.42987e+06	2.77484e+06	628467	631710	771362	938242	1.10072e+06	849841	809192	1.12807e+06
Q9R0L6	Pcm1	1	3.98761	19	210392	3.53608e+06	818813	1.07292e+06	286387	738203	389625	208527	83291.6	110852	122281	185931
Q9R0P5	Dstn	1	70.3973	19	2.67042e+07	2.76766e+07	9.14702e+07	8.43045e+07	9.63537e+07	1.04237e+08	2.82258e+07	3.55758e+07	4.21958e+07	5.37052e+07	3.25905e+07	2.68292e+07
Q9R1M5	Nlrp5	1	68.2827	19	546426	2.39773e+06	416231	501783	155841	438162	272068	427155	319382	1.96824e+06	259717	463782
Q9R1P4	Psma1	1	53.3281	19	7.69161e+06	9.15313e+06	1.50192e+07	2.09537e+07	9.65706e+06	9.81481e+06	1.12394e+07	1.10391e+07	9.34131e+06	8.33508e+06	1.14855e+07	1.01371e+07
Q9WV32	Arpc1b	1	79.3619	19	2.23106e+07	2.36591e+07	1.17561e+07	1.46261e+07	3.00663e+07	3.20084e+07	2.95843e+07	1.42817e+07	1.23133e+07	1.54054e+07	1.22909e+07	2.60915e+07
Q9WVJ2	Psmd13	1	27.7769	19	9.2447e+06	3.46491e+06	3.5851e+06	4.93009e+06	5.83202e+06	9.04718e+06	6.09591e+06	6.26952e+06	6.26283e+06	9.63659e+06	1.02428e+07	9.91564e+06
Q9Z1G3	Atp6v1c1	1	38.1731	19	4.12674e+06	2.10152e+06	1.17718e+06	4.00583e+06	502263	645724	7.43805e+06	5.92103e+06	4.80921e+06	5.22028e+06	4.23662e+06	4.60526e+06
D3Z7P3	Gls	1	62.3768	18	922731	633533	959342	618086	553980	918955	708271	840068	1.35793e+06	824807	766848	950796
E9Q634	Myo1e	1	29.7176	18	1.2656e+06	2.96795e+06	967390	1.03648e+06	844086	642943	1.37493e+06	685830	659176	504990	1.33586e+06	704016
O35638	Stag2	1	4.02089	18	984448	964932	400106	12085.4	65209.7	26636.1	217072	389753	131851	11674	301145	372844
O70310	Nmt1	1	17.9804	18	3.46817e+06	1.7931e+06	3.13874e+06	3.26142e+06	2.33373e+06	542169	1.49376e+06	934356	932093	693138	826791	2.0548e+06
P02088	Hbb-b1	1	140.44	18	2.0815e+08	1.56846e+08	1.21702e+08	1.32118e+08	2.22517e+08	1.11266e+08	1.01902e+08	1.2333e+08	8.64064e+07	1.13872e+08	1.32187e+08	1.14191e+08
P03958	Ada	1	64.2016	18	3.9787e+06	1.04286e+07	6.60908e+06	7.99211e+06	1.00584e+07	7.22859e+06	9.66326e+06	1.33949e+07	9.37737e+06	8.11845e+06	1.38061e+07	1.2741e+07
P10605	Ctsb	1	115.268	18	6.22162e+06	1.3949e+07	6645256	5.01486e+06	6.1304e+06	7.28514e+06	5.77802e+07	6.11723e+07	5.17551e+07	5.87682e+07	5.10534e+07	5.09408e+07
P10649	Gstm1	1	134.633	18	26869490	2.80105e+07	2.34354e+07	1.96979e+07	8.93152e+06	1.93446e+07	3.93602e+07	4.10589e+07	3.71959e+07	31398662	2.73393e+07	2.72238e+07
P11214	Plat	1	4.08452	18	831605	389895	554607	344038	131819	207678	462256	299444	471352	581153	183356	2.20657e+06
P16014	Chgb	1	12.1077	18	1.4475e+06	1.05365e+06	792307	1.17499e+06	1.96378e+06	2.99493e+06	885716	1.14138e+06	4.77859e+06	655025	1.19104e+06	275174
P17426	Ap2a1	1	66.3114	18	505905	174182	523448	595272	616300	297226	1.19987e+06	446111	564686	1.24965e+06	251537	400418
P25206	Mcm3	1	26.3198	18	660985	1.46703e+06	382051	271668	2.85937e+06	435599	834463	864193	806028	937746	512201	381272
P25688	Uox	1	64.211	18	1.15972e+06	1.07606e+06	2.67183e+06	8.59736e+06	1.21017e+06	1.14584e+06	7.38371e+06	342368	451853	551532	64138.6	1.30312e+06
P27659	Rpl3	1	32.7097	18	4.30864e+06	4.01681e+06	5.77086e+06	5.67631e+06	1.69172e+06	1.51996e+06	1.77195e+06	1.52932e+06	1.92684e+06	2.26516e+06	2.05553e+06	1.93306e+06
P28867	Prkcd	1	6.53346	18	1.5554e+06	1.11834e+06	3.51291e+06	1.55592e+06	822897	573125	1.1011e+06	2.98531e+06	3.02971e+06	3.13508e+06	4.93638e+06	2.13741e+06
P39054	Dnm2	1	64.699	18	775074	794789	842400	785371	469660	300120	1.14547e+06	973726	1.30404e+06	1.4165e+06	868204	785432
P46935	Nedd4	1	46.4131	18	999553	708146	584205	688216	282908	412401	912121	797906	691756	992567	477487	882124
P47708	Rph3a	1	12.135	18	1.51197e+06	2.31431e+06	2.45312e+06	2.42019e+06	3.78282e+06	2.95579e+06	2.7943e+06	1.84063e+06	1.30829e+06	1.72004e+06	1.56588e+06	1.28646e+06
P49710	Hcls1	1	8.0947	18	570960	287824	1.07259e+06	1.29689e+06	81266.7	228171	548591	545179	4.24379e+06	1.38397e+06	984618	562260
P53349	Map3k1	1	3.93095	18	1.28078e+06	479353	297286	488546	621470	1.03592e+06	253163	984738	0	1.02413e+06	1.12733e+06	859935
P54823	Ddx6	1	40.5629	18	2330823	1.67033e+06	634943	2.0317e+06	4.88198e+06	803400	2.54251e+06	2.0387e+06	1.18347e+06	4.03952e+06	1.40867e+06	1.63993e+06
P57016	Lad1	1	10.8034	18	699677	698731	1.75288e+06	2.30608e+06	1.78103e+06	1.56867e+06	1.8059e+06	2.27857e+06	1.8763e+06	1.89316e+06	2.38613e+06	1.97506e+06
P59470	Polr3b	1	4.07571	18	540276	8.4904e+06	5.01516e+06	973093	2.06699e+06	365085	767774	253957	1.24784e+06	259993	5.17644e+06	4.91612e+06
P60843	Eif4a1	1	99.3948	18	2.82289e+06	1.73382e+06	9.57625e+06	1.03018e+07	1.37133e+07	1.23646e+07	9.46381e+06	5.24452e+06	7.15096e+06	7.74765e+06	1.09241e+07	1.11668e+07
P62960	Ybx1	1	71.1665	18	1.35931e+06	1.72624e+06	3.33339e+06	1.14752e+06	3.00317e+06	2.25168e+06	2.22293e+06	2.45108e+06	1.93634e+06	1.90838e+06	2.09587e+06	2.21401e+06
P68254	Ywhaq	1	141.547	18	2.0833e+07	1.86363e+07	1.65379e+07	2.02754e+07	2.02127e+07	2.16278e+07	1.91202e+07	1.7737e+07	2.23575e+07	1.86966e+07	1.3772e+07	1.5891e+07
P81117	Nucb2	1	14.6776	18	1.10333e+06	436447	828977	2.65842e+06	1.03731e+06	764985	884153	2.31106e+06	860472	1.05033e+06	548530	1.05646e+06
P84091	Ap2m1	1	19.9292	18	1.40707e+06	4.20854e+06	1.35709e+06	1.61516e+06	1.54925e+06	606843	635335	1.15942e+06	2.21309e+06	3.39362e+06	1.22491e+06	1.81638e+06
P97290	Serping1	1	40.0275	18	969991	3.30046e+06	920149	1.17825e+06	124274	1.54889e+06	887310	828479	41156.8	670616	720950	3.39847e+06
P97447	Fhl1	1	85.9317	18	1.18045e+07	1.05713e+07	1.52926e+07	1.54384e+07	2.04354e+07	2.02143e+07	1.05278e+07	1.55335e+07	1.04779e+07	1.05688e+07	7.41e+06	9.57743e+06
P97461	Rps5	1	20.8882	18	7.92244e+06	7.61825e+06	1.01655e+07	6.2544e+06	7.27105e+06	7.06406e+06	9.60022e+06	8.08992e+06	5.13199e+06	4.82539e+06	6.55814e+06	8.23252e+06
P99029	Prdx5	1	89.5879	18	2.5017e+07	2.38126e+07	2.76192e+07	2.68916e+07	2.93175e+07	2.87811e+07	3.68801e+07	3.61294e+07	4.70408e+07	4.65172e+07	5.04583e+07	3.9652e+07
Q01320	Top2a	1	16.2167	18	463391	156837	268583	134082	0	93434.1	412733	1.29697e+06	83826.4	96136.9	65897.1	317073
Q02248	Ctnnb1	1	56.0305	18	3.73296e+06	2.22672e+06	2.85173e+06	2.64134e+06	1.64113e+06	2.47073e+06	5.20677e+06	4.1073e+06	4.44547e+06	4.24775e+06	2.51968e+06	2.83708e+06
Q02566	Myh6	1	136.995	18	439384	1.01611e+06	1.60953e+06	1.42434e+06	1.89058e+06	1.59897e+06	574694	480069	524881	585342	471316	530753
Q3TTY0	Plb1	1	7.94409	18	615507	1.2012e+06	3.69241e+06	3.36205e+06	1.98275e+06	1.8575e+06	955734	134797	524889	650531	3.97138e+06	3.94126e+06
Q3UM45	Ppp1r7	1	14.6162	18	2.7001e+06	1.53111e+06	1.59155e+06	1.63941e+06	1.71944e+06	1.30427e+06	2.56026e+06	2.14778e+06	1.59208e+06	714615	1.43444e+06	1539459
Q52KR3	Prune2	1	4.0926	18	1.80741e+06	1.58392e+06	871742	1.12525e+06	1.19871e+06	2.0497e+06	953738	838585	913836	215578	308473	792669
Q5HZI1	Mtus1	1	8.04143	18	546197	297068	523630	96204.5	135165	75710.5	140788	397973	203458	175461	290526	351449
Q5I043	Usp28	1	16.2215	18	248221	1.04761e+06	258959	343278	490426	744397	1.16361e+06	1.15202e+06	1.06822e+06	1.10034e+06	521560	61338.1
Q5SUF2	Luc7l3	1	22.7192	18	1.56321e+06	1.99967e+06	1.05848e+06	777949	625675	716335	1.26689e+06	854015	1.40063e+06	1.95074e+06	918737	1.24615e+06
Q5SX40	Myh1	1	128.979	18	489124	426661	812704	839497	67699.1	32659.8	150951	567439	781177	163071	407887	137660
Q60520	Sin3a	1	12.0516	18	122772	879451	803544	65806.9	589664	972050	320649	644715	355549	215766	573041	209478
Q60930	Vdac2	1	79.2996	18	2.05655e+07	2.97563e+07	4.1397e+07	3.27743e+07	2.54019e+07	2.58176e+07	2.53869e+07	2.2254e+07	2.45224e+07	2.16652e+07	1.85863e+07	1.76209e+07
Q60932	Vdac1	1	86.0001	18	2.35027e+07	1.99184e+07	2.8674e+07	2.77796e+07	2.72815e+07	2.42722e+07	3.76072e+07	1.43491e+07	1.67748e+07	1.73587e+07	1.44041e+07	1.4849e+07
Q60967	Papss1	1	16.0205	18	899782	1.19606e+06	854402	737386	855500	386184	810335	1.0292e+06	1.0107e+06	634995	813268	762121
Q61171	Prdx2	1	65.0737	18	3.63832e+07	3.03771e+07	7.63658e+07	6.60024e+07	8.32485e+07	8.79129e+07	3.27711e+07	4.33976e+07	4.42052e+07	4.55321e+07	5.0405e+07	4.21193e+07
Q61941	Nnt	1	32.2819	18	565439	1.89871e+06	1.72108e+06	200735	629025	919520	769646	1.80064e+06	607564	2.73337e+06	2.02216e+06	340976
Q6B966	Nlrp14	1	52.3825	18	265652	394064	1.0368e+06	986313	833190	1.43699e+06	252429	277718	336451	0	122564	141775
Q6GQT1	A2m	1	55.9581	18	49053.5	323140	555868	275713	47715.6	152761	181348	0	145837	170910	394131	0
Q6NSW3	Sphkap	1	3.95471	18	1.12089e+06	1.11822e+06	927469	311195	323511	187438	834071	288974	377355	634689	173377	292584
Q6NZB0	Dnajc8	1	8.54713	18	1.9908e+06	3.49458e+06	2.32499e+06	645461	2.0104e+06	2.49376e+06	2.99296e+06	3.13474e+06	3.09988e+06	2.7719e+06	2.12405e+06	1.15467e+06
Q6PDG5	Smarcc2	1	32.32	18	480518	93136.3	1.76739e+06	176690	159350	392509	286087	384421	96652.9	419077	341069	695037
Q6PDM2	Srsf1	1	16.9229	18	3.10539e+06	8.05471e+06	3.4987e+06	4.2343e+06	4.05571e+06	6.1041e+06	1.75817e+06	4.72692e+06	3.43832e+06	2.6809e+06	2.82712e+06	3.03759e+06
Q6Q473	Clca4a	1	27.2108	18	1.17285e+06	590847	2.20285e+06	2.82918e+06	2.17492e+06	2.43769e+06	3.16987e+06	3.28458e+06	3.49324e+06	3.75121e+06	2.97462e+06	3.35194e+06
Q6Q477	Atp2b4	1	59.7129	18	3.25151e+06	724559	810286	1.3127e+06	400218	899635	684856	813200	770244	1.25199e+06	744401	595606
Q7M6Y3	Picalm	1	62.5237	18	3.36939e+06	3.54125e+06	7.45973e+06	8.1219e+06	3.60389e+06	5.86217e+06	4.38353e+06	4.55721e+06	5.28826e+06	4.46696e+06	6.41041e+06	6.14805e+06
Q80XP9	Wnk3	1	4.10548	18	48452	162265	184192	232457	121211	49354.2	1.13349e+06	737957	220226	797457	23584.1	249341
Q8BH04	Pck2	1	58.8696	18	2.8696e+06	2.24841e+06	2.22687e+06	2.25658e+06	1.61453e+06	1.87171e+06	2.32343e+06	3.73e+06	2.17338e+06	1.18267e+06	2029013	2.5128e+06
Q8BL99	Dop1a	1	4.17854	18	0	74951.4	164581	140341	342877	102268	304054	302760	110709	150881	130806	206866
Q8BWZ3	Naa25	1	4.04621	18	237579	4960.32	705857	836997	1.23685e+06	197246	162797	259188	636952	204834	186512	185220
Q8C0T5	Sipa1l1	1	3.95736	18	100962	272338	181693	104309	136828	207747	211015	137955	138475	83181.7	247390	192820
Q8C1A5	Thop1	1	31.1467	18	1.25696e+06	1.66967e+06	1.32755e+06	816341	915862	1.01424e+06	997955	781887	1.39045e+06	2.22228e+06	786762	1.2438e+06
Q8C3Y4	Kntc1	1	12.1986	18	922446	665890	364895	570900	104911	240825	526799	540710	617034	479654	393127	397632
Q8CDG1	Piwil2	1	8.01569	18	1.04489e+06	796851	609536	140409	1.55798e+06	470544	630811	733514	330201	611004	336530	793846
Q8CI51	Pdlim5	1	17.4246	18	1.10912e+06	1.12289e+06	983034	3.01943e+06	2.62295e+06	2.74641e+06	563529	416746	1.25061e+06	524261	1.9185e+06	1.18071e+06
Q8JZQ5	Aoc1	1	33.0977	18	3.49073e+06	3.83654e+06	6.94153e+06	5.76338e+06	2.61085e+06	2.61489e+06	1.77564e+06	3.72631e+06	1.23889e+06	2.03711e+06	3.31937e+06	2.47906e+06
Q8K0D5	Gfm1	1	52.2907	18	1.32295e+06	1.24254e+06	1.15514e+06	1.14676e+06	945625	1.36479e+06	1.55543e+06	820049	1.6049e+06	1.42611e+06	751712	874734
Q8K4P0	Wdr33	1	2.71982	18	356848	3.35711e+06	179564	2.45086e+06	2.71755e+06	2.30871e+06	82281.3	3.81556e+06	189902	454757	818283	275606
Q8R0I0	Ace2	1	19.0739	18	4.26319e+06	1.24387e+06	1.70549e+06	1.49086e+06	493205	2.37555e+06	1.20318e+06	1.86825e+06	2.08579e+06	1.51503e+06	1.24505e+06	1.23555e+06
Q8R0S2	Iqsec1	1	8.07232	18	549223	142167	1.10569e+06	1.56339e+06	702386	2.12122e+06	208541	158549	38447.5	430007	239924	253129
Q8R146	Apeh	1	18.2133	18	7.01943e+06	3.13983e+06	4.42567e+06	3.18225e+06	2.50102e+06	2.73705e+06	4.03168e+06	2.8797e+06	3.00151e+06	1.33078e+06	1.88841e+06	2.35516e+06
Q8VCY6	Utp6	1	4.00652	18	511809	615992	155795	196761	271401	127921	422629	463598	928135	91997.6	494700	488473
Q8VDF2	Uhrf1	1	36.1425	18	1.33567e+06	1.37338e+06	773775	583179	448614	414545	509792	977719	540092	859300	635184	653003
Q91V14	Slc12a5	1	28.2201	18	258090	349180	562690	502162	220374	403974	4599.74	148810	122403	265477	78370	1.37559e+06
Q91VM9	Ppa2	1	45.0797	18	809643	1.48055e+06	989586	1.01135e+06	2.04459e+06	1.49596e+06	1.23094e+06	1281021	1.18858e+06	988542	2.44084e+06	2.29437e+06
Q91YW3	Dnajc3	1	20.0511	18	506117	675488	1.17837e+06	811303	1.30178e+06	975009	773825	458117	778097	1.97331e+06	923835	291143
Q924X2	Cpt1b	1	16.0605	18	1.01758e+06	387048	122090	72355.5	1.46099e+06	1.01959e+06	489725	318079	214890	501473	137374	98395.7
Q925J9	Med1	1	8.01381	18	313585	541017	478094	583361	202363	285497	578024	708123	547767	642005	519133	908553
Q99JB2	Stoml2	1	31.2019	18	983767	2.2822e+06	5.04422e+06	4.4181e+06	3.27738e+06	4.09678e+06	1.28936e+06	1.80469e+06	2.1862e+06	1.54811e+06	2.03281e+06	1.91917e+06
Q99K41	Emilin1	1	26.6431	18	976785	74118.6	776233	849582	735740	678861	544687	1.12399e+06	1.96711e+06	244979	745690	2.14616e+06
Q99KN9	Clint1	1	6.35669	18	1.78637e+06	6.43388e+06	1.66503e+06	2.54451e+06	2.43534e+06	3.23433e+06	1.73446e+06	8.33173e+06	7.01023e+06	6.33111e+06	5.09858e+06	3.83669e+06
Q99KY4	Gak	1	14.5496	18	706439	844069	1.03048e+06	656084	502614	194473	454825	558716	524559	653353	421974	686017
Q99L45	Eif2s2	1	10.8263	18	1.80265e+06	1.42277e+06	2.57272e+06	2.06752e+06	1.5238e+06	1.56379e+06	845249	1.3571e+06	635383	845385	738279	1.61419e+06
Q9CY58	Serbp1	1	39.0089	18	2.01742e+06	1.56151e+06	2.36434e+06	3.00366e+06	3.47873e+06	2954947	5.72177e+06	2.03023e+06	1.12244e+06	2.2054e+06	1.53917e+06	1.05626e+06
Q9D8W5	Psmd12	1	40.702	18	3.03901e+06	1.16532e+06	5.63013e+06	4.29096e+06	2.70395e+06	3.5988e+06	1.84289e+06	3.1031e+06	2.63074e+06	1.01302e+06	2.28684e+06	1.75565e+06
Q9DBS1	Tmem43	1	34.8409	18	767934	1.12737e+06	792980	1.45077e+06	1.1634e+06	438453	1.48656e+06	1.88529e+06	1.1354e+06	2.05599e+06	777837	627129
Q9DC50	Crot	1	63.2873	18	780316	1.31318e+06	1.22757e+06	612644	1.95279e+06	1.05063e+06	619522	427161	332718	799626	550692	1.05207e+06
Q9EP69	Sacm1l	1	15.9197	18	1.14331e+06	4.48799e+06	1.55275e+06	1.85132e+06	401971	2.55549e+06	1.00365e+06	246117	1.4197e+06	5.23855e+06	832969	6.72834e+06
Q9JLV5	Cul3	1	11.7075	18	553244	458221	599041	418064	1.1426e+06	422393	2.63472e+06	88332.7	988609	627660	625113	322236
Q9QWI6	Srcin1	1	40.0464	18	801619	130021	912223	1.04496e+06	1.02338e+06	387141	185997	281917	57034.8	104433	187804	117743
Q9R1V6	Adam22	1	12.0417	18	97469.9	392420	113639	0	683914	780536	1.12586e+06	431628	376070	1.20654e+06	60965.7	1.11972e+06
Q9WUB3	Pygm	1	102.701	18	382386	873976	657140	114035	1.37973e+06	937990	236611	184969	160235	198485	381076	977565
Q9WUM4	Coro1c	1	61.4285	18	4.21443e+06	7.06571e+06	1.01375e+07	1.09937e+07	8.4895e+06	9.38022e+06	7.48671e+06	5.88411e+06	7.75623e+06	6.45555e+06	6.72191e+06	5.49469e+06
Q9WUM5	Suclg1	1	61.443	18	1.54757e+07	1.74231e+07	2.35202e+07	9.67919e+06	1.20607e+07	1.20099e+07	1.74488e+07	1.64809e+07	1.42471e+07	8.59405e+06	1.22238e+07	1.12285e+07
Q9Z280	Pld1	1	4.03654	18	5.50903e+06	4.69917e+06	6.6704e+06	7.02483e+06	7.35333e+06	6.90735e+06	4.41463e+06	3.88512e+06	5.69252e+06	6413231	2.88217e+06	783943
Q9Z315	Sart1	1	19.5482	18	134942	323334	487115	937292	887904	440008	497431	876470	493712	262337	3.0219e+06	362928
A2A8L5	Ptprf	1	8.00494	17	115443	195485	385916	453250	1.61314e+06	74092.1	135631	331197	1.93708e+06	162016	125100	66291.2
A2ATU0	Dhtkd1	1	32.0503	17	4.0666e+06	238076	2.85469e+06	74349.3	147237	6.41014e+06	187862	180161	7.72828e+06	7.76301e+06	4.49694e+06	55922.9
A6H611	Mipep	1	16.111	17	99849.4	345755	207261	253323	118218	1.45894e+06	869663	289660	91146.4	1.57522e+06	182977	375953
D3Z750	Mroh2a	1	2.53536	17	281678	168262	806375	645359	369129	223218	360284	397481	415770	404366	503320	737249
O08795	Prkcsh	1	43.5435	17	2.3663e+06	6.59847e+06	5.41596e+06	4.02661e+06	6.47001e+06	3.42799e+06	3.35487e+06	3.41693e+06	4.22942e+06	4.61842e+06	3.67698e+06	4.64814e+06
O35516	Notch2	1	3.97985	17	1.38446e+06	1.29523e+06	55392.3	107035	106666	99601.5	257383	556084	16801.6	853394	119175	280185
O54941	Smarce1	1	16.0536	17	1.6041e+06	1.41836e+06	3.72074e+06	3.39852e+06	3.25026e+06	3.64416e+06	3.29963e+06	1.70557e+06	7.23064e+06	4.4668e+06	4.41167e+06	7.54427e+06
O70194	Eif3d	1	10.81	17	4.67016e+06	3.88123e+06	667609	1.01378e+06	571561	808743	2.03728e+06	1.46506e+06	1.60796e+06	769291	1.54332e+06	932382
O88935	Syn1	1	32.144	17	2.75608e+06	953446	776088	459611	444361	1.09014e+06	167599	881240	1.1633e+06	1.04032e+06	785908	608836
P17156	Hspa2	1	143.861	17	1.78954e+06	1.30196e+06	624658	1.40635e+06	1.23163e+06	1.42369e+06	1.29254e+06	1.41189e+06	1.50895e+06	1.42566e+06	1.22484e+06	1.35776e+06
P17427	Ap2a2	1	64.7333	17	1.75087e+06	988571	817936	932686	1.27097e+06	1.55088e+06	555557	494494	1.69449e+06	797931	1.2089e+06	961310
P22892	Ap1g1	1	24.0613	17	340906	744572	521203	420587	2.29428e+06	426247	1931515	1.09979e+06	1.45743e+06	349830	137542	275927
P24788	Cdk11b	1	4.03654	17	236288	243674	395003	905117	13283.6	693311	711917	270694	227582	363095	188305	242370
P26043	Rdx	1	87.9501	17	1.41166e+06	1.05392e+06	784186	568716	1.05131e+06	1.06056e+06	60914.9	172935	249159	57289.5	268131	40331.4
P46735	Myo1b	1	52.7044	17	2.30282e+06	2.06282e+06	5.8084e+06	104780	6.21714e+06	557276	50889.2	286328	426149	620026	757443	690378
P48758	Cbr1	1	69.1465	17	5.83124e+06	1.70293e+07	1.27479e+07	1.43174e+07	1.62821e+07	1.57958e+07	9.47537e+06	1.33213e+07	9.01911e+06	1.0217e+07	1.38291e+07	1.34404e+07
P50431	Shmt1	1	48.5456	17	2.91472e+06	3.10656e+06	9.79387e+06	9.97943e+06	5.6205e+06	6.13868e+06	2.80533e+06	2.63022e+06	2.12204e+06	2.80579e+06	1.70055e+06	2.18451e+06
P51150	Rab7a	1	96.444	17	1.12523e+07	1.23751e+07	1.42609e+07	1.54708e+07	9.03945e+06	9.16604e+06	3.20833e+07	3.15523e+07	3.06493e+07	2.64398e+07	2.94862e+07	1.83622e+07
P51863	Atp6v0d1	1	80.402	17	2.44467e+06	3.84758e+06	1.88176e+06	1.15871e+07	1.69969e+06	2.04748e+06	9.05753e+06	5.12023e+06	4.438e+06	4.60689e+06	6.73678e+06	4.80726e+06
P54775	Psmc4	1	51.8986	17	3.29145e+06	3.531e+06	3.23067e+06	3.46979e+06	6.16583e+06	2.43805e+06	3.79075e+06	3.41125e+06	2.4829e+06	2.58453e+06	3.69815e+06	3.30086e+06
P58044	Idi1	1	24.3337	17	3.9564e+06	3.84592e+06	4.76498e+06	1.99858e+06	2.14797e+06	3.35656e+06	1.3444e+06	8.05014e+06	8.50114e+06	8.67915e+06	2.54624e+06	8.15058e+06
P58774	Tpm2	1	124.97	17	5.60385e+07	4.70971e+07	6.46915e+07	5.75703e+07	7.32434e+07	8.59195e+07	4.12503e+07	3.88628e+07	4.61112e+07	4.73367e+07	2.28977e+07	2.61642e+07
P62082	Rps7	1	49.099	17	1.96953e+07	1.97428e+07	1.79321e+07	1.78988e+07	2.52909e+07	2.03909e+07	1.9371e+07	1.99146e+07	1.66165e+07	1.62663e+07	1.90325e+07	1.92807e+07
P63158	Hmgb1	1	60.9779	17	5.11311e+06	6.95411e+06	1.20402e+07	1.17802e+07	1.25987e+07	1.24023e+07	7.34101e+06	6.61171e+06	7.79139e+06	8.00297e+06	7.64886e+06	8.66893e+06
P70296	Pebp1	1	72.3952	17	3.21498e+07	2.19245e+07	2.42238e+07	2.32459e+07	2.83205e+07	3.48693e+07	3.57597e+07	3.02363e+07	3.74657e+07	2.21332e+07	1.7825e+07	2.73723e+07
P70663	Sparcl1	1	40.2332	17	2.78167e+06	2.94984e+06	3.18581e+06	2.88086e+06	67588.9	420458	2.36879e+06	471846	2.21742e+06	559848	450341	115695
P97310	Mcm2	1	8.10975	17	810123	1.32941e+06	494983	509680	557926	164994	1.76772e+06	1.15873e+06	1.64991e+06	291434	1.36949e+06	1.147e+06
Q01339	Apoh	1	52.0237	17	126728	432203	2.13133e+06	8.58771e+06	2.40663e+06	6.83946e+06	442035	210961	1.00024e+06	1.37309e+06	2.00116e+06	2.07226e+06
Q07417	Acads	1	29.6751	17	4.77954e+06	1.09252e+06	2.22331e+06	2.38636e+06	4.06912e+06	4.12701e+06	2.97838e+06	2.82546e+06	2.66995e+06	2.51839e+06	3.11378e+06	3.30553e+06
Q18LF2		1	5.06268	17	680294	523451	420645	928882	768552	900180	242943	111249	420796	216925	431393	267536
Q3UH68	Limch1	1	8.0439	17	1.15092e+06	3.17995e+06	2.02694e+06	688917	562987	621762	533051	1.25513e+06	816666	1.18457e+06	1.28785e+06	1.18911e+06
Q3UIR3	Dtx3l	1	3.9919	17	184839	2.90642e+06	1.31183e+06	585896	782663	462760	172295	796657	1.5765e+06	2.1955e+06	1.41643e+06	1.69168e+06
Q3V3R4	Itga1	1	8.27346	17	1.64596e+06	1.38138e+06	643905	1.0356e+06	1.08801e+06	110682	1.70699e+06	1.50045e+06	659847	782037	1.35505e+06	501070
Q4QRL3	Ccdc88b	1	6.75679	17	598616	249848	429491	195719	896433	178696	9593.14	127852	266489	43847.7	204270	74686.4
Q52KI8	Srrm1	1	8.33347	17	57501.5	375283	125006	128028	136584	263468	352580	151741	65272.9	96458.8	85778.6	98046.5
Q5DTU0	Afap1l2	1	11.9729	17	397903	164386	1.29855e+06	603415	350626	328688	1.44137e+06	553113	118180	268136	349113	827128
Q5SX39	Myh4	1	132.931	17	260628	212677	73255.6	250660	1.04027e+06	445124	353163	139257	139709	247396	206244	275984
Q5U430	Ubr3	1	3.97775	17	423345	113909	1.05214e+06	1.06152e+06	588325	731260	126632	76466.9	132980	136510	167886	100171
Q60598	Cttn	1	24.6403	17	3.32169e+06	2.95678e+06	5.92816e+06	3.15111e+06	4.51919e+06	3.19153e+06	2.40907e+06	2.64308e+06	998826	1.79383e+06	2.14986e+06	1.44939e+06
Q60865	Caprin1	1	37.5641	17	3.53782e+06	2.96325e+06	4.35847e+06	4.3431e+06	4.72248e+06	4.27564e+06	3.69182e+06	4.51741e+06	2.61812e+06	2.36101e+06	3.54046e+06	3.23444e+06
Q61425	Hadh	1	93.469	17	5.03751e+06	4.83193e+06	7.78683e+06	7.103e+06	1.07476e+07	1.86035e+07	3.48079e+06	3.78011e+06	4.47521e+06	4.62166e+06	5.61116e+06	4.98202e+06
Q61508	Ecm1	1	72.3225	17	1.64688e+06	1.01618e+06	1.8427e+06	1.06014e+06	1.97584e+06	1.95099e+06	1.36353e+06	1.37089e+06	1.57504e+07	921593	974859	433941
Q61937	Npm1	1	65.5731	17	1.6522e+06	2.49774e+06	4.83695e+06	5.27478e+06	1.87514e+07	5.89124e+06	4.36214e+06	3.87475e+06	3.83113e+06	5.1158e+06	4043641	4.16901e+06
Q64324	Stxbp2	1	17.7402	17	657949	2.69179e+06	1.1542e+06	3.03058e+06	1.69145e+06	1.38314e+06	2.47235e+06	2.15808e+06	1.24628e+06	1.8346e+06	1.49837e+06	1.83032e+06
Q64739	Col11a2	1	12.0496	17	492255	148775	298218	760528	681022	172855	244800	1.24134e+06	360572	125615	201382	300321
Q66X19	Nlrp4e	1	4.03179	17	404210	782053	1.91346e+06	1.42847e+06	1.30132e+06	1.12344e+06	767493	889594	712811	930711	1.03912e+06	904518
Q6A009	Ltn1	1	3.93346	17	572206	361617	892236	731615	993678	699838	769029	1.34112e+06	999890	477554	986589	178399
Q6PAJ1	Bcr	1	4.00356	17	612415	790934	572769	235977	600054	4.51358e+06	555429	253782	491732	382171	338551	280464
Q6PH08	Erc2	1	4.01859	17	1.78979e+06	923064	356153	1.97428e+06	3.06867e+06	1.92973e+06	2.46511e+06	1.25941e+06	1.34475e+06	978212	1.12732e+06	1.04109e+06
Q6R891	Ppp1r9b	1	16.0618	17	1.32793e+06	774992	512185	2.89491e+06	1.77206e+06	1.16399e+06	1.41706e+06	695983	1.7719e+06	1.75029e+06	814404	236359
Q6ZWX6	Eif2s1	1	28.6669	17	2.97135e+06	2.80247e+06	3.01077e+06	5.31095e+06	3.49519e+06	3.50795e+06	2.60412e+06	2.52834e+06	4.70263e+06	3.74545e+06	2.34011e+06	3.37143e+06
Q7TN75	Peg10	1	28.0434	17	1.10386e+06	803661	1.03028e+06	557309	1.08873e+06	1.99716e+06	1.39428e+06	1.60365e+06	1.60964e+06	992634	1.94494e+06	812407
Q80TE7	Lrrc7	1	28.031	17	507430	15560.4	925748	226856	135907	55879.5	150354	116387	105712	159975	76549.1	56718.1
Q80TV8	Clasp1	1	7.97428	17	303995	383613	1.32591e+06	300740	435090	115397	950250	825020	372700	245524	3.20619e+06	415956
Q80ZF8	Adgrb3	1	4.00652	17	420822	384341	216789	544235	192648	352119	571654	609066	427946	275036	347832	490162
Q80ZX8	Spag1	1	8.11272	17	964787	1.12028e+06	240848	490701	332235	280165	726697	984814	430223	381384	744511	307718
Q810A7	Ddx42	1	10.0253	17	731615	2.00671e+06	282756	145329	301200	617059	597398	437562	719417	1.54461e+06	875993	802546
Q810U3	Nfasc	1	28.0671	17	138692	932662	866231	840983	143955	252771	754408	650521	197134	237536	249579	247410
Q8BJ64	Chdh	1	41.4983	17	1.59523e+06	1.40205e+06	2.22876e+06	2.88046e+06	1.9037e+06	2.28472e+06	2.55881e+06	2.77806e+06	699399	949983	1.49068e+06	650834
Q8BK72	Mrps27	1	7.93068	17	2.89083e+06	3.38766e+06	2.98001e+06	1.52623e+06	193399	6.3359e+06	2.43376e+06	3.73397e+06	1.30558e+06	7.63006e+06	1.61064e+06	886869
Q8BMG7	Rab3gap2	1	16.1219	17	5.54142e+06	3.58362e+06	4.09726e+06	4.01649e+06	3.59544e+06	3.64492e+06	2.62628e+06	2.54309e+06	4.87233e+06	2.36292e+06	4.7502e+06	5.02216e+06
Q8C0I1	Agps	1	28.1364	17	638562	1.41421e+06	1.53723e+06	1.16238e+06	1.14236e+06	1.26359e+06	603028	1.11611e+06	467528	1.00602e+06	779883	1.32426e+06
Q8CG19	Ltbp1	1	4.0454	17	1.39662e+06	841032	535048	787473	1.09556e+06	296294	792705	3.49782e+06	1.34884e+06	1.3672e+06	701566	942320
Q8CHH9	Septin8	1	37.7134	17	1.05144e+06	477706	584441	76062.8	309285	51063.7	754606	933551	592552	258313	110248	239871
Q8JZN5	Acad9	1	47.2807	17	1.1557e+06	1.6075e+06	887708	1.16857e+06	431705	577224	1.10439e+06	2.59204e+06	1.19678e+06	5.1207e+06	608607	1.71103e+06
Q8K297	Colgalt1	1	20.3772	17	1.12484e+06	1.41717e+06	1.02961e+06	847315	801374	22999.4	1.40419e+06	1.00835e+06	525437	1.30363e+06	781744	1.48757e+06
Q8K2V1	Ppp4r1	1	8.04647	17	1.13905e+06	762091	1.23808e+06	692894	139808	623679	68838.6	870432	960762	130192	678853	704296
Q8K3V4	Padi6	1	80.1813	17	590984	623147	787486	1.11145e+06	1.00069e+06	638851	975235	425778	829710	343125	230631	371888
Q8K4Q0	Rptor	1	3.98406	17	321251	6.00008e+06	598981	335069	354883	36273.9	557054	3.45712e+06	5.13557e+06	4.46145e+06	2.47362e+06	203275
Q8QZR5	Gpt	1	4.0043	17	1.30186e+06	652229	3.0711e+06	3.334e+06	2.17238e+06	2.71342e+06	1.37821e+06	683200	1.49329e+06	1.98287e+06	973394	1.30975e+06
Q8R081	Hnrnpl	1	61.1842	17	3.90039e+06	5.1391e+06	2.00471e+06	2.10283e+06	2.07155e+06	3.3013e+06	4.58303e+06	4.2978e+06	4.53687e+06	4.76347e+06	4.50162e+06	4.08864e+06
Q8R5F7	Ifih1	1	3.96608	17	588360	224113	116116	132042	260110	18604.1	339009	269585	270125	246695	314433	323012
Q8VCI0	Plbd1	1	3.95802	17	4.58483e+06	251581	1.18e+06	0	1.95525e+06	1.17001e+06	1.60198e+06	341957	368461	419274	123339	1.11392e+06
Q8VCT4	Ces1d	1	58.4999	17	1.21772e+06	969981	1.88674e+06	2.38243e+06	1.21583e+06	1.11786e+06	1.47075e+06	767530	670435	1.70795e+06	1.5424e+06	1.12737e+06
Q8VCW8	Acsf2	1	45.9367	17	1.12673e+06	722810	8.70286e+06	1.7685e+06	924050	2.20648e+06	836230	437420	742158	374208	504493	400430
Q8VHY0	Cspg4	1	8.07545	17	1.03108e+06	753247	828360	728949	515996	764734	1.93375e+06	905350	549663	1.37642e+06	1.34704e+06	695251
Q91VR2	Atp5f1c	1	50.6732	17	1.8601e+07	1.74017e+07	2.1178e+07	2.09189e+07	2.07978e+07	2.13414e+07	7.02168e+06	7.25105e+06	7.78583e+06	7.75769e+06	8.26309e+06	8.48956e+06
Q91WQ3	Yars1	1	22.6086	17	2.44936e+06	1.91566e+06	2.22674e+06	2.56939e+06	2.20519e+06	1.15808e+06	1.19822e+06	1.9048e+06	1.41475e+06	2.46466e+06	1.9081e+06	2.39548e+06
Q922R8	Pdia6	1	76.9795	17	1.36844e+07	1.27229e+07	1.84717e+07	1.53198e+07	1.44866e+07	1.6776e+07	1.50839e+07	1.46026e+07	1.05237e+07	1.3559e+07	1.26214e+07	1.30479e+07
Q99J77	Nans	1	16.0853	17	3.35455e+06	2.80916e+06	1.76905e+06	3.59845e+06	3.45086e+06	2.71192e+06	2.5535e+06	2.63431e+06	2.47849e+06	3.25099e+06	4.15627e+06	3.28225e+06
Q99JI4	Psmd6	1	40.7836	17	3.9036e+06	4.51203e+06	3.21566e+06	3.77963e+06	3.38677e+06	1.36498e+07	4.79082e+06	5.82709e+06	4.05506e+06	4.23725e+06	5.11521e+06	4.22416e+06
Q99KP3	Cryl1	1	38.3561	17	5.69299e+06	5.58391e+06	1.00729e+07	1.06196e+07	8.7546e+06	9.94015e+06	6.11362e+06	6.44464e+06	8172962	8.51131e+06	6.32103e+06	4.88548e+06
Q99KV1	Dnajb11	1	34.9602	17	3.08319e+06	6.1037e+06	3.18462e+06	2.59205e+06	4.69161e+06	3.2814e+06	4.09494e+06	2.6339e+06	2.04031e+06	1.55604e+06	1.55592e+06	1.8025e+06
Q99ME9	Gtpbp4	1	4.05113	17	499743	279104	564705	306147	229557	460395	486330	86595.1	385412	305373	67189.7	727510
Q99MU3	Adar	1	11.9533	17	345349	248271	378361	270076	426683	602820	146698	149613	173593	253034	246295	408413
Q99PG0	Aadac	1	56.1593	17	5.72231e+06	4.61704e+06	6.51061e+06	4197744	2.43205e+06	943022	4.85273e+06	4.0087e+06	1.13412e+06	7.36583e+06	7.98305e+06	7.42741e+06
Q9CQ62	Decr1	1	91.9075	17	5.43518e+06	7.25074e+06	7.96839e+06	1.09338e+07	1.83287e+07	8.89461e+06	6.81543e+06	4.87057e+06	6.30991e+06	6.44641e+06	5.31712e+06	4.77568e+06
Q9CQJ8	Ndufb9	1	28.1331	17	2.4636e+06	2.16798e+06	3578316	5.30118e+06	2.78675e+06	3.3372e+06	1.79477e+06	1.77549e+06	311519	898923	823194	3.15389e+06
Q9CTN5	Six6os1	1	2.07747	17	1.78944e+06	1.95788e+06	1.2037e+06	570448	402192	1.42282e+06	730332	293877	755627	1.2826e+06	2.07182e+06	898346
Q9D024	Ccdc47	1	20.0197	17	1.44996e+06	1.12444e+06	767052	961738	338568	877196	2.35049e+06	741784	1.02903e+06	969767	607278	749840
Q9D2G2	Dlst	1	70.4404	17	6.27163e+06	7.2676e+06	1.05274e+07	1.09863e+07	5.1291e+06	5.28491e+06	5.22432e+06	6.40404e+06	5.18634e+06	4.31941e+06	5.17241e+06	5.17982e+06
Q9D4H8	Cul2	1	11.863	17	420968	1.27322e+06	1.14494e+06	829326	1.24056e+06	291530	353456	301330	454885	413750	330433	671463
Q9D6Y9	Gbe1	1	24.0962	17	3.21471e+06	1.7428e+06	976827	2.44658e+06	1.40954e+06	1.91501e+06	942881	2.28189e+06	1.19915e+06	1.20173e+06	170252	2.0125e+06
Q9DBG5	Plin3	1	32.969	17	2.52054e+06	3.63988e+06	2.70153e+06	5.44488e+06	6.89976e+06	5.45362e+06	6.96628e+06	2.44072e+06	3.81409e+06	3.29147e+06	5.13197e+06	3.37779e+06
Q9DBH5	Lman2	1	24.5571	17	7.08433e+06	6.30943e+06	3.9002e+06	2.02142e+07	2.2003e+06	3.07306e+06	3.81915e+06	5.62174e+06	4.92482e+06	2.64967e+06	8.87102e+06	6.87171e+06
Q9DBR1	Xrn2	1	8.60997	17	715681	563862	688107	804862	396539	352234	1.00362e+06	1.45145e+06	798729	1.00863e+06	1.1851e+06	1.02314e+06
Q9DBW0	Cyp4v2	1	4.03495	17	1.11964e+06	2.07603e+06	1.14048e+06	1.33338e+06	1.47698e+06	1.0753e+06	1.16452e+06	982571	1.75826e+07	980677	1.03321e+06	1.93891e+06
Q9DCD2	Xab2	1	2.85372	17	773409	1.12046e+06	704743	934196	892493	583209	569491	835016	1.0559e+06	1.06275e+06	1.28184e+06	797301
Q9EQZ7	Rims2	1	4.13246	17	41370.9	768861	2.69276e+06	2.54122e+06	910542	3.49991e+06	909095	85147.6	180666	71116.4	422622	112889
Q9ERG0	Lima1	1	30.0719	17	1.3205e+06	1.3936e+06	2.56513e+06	2.2594e+06	2.11538e+06	3.36416e+06	1.89598e+06	1.1367e+06	1.01136e+06	751559	3.13163e+06	2.88391e+06
Q9ES64	Ush1c	1	7.30783	17	973821	3.65741e+06	726829	552578	536364	552772	2.08476e+06	2.61124e+06	1.87457e+06	2.21926e+06	1.32274e+06	1.96504e+06
Q9JI91	Actn2	1	98.1173	17	1.46381e+06	1.56234e+06	308751	217943	656705	296491	1.26988e+06	1.44546e+06	1.00682e+06	1.45724e+06	570824	816706
Q9JLI8	Sart3	1	16.1449	17	730452	361147	568104	412042	686051	698098	1.77242e+06	2.52688e+06	1.47318e+06	281226	2.65445e+06	2.67976e+06
Q9QXC1	Fetub	1	12.0168	17	207007	78504.2	196363	1.46435e+06	1.07079e+06	81626.1	314672	647377	444226	681357	45011.2	893580
Q9R0P9	Uchl1	1	20.1286	17	6.58045e+06	5.49e+06	2.82508e+06	5.41676e+06	3.74248e+06	4.10735e+06	3.35303e+06	5.01796e+06	7.58571e+06	3.03232e+06	4.18227e+06	6.33685e+06
Q9R1P1	Psmb3	1	33.6419	17	6.62329e+06	6.10698e+06	7.64247e+06	4.6399e+07	5.92858e+06	2.31736e+07	6.39622e+06	6.38686e+06	9.0542e+06	7.2173e+06	5.25531e+06	7.47041e+06
Q9WTX6	Cul1	1	23.9356	17	572916	1.05072e+06	1.16985e+06	1.29875e+06	87002.4	268450	419108	768815	517555	376126	633535	716880
Q9WU79	Prodh	1	40.174	17	680523	894919	950446	1.20105e+06	294978	930425	1.56489e+06	1.57141e+06	795905	1.00779e+06	6.06985e+06	851048
Q9Z0Z4	Heph	1	11.8439	17	1.12828e+06	370856	913169	508520	1.2651e+06	216854	698082	432455	511310	595415	507805	438427
Q9Z2I8	Suclg2	1	73.7267	17	1.03479e+07	4.42894e+06	7.73977e+06	6.37974e+06	7.29757e+06	8.14801e+06	4.32127e+06	3.38643e+06	4.22624e+06	5.26066e+06	5.60359e+06	5.10687e+06
A2A5R2	Arfgef2	1	4.18523	16	174714	505368	23435.7	97518.3	25106.1	13745.4	158324	106308	151200	274117	314252	96033.6
C0HKD8	Mfap1a	2	3.97016	16	1.57248e+06	920603	375623	203421	442307	303264	1.75969e+06	1.01836e+06	476378	896846	435401	92182.2
D3YZU1	Shank1	1	8.07469	16	519889	190795	447970	182658	1.35222e+06	1.06993e+06	835197	1.06537e+06	788440	330257	1.09194e+06	509841
E9Q5C9	Nolc1	1	11.9514	16	2.94963e+06	3.24674e+06	1.443e+06	1.2734e+06	2.79799e+06	2.88334e+06	956385	4.3994e+06	4.14317e+06	2.99759e+06	2.52745e+06	3.57116e+06
G5E829	Atp2b1	1	107.152	16	1.42016e+06	573550	1.38775e+06	2.35961e+06	953533	2.31404e+06	861975	855190	759764	857821	1.00087e+06	1.65598e+06
O08759	Ube3a	1	7.9902	16	1.10199e+06	554143	940247	250438	248317	954089	711345	442202	238922	411933	415220	454689
O35490	Bhmt	1	65.5926	16	1.2237e+06	971969	1.11274e+07	1.27432e+06	1.14613e+06	1.06765e+06	598341	567404	559610	469241	1.35093e+06	379827
O54931	Akap2	1	8.09239	16	997047	508132	935255	351940	447557	283866	463209	751298	527468	617362	341600	408433
O55222	Ilk	1	39.1033	16	2.8086e+06	1.55845e+06	2.6904e+06	2.4987e+06	1.60167e+06	1.70386e+06	920462	818860	1.50946e+06	1.67744e+06	1.25496e+06	1.53377e+06
O70209	Pdlim3	1	47.4501	16	1.21587e+07	1.1134e+07	2.57641e+07	1.89751e+07	2.02263e+07	2.48484e+07	9.5519e+06	8.87728e+06	1.18325e+07	9.41685e+06	1.15345e+07	9.57891e+06
O88987	Akap3	1	40.4452	16	499792	49704.9	2.5401e+06	373186	1.89105e+06	345839	497762	556711	865805	1.31651e+06	0	175464
P01872	Ighm	1	35.2017	16	2.1762e+06	1624307	3.21438e+06	4.39778e+06	1.30691e+06	2.30764e+06	2.8261e+06	2.80404e+06	4.17323e+06	3.2475e+06	2.72369e+06	6.7059e+06
P03365	gag-pro-pol	6	7.95205	16	114322	149699	648384	774459	507802	863843	162347	144960	264967	605692	150535	144821
P08122	Col4a2	1	31.829	16	671442	1.28146e+06	1.25856e+06	475079	767707	80937.4	651208	274398	814311	781136	668790	547851
P09242	Alpl	1	28.3011	16	1.28867e+06	1.08935e+06	1.4475e+06	1.05567e+06	708025	574716	878460	691750	1.55108e+06	1.42891e+06	981270	1.51686e+06
P09803	Cdh1	1	47.609	16	2.39308e+06	2.44722e+06	1.96764e+06	2.15085e+06	3.99146e+06	3.16208e+06	1.48122e+06	1.32702e+06	1.61526e+06	1.16671e+06	1.55785e+06	1.84026e+06
P10711	Tcea1	1	12.1593	16	985239	697766	908908	1.51144e+06	1.5352e+06	1.73373e+06	815931	569700	1.02281e+06	606600	336478	984281
P11627	L1cam	1	18.522	16	1.01929e+06	433954	2.18404e+06	1.0809e+06	2.87423e+06	1.83379e+06	1.40768e+06	780606	1.33853e+06	856315	1.13664e+06	775137
P12970	Rpl7a	1	63.1707	16	6.51416e+06	6.41827e+06	4.93853e+06	4.24429e+06	2.97954e+06	1.00337e+06	2.37779e+06	4.43868e+06	1.46472e+07	2.98398e+06	2.61886e+06	2.52341e+06
P13542	Myh8	1	112.917	16	49703.4	35689	243106	138438	66574.6	104238	108056	0	31522.3	32399.2	215302	79162.6
P13595	Ncam1	1	32.2048	16	535625	283826	664331	1.49991e+06	694546	588337	578053	524870	1.13973e+06	955025	986412	821412
P14602	Hspb1	1	53.3586	16	2.44801e+07	3.05572e+07	2.2501e+07	2.33021e+07	3.83243e+07	3.20598e+07	2.15808e+07	2.55558e+07	1.33985e+07	2.07931e+07	1.31048e+07	1.02014e+07
P16125	Ldhb	1	81.0577	16	1.16806e+07	1.06679e+07	9.40698e+06	1.88678e+07	1.05798e+07	1.33314e+07	1.03618e+07	9.05876e+06	4.0836e+06	6.1676e+06	2.84728e+06	4.56321e+06
P35487	Pdha2	1	20.1155	16	4.8976e+06	3.24052e+06	7.06032e+06	1.70613e+06	3.02288e+06	2.13645e+06	1.61444e+06	8.84383e+06	2.67675e+06	9.56706e+06	2.56212e+06	6.53519e+06
P45376	Akr1b1	1	68.1992	16	6.92119e+06	9.72181e+06	6.36288e+06	6.07345e+06	37446571	1.21492e+07	1.31317e+07	1.64816e+07	1.6785e+07	1.15773e+07	1.25679e+07	1.27327e+07
P47857	Pfkm	1	24.0555	16	383827	320885	1.1069e+06	600405	1.08561e+06	691376	355684	203527	7.10484e+06	381375	256108	883942
P49312	Hnrnpa1	1	45.849	16	6.74232e+06	7.79995e+06	4.71317e+06	4.54043e+06	8.27359e+06	5.69439e+06	7.39382e+06	6.75962e+06	7.48968e+06	6.10481e+06	5.00703e+06	8.70747e+06
P50172	Hsd11b1	1	51.0552	16	2.47007e+06	4.98231e+06	2.09134e+06	5.1616e+06	3.39124e+06	3.79045e+06	2.54426e+06	2.89682e+06	4.29649e+06	2.60749e+06	2.60572e+06	2.45712e+06
P50285	Fmo1	1	32.0804	16	453610	6.64028e+06	21121.6	1.27507e+06	136674	233987	834611	532243	2.32487e+06	2.46604e+06	560069	474943
P56695	Wfs1	1	10.4457	16	754046	1.27025e+06	636250	486048	139608	64410.5	298655	586083	621564	977124	1.36415e+06	733455
P58710	Gulo	1	40.4598	16	6.76931e+06	3.36947e+06	2.10717e+06	2.6927e+06	4.23796e+06	3.92908e+06	3.26735e+06	1.0612e+06	4.37709e+06	4.92413e+06	2.90943e+06	5.40865e+06
P62196	Psmc5	1	29.1238	16	1.75154e+06	2.23937e+06	2.11891e+06	2.07725e+06	3.03475e+06	1.96358e+06	2423441	2.59395e+06	2.15152e+06	3.63332e+06	2.33234e+06	2.12325e+06
P68510	Ywhah	1	118.534	16	1.13314e+07	1.00028e+07	1.38202e+07	1.70436e+07	1.78653e+07	1.19397e+07	1.61802e+07	1.38787e+07	1.27257e+07	1.44582e+07	1.18191e+07	1.16663e+07
P70699	Gaa	1	41.9583	16	586091	430837	728796	308180	1.7326e+06	458659	270218	350119	265134	237475	440510	0
P97864	Casp7	1	17.0138	16	2.52037e+06	4.84461e+06	4.28673e+06	3.73822e+06	6.12925e+06	5.06644e+06	2.48638e+06	1.96208e+06	4.73964e+06	5.08128e+06	2.67217e+06	4.89488e+06
Q03517	Scg2	1	31.9851	16	1.03501e+06	723214	635299	1.78322e+06	146533	515141	743209	1.32951e+06	840780	855995	1.00081e+06	509283
Q06770	Serpina6	1	68.0488	16	1.34193e+06	1.8723e+06	2.3176e+06	1.80046e+06	2.64575e+06	2.60939e+06	3.82348e+06	2.30159e+06	1.96415e+06	1.97574e+06	1.44623e+06	1.0332e+06
Q07076	Anxa7	1	40.2376	16	4.29805e+06	4.83204e+06	5.96006e+06	6.12349e+06	3.28636e+06	4.7709e+06	7.67713e+06	8.0438e+06	5.91571e+06	6.99073e+06	6.29297e+06	6.86884e+06
Q19LI2	A1bg	1	60.213	16	1.84437e+06	1.75495e+06	678910	2.14939e+06	2.16088e+06	1.06802e+06	757044	1.16517e+06	1.22418e+06	808460	1.00289e+06	846450
Q3B7Z2	Osbp	1	8.1053	16	502526	589639	489972	714411	252607	398061	936589	1.06448e+06	808675	633161	714058	707009
Q3TES0	Iqsec3	1	12.0419	16	373792	912050	231943	517384	1.16064e+06	8050.07	748538	1.18311e+06	972740	288306	340318	1.21864e+06
Q3TRM8	Hk3	1	27.3835	16	899769	767942	535108	1.68102e+06	1.74724e+06	1.76657e+06	1.91498e+06	2.10264e+06	1.41906e+06	1.90327e+06	1.47339e+06	2.04493e+06
Q3U2A8	Vars2	1	20.0715	16	1.32775e+06	1.62829e+06	534223	714363	339907	334123	265447	1.04087e+06	0	61778.9	121291	28029
Q3U962	Col5a2	1	4.04216	16	217815	306343	120455	436537	204777	355791	781210	296227	190066	520952	353349	183806
Q3UGY8	Arfgef3	1	3.97845	16	73360.2	143065	692091	257241	59285.6	226873	295963	819266	72006.4	30809.1	41445.4	82804.5
Q3UJB9	Edc4	1	43.8406	16	593324	254877	268093	123367	2.1256e+06	207603	117822	251623	513533	407575	172434	582838
Q3UYH7	Adrbk2	2	4.0731	16	351174	601622	92882	400361	307310	26465.5	550878	577366	1.13637e+06	148936	1.17911e+06	609091
Q5DTL9	Slc4a10	1	12.0376	16	1.32943e+06	1.33503e+06	267122	101298	1.5745e+06	1.36513e+06	773704	840280	268925	1.21326e+06	1.53657e+06	871938
Q5HZG4	Taf3	1	4.03894	16	838026	684791	377237	249484	139733	757275	84584.3	83691.3	520705	357112	237481	229521
Q5SFM8	Rbm27	1	7.90291	16	346107	609680	70107.3	277169	258614	228371	183838	405803	141435	232389	43115.8	117276
Q5SUR0	Pfas	1	7.9883	16	171738	891906	1.26819e+06	1.48279e+06	1.31325e+06	986202	958153	717623	892293	619601	1.08641e+06	1502020
Q61081	Cdc37	1	29.7954	16	1.91891e+06	5.57455e+06	4.31513e+06	2.67755e+06	2.80583e+06	2.85184e+06	1.6546e+06	1.57804e+06	1.56106e+06	1.83726e+06	1.68438e+06	1.66359e+06
Q61092	Lamc2	1	4.00282	16	1.52171e+06	351040	909421	72846	880509	1.40953e+06	762628	767197	197713	196623	641207	339484
Q61210	Arhgef1	1	21.2841	16	1.94569e+06	312390	951869	700254	827658	906827	1.16368e+06	1.37767e+06	1.48776e+06	2.40277e+06	1.15982e+06	835414
Q61247	Serpinf2	1	32.3206	16	1.25719e+06	428494	1.80724e+06	406992	747099	894029	271926	334093	504309	662146	1.02172e+06	1.49946e+06
Q61464	Znf638	1	7.97703	16	734734	321600	703961	176579	37654.2	6176.24	341869	435189	187947	277268	238507	46598.7
Q61655	Ddx19a	1	24.0265	16	862165	525733	981437	606830	1.67489e+06	785766	587256	424646	718925	834465	673168	883046
Q62234	Myom1	1	24.0661	16	852697	735189	318264	96399.5	168054	127941	312493	837991	608281	898450	578770	374371
Q62418	Dbnl	1	39.6927	16	5.61479e+06	5.08243e+06	4.93501e+06	2.86722e+06	2.35206e+06	2.67001e+06	5.28291e+06	6.27371e+06	3.91386e+06	4.84863e+06	5.95679e+06	5.86746e+06
Q62523	Zyx	1	21.8091	16	2.39104e+06	3.23226e+06	3.94626e+06	3.68284e+06	3.29921e+06	2.32698e+06	778902	6.77329e+06	6.89015e+06	586328	1.15686e+06	849222
Q64433	Hspe1	1	45.4145	16	5.70035e+07	5.3619e+07	1.14132e+08	1.04579e+08	8.30829e+07	1.02323e+08	5.13696e+07	3.89591e+07	4.44827e+07	6.47784e+07	5.11808e+07	5.13557e+07
Q66X22	Nlrp9b	1	31.9955	16	315636	378634	236320	373107	51271.8	139698	4.07871e+06	4.53869e+06	80417.8	88145.8	649697	237893
Q68FL6	Mars1	1	12.1719	16	1.10539e+06	652243	1.93335e+06	901840	1.60993e+06	1132927	636923	949465	1.95264e+06	1.04294e+06	1.12458e+06	1.44108e+06
Q6A068	Cdc5l	1	16.0014	16	1.09862e+06	432137	511497	158781	509687	415835	645675	119453	345057	421784	659395	45724
Q6NS52	Dgkb	1	7.86382	16	490018	4.21372e+06	190855	40134.8	383142	392510	786954	540202	270021	228568	129945	286971
Q6P9K8	Caskin1	1	28.1754	16	325125	536333	632019	274936	331334	226150	944593	98492.3	608119	567817	122536	540978
Q6PB44	Ptpn23	1	15.8736	16	1.8102e+06	2.03346e+06	7.40262e+06	6.71188e+06	1.71277e+06	1.85365e+06	3.13044e+06	772801	3.24225e+06	2.60484e+06	188153	2.85422e+06
Q6PDM1	Msl1	1	2.28739	16	1.25394e+06	551470	438722	213371	112728	281350	329295	377885	1.60353e+06	139433	698382	959432
Q6PGC1	Dhx29	1	3.95208	16	858228	813272	720561	1.60121e+06	654673	901101	518248	288339	604481	812587	441181	509237
Q6ZWN5	Rps9	1	41.1828	16	1.06927e+07	1.10188e+07	1.15994e+07	1.44001e+07	7.13408e+06	4.87495e+06	6.20909e+06	5.53273e+06	6.3602e+06	7.93491e+06	5.34055e+06	6.18338e+06
Q7TMB8	Cyfip1	1	39.8419	16	406517	192124	1.11175e+06	2.37418e+06	218357	1.63799e+06	435488	249193	298657	1.93116e+06	451789	285571
Q7TPD0	Ints3	1	12.1341	16	415243	296447	234601	230013	96505.3	170084	414495	339227	280327	189913	291696	275237
Q7TSQ8	Pdpr	1	36.6128	16	339261	360656	792519	727717	137817	1.17045e+06	35355.6	2.59877e+06	31130.5	538998	1.17651e+06	683358
Q7TT37	Elp1	1	11.9395	16	1.5561e+06	283728	1.6049e+06	1.03942e+06	4977.18	101345	368798	322342	274438	765553	566426	270693
Q80TL7	Mon2	1	12.0377	16	1.52884e+06	651827	2.45484e+06	2.42227e+06	653397	571859	1.28406e+06	469065	2.09117e+06	517711	13849.9	311101
Q80W00	Ppp1r10	1	4.00578	16	407380	1.3002e+06	6.54733e+06	4.38102e+06	6.61527e+06	3.57353e+06	1.01921e+06	1.09998e+06	590138	2.55943e+06	2.24974e+06	1.41974e+06
Q80XN0	Bdh1	1	60.9377	16	1.42379e+07	1.45545e+07	2.81257e+06	4.152e+06	3.78866e+06	4.577e+06	8.80268e+06	6.31674e+06	4.59349e+06	8.12748e+06	3.71915e+06	3.23137e+06
Q8BGH2	Samm50	1	32.2894	16	5.15939e+06	1.72756e+06	6.19063e+06	6.5306e+06	4.61162e+06	5.37846e+06	2.95823e+06	2.06949e+06	2.8736e+06	5.31696e+06	921976	732617
Q8BK67	Rcc2	1	25.411	16	1.33879e+06	480503	2.80156e+06	2.7268e+06	1.19822e+06	1.4129e+06	1.80299e+06	1.79037e+06	383501	784487	1.36442e+06	1.48142e+06
Q8BMP6	Acbd3	1	15.8717	16	164296	2.72933e+06	3.48534e+06	442327	226186	2.88124e+06	2.24064e+06	1.03139e+06	846816	2.37569e+06	646400	2.47901e+06
Q8BWY3	Etf1	1	56.0702	16	4.34015e+06	4.49717e+06	4.11126e+06	3.43891e+06	3.80912e+06	3.57527e+06	2.91102e+06	3.26547e+06	4.46261e+06	4.57221e+06	3.77776e+06	4.35229e+06
Q8BYA0	Tbcd	1	28.0359	16	131313	181883	183799	219896	271165	203521	0	47107.7	236620	323748	73240.9	182224
Q8C1D8	Iws1	1	4.11397	16	1.22599e+06	892206	338891	393787	115529	170097	940554	483893	723680	230503	755950	345594
Q8CG48	Smc2	1	3.97016	16	4.0187e+06	4.16661e+06	723628	205335	185880	470257	592465	347756	1.01552e+06	640676	776265	301270
Q8CHT0	Aldh4a1	1	63.8295	16	1.40402e+06	1.24148e+06	2.26847e+06	539201	1.16877e+06	771901	1.10544e+06	914965	1.67828e+06	531862	601500	1.93408e+06
Q8K3H0	Appl1	1	7.89127	16	1.01117e+06	1.37658e+06	772983	864735	277071	1.15755e+06	1.81384e+06	1.68211e+06	1.54282e+06	1.91087e+06	364022	352845
Q8QZS1	Hibch	1	23.97	16	1.38559e+06	353961	1.14605e+06	824839	452930	2.95839e+06	366178	258285	1.0279e+06	926627	885813	66959.5
Q8R016	Blmh	1	18.5529	16	2.86596e+06	2.39582e+06	1.23926e+06	1055127	661085	1.62207e+06	840977	3.85451e+06	2.40027e+06	931535	808671	1.09811e+06
Q8R1Q8	Dync1li1	1	21.268	16	1.48744e+06	2.61848e+06	1.62892e+06	1.59645e+06	1.52654e+06	1.72688e+06	1.45281e+06	1.45241e+06	1.2663e+06	877591	1.72403e+06	951582
Q8R2G6	Ccdc80	1	4.02864	16	147618	406645	323283	575639	48980.7	156706	506924	496126	381506	595018	455165	463489
Q8R420	Abca3	1	4.07051	16	461703	431077	673818	563409	566119	513524	288488	357516	785127	484786	807650	501587
Q8R429	Atp2a1	1	83.021	16	557905	304997	271217	248185	190957	57276.3	459390	43260.4	449848	446234	214325	394977
Q8R4U0	Stab2	1	4.05693	16	73172.6	94811.5	233873	289748	192928	76794	55350.9	330375	144056	216897	108776	126889
Q8VC28	Akr1c13	1	45.9665	16	4.79991e+06	5.73212e+06	4.56315e+06	9.39468e+06	1.00446e+07	9.98863e+06	2.96658e+06	3.44711e+06	3.38427e+06	3.6147e+06	5.06896e+06	4.35158e+06
Q8VDQ9	Kri1	1	3.98055	16	417434	2.35478e+06	880629	555808	187483	619082	287071	587852	657086	562870	432443	1.92671e+06
Q91V41	Rab14	1	66.8098	16	1.14451e+07	9.76316e+06	8.57082e+06	1.13656e+07	6.44149e+06	6621710	9.03352e+06	9.89273e+06	1.03147e+07	7.41755e+06	1.06869e+07	9.38516e+06
Q91VA0	Acsm1	1	55.8595	16	1.41336e+06	312396	163665	807121	35795.2	332457	89380.9	99151.7	4481.26	46871.2	633251	22345.3
Q91WJ8	Fubp1	1	34.4009	16	2.5925e+06	1.20903e+06	1.14388e+06	1.10105e+06	3.68958e+06	3.84136e+06	1.33863e+06	1.55226e+06	2.72995e+06	1.91632e+06	637431	1.85106e+06
Q91WU0	Ces1f	1	44.5484	16	100394	608353	1.36482e+06	1.44254e+06	3.47327e+06	1.04988e+06	909507	686716	986133	1.37535e+06	1.46831e+06	1.84392e+06
Q91XV3	Basp1	1	58.7664	16	1.2303e+07	2.07573e+06	3.06543e+06	1.90992e+06	1.53575e+06	3.29715e+06	4.50523e+06	4.7452e+06	6.79548e+06	3.16963e+06	4.84018e+06	3.96356e+06
Q91YI0	Asl	1	52.5403	16	6.8217e+06	1.52719e+06	1.26866e+06	898584	2.2184e+06	2.18037e+06	904761	1.64455e+06	1.50148e+06	1.27022e+06	1.72077e+06	1.18878e+06
Q91YP2	Nln	1	31.4734	16	546074	832931	1.70703e+06	1.23432e+06	2.8763e+06	1.58668e+06	249697	1.55149e+06	1.94494e+06	588332	696399	782763
Q91YR9	Ptgr1	1	32.4385	16	3.72378e+06	1.71102e+06	3.19985e+06	4.87843e+06	2.56054e+06	3.05315e+06	3.02391e+06	1696059	2.09521e+06	3.41527e+06	2.89857e+06	1.91366e+06
Q920E5	Fdps	1	23.456	16	4.72081e+06	8.78632e+06	4.54135e+06	6.41831e+06	5.67825e+06	5.47307e+06	3.17498e+06	3.11823e+06	2.69533e+06	2.8395e+06	2.5394e+06	2.04082e+06
Q921M4	Golga2	1	12.3125	16	630860	53664.2	382927	94496	147653	114730	808977	350735	626989	21551.6	92056.9	142852
Q99020	Hnrnpab	1	72.4615	16	9.84823e+06	1.79882e+07	1.28706e+07	1.64404e+07	1.93449e+07	1.01774e+07	1.095e+07	1.36587e+07	1.55541e+07	1.46605e+07	9.10465e+06	9.60258e+06
Q99JY9	Actr3	1	113.804	16	5.23046e+06	5.0965e+06	1.03845e+07	1.12056e+07	1.13117e+07	8.525e+06	9.55715e+06	9.72454e+06	9.53101e+06	9.48823e+06	9.1488e+06	9.61782e+06
Q99KJ8	Dctn2	1	32.7289	16	6.79875e+06	8.42443e+06	6.44645e+06	7.72936e+06	9.8264e+06	1.09386e+07	8.21754e+06	9.64866e+06	3.25652e+06	4.94149e+06	3.80976e+06	4.03283e+06
Q99L13	Hibadh	1	50.5049	16	3.75047e+06	2.30514e+06	2.88469e+06	1.12109e+06	2.63395e+06	3.92272e+06	1.70821e+06	1.84956e+06	2.48985e+06	1.58598e+06	1.25455e+06	2.9619e+06
Q9CPU0	Glo1	1	37.6308	16	1.08947e+07	1.6495e+07	1.23456e+07	1.11453e+07	3.09711e+07	2.89857e+07	1.19802e+07	1.14329e+07	1.00663e+07	1.13102e+07	1.55925e+07	1.11869e+07
Q9CQF9	Pcyox1	1	35.1849	16	1.02365e+06	2.50383e+06	364676	417037	249596	293733	940050	482370	387821	576424	127208	3.28619e+06
Q9CR16	Ppid	1	18.272	16	1.25661e+06	1.39595e+06	3.50337e+06	3272575	1.98663e+06	1.8206e+06	822885	1.93634e+06	963826	965503	1.11429e+06	618757
Q9EP71	Rai14	1	7.97417	16	1.68159e+06	496942	119162	225102	69322.7	229227	284271	118966	465145	451875	329574	1.34147e+06
Q9EPL8	Ipo7	1	15.9996	16	2.21201e+06	3.47435e+06	6.34312e+06	1.20719e+06	1.57008e+06	4.21566e+06	751967	783387	2.05369e+06	655168	297566	485961
Q9ES97	Rtn3	1	21.1505	16	1.81635e+06	1.10275e+06	2.22588e+06	2.46243e+06	1221091	766906	910066	255735	2.25443e+06	1.78141e+06	798026	560477
Q9EST3	Eif4enif1	1	20.1054	16	1.18876e+06	1.21614e+06	1.17654e+06	1.02584e+06	451331	817348	1.56659e+06	453968	860297	773538	1.34786e+06	1.30241e+06
Q9JLQ0	Cd2ap	1	12.0044	16	3.00128e+06	1.27092e+06	6.30527e+06	5.7211e+06	3.04564e+06	3.53565e+06	1.18021e+06	395005	1.30447e+06	496762	1.23216e+06	156650
Q9JLV1	Bag3	1	24.3481	16	2.39074e+06	3.16301e+06	183808	2.26225e+07	1.0308e+06	640894	1.0623e+06	1.1876e+06	1.33169e+06	1.22951e+06	988375	1.42321e+06
Q9QYC0	Add1	1	38.7306	16	1.5023e+06	2013018	1.43951e+06	1.30735e+06	1.59157e+06	1.18855e+06	760409	1.31876e+06	1.23923e+06	961245	1.10342e+06	1.49886e+06
Q9QYE6	Golga5	1	7.94773	16	1.47344e+06	685959	590119	309161	618396	501744	297147	1.10845e+06	901785	590464	233902	217563
Q9R0G8	Nrk	1	3.99624	16	183702	377037	79083.6	450892	114409	145863	441094	382086	202338	175831	95782.3	338214
Q9WTX8	Mad1l1	1	3.95339	16	1.50364e+06	849558	2.3694e+06	562118	890696	664191	482463	2.23426e+06	2.02577e+06	3.04804e+06	1.75114e+06	966487
Q9WV54	Asah1	1	72.5807	16	2.96163e+06	7.53256e+06	3.02303e+06	4.78867e+06	1.96675e+06	2.07227e+06	1.43025e+07	9.37591e+06	8.67182e+06	1.04552e+07	2.82057e+07	2.51615e+07
Q9Z1N5	Ddx39b	1	51.0974	16	2.11353e+06	2.14138e+06	3.70246e+06	2.52828e+06	2.69984e+06	2.50943e+06	1.79884e+06	2.37017e+06	1.23061e+06	1.48853e+06	1.39984e+06	1.71828e+06
Q9Z1Q5	Clic1	1	41.4092	16	8.33015e+06	7.49409e+06	1.58349e+07	1.37782e+07	1.16875e+07	1.21678e+07	1.57145e+07	1.56169e+07	1.48631e+07	1.23369e+07	1.65454e+07	14971749
Q9Z1S0	Bub1b	1	12.1045	16	960298	304031	4.7148e+06	5.02258e+06	377205	725706	1.59271e+06	396178	325445	1.84368e+06	1.40177e+06	253695
Q9Z218	Dpp6	1	8.04276	16	527754	704174	549610	1.23479e+06	9.6902e+06	7.25855e+06	184152	409988	833623	367184	43557.5	1.40014e+06
A1L317	Krt24	3	2.81195	15	103137	87075.7	746379	1.26421e+06	551388	558910	179341	255679	604070	569244	115678	937240
A2ABU4	Myom3	1	7.93611	15	981187	132077	535786	279366	492284	435737	236435	135670	274052	66053.3	152589	303025
E9Q286	Ice1	1	2.7223	15	374817	386030	710362	761935	1.91617e+06	680575	793024	352498	424594	501190	673942	416567
O35857	Timm44	1	16.0378	15	4.43249e+06	935916	1.21175e+06	4.50544e+06	498711	5.02895e+06	859670	943172	607244	2.44887e+06	3.16146e+06	990097
O70293	Grk6	2	4.15804	15	362171	1.28047e+06	1.18974e+06	705233	2.27788e+06	3.14128e+06	1.44832e+06	1.05421e+06	1.15646e+06	2.70347e+06	1.79141e+06	3.50433e+06
O70362	Gpld1	1	36.1056	15	2.50234e+06	1.03237e+06	4.8507e+06	4.91067e+06	2.53559e+06	2.47458e+06	1.00692e+06	1.09251e+06	2.23411e+06	1.21574e+06	639358	1.98896e+06
P09671	Sod2	1	47.4057	15	14599202	1.38054e+07	1.63182e+07	1.33209e+07	1.41032e+07	1.19039e+07	1.40769e+07	1.27139e+07	1.30825e+07	1.13401e+07	1.61225e+07	1.1856e+07
P12023	App	1	19.9629	15	161850	515265	1.26503e+06	346235	182155	690778	1.47358e+06	1.65104e+06	566716	766952	1.54724e+06	704507
P12710	Fabp1	1	80.208	15	6.59245e+07	6.57081e+07	6.53653e+07	9.49624e+07	8.37267e+07	7.24105e+07	88385908	1.02975e+08	8.87591e+07	1.05991e+08	1.22964e+08	1.15781e+08
P16045	Lgals1	1	66.2762	15	4.14524e+07	3.82555e+07	6.35299e+07	5.87733e+07	7.2093e+07	7.18036e+07	1.03397e+08	1.03664e+08	1.16583e+08	1.04967e+08	1.09096e+08	8.90202e+07
P17225	Ptbp1	1	90.9841	15	6.01679e+06	6.19051e+06	5.85734e+06	4.30503e+06	7.7334e+06	7.84957e+06	5.34523e+06	6.19619e+06	6.74345e+06	6.29038e+06	8.40419e+06	6.34452e+06
P18760	Cfl1	1	106.385	15	6.10999e+07	6.01919e+07	6.94574e+07	7.42975e+07	8.0913e+07	8.47913e+07	9.51303e+07	8.36943e+07	9.12867e+07	9.35178e+07	9.29137e+07	8.5066e+07
P21447	Abcb1a	1	45.4041	15	303553	462440	157601	142961	389233	347778	566127	330259	311567	534303	494587	152419
P23492	Pnp	1	84.9473	15	1.16305e+07	4.32648e+07	3.56922e+07	3.54219e+07	4.28097e+07	4.49946e+07	5.24706e+07	1.44346e+07	4.73366e+07	1.53436e+07	4.48736e+07	1.25386e+07
P26638	Sars1	1	45.7533	15	2.18396e+06	3.48544e+06	1.75225e+06	2.41829e+06	1605678	4.21427e+06	2.27061e+06	2.3604e+06	2.45124e+06	2.49765e+06	2.56182e+06	2.52739e+06
P28481	Col2a1	1	11.9807	15	418460	600156	252716	4.18584e+06	3.81963e+06	3.9554e+06	1.6974e+06	1.59885e+06	1.78455e+06	1.6908e+06	1.62176e+06	1.53134e+06
P28653	Bgn	1	63.2093	15	1.26154e+06	2.2141e+06	4.39311e+06	5.13884e+06	7.41583e+06	7.69613e+06	5.84818e+06	4.33592e+06	8.19833e+06	6.84627e+06	3.95075e+06	4.48594e+06
P28654	Dcn	1	40.5404	15	9.99624e+06	8.30852e+06	1.08921e+07	9.12328e+06	1.00676e+07	8.8046e+06	7.12247e+06	5733670	6.91637e+06	8.79358e+06	4.69891e+06	6.26279e+06
P29699	Ahsg	1	73.1009	15	5.44173e+06	6.02719e+06	4.28809e+06	4.03283e+06	2.99233e+06	3.49899e+06	1.22723e+07	1.086e+07	9.48914e+06	8.81339e+06	1.07846e+07	1.03814e+07
P31748	V-AKT	2	13.1996	15	2.02443e+06	2.55799e+06	2.30881e+06	1.20054e+06	1.39012e+06	1.9278e+06	1.24571e+06	673976	1.58749e+06	638510	2.60493e+06	1.37761e+06
P33267	Cyp2f2	1	44.2335	15	1.51261e+06	1.76747e+06	703193	840321	741445	188677	573863	715860	448299	828892	536681	802204
P35235	Ptpn11	1	15.858	15	1.01832e+06	1.05786e+06	980341	976684	1.11587e+06	1.22434e+06	419733	727736	252274	755381	639051	230601
P39749	Fen1	1	8.30071	15	7.73752e+06	1.16626e+06	1.13069e+06	1.48203e+06	1.15328e+06	760889	2236985	1.35243e+06	1.48819e+06	1.42433e+06	1.21296e+06	1.08634e+06
P42859	Htt	1	12.1023	15	326938	128082	251225	408486	208188	322480	783288	453409	378097	242387	238218	158390
P47740	Aldh3a2	1	65.834	15	2.32512e+06	2.29247e+06	4.6133e+06	3.68492e+06	1.29186e+06	1.10353e+06	1.70272e+06	1.89614e+06	1.72582e+06	1.74729e+06	1.95324e+06	1.33407e+06
P55066	Ncan	1	4.00135	15	910306	1.89087e+06	940289	610768	842623	679116	1.43829e+06	1.13638e+06	1.19695e+06	1.44893e+06	581544	642709
P56593	Cyp2a12	1	32.2258	15	81081.9	808853	44077	557915	553042	271515	404309	641638	35445.3	328133	428131	605749
P56960	Exosc10	1	7.97881	15	840745	1.71935e+06	1.1791e+06	188493	765624	545805	760594	1.13353e+06	1.63042e+06	2.39254e+06	494136	1.56752e+06
P61222	Abce1	1	19.9017	15	2.06394e+06	2.27628e+06	2.04937e+06	1.0961e+06	1.79665e+06	2.50932e+06	1.08518e+06	2.04986e+06	1.76979e+06	1.02684e+06	2.01757e+06	1.4179e+06
P62192	Psmc1	1	24.2002	15	1.27732e+06	1.87027e+06	2.52748e+06	2.2989e+06	847563	626318	1.26207e+06	1.21603e+06	966023	1.4694e+06	953225	1.37714e+06
P62281	Rps11	1	38.7681	15	1.20272e+07	1.69985e+07	1.04701e+07	1.07113e+07	7.6335e+06	2.3484e+07	7.29718e+06	7.82291e+06	7.12563e+06	9.83146e+06	8.26558e+06	6.33031e+06
P63037	Dnaja1	1	44.0869	15	2.82192e+06	1.82437e+06	1.50164e+06	1.39252e+06	1.84446e+06	1.79241e+06	1.39156e+06	1.83423e+06	1.67255e+06	2.315e+06	672560	1.20921e+06
P97315	Csrp1	1	118.294	15	3.84775e+07	4.83422e+07	6.95514e+07	5.70147e+07	1.15383e+08	1.26747e+08	3.80683e+07	3.5394e+07	3.77851e+07	3.28962e+07	2.86641e+07	2.79988e+07
P97379	G3bp2	1	24.1035	15	3.33976e+06	3.30092e+06	1.42449e+06	981384	1.58977e+06	1.66078e+06	2.20677e+06	1.71774e+06	1.67418e+06	1.31698e+06	916945	1.05901e+06
P97434	Mprip	1	8.04592	15	208113	433985	221744	419345	216561	198499	272334	286263	803544	521049	806804	223242
P99027	Rplp2	1	79.4147	15	1.41447e+08	9.3873e+07	1.40167e+08	1.1751e+08	2.06275e+08	1.3435e+08	1.30199e+08	1.04982e+08	8.45672e+07	1.32905e+08	1.42017e+08	1.07858e+08
Q0P5W1	Vps8	1	3.95208	15	187017	255369	138016	185017	214110	120981	1.05313e+06	267466	138149	175415	323183	160618
Q3UH60	Dip2b	1	12.0097	15	1.19766e+06	1.52596e+06	289908	297119	229144	253166	904860	807035	384876	558277	354668	611918
Q3UHQ6	Dop1b	1	11.9958	15	168752	200798	532248	124515	124997	115050	273180	18461.8	123877	266838	362199	66519.5
Q3UNX5	Acsm3	1	24.1545	15	773813	378935	374407	6.08823e+06	1.47817e+06	1.13886e+06	145381	888568	409443	1.09109e+06	28095.2	433562
Q3UVX5	Grm5	1	7.94839	15	648384	867499	153242	442064	175454	254769	285517	400511	832849	119361	975589	364897
Q60737	Csnk2a1	1	20.7245	15	850748	1.41456e+06	1.809e+06	1.65408e+06	1.00866e+06	1.56618e+06	1.82503e+06	1.79029e+06	1.57936e+06	1.86779e+06	926586	1.34074e+06
Q60992	Vav2	1	4.04135	15	638035	291839	461417	288534	236157	54142.4	126424	217477	223640	17635.3	198757	332467
Q61176	Arg1	1	48.2658	15	3.49682e+06	1.47308e+06	7.45907e+06	1.10713e+06	1.19737e+06	2.09952e+06	672881	495198	1.63137e+06	1.09009e+06	1.11107e+06	1.34225e+06
Q61301	Ctnna2	1	36.9402	15	1.75302e+06	1.643e+06	2.22622e+06	2.26924e+06	1.78147e+06	1.84227e+06	52740.4	214384	821774	787581	296474	141794
Q61391	Mme	1	8.07039	15	510411	1.06731e+07	397829	603723	914179	231477	824346	1.0754e+06	841621	1.3314e+06	645990	308083
Q61584	Fxr1	1	14.2879	15	1.21867e+06	551315	1.62272e+06	5.20857e+06	249140	1.14529e+06	3.85399e+06	790659	795877	413008	3.29084e+06	6.55219e+06
Q61847	Mep1b	1	16.1546	15	737082	975932	2.23931e+06	2.36338e+06	899712	1.14347e+06	1.17988e+06	925792	608566	727311	625215	1.0152e+06
Q62095	Ddx3y	2	99.2592	15	1.21442e+06	1.29779e+06	1.27537e+06	1.30099e+06	1.11768e+06	763617	1.40035e+06	1.11655e+06	1.18945e+06	1.20002e+06	1.1562e+06	1.32852e+06
Q64378	Fkbp5	1	8.10016	15	978750	790492	743021	0	1.15173e+06	535017	684281	793982	1.68776e+06	1.78912e+06	685965	1.49941e+06
Q6PGA0	Rcor3	2	3.94492	15	1.39416e+06	8.11893e+06	471202	265308	946614	1.01807e+06	327957	3.28587e+06	215205	525829	204875	1.14406e+06
Q6ZPZ3	Zc3h4	1	8.0101	15	150655	118953	294116	362869	535246	367977	65080.2	0	417549	530668	74024.9	64956.2
Q7M758	Naaladl1	1	25.1322	15	1.67134e+06	2.06906e+06	4.23605e+06	4.29005e+06	2.57633e+06	2.4443e+06	2.83834e+06	1.60846e+06	1.76108e+06	2.84232e+06	1.60732e+06	1.35433e+06
Q80TH2	Erbin	1	4.00282	15	966929	449343	311825	249068	128638	77322.5	90684.2	0	518816	45615.1	47044.2	135852
Q80UJ7	Rab3gap1	1	7.96856	15	1.44079e+06	721223	569542	572090	216885	156586	647968	651825	664432	278964	231288	410364
Q80X82	Sympk	1	7.98028	15	1.76171e+06	1.17798e+06	1.50368e+06	1.56504e+06	792425	910733	1.81377e+06	1.03134e+06	1.10132e+06	985390	959970	644855
Q80XL6	Acad11	1	48.412	15	406016	636417	232899	1.17886e+06	576638	219095	232787	64002.5	302875	362572	166299	59538.7
Q80YA9	Cnksr2	2	3.99262	15	401224	617459	378136	364563	7552.59	37557.5	357331	389301	389383	311626	564984	344828
Q811D0	Dlg1	1	36.0206	15	1.16809e+06	1.16932e+06	357913	495818	355729	348360	765718	464792	612415	882718	716913	389213
Q8BIJ7	Rufy1	1	4.01554	15	1.22526e+06	1.28955e+06	95257.1	345561	633387	1.27264e+06	1.54137e+06	1.20274e+06	381797	211810	1.24304e+06	219254
Q8BIZ1	Anks1b	1	20.2103	15	220352	954531	172641	369400	53472.6	165441	278445	155856	0	77720.6	254034	423324
Q8BJ05	Zc3h14	1	4.05777	15	177436	171925	127705	164480	192659	22053.8	483268	215766	473179	253496	153321	98242
Q8BK64	Ahsa1	1	37.7137	15	2.74747e+06	1.47756e+06	5.29256e+06	6.20398e+06	5.9151e+06	4.9869e+06	1.47056e+06	2.98694e+06	5.62725e+06	6.18461e+06	3.14622e+06	4.41781e+06
Q8BMA6	Srp68	1	18.8913	15	1.79251e+06	1.79561e+06	2.04427e+06	2.43342e+06	2.45562e+06	2.28869e+06	692676	696702	2.38765e+06	878782	790741	1.20643e+06
Q8BSY0	Asph	1	19.9155	15	8.04723e+06	8.22459e+06	1.10743e+07	1.04383e+07	749705	1.25537e+07	1.45645e+06	1.36355e+06	338604	7.7669e+06	36711.5	4.23079e+06
Q8C2E7	Washc5	1	4.01706	15	875248	1.35584e+06	103375	3.64522e+06	387042	432876	103091	883077	1.07666e+06	226438	2.19641e+06	1.98532e+06
Q8C854	Myef2	1	4.13545	15	2.66977e+06	40400.4	970286	570538	361083	407665	1.03837e+06	518816	486810	506133	347980	646988
Q8CGY8	Ogt	1	11.9914	15	409569	383447	385743	37683.8	78069	425497	66927.7	1.79174e+06	285118	51216.2	1.00008e+06	1.43481e+06
Q8CHG7	Rapgef2	1	3.96676	15	706998	1.15993e+06	1.10756e+06	1.19662e+06	15977.7	215772	288435	435782	124700	200530	154997	93674.3
Q8CHR6	Dpyd	1	16.0207	15	846914	168860	808394	1.05411e+06	726897	1.25059e+06	923753	5.13917e+06	680818	118072	985142	33228.4
Q8CIB5	Fermt2	1	49.5332	15	1.74632e+06	1.4856e+06	1.70885e+06	1.98153e+06	736877	786296	2.11503e+06	1.61514e+06	1.85261e+06	1.20958e+06	1.10276e+06	587054
Q8JZU2	Slc25a1	1	42.2761	15	3.22579e+06	1.60812e+06	3.75663e+06	1.99925e+06	1.89304e+06	2.28961e+06	1.53643e+06	1.64416e+06	1.96585e+06	2.37173e+06	1.94355e+06	2.32614e+06
Q8K0L3	Acsm2	1	40.3638	15	2.40171e+06	1.00426e+06	618258	128392	685732	267912	682434	983656	672171	512829	220134	415521
Q8K1N1	Pnpla8	1	4.06879	15	1.33749e+06	612768	417266	1.25397e+06	206859	316374	262712	120386	459343	339612	291031	167550
Q8K2I3	Fmo2	1	43.887	15	923890	423529	291193	540109	1.39035e+06	720961	1.02128e+06	1.22822e+06	1.42143e+06	1.18151e+06	881274	697891
Q8K419	Lgals4	1	104.711	15	9.49899e+07	1.15849e+08	1.36472e+08	1.30531e+08	7.71699e+07	7.03914e+07	9.42917e+07	5.42714e+07	8.69188e+07	7.90877e+07	7.38212e+07	5.59674e+07
Q8K440	Abca8b	1	3.96608	15	2.68951e+06	3.45435e+06	5.7055e+06	5.75785e+06	2.3162e+06	2.29691e+06	2.11665e+06	2.04459e+06	4.73383e+06	4.69304e+06	3.02701e+06	4.91588e+06
Q8R1F1	Niban2	1	55.9497	15	226998	190221	298471	481612	1.09698e+06	445939	1.23143e+06	1.2781e+06	1.06141e+06	1.06071e+06	760135	1.00908e+06
Q8VD04	Gripap1	1	3.97429	15	8.64699e+06	9.21812e+06	1.31745e+07	1.30953e+06	1.32253e+07	1.19577e+07	1.20979e+07	1.22123e+07	1.26371e+07	1.27059e+07	9.89037e+06	9.77273e+06
Q8VDM6	Hnrnpul1	1	3.96744	15	618515	730020	982526	750462	205185	499204	208120	2.89148e+06	334936	666760	563489	309345
Q91V76		1	43.9858	15	7.96281e+06	4.42336e+06	7.30948e+06	7.36783e+06	9.55298e+06	1.3121e+07	6.56e+06	5.78289e+06	5.79821e+06	5.6332e+06	7.09663e+06	7.90268e+06
Q91VC3	Eif4a3	1	27.8544	15	2.72842e+06	2.2665e+06	1.16581e+06	1.75537e+06	845652	947704	469195	902144	681438	603935	1.02134e+06	884614
Q91W64	Cyp2c70	1	24.0559	15	391194	637501	4.87922e+06	4.97761e+06	440451	540082	389849	196990	701528	20302.6	337848	1.1515e+06
Q91WP6	Serpina3n	1	50.723	15	3.5561e+06	465531	7.91528e+06	8.62817e+06	700658	1.13019e+06	243796	314491	495333	859664	1.66503e+06	555263
Q91XE0	Glyat	1	44.3953	15	147486	1.17683e+06	2.75537e+06	2.54795e+06	529956	1.16864e+06	4.56236e+06	1.79838e+06	424060	1.26649e+06	681376	881956
Q920I9	Wdr7	1	16.073	15	219196	376975	590234	287554	289896	285622	101023	231448	99299.1	347829	564129	371161
Q922Q8	Lrrc59	1	36.5748	15	4.82775e+06	4.39467e+06	1.11493e+07	1.44995e+07	5.83858e+06	5.98516e+06	6.45551e+06	2.44955e+06	3.72453e+06	7.54172e+06	5.6141e+06	3.58316e+06
Q99MV1	Tdrd1	1	16.1638	15	1.12544e+06	1.16597e+06	1.53595e+06	1.33534e+06	639321	407183	1.04725e+06	750826	786867	1.08041e+06	914528	810242
Q99PT1	Arhgdia	1	121.617	15	2.5166e+07	2.62949e+07	3.19042e+07	3.39927e+07	3.75931e+07	3.81413e+07	2.71209e+07	3.28497e+07	3.30065e+07	2.87617e+07	2.57934e+07	3.07234e+07
Q9CPW0	Cntnap2	1	3.94043	15	136472	602076	567650	133012	444408	510217	317832	801225	747083	599002	488162	181121
Q9CQH3	Ndufb5	1	22.0456	15	2.55329e+06	7.66087e+06	6890816	5513840	6.58025e+06	3.61861e+06	4.92025e+06	3.39735e+06	2.70191e+06	1.1548e+07	9.37867e+06	3.43211e+06
Q9CQV8	Ywhab	1	100.109	15	2.25177e+07	1.87224e+07	2.1838e+07	2.13541e+07	2.25194e+07	2.5856e+07	2.59127e+07	2.53834e+07	2.73645e+07	2.616e+07	2.39931e+07	2.33963e+07
Q9CSH3	Dis3	1	3.95936	15	494610	481955	189811	1.34299e+06	2.93854e+06	3.0885e+06	786043	1.73048e+06	896528	745290	1.52286e+06	974985
Q9D0F3	Lman1	1	50.0698	15	1.78153e+06	4.2861e+06	3.45934e+06	733325	3.03322e+06	1.80265e+06	2.46025e+06	409266	1.11975e+06	1.89196e+06	703587	1.26493e+06
Q9D2R0	Aacs	1	3.99118	15	807869	669034	1.09402e+06	732506	630655	587319	839504	725062	1.16396e+06	442119	1.15714e+06	561276
Q9D2V7	Coro7	1	32.5969	15	718815	451708	1.32461e+06	665872	514567	381897	954960	609894	623733	741657	682638	903772
Q9D620	Rab11fip1	1	4.05693	15	2.80056e+06	2.49987e+06	76066	1.3824e+06	760400	1.13548e+06	3.16667e+06	2.86596e+06	2.70464e+06	1.17635e+06	1.13969e+06	1.12007e+06
Q9D6Z1	Nop56	1	28.1476	15	1.38612e+06	954921	2.08941e+06	1.54174e+06	1.83088e+06	1.33876e+06	1.15604e+06	963457	812075	980904	986986	914937
Q9D855	Uqcrb	1	30.3782	15	8.7456e+06	7.6755e+06	1.68768e+07	1.79442e+07	1.7737e+07	2.14233e+07	3.45662e+06	4.73412e+06	3.56447e+06	4.45666e+06	8.16029e+06	9.20116e+06
Q9D8Y0	Efhd2	1	33.3606	15	2.23189e+06	4.0373e+06	7099718	4.8954e+06	5.77903e+06	4.48131e+06	1.33911e+06	2.73259e+06	3.63326e+06	2.5221e+06	4.59991e+06	4.38455e+06
Q9DB05	Napa	1	30.9957	15	1.26643e+06	1.59466e+06	3.02797e+06	3.23089e+06	1.23685e+06	1.68721e+06	1.39914e+06	1.31968e+06	2.26573e+06	1.81948e+06	1.12039e+06	2.79879e+06
Q9DB20	Atp5po	1	40.7425	15	8.4347e+06	1.09661e+07	3.01104e+07	3.01662e+07	3.59814e+07	2.71649e+07	9.97546e+06	1.0003e+07	9.61783e+06	8.56458e+06	1.37607e+07	1.24892e+07
Q9DBG1	Cyp27a1	1	23.985	15	421556	1.76608e+06	1.01186e+06	538974	638316	1.02606e+06	237235	304222	524007	615825	666355	624872
Q9DBN5	Lonp2	1	40.4732	15	413131	754825	149572	314647	87480.2	560903	189149	111181	494915	489096	939691	241368
Q9DC23	Dnajc10	1	16.2346	15	1.77563e+06	1.08859e+07	7.4952e+06	3.70165e+07	7.63408e+06	8.29069e+06	202690	4.8027e+06	4.68968e+06	4.83383e+06	2.45934e+06	1.10476e+07
Q9EP89	Lactb	1	28.0325	15	1.99487e+06	1.60806e+06	592352	783254	405850	577331	1.33036e+06	1.00472e+06	1.58104e+06	2.36447e+06	1.23891e+06	1.31093e+06
Q9EPC1	Parva	1	49.9952	15	3.24984e+07	4.64041e+06	4.33563e+06	3786460	3317743	3.55124e+06	3.91225e+06	4.40497e+06	4.79157e+06	5.10444e+06	4.42356e+06	5234141
Q9EQG3	Scel	1	4.031	15	1.48493e+06	1.47336e+06	1.329e+06	448173	1.33672e+06	1.0558e+06	1.38553e+06	1.25923e+06	881023	846468	743518	841660
Q9JHH6	Cpb2	1	27.9731	15	746840	2.89612e+06	1.44922e+06	1.77688e+06	1.16387e+06	2.43462e+06	3.30986e+06	2.64161e+06	354097	2.66954e+06	855524	375227
Q9JK53	Prelp	1	35.1458	15	3.51468e+06	3.7078e+06	7.07799e+06	4.90813e+06	9.26568e+06	7.16869e+06	4.88459e+06	4.51556e+06	5.26619e+06	5.77391e+06	3.74146e+06	3.91811e+06
Q9JKS4	Ldb3	1	20.1139	15	1.49423e+06	955973	4.84172e+06	4.15113e+06	4.01057e+06	3.79063e+06	804501	1.40613e+06	1.30684e+06	808156	856459	1.16281e+06
Q9JM99	Prg4	1	12.1765	15	322836	411477	91983.2	127158	106574	232314	66536.9	57108.4	95644.5	175443	78254	21571.3
Q9JMA1	Usp14	1	16.0836	15	3.73807e+06	4.69229e+06	3.43224e+06	4.13538e+06	645805	377866	3.49952e+06	3.79057e+06	3.42401e+06	3.30934e+06	678585	1.80177e+06
Q9QUM9	Psma6	1	42.8246	15	5.35397e+06	5.2601e+06	1.26611e+07	1.50059e+07	12237495	1.34033e+07	7.92449e+06	5.76251e+06	7.72917e+06	5.32907e+06	6.82497e+06	6.34561e+06
Q9QUR6	Prep	1	54.2635	15	791668	1.33686e+06	1.53583e+06	1.58123e+06	726701	1.39316e+06	1.82479e+06	2.02071e+06	1.75411e+06	1.49175e+07	1.39761e+06	1.8174e+06
Q9QXD1	Acox2	1	24.2453	15	713658	506111	42974	184823	288015	127115	521117	1.73528e+06	295210	1.35399e+06	1.2036e+06	1.38874e+06
Q9QXE0	Hacl1	1	48.0228	15	1.52186e+06	1.0218e+06	1.43955e+06	135713	513567	2.20506e+06	1.73578e+06	1.45109e+06	1.10997e+06	1.11509e+06	640789	702627
Q9QXS6	Dbn1	1	9.28255	15	547414	1.51677e+06	1.31262e+06	830089	1.02179e+06	1.06999e+06	2.09433e+06	2.23067e+06	1.41393e+06	972261	829540	588998
Q9WTP6	Ak2	1	42.2613	15	7.97265e+06	7.11185e+06	1.00045e+07	9.55035e+06	9.34362e+06	9.68433e+06	6.49273e+06	5.54009e+06	4.88049e+06	5.7316e+06	6.74753e+06	6.32534e+06
Q9WUM3	Coro1b	1	44.7533	15	2.2598e+06	4.11396e+06	4.15848e+06	3.85668e+06	3.90555e+06	3.61435e+06	3.42725e+06	5.16393e+06	6.92707e+06	7.12439e+06	4.5831e+06	4.65352e+06
Q9WVD5	Slc25a15	1	32.3853	15	1.47582e+06	2.86611e+06	1.69526e+06	2.37495e+06	1.45182e+06	1.6968e+06	1.84431e+06	265633	875406	580322	1.43386e+06	636437
Q9WVK4	Ehd1	1	45.7211	15	778091	2.39192e+06	1.73874e+06	1.11672e+06	687491	391360	491141	393447	355063	1.09697e+06	1.42851e+06	655023
Q9Z0M6	Adgre5	1	19.2225	15	1.64733e+07	3.49197e+06	1.05963e+06	372374	1830441	394886	677120	454353	968070	1.57678e+06	2.73997e+06	646773
Q9Z0S1	Bpnt1	1	46.2681	15	1.55822e+07	1.43697e+07	2.60221e+07	2.06116e+07	2.94897e+07	2.34393e+07	1.00387e+07	9.4591e+06	1.22511e+07	1.11522e+07	1.52337e+07	1.80946e+07
Q9Z204	Hnrnpc	1	44.8273	15	5.86685e+06	5.01445e+06	1.17934e+07	7.33343e+06	9.6971e+06	8.15882e+06	6.42599e+06	5.02128e+06	5.65802e+06	5.04345e+06	1.22949e+07	1.17725e+07
Q9Z2A5	Ate1	1	10.6269	15	1.27528e+06	665461	1.41385e+06	848712	914128	739477	1.56838e+06	960075	1.11477e+06	1.08532e+06	1.02165e+06	990444
Q9Z2W0	Dnpep	1	78.3616	15	8.37066e+06	4.71533e+06	7.25101e+06	6.92201e+06	6.96705e+06	6.28311e+06	4.30967e+06	5.56693e+06	8.65122e+06	9.552e+06	8.00666e+06	1.31113e+07
A2AJI0	Map7d1	1	8.00915	14	218947	218482	655593	214886	307429	193604	183686	304626	616572	68253.8	227330	131508
A2AKG8	Focad	1	7.98685	14	257323	221526	265491	48101.7	226724	72386.8	1.66342e+06	707189	506446	629194	337071	71917.8
B0F2B4	Nlgn4l	3	4.01327	14	2080860	43104.5	422891	92053.8	231979	297882	248357	1.20228e+06	301923	360735	935517	69644.7
B1AZP2	Dlgap4	1	12.0903	14	399172	706200	696909	61660.5	392336	190103	987443	901120	644439	948557	939891	1.07668e+06
O08691	Arg2	1	40.2192	14	8.9099e+06	8.37796e+06	2.6343e+07	2.32501e+07	2.58053e+07	2.86961e+07	4.13823e+06	4.64204e+06	4.34224e+06	8.65793e+06	8.15339e+06	8.64716e+06
O09173	Hgd	1	40.2202	14	965092	1.70241e+06	631258	581741	740112	758952	687384	788926	406145	360764	289204	78845.8
O35598	Adam10	1	14.1748	14	758580	239841	450352	406679	440664	404332	824549	867523	516687	583323	423366	439910
O55106	Strn	1	16.0131	14	643118	723320	1.44014e+06	1.65634e+06	917536	2.43923e+06	485690	1.62023e+06	408305	654880	628383	3.00293e+06
O70252	Hmox2	1	7.96967	14	0	647288	778586	1.45415e+06	711808	886267	2197928	2.58345e+06	4.45558e+06	4.43545e+06	652936	585811
O70370	Ctss	1	65.3041	14	1.44195e+06	2.6461e+06	541197	2.2506e+06	3.48809e+06	1.26552e+06	4.90669e+06	6.51281e+06	6.81895e+06	5.60068e+06	9.07407e+06	1.04008e+07
O88307	Sorl1	1	3.96203	14	2.03581e+06	2.05549e+06	175482	109299	148325	153913	870905	757710	712380	633822	459093	75796.2
O88343	Slc4a4	1	20.0403	14	705577	621547	356701	143493	472590	293775	453929	144923	274671	248543	509036	178297
O88487	Dync1i2	1	67.7121	14	2.45205e+06	2.28481e+06	2.90962e+06	3.51182e+06	1.27679e+06	1.04816e+06	1.95306e+06	1.07671e+06	1.48694e+06	1.57671e+06	2.05342e+06	1.79905e+06
O89001	Cpd	1	16.1448	14	450321	337944	841668	470623	690515	492826	258646	510816	1.07938e+06	606298	402108	365970
O89110	Casp8	1	2.08353	14	1.98139e+06	141847	876453	656715	410457	1.16201e+06	287820	943342	3.20769e+06	511218	1.59196e+06	358837
P00493	Hprt1	1	68.8769	14	2.51719e+07	2.10352e+07	5.76178e+06	5.34526e+06	3.90203e+06	3.88643e+06	5.03654e+07	5.52795e+07	3.47578e+07	3.2185e+07	1.67233e+07	2.07315e+07
P00688	Amy2a5	1	95.9255	14	2.6839e+06	2.25289e+06	2.98937e+06	2.06883e+06	721464	710122	4.6115e+06	2.68947e+06	4.64017e+06	5.00855e+06	1.98531e+06	3.81598e+06
P05555	Itgam	1	3.96812	14	1.05145e+06	138563	234634	467823	281327	297718	165834	201929	169712	254667	1.10751e+06	167743
P17879	Hspa1b	2	69.5414	14	1.85225e+06	1.36094e+06	5.31018e+06	6.36011e+06	3.28233e+06	5.62172e+06	850760	646560	1.49681e+06	1.80005e+06	1.38476e+06	460424
P19783	Cox4i1	1	57.6956	14	1.74514e+07	18725139	2.6199e+07	2.58751e+07	2.24207e+07	1.85998e+07	1.31946e+07	1.24115e+07	11929462	1.10702e+07	1.47999e+07	1.33828e+07
P26339	Chga	1	24.174	14	828746	718721	0	288523	639759	219525	658305	329536	1.0448e+06	947676	1.10567e+06	807926
P28704	Rxrb	1	4.01859	14	643184	362068	313224	164004	130736	185464	835688	321741	178744	251246	270619	583946
P35822	Ptprk	1	4.02708	14	753426	281516	575867	408545	4.25254e+06	649581	294935	1.94817e+06	204064	1.0822e+06	55576.4	500504
P43006	Slc1a2	1	44.1374	14	998792	1.04971e+06	949292	891110	1.52691e+06	1.65739e+06	989815	709549	476233	2.27357e+06	964850	364843
P43247	Msh2	1	8.11524	14	1.45051e+06	236204	248199	266589	294115	129227	52467.7	1.38747e+06	302746	308961	489777	43534.2
P46664	Adss2	1	26.9346	14	4.07148e+06	3.10437e+06	3.25643e+06	4.01637e+06	1.97487e+06	2.55022e+06	2.05924e+06	1.38038e+06	889351	1.47088e+06	1.50697e+06	701742
P46978	Stt3a	1	32.7568	14	1.78694e+06	1.04202e+06	3.80852e+06	3.73895e+06	2.58791e+06	1.51973e+06	1.38131e+06	1.28506e+06	1.15723e+06	864966	1.087e+06	987501
P48025	Syk	1	21.112	14	6.03524e+06	7.22883e+06	1.16348e+06	865999	475670	216769	2.75627e+07	7.91989e+06	2.82028e+06	3.24637e+06	2.48401e+06	2.69224e+06
P51855	Gss	1	10.8697	14	2.49046e+06	4.27305e+06	2.46905e+06	2.01488e+06	1.92813e+06	1.91887e+06	1.91628e+06	1.62522e+06	2.54149e+06	3.01142e+06	2.57081e+06	3.09469e+06
P52196	Tst	1	19.8126	14	719761	1.37782e+06	3.2331e+06	1.43761e+06	1.09871e+06	1.12107e+06	870458	648454	4.72102e+06	1.33053e+06	4.94814e+06	20162
P52430	Pon1	1	48.6511	14	2.98268e+06	1.50889e+06	246590	750203	572972	527499	2.61792e+06	2.09099e+06	1.52772e+06	1.22729e+06	3.44464e+06	1.21501e+06
P55264	Adk	1	36.0493	14	5.16317e+06	5.31013e+06	3.06195e+06	2.589e+06	4.26726e+06	3.83733e+06	3.0681e+06	6013833	3.52295e+06	5.65942e+06	2.06168e+06	2.97009e+06
P59999	Arpc4	1	33.8199	14	4.96683e+06	5.44255e+06	25260537	2.38125e+07	2.19691e+07	2.04343e+07	1.11526e+07	8.75611e+06	7.94136e+06	1.10889e+07	1.36514e+07	2.85212e+07
P61161	Actr2	1	35.0411	14	3.58589e+06	5.26591e+06	5.10036e+06	6.22269e+06	3.01021e+06	3.14052e+06	6.74757e+06	7.5894e+06	4.93583e+06	5.61514e+06	5.15218e+06	4.82162e+06
P62996	Tra2b	1	8.45298	14	1.25046e+06	787817	973389	1.25074e+06	1.26038e+06	1.44574e+06	1.07659e+06	5.76092e+06	7.35737e+06	819528	5.46424e+06	1.12076e+06
P63085	Mapk1	1	37.179	14	8.4291e+06	9.21338e+06	2.65906e+06	1.24948e+06	1.88967e+06	1.06849e+06	1.58035e+06	2.00934e+06	2.51653e+06	5.28863e+06	1.0363e+06	2.7333e+06
P70694	Akr1c6	1	33.6026	14	3.07706e+06	444355	219733	1.02172e+06	810309	687837	2.30481e+06	2.31983e+06	1.32177e+06	1.42137e+06	1553471	208802
P70695	Fbp2	1	45.6043	14	7.40758e+06	9.14428e+06	1.44194e+07	1.33962e+07	8.27412e+06	1.50644e+07	8.83847e+06	9.34241e+06	9.30721e+06	8.8461e+06	6.63189e+06	6.25846e+06
P84309	Adcy5	1	8.14104	14	497535	751434	311492	652535	101464	399667	342390	453377	331537	286385	400888	148687
P97821	Ctsc	1	15.6207	14	738795	1.48618e+06	1.34616e+06	1.49433e+06	1.77073e+06	1.81443e+06	1.18113e+06	945723	1.37967e+06	1.40104e+06	2.22879e+06	1.57263e+06
Q00612	G6pdx	1	45.7255	14	1.50599e+06	1.92638e+06	4.80155e+06	4.6424e+06	2.35671e+06	2.45858e+06	2.37458e+06	1.14423e+06	1.15522e+06	1.76621e+06	1.74543e+06	1.78859e+06
Q02357	Ank1	1	31.9958	14	81380.7	125660	34481	74941.4	817248	212218	160245	148070	82977.7	87209	135164	40571
Q02789	Cacna1s	1	16.2061	14	371627	133578	309555	1.62373e+06	2.00832e+06	2.18113e+06	499663	546499	363129	585396	951178	925366
Q03141	Mark3	1	8.1607	14	2.53995e+06	1.63166e+06	682580	472145	207823	224082	105299	424727	149514	330564	322964	385710
Q14C51	Ptcd3	1	24.1216	14	1.23232e+06	319453	477880	28691.6	653946	498811	534478	199027	120032	699192	343197	217678
Q3TEA8	Hp1bp3	1	36.1056	14	1.68909e+06	1.86388e+06	798752	1.0867e+06	284348	472470	1.20421e+06	357500	1.20585e+06	2.31918e+06	1.22107e+06	777855
Q3U2P1	Sec24a	1	12.0321	14	281140	295284	477313	1.05808e+06	550400	84944.6	441910	290193	439733	239114	109608	486022
Q3ULF4	Spg7	1	20.1296	14	621058	3.15544e+06	415028	2.5003e+06	2.71909e+06	3.38231e+06	615935	612483	1.59189e+06	2.13554e+06	85154.4	1.01735e+06
Q3ULJ0	Gpd1l	1	12.2922	14	2.56179e+06	5.15025e+06	3.55525e+06	2389842	2.28115e+06	2.98106e+06	2.4532e+06	1.2416e+06	1.63497e+06	1.01783e+06	1.04991e+06	548193
Q3UMU9	Hdgfl2	1	21.3611	14	417814	1.35781e+06	504392	966206	380614	293821	2.50268e+06	905245	2.41975e+06	363726	1.13138e+06	1.08066e+06
Q4KMM3	Oxr1	1	16.1624	14	1.0361e+06	1.23728e+06	657676	609940	387189	458225	916411	1.35813e+06	976404	1.96274e+06	1.37901e+06	951848
Q5DU25	Iqsec2	1	16.1398	14	864839	657854	761150	1.02628e+06	240359	138253	345973	0	286210	331022	516300	441732
Q5FWI3	Cemip2	1	8.02	14	308787	457068	824101	627148	337578	139557	308154	0	791488	733961	308340	340880
Q5RKZ7	Mocs1	1	20.0028	14	1.85583e+06	913353	2.77957e+06	390596	696711	403988	935813	775131	377225	401057	859835	1.50503e+06
Q61035	Hars1	1	43.3402	14	6.84682e+06	1.04237e+06	1.65349e+06	1.63903e+06	2.05567e+06	1.71621e+06	1.75769e+06	891383	1.28293e+06	1.15047e+06	1.81148e+06	1.56171e+06
Q61166	Mapre1	1	23.8369	14	2.69855e+06	4.64778e+06	6.23076e+06	5.40423e+06	5.2508e+06	5.8073e+06	2.81912e+06	2.91084e+06	3.14558e+06	3.35019e+06	3.65584e+06	2.87293e+06
Q61282	Acan	1	11.8511	14	337150	304916	230147	499389	118314	434094	247900	158522	261904	86516.9	290685	139895
Q61496	Ddx4	1	15.9996	14	1.72727e+06	1.29388e+06	4.10215e+06	1.16552e+06	594723	1.003e+06	1.8946e+06	1.85147e+06	1.40098e+06	857156	2.09303e+06	973849
Q63844	Mapk3	1	31.2307	14	2.60336e+06	2.82277e+06	5.64872e+06	4.96128e+06	4.03086e+06	5.96722e+06	2.78447e+06	4.20653e+06	4.10597e+06	3.93573e+06	4.10023e+06	4.60807e+06
Q64436	Atp4a	1	50.3923	14	1.26321e+06	461551	1.41625e+06	2.16451e+06	2.25013e+06	2.01876e+06	534273	1.91224e+06	1.51911e+06	1.03109e+06	1.65459e+06	204506
Q69ZB0	Lrrcc1	1	2.64845	14	1.94029e+06	1.7446e+06	4.51914e+06	2.81536e+06	2.23013e+06	1.05556e+06	1.32856e+06	1.06209e+06	1.30214e+06	1.22599e+06	2.10379e+06	1.93245e+06
Q6DID3	Scaf8	1	4.06707	14	792153	1.05257e+06	210925	930908	104990	554979	1.75613e+06	754202	199667	328102	1.09859e+06	337745
Q6DYE8	Enpp3	1	13.0026	14	308601	215962	1.28497e+06	1.20914e+06	538752	261489	1.63356e+06	652890	385569	117556	627095	606265
Q6EDY6	Carmil1	1	11.9266	14	147233	108252	219312	633715	426008	408893	357636	54869.9	328844	141532	433236	467496
Q6NXK2	Znf532	1	4.03021	14	674848	158342	1.65623e+06	1.39687e+06	122528	149804	633548	481715	496473	237110	41259.3	44274.4
Q6P1B1	Xpnpep1	1	29.6971	14	5.80034e+06	6.92272e+06	1.67275e+07	1.69695e+07	9.26741e+06	7.54006e+06	5.9256e+06	4.36921e+06	6.4149e+06	5.93953e+06	4.75853e+06	4.36527e+06
Q6P8J7	Ckmt2	1	26.0877	14	4.47226e+06	1.9229e+06	2.02606e+06	996187	2.36191e+06	2.38021e+06	2.38657e+06	1.25045e+06	1.44913e+06	766706	1.22799e+06	1.68211e+06
Q6PIE5	Atp1a2	1	167.772	14	929970	136216	278635	1.65355e+06	1.08764e+06	173195	612786	404231	552809	1.13146e+06	655269	314840
Q6ZQH8	Nup188	1	7.97431	14	958583	808985	676222	305680	389822	168360	356205	769057	695307	741114	155085	479075
Q7TSG2	Ctdp1	1	7.97709	14	255439	358744	489204	177379	300016	216511	445989	966696	174691	343513	290561	196357
Q80SY5	Prpf38b	1	4.05777	14	125238	271228	177005	206859	133099	117284	1.17817e+06	185143	1.12595e+06	1.12301e+06	225452	495260
Q80TZ3	Dnajc6	1	7.96737	14	1.79513e+06	283227	138568	51689.3	643518	716172	150371	71656	400196	263132	696015	401812
Q80U72	Scrib	1	7.99615	14	197856	202599	226754	236008	385023	291515	183342	153543	461016	403205	240587	474723
Q80UM3	Naa15	1	16.0746	14	889864	751045	231860	272286	723933	333467	138621	762354	3.22517e+06	1.16802e+06	391381	636289
Q80WJ7	Mtdh	1	8.13634	14	661757	665991	508222	1.00415e+06	678770	737778	673332	62088.2	535400	1.05653e+06	208522	1.08362e+06
Q80X19	Col14a1	1	3.95339	14	501688	486601	175993	237062	257008	581652	40428.8	52491	1.08544e+06	176292	94671.6	240380
Q80X50	Ubap2l	1	27.9472	14	47224.8	376483	468098	373023	495505	669398	24627.3	154714	564903	744940	218522	643420
Q80Z38	Shank2	1	8.10467	14	123375	5925.31	143278	124147	55571.1	60447	6259.05	69913.3	151960	72300.8	191316	31812.8
Q8BFR4	Gns	1	25.6345	14	1.31381e+06	907293	2.60671e+06	1.86305e+06	1.00242e+06	1.43038e+06	1.49908e+06	2.17063e+06	306953	3.0807e+06	1.56583e+06	1.71644e+06
Q8BG95	Ppp1r12b	1	25.7105	14	2.05521e+06	2.24349e+06	2.22791e+06	2.33341e+06	1.11248e+06	1.68476e+06	1.07395e+06	1.29104e+06	1.23211e+06	1.22824e+06	907079	916114
Q8BJ42	Dlgap2	1	4.02475	14	1.67798e+06	1.46559e+06	346833	1.40342e+06	134054	505036	810313	1.11218e+06	1.06035e+06	851332	1.04788e+06	1.11724e+06
Q8BJS4	Sun2	1	15.9141	14	546002	2.0107e+06	2.39792e+06	2.45057e+06	890593	2.7957e+06	3.66737e+06	3.69105e+06	3.34218e+06	787194	3.45253e+06	3.25799e+06
Q8BK63	Csnk1a1	1	23.1264	14	1.29202e+06	954370	1.42668e+06	1.84487e+06	2.14049e+06	2.21714e+06	502276	211693	1.36508e+06	894646	603502	294151
Q8BL48	Unk	1	4.19315	14	1.54849e+06	854584	390225	54930	85913.2	431742	296335	257016	1.23478e+06	400392	499144	684779
Q8BND5	Qsox1	1	46.585	14	299446	946655	1.69714e+06	730604	314425	188395	1.21961e+06	290275	145238	371125	328602	325359
Q8BU40	Nlrp4a	1	12.0507	14	419765	452529	2.18296e+06	153841	85734.2	310770	854214	0	188829	29181.9	0	282305
Q8BX02	Kank2	1	23.6049	14	935985	949315	1.93697e+06	5.11618e+06	1.73998e+06	2.07491e+06	359122	585182	363726	524019	3.14488e+06	327383
Q8BXA1	Golim4	1	3.93979	14	2.60014e+06	3.41848e+06	753585	767488	925895	884828	1.7181e+06	3.60677e+06	1.5366e+06	1.59579e+06	2.25215e+06	2.66518e+06
Q8C5H8	Nadk2	1	32.2426	14	1.12262e+06	444542	749812	574146	876359	960711	74985.3	62682.7	459024	503959	1.18437e+06	429339
Q8C6K9	Col6a6	1	3.99842	14	66810.1	41129.5	203328	238924	74781.7	387843	819476	866957	1.05506e+06	49566.3	981449	157320
Q8C7X2	Emc1	1	32.2001	14	2.56446e+06	130323	415503	142324	604569	392949	233406	207662	3.04267e+06	167682	360016	591541
Q8CG14	C1s1	1	48.1316	14	1.77e+06	1.15582e+06	990114	451529	1.18541e+06	471147	301179	168082	271779	443084	502532	452004
Q8CGM1	Adgrb2	1	4.00951	14	139805	261436	887382	673210	30643.1	55370	61835.9	242532	177621	370403	83064.5	42215.6
Q8CH02	Sugp1	1	8.01535	14	836529	230244	372363	833862	161806	211298	268581	559019	156123	703742	230122	1.01458e+06
Q8CH09	Sugp2	1	8.08064	14	254525	103033	1.38842e+06	241067	327558	414522	51860.9	101429	77945.4	105219	128822	76364.7
Q8CI71	Vps50	1	4.04054	14	83406.3	0	484283	381217	76689	320801	68853.4	65297.2	40548.6	58547	391783	132022
Q8CIM7	Cyp2d26	1	44.2141	14	2.82877e+06	4368626	305901	410652	691494	476872	4.28966e+06	1.91398e+06	547008	5.23871e+06	429800	254250
Q8K0D2	Habp2	1	26.1275	14	1.1017e+06	1.8518e+06	947728	1.12053e+06	1.22844e+06	1.28356e+06	873627	497075	763418	931039	1.06765e+06	804441
Q8K0V4	Cnot3	1	7.984	14	256652	834553	1.201e+06	236776	640097	1.07733e+06	72563.4	577674	874770	561488	270457	546908
Q8K2Z4	Ncapd2	1	4.02553	14	1.42895e+06	782859	629092	762705	494403	264147	480828	89097.3	457562	534643	268225	172581
Q8K370	Acad10	1	24.1463	14	156293	377356	348639	517680	193373	366284	172340	286433	404291	716623	328739	722745
Q8K371	Amotl2	1	3.99842	14	223260	43941.9	836209	966628	840490	256688	113756	102705	263911	326497	436374	86422.5
Q8K4B0	Mta1	1	8.06789	14	5.47286e+06	696314	139027	171104	146064	672185	283164	261811	15416.1	931787	26830.8	721076
Q8R059	Gale	1	25.1169	14	3.14201e+06	2.90274e+06	6.85577e+06	7440709	3.82383e+06	3.9536e+06	1.04707e+06	2.52949e+06	1.46796e+06	2.76824e+06	2.58326e+06	1.85189e+06
Q8R307	Vps18	1	4.04948	14	533080	1.23449e+06	1.34329e+06	1.15477e+06	1.00286e+06	1.03426e+06	556293	751973	698129	358612	749097	928274
Q8R326	Pspc1	1	8.17589	14	696728	1.12837e+06	2.28169e+06	1.34112e+06	1.10848e+06	1.78407e+06	468935	864920	1.03298e+06	563637	977040	929082
Q8R418	Dicer1	1	7.90295	14	294477	222015	52144.8	115230	139384	41024.2	84716.5	79092.6	76008.8	68931.8	72779.3	0
Q8R4N0	Clybl	1	26.7392	14	2.60579e+06	801477	2.52903e+06	2.10333e+06	1.19739e+06	1.00193e+06	1.08136e+06	634183	1.18547e+06	365936	2.52382e+06	1.20639e+06
Q8VCB3	Gys2	1	12.1482	14	254176	679038	2.03882e+06	5.66057e+06	160986	336970	1.02285e+06	592216	1.34467e+06	343313	987930	1.19985e+06
Q8VD65	Pik3r4	1	8.01537	14	375506	358513	291475	623721	159528	203153	146449	381976	115068	185071	37239.3	271872
Q8VEL2	Mtmr14	1	11.9519	14	782705	1.55405e+06	1.87679e+06	277071	341670	344488	613532	1.4471e+06	1.04192e+06	301736	1.46186e+06	691634
Q91VE6	Nifk	1	3.94816	14	1.00191e+06	980682	160807	1.49658e+06	38756	151223	992604	934616	909993	503250	677932	280803
Q91VH2	Snx9	1	20.2246	14	594547	659127	713634	724006	1.00719e+06	1.16845e+06	943143	1.11554e+06	396562	883904	680863	152395
Q91WC3	Acsl6	1	31.9642	14	246623	4.96413e+06	352214	609574	221669	116315	183373	0	272076	260773	177357	78830.6
Q91WK0	Lrrfip2	1	19.5529	14	642782	6.90117e+06	7.29577e+06	875778	7.06507e+06	6.35971e+06	9.49832e+06	721393	1.13566e+06	0	8.06668e+06	7.53908e+06
Q91WL0	Eps8l3	1	33.8987	14	4.03261e+06	976976	1.14349e+06	1.9221e+06	4.87221e+06	9.884e+06	2.04533e+06	2.35839e+06	6.05522e+06	4.82809e+06	3.88147e+06	3.07177e+06
Q91YM4	Tbrg4	1	20.2028	14	369715	745797	273007	460621	202116	83252	324034	500423	0	423627	15753.3	343636
Q921F2	Tardbp	1	52.1684	14	8.01176e+06	6.32106e+06	7.71923e+06	7.93575e+06	9.03998e+06	7.69838e+06	4.80285e+06	3.8594e+06	7.2499e+06	7.10266e+06	7.39047e+06	6.81207e+06
Q921L5	Cog2	1	4.02166	14	1.37134e+07	1.21076e+07	1.51505e+07	1.97224e+06	1.33519e+07	1.41484e+07	117738	1.13891e+07	1.05936e+07	1.1129e+07	7.62168e+06	5.75108e+06
Q921X9	Pdia5	1	23.9206	14	1.70799e+06	607012	533718	730544	376310	426717	181906	484010	18180.1	340202	266689	88019.5
Q922D4	Ppp6r3	1	7.96945	14	606444	605333	359905	1.0036e+06	623496	427820	565125	541003	535612	152932	13754.9	262982
Q99JW4	Lims1	1	18.1979	14	1.17197e+06	1.52141e+06	562067	2.42578e+06	1.66994e+06	2.09023e+06	1.82791e+06	1.61828e+06	2.21819e+06	2.22225e+06	538719	1.10816e+06
Q99KP6	Prpf19	1	51.9354	14	1.06364e+07	2.18876e+06	4.26924e+06	1.45134e+07	3.25774e+06	2.79678e+06	2.39342e+06	3.17613e+06	2.90868e+06	2.82798e+06	3.44021e+06	3.37178e+06
Q99L47	St13	1	20.3183	14	5.19544e+06	5.07545e+06	3.13629e+06	6.18999e+06	4.00917e+06	4.71002e+06	3.29417e+06	5.14628e+06	2.51086e+06	3.66628e+06	3.09744e+06	2.20474e+06
Q99LB2	Dhrs4	1	34.8304	14	7.96508e+06	3.59404e+06	2.69573e+06	4.42822e+06	1.02922e+07	8.10364e+06	2.66943e+06	1.16908e+07	4.82622e+06	1.2815e+07	1.00263e+07	4.60557e+06
Q99MN9	Pccb	1	49.7303	14	579474	687485	472313	404271	381547	406573	473107	559370	620301	497425	444343	265601
Q99MQ4	Aspn	1	20.0419	14	3.82363e+06	6.42687e+06	3.42009e+06	6.67477e+06	4.96745e+06	5.25065e+06	2.70882e+06	183394	3.0713e+06	5.95337e+06	1.82128e+06	3.61027e+06
Q99NB1	Acss1	1	36.5422	14	1.11029e+06	767636	998638	511110	412644	1.15055e+06	908146	795289	689168	499859	1.18202e+06	954286
Q9CQE8	RTRAF	1	25.6532	14	2.94669e+06	2.08125e+06	3.38568e+06	1.44262e+06	2.31853e+06	3.49776e+06	2.46174e+06	4.10102e+06	3.05621e+06	2.58388e+06	2.41949e+06	2.85971e+06
Q9CQM9	Glrx3	1	12.552	14	1.94914e+06	1.64757e+06	4.61474e+06	3.96156e+06	3.22702e+06	2.05104e+06	3.57696e+06	1.26809e+06	2.58835e+06	4146007	1.84898e+06	1.73898e+06
Q9CQW5	Lgals2	1	71.9412	14	2.21359e+08	1.85684e+08	3.2096e+08	2.96342e+08	3.59954e+08	3.92788e+08	1.52473e+08	1.36607e+08	1.77675e+08	2.10357e+08	1.6693e+08	1.66338e+08
Q9CX34	Sugt1	1	12.1067	14	2.60973e+06	2.75036e+06	684742	1.08347e+06	1.27067e+06	748433	552590	2.07171e+06	761473	2.12963e+06	422421	550918
Q9CXF4	Tbc1d15	1	21.4025	14	1.40801e+06	2.07985e+06	1.32838e+06	1.41742e+06	1.32531e+06	718511	715188	801603	990904	652107	1.0128e+06	886196
Q9CYZ2	Tpd52l2	1	39.3775	14	5.11571e+06	6.66001e+06	1.07469e+07	1.1412e+07	6.59858e+06	3.76668e+06	3.57442e+06	3.45993e+06	3.47189e+06	3.49568e+06	4.31169e+06	5.01607e+06
Q9CZ44	Nsfl1c	1	42.0181	14	3.15888e+06	3.31925e+06	2.43725e+06	2.30338e+06	2.90174e+06	2.5916e+06	2.6172e+06	1.91744e+06	2.39477e+06	1.49382e+06	3.15407e+06	1.97246e+06
Q9D0F1	Ndc80	1	4.11112	14	276700	660906	1.10313e+06	1.09949e+06	818643	5.9169e+06	1.54639e+06	1.03441e+06	621173	805308	1.79218e+06	1.47983e+06
Q9D0M3	Cyc1	1	61.1966	14	4.73087e+06	1.04961e+07	1.60865e+07	1.27537e+07	4.11269e+06	5.65323e+06	3.00449e+06	2.9438e+06	4.61848e+06	3.00049e+06	3.01508e+06	5.1206e+06
Q9D180	Cfap57	1	12.1668	14	762601	972777	1.01408e+06	1.1648e+06	206869	588886	1.01865e+06	556211	1.0677e+06	794208	263187	347818
Q9D8U8	Snx5	1	19.7562	14	1.39417e+06	1.4164e+06	925594	905588	954068	810486	1.44948e+06	1.43751e+06	1.40638e+06	1.57439e+06	1.30211e+06	1.35176e+06
Q9D964	Gatm	1	60.0921	14	1.33288e+06	556995	1.1444e+06	784710	1.74128e+06	1.15706e+06	1.05096e+06	395109	485133	2.04675e+06	991935	1.09286e+06
Q9D9T8	Efhc1	1	4.12458	14	999046	665322	1.98929e+06	2.88912e+06	1.48238e+06	1.48173e+06	1.80922e+06	1.10848e+06	1.15956e+06	1.23666e+06	2.08107e+06	1.29348e+06
Q9DBG7	Srpra	1	4.02089	14	679109	589562	235437	131178	132677	521457	728934	913579	637612	504496	194590	136372
Q9DBJ1	Pgam1	1	104.43	14	1.90643e+07	1.78918e+07	2.11392e+07	2.70411e+07	2.57489e+07	2.42672e+07	3.22222e+07	2.33433e+07	2.35045e+07	2.42687e+07	2.23891e+07	22452071
Q9DC61	Pmpca	1	16.2933	14	1.89967e+06	1.46697e+06	709027	446494	116668	707952	391977	293137	886519	509022	264615	280824
Q9DC69	Ndufa9	1	52.3732	14	5.00778e+06	3.66133e+06	4.63222e+06	4.91537e+06	2.66312e+06	2.08014e+06	2.76368e+06	1.83464e+06	2.77557e+06	2.37261e+06	2.42845e+06	3.02875e+06
Q9DCJ9	Npl	1	34.631	14	1.78276e+06	6.94874e+06	8.46114e+06	1726171	2.32442e+06	2.42204e+06	3.5169e+06	2.06749e+07	2.18916e+07	3.69598e+06	4.9e+06	7.85271e+06
Q9EPE9	Atp13a1	1	20.0155	14	385829	294315	439331	860921	567549	313307	386217	255134	223366	669359	143497	126084
Q9JHI5	Ivd	1	42.5218	14	391982	1.17758e+06	5.43063e+06	2.08349e+06	3.48478e+06	2.59421e+06	1.42206e+06	1.92021e+06	1.30122e+06	809261	1.61007e+06	1.2991e+06
Q9JHW9	Aldh1a3	1	22.6988	14	1.55467e+06	600439	1.43684e+06	975419	1.24137e+06	827758	1.42162e+06	1.3041e+06	5.01754e+06	1.12845e+06	1.83479e+06	1.06825e+06
Q9JIL4	Pdzk1	1	32.335	14	1.37284e+06	1.65698e+06	946003	298055	1.70538e+06	3.7755e+07	196428	517979	173045	197606	1.81143e+06	513891
Q9JL35	Hmgn5	1	6.24854	14	852348	1.48571e+06	1.05713e+06	2.2579e+06	5.26374e+06	5.12815e+06	1.28043e+06	652690	1.37786e+06	1.47608e+06	961487	936029
Q9QWR8	Naga	1	27.4239	14	969889	1.07234e+06	335450	3.73401e+06	795857	938368	442476	1.81654e+06	2.46168e+06	1.42294e+06	2.03477e+06	1.09815e+06
Q9QYB1	Clic4	1	29.0025	14	4.96026e+06	4.62488e+06	1.84766e+06	1.94806e+06	1.97915e+06	1.1585e+06	4.06276e+06	4.30977e+06	3.55904e+06	3.85593e+06	3.70557e+06	3.7609e+06
Q9QZ82	Cyp11a1	1	28.0269	14	461600	450771	280557	748841	492463	381745	478172	302096	372622	602295	265708	285082
Q9R1T4	Septin6	1	19.4335	14	876149	4.4331e+06	842772	1.51438e+06	1.53977e+06	1.51919e+06	209125	7.36338e+06	2.96676e+06	831920	325621	3.02446e+06
Q9WUK2	Eif4h	1	20.4744	14	3.44285e+06	4.09979e+06	5.6351e+06	5.57944e+06	4.96101e+06	5.07434e+06	2.4821e+06	2.34029e+06	3.22604e+06	3.72622e+06	3.35774e+06	3.27864e+06
Q9WVA4	Tagln2	1	88.4837	14	4.55492e+07	4.27549e+07	5.14282e+07	4.9437e+07	60719024	5.6777e+07	6.01402e+07	5.80056e+07	5.02234e+07	5.89299e+07	4.40767e+07	4.44845e+07
Q9Z0H8	Clip2	1	3.96002	14	408220	174353	90106.8	723092	34524	413390	149830	237854	64526.2	21065.4	323697	156333
Q9Z103	Adnp	1	7.91946	14	462406	284293	1.02689e+06	294776	0	26419.2	203080	456579	9165.23	197839	112959	740771
Q9Z1R2	Bag6	1	12.102	14	428840	222663	519006	419100	201883	1.14107e+06	401886	274718	582935	560961	534101	346887
Q9Z1T1	Ap3b1	1	18.8989	14	1.6574e+06	1.88321e+06	214891	1.31387e+06	2.01697e+06	751954	674462	272213	49517.1	303586	193816	119256
Q9Z2D6	Mecp2	1	20.2857	14	483769	320986	700277	597342	192733	128511	128297	426213	487057	468045	231961	905289
Q9Z2U1	Psma5	1	72.0887	14	1.75084e+07	1.44283e+07	1.63919e+07	1.64076e+07	1.7547e+07	1.83952e+07	2.19981e+07	1.79253e+07	1.72446e+07	1.78738e+07	1.74721e+07	1.96373e+07
A2ASQ1	Agrn	1	7.97306	13	368169	402859	211203	364501	401941	314408	100365	377967	154552	315416	123037	226430
B1AQ75	Krt36	2	8.39149	13	1.00873e+06	344149	1.55661e+06	1.11311e+06	1.19459e+06	433973	1.02348e+06	250125	837742	1.58916e+06	3.62583e+06	438675
B2RPV6	Mmrn1	1	3.98761	13	313077	187149	225405	342914	64719	313481	119329	201403	359588	119746	376987	361397
B2RU80	Ptprb	1	5.01836	13	56137.8	9574.67	1.34541e+06	1.3454e+06	357318	1.79668e+06	168942	448727	187087	123489	198540	140880
B9EKR1	Ptprz1	1	7.95208	13	915855	757623	962203	64723.7	100519	0	146492	731773	266264	119270	118424	377013
E9Q7X6	Heg1	1	8.04267	13	1.07658e+06	1.67792e+06	140962	117181	290987	187461	550091	430865	169091	749947	113707	164940
O08532	Cacna2d1	1	32.1014	13	381063	888438	929276	1.99197e+06	75348.8	1.96734e+06	306929	203257	266407	0	343368	145493
O35226	Psmd4	1	28.4247	13	1.05939e+06	677426	1.32636e+06	6.56479e+06	1.85481e+06	1.76543e+06	734941	711849	1.00883e+06	663038	1.29516e+06	822691
O35604	Npc1	1	14.6404	13	194033	781418	244031	77749	414895	661952	183012	474223	400182	874420	489000	351909
O35691	Pnn	1	16.1091	13	1.07647e+06	1.31117e+06	482493	509206	426952	387896	608232	666518	779803	755803	816891	703368
O35927	Ctnnd2	1	15.9168	13	330049	247047	338620	2.66125e+06	487954	527646	519162	104819	139515	108677	368296	166873
O54824	Il16	1	3.98619	13	164113	167753	833916	650141	324469	500264	1.04212e+06	671611	623587	869596	866697	593906
O54984	Get3	1	34.1805	13	2.30884e+06	2.20445e+06	1475685	2.61231e+06	684558	996271	2.8005e+06	1.86218e+06	4.47183e+06	2.19359e+06	1354885	2.07148e+06
O70435	Psma3	1	31.7143	13	3.8787e+06	1.75694e+06	3.76963e+06	8.08729e+06	6.90131e+06	8.11929e+06	4.88326e+06	4.36979e+06	6.15276e+06	4.43531e+06	3.94017e+06	3.94572e+06
O70456	Sfn	1	56.1145	13	5.80742e+06	4.32516e+06	6.88747e+06	6.06207e+06	6.7515e+06	6.63928e+06	6.34477e+06	5.45908e+06	6.20656e+06	7.02076e+06	5.79183e+06	6.84566e+06
O70468	Mybpc3	1	8.04491	13	6460.97	51023.2	136022	157809	0	43123.8	113886	17442.4	123632	386792	304262	33625.9
O88898	Tp63	1	3.20534	13	417523	995914	251582	1.17139e+06	169804	639796	583336	638381	206938	366216	159349	204720
P03995	Gfap	1	23.0388	13	2.08128e+06	1.90395e+06	3.17499e+06	1.65583e+06	1.39132e+06	1.34182e+06	1.87715e+06	1.55566e+06	459045	435671	855789	1.06458e+06
P06837	Gap43	1	46.7821	13	1.15838e+06	1.2743e+06	1.54368e+06	1.30879e+06	1.66965e+06	2.18264e+06	669475	1.10367e+06	362004	1.02515e+06	694106	710754
P11034	Mcpt1	2	4.03734	13	2615949	2.16755e+06	1.2254e+06	1.72887e+06	4.84438e+06	5.33522e+06	2.3769e+06	1.98772e+06	413088	3.08297e+06	2.36081e+06	1.36009e+06
P12265	Gusb	1	50.7095	13	169986	443222	476752	514686	618555	586775	1.86729e+06	1.811e+06	1.15073e+06	1.29451e+06	1.61777e+06	1.08522e+06
P12787	Cox5a	1	39.7916	13	1.34578e+07	1.31259e+07	5.30004e+07	6.29159e+07	6.14434e+07	6.29557e+07	5842724	3.70031e+06	5.44666e+06	6.38987e+06	6.93612e+06	8.15605e+06
P16675	Ctsa	1	53.0027	13	2.87249e+06	1.86824e+06	1.21007e+06	4.27521e+06	1.23069e+06	4.33087e+06	1.09788e+07	1.03865e+07	1.04154e+07	9.38702e+06	9.63128e+06	1.04192e+07
P18653	Rps6ka1	1	64.036	13	1.23916e+06	874037	1.90218e+06	1.62701e+06	1.09124e+06	1.42045e+06	2.70431e+06	786716	496668	714299	982002	1.70626e+06
P21180	C2	1	44.1577	13	468601	497270	1.05774e+06	447368	821202	1.52437e+06	2.94082e+06	2.30819e+06	2.01922e+06	2.53804e+06	2.28009e+06	1.65682e+06
P21278	Gna11	1	17.6826	13	1.17244e+06	1.07993e+06	1.68256e+06	2.53862e+06	1.07663e+06	2.10698e+06	957443	860597	360348	542465	447929	492331
P24452	Capg	1	67.8985	13	3.38027e+06	2.69342e+06	2.97927e+06	3.5824e+06	2.39221e+06	3.59121e+06	1.21663e+07	1.34778e+07	1.28414e+07	1.23155e+07	9.58563e+06	9.24638e+06
P24547	Impdh2	1	24.2396	13	1.05412e+06	906303	1.68519e+06	946763	998577	686033	421024	2.54961e+06	278571	854073	1.3605e+06	1.36114e+06
P26369	U2af2	1	37.5012	13	3.32378e+06	3.95545e+06	1.85307e+06	2.69085e+06	2.24183e+06	1.7084e+06	1.97911e+06	1.78195e+06	1.91037e+06	1.55336e+06	2.16799e+06	2.20546e+06
P26645	Marcks	1	40.3319	13	2.9549e+06	1.77887e+06	3.80488e+06	4.51696e+06	3.08392e+06	2.50728e+06	4.08491e+06	4.01121e+06	5.24676e+06	5.03759e+06	4.83778e+06	3.66435e+06
P28741	Kif3a	1	4.0043	13	174919	303820	629261	691025	283735	561402	1.41883e+06	1.55141e+06	1.16405e+06	1.05901e+06	1.12838e+06	390197
P36552	Cpox	1	36.1293	13	335920	437832	3.06444e+06	1.78843e+06	2.00999e+06	1.93009e+06	121073	336078	548881	378561	631546	841346
P47802	Mtx1	1	16.2225	13	5.94428e+06	5.2944e+06	1.53678e+06	1.88095e+06	3.92007e+06	1.90399e+06	2.80254e+06	3.22953e+06	681678	2.8111e+06	2.47216e+06	2.50716e+06
P47963	Rpl13	1	25.7343	13	1.77948e+07	2.10552e+07	1.52678e+07	1.50637e+07	5.09903e+06	4.35923e+06	1.28264e+07	1.10225e+07	1.20011e+07	4.64938e+06	1.07669e+07	9.5342e+06
P48410	Abcd1	1	12.0678	13	44460.3	32994.5	790251	712114	0	453476	530556	150367	222614	168699	727474	518928
P49722	Psma2	1	47.6236	13	1.33367e+07	9.37635e+06	1.16634e+07	1.30458e+07	1.00579e+07	1.32669e+07	1.05852e+07	1.21647e+07	1.43682e+07	1.43919e+07	1.33722e+07	1.44734e+07
P50136	Bckdha	1	36.0549	13	1.35512e+06	5.9968e+06	4.15796e+06	3.22498e+06	898218	832366	400472	7.73015e+06	5.5541e+06	6.80808e+06	2.50513e+06	1.82826e+06
P51162	Fabp6	1	41.8047	13	1.45414e+07	1.49779e+07	9.3757e+06	1.06637e+07	1.37017e+07	1.65269e+07	3.52891e+07	4.87391e+07	1.81309e+08	1.25532e+08	1.3737e+07	1.34992e+07
P51859	Hdgf	1	16.9144	13	2.37072e+06	963815	3.41039e+06	2.85758e+06	3.31711e+06	2.95435e+06	2.55166e+06	2.55564e+06	2.39834e+06	3906180	2.12953e+06	1.96212e+06
P54276	Msh6	1	8.06912	13	1.36239e+06	1.16378e+06	707297	992873	1.12644e+06	766928	1.26148e+06	1.29674e+06	1.76036e+06	1.84278e+06	1.83938e+06	1.27702e+06
P57776	Eef1d	1	36.7087	13	1.16068e+07	1.35744e+07	1.2806e+07	1.63613e+07	1.49233e+07	1.55074e+07	1.05793e+07	1.30833e+07	1.21879e+07	1.02987e+07	9.94715e+06	9.30792e+06
P58021	Tm9sf2	1	4.08452	13	1.94523e+06	499242	1.77041e+06	1680242	706023	797565	1.48688e+06	1.06673e+06	1.60238e+06	1.20348e+06	820502	1.43952e+06
P60469	Ppfia3	1	4.0163	13	1.99685e+06	1.8999e+06	608993	643526	539664	563938	703633	601530	687625	1.58393e+06	3.23625e+06	1.68187e+06
P62242	Rps8	1	14.7333	13	1.26561e+07	1.60092e+07	1.14991e+07	1.59288e+07	9.25355e+06	1.31162e+07	9.60348e+06	7.04924e+06	7.61655e+06	1.08719e+07	1.14617e+07	1.06677e+07
P62301	Rps13	1	15.7029	13	8635959	1.1329e+07	1.70019e+07	1.53482e+07	1.08282e+07	1.1708e+07	5.94341e+06	4.67625e+06	5.35031e+06	6.4233e+06	5631578	4.9118e+06
P70175	Dlg3	1	23.9764	13	455672	466335	162343	526374	75072.5	84986	375622	396358	373062	429964	278834	235464
P70349	Hint1	1	50.1211	13	4.56362e+07	2.7965e+07	4.14412e+07	4.53864e+07	5.39796e+07	5.24108e+07	4.20758e+07	4.18103e+07	4.47423e+07	4.41816e+07	3.21111e+07	4.22202e+07
P70399	Tp53bp1	1	12.0981	13	171168	240270	5344.12	0	22195	19183.6	367818	222149	5060.8	83847	118366	248806
P70698	Ctps1	1	18.1067	13	477542	809510	1.25374e+06	573258	531224	378360	825798	66504.5	232358	1.01567e+06	182493	313811
P97798	Neo1	1	3.97636	13	266719	246439	504682	857216	169355	846949	783438	2.14348e+06	390611	597578	744422	1.11574e+06
Q03311	Bche	1	20.1076	13	1.02026e+06	1.21574e+06	526398	228389	954728	1.02254e+06	540109	445314	613154	881678	345212	551876
Q05816	Fabp5	1	73.1905	13	1.98627e+06	1.83576e+06	2911104	1.29598e+06	3.46764e+06	2.07982e+06	1.06942e+08	1.04282e+08	9.03239e+07	8.93044e+07	8.4401e+07	8.95498e+07
Q06335	Aplp2	1	3.97085	13	6.79748e+06	968820	1.036e+06	0	6827.84	1.44324e+06	873609	1.29078e+06	866960	11162.4	964603	271538
Q09199	B4galnt2	1	2.47571	13	673693	1.66089e+06	2.23281e+06	1.00934e+06	199108	555616	395636	17161.5	465871	1.21049e+06	158415	497571
Q0VBM2	Fam83b	1	2.63732	13	149054	94270.8	708756	251069	427226	466903	173879	505430	68376.3	82709.8	424392	960295
Q148V8	Fam83h	1	3.94299	13	904403	2.97927e+06	794326	1.58808e+06	3.41661e+06	1.50077e+06	951703	2.25474e+06	1.10287e+06	992620	5.34774e+06	5.11958e+06
Q3TIX9	Usp39	1	7.93246	13	1.49908e+06	383466	1.50415e+07	404727	66470.1	92392.6	413990	4.50331e+06	616415	504961	121394	697442
Q3U5C8	Arhgef16	1	7.99328	13	0	29716.3	160011	404947	399274	319017	703071	380811	45690.7	372235	74752.9	99107.3
Q3UIA2	Arhgap17	1	8.14422	13	2.19549e+06	2.04653e+06	769677	2.51677e+06	222025	65603.2	1.0635e+06	2.39937e+06	821208	1.1335e+06	617564	133232
Q3UNH4	Gprin1	1	11.8634	13	727356	358438	1.25558e+06	635406	156601	561186	372069	294212	162795	5621.31	27275.6	391212
Q3UQU0	Brd9	1	2.72038	13	2.7705e+06	2.27418e+06	111470	114746	399475	170427	1327884	1.13168e+06	4.26294e+06	1.20036e+06	1.19686e+06	2.16608e+06
Q3UVL4	Vps51	1	3.95012	13	818402	451740	111355	2.03992e+06	83023.5	80668.4	1.02626e+06	394361	535098	618759	140967	221548
Q3UZ39	Lrrfip1	1	9.2482	13	382143	366023	1.0324e+06	843029	889235	472277	398470	716992	519135	339367	2.31503e+06	333143
Q4PZA2	Ece1	1	14.1343	13	3.54714e+06	1.38524e+06	380513	783544	1.83984e+06	2.75355e+06	1.18292e+06	2.90226e+06	2.13441e+06	1.04761e+06	934998	2.68823e+06
Q58A65	Spag9	1	12.1217	13	248853	443678	122787	256958	76521	370849	185776	196250	296542	210551	61226.5	242660
Q5DQR4	Stxbp5l	1	8.14324	13	969160	1.04392e+06	907482	297659	424833	743251	1.23134e+06	1.28405e+06	706453	1.84093e+06	565026	1.08444e+06
Q5FWK3	Arhgap1	1	17.8974	13	3.53133e+06	990805	2.46511e+06	2.30429e+06	2.31804e+06	2.42756e+06	534876	200360	756362	2.5669e+06	1.04865e+06	1.36013e+06
Q5SUA5	Myo1g	1	4.01176	13	155843	41144.8	80813	282313	241071	54562.5	143609	116855	604050	102815	152679	165453
Q5SVR0	Tbc1d9b	1	3.97915	13	621086	176930	2.15817e+06	600130	1.06541e+06	0	390368	1.19462e+06	219128	1.17108e+06	74223.3	475610
Q5SWY7	Fam83g	1	8.05917	13	253971	515478	723847	828048	677478	723727	531586	643671	1.01536e+06	161034	590055	522664
Q60759	Gcdh	1	20.0094	13	1.2192e+06	269584	1.17972e+06	1.04662e+06	613103	272856	278190	563931	138370	245325	549572	451951
Q60936	Coq8a	1	20.3248	13	1.51354e+06	1.4323e+06	367421	950862	4.33883e+06	4.01714e+06	2.19073e+06	231371	5.49465e+06	1.63107e+06	270173	2.86803e+06
Q60996	Ppp2r5c	3	4.06282	13	1.41404e+06	1.36088e+06	308717	946322	221283	1.07314e+06	794229	448393	465947	481494	775255	858889
Q61033	Tmpo	1	27.4811	13	438549	564447	200237	325235	320117	444088	351705	479684	608405	293102	200176	287026
Q61074	Ppm1g	1	24.4815	13	1320158	1.31576e+06	3.377e+06	3.75284e+06	272079	587996	1.25281e+06	791904	713860	538692	1.17346e+06	1.45706e+06
Q64105	Spr	1	16.4775	13	5.45604e+06	5.90294e+06	5.07219e+06	7.85481e+06	5.76097e+06	9.02294e+06	2.59054e+06	3.66325e+06	2.77569e+06	1.01038e+06	4.56718e+06	2.14349e+06
Q64442	Sord	1	41.0165	13	1.48199e+07	1.26258e+07	1.60866e+07	1.35757e+07	6.00694e+06	5.6279e+06	5.58013e+06	1.17979e+07	5.80806e+06	5.24611e+06	8.67903e+06	8.56495e+06
Q64518	Atp2a3	1	35.1983	13	620210	798804	2.20482e+06	2.41436e+06	2.00707e+06	989515	398956	620259	822032	816982	997719	722522
Q64FW2	Retsat	1	7.97953	13	411574	698652	1.66875e+06	410090	459360	418883	646408	433514	558004	752442	1.32261e+06	392339
Q66X03	Nlrp9a	1	23.9795	13	693766	452072	269219	1.23804e+06	197026	165133	625566	248877	452149	143405	538587	846631
Q66X05	Nlrp4f	1	28.0557	13	883390	685862	260885	172869	14553.7	19255.2	661938	697774	671587	585913	422529	296372
Q6NVF9	Cpsf6	1	15.7913	13	846496	914145	805301	1.40211e+06	254352	82871.5	352353	323133	447774	354484	174566	170333
Q6NWV3	Ift122	1	3.97985	13	447867	415210	467264	187442	303377	223678	319323	229608	172344	360008	302145	200087
Q6NXY9	Polr3g	1	2.66803	13	8.84879e+06	1.19994e+07	2.41685e+06	2.10452e+06	1.81297e+06	2.07593e+06	3.03971e+06	2.70934e+06	2.86463e+06	9.00417e+06	2.81004e+06	5.20764e+06
Q6P1F6	Ppp2r2a	2	23.1092	13	1.43732e+06	1.61757e+06	2.70755e+06	564765	618901	1.54056e+06	657536	603302	1.05119e+06	381489	510245	1.23927e+06
Q6P1G0	Heatr6	1	4.04784	13	56728.1	259427	0	429506	123485	15285.7	244501	292022	158393	200514	354270	341461
Q6P4S6	Sik3	1	4.11397	13	1.24662e+06	821735	1.55011e+06	2.10156e+06	915452	253568	683653	146298	604636	327028	999501	665773
Q7SIG6	Asap2	1	4.18635	13	150875	240299	121535	2.06662e+06	103806	206007	767297	178487	509829	447562	1.00701e+06	80506.5
Q7TNC4	Luc7l2	1	19.7666	13	641255	4.4222e+06	220348	204764	503164	716974	803639	552881	817564	694267	530327	481040
Q80SU3	Zar1	1	4.01403	13	1.57861e+07	1.60303e+06	7.03037e+07	301354	866518	4.85556e+07	2.92391e+07	2.90074e+07	2.79444e+06	4.37564e+07	917602	1.98014e+06
Q80W49	Crybg3	1	12.1804	13	488609	225184	460501	325458	385510	60574.3	129139	291105	193550	73870.9	101260	154358
Q8BFZ9	Erlin2	1	41.7174	13	797264	702066	1.17793e+06	1.09152e+06	2.05521e+06	1.24751e+06	2.18467e+06	1269378	1.53486e+06	1.62663e+06	1.27487e+06	1.22739e+06
Q8BH74	Nup107	1	4.01327	13	481469	359445	704171	345933	203533	441338	922979	942052	421637	1.21128e+06	110550	615272
Q8BHG1	Nrdc	1	27.6994	13	1.0414e+06	1.36187e+06	1.47928e+06	1.5076e+06	616956	711039	376668	176949	789654	515535	251917	155850
Q8BJU0	Sgta	1	12.0796	13	2.80878e+06	5.10132e+06	1.08019e+06	3.28417e+06	2.5592e+06	1.62491e+06	1.94887e+06	1.54133e+06	4.27759e+06	3.68408e+06	1.3199e+06	1.78436e+06
Q8BJW6	Eif2a	1	39.6235	13	1416417	1.35253e+06	2.3051e+06	2.10124e+06	1.81181e+06	3.18539e+06	1.48884e+06	1.93505e+06	1.07683e+06	1.86465e+06	1.60922e+06	2.31009e+06
Q8BLI0	Adamtsl1	1	3.94299	13	123435	78343.8	8609.47	0	8696.75	4853.68	99783.3	105613	191317	193376	39559.7	9396.53
Q8BUV3	Gphn	1	27.1504	13	681234	575471	2.91083e+06	863044	846129	638325	861638	765728	991011	603734	669107	675571
Q8BWF0	Aldh5a1	1	56.6581	13	921533	396544	408376	251777	307033	1.0373e+06	206206	293080	450873	841717	300807	312300
Q8BYJ6	Tbc1d4	1	3.91742	13	836270	298910	729061	566503	336227	494963	510696	447736	68731.2	1.95302e+06	313235	1.47081e+06
Q8BYR5	Cadps2	1	3.95736	13	282256	260403	532484	320266	95600.4	166317	335759	113439	311183	155073	559755	333202
Q8C0P5	Coro2a	1	24.0202	13	1.50755e+06	8.18037e+06	1.94203e+06	1.86045e+06	2.10052e+06	2.10294e+06	1.64323e+06	3.01161e+06	1.91238e+06	1.87796e+06	1.52834e+06	1.4935e+06
Q8C419	Gpr158	1	8.08676	13	32736.6	132930	840947	763515	715687	170124	13828.6	738212	521157	515403	335422	160285
Q8C9S4	Ccdc186	1	4.05527	13	806922	1.80788e+06	3.16639e+06	290272	615722	1.08558e+06	696985	725014	802869	1.0374e+06	1.21656e+06	1.10449e+06
Q8CG76	Akr7a2	1	40.0851	13	2.87167e+06	3.63055e+06	3.13481e+06	3.11169e+06	3.57147e+06	2.75054e+06	2.62383e+06	1.9758e+06	3.20481e+06	1.78086e+06	2.00557e+06	2.16707e+06
Q8CIG3	Kdm1b	1	4.04216	13	702765	7.77936e+06	2.98056e+07	486331	1.22077e+07	1.18027e+07	5.50221e+06	2.36766e+06	1.47489e+06	184515	8.63129e+06	2.04905e+06
Q8CIG8	Prmt5	1	15.9422	13	3.85072e+06	270725	1.01651e+06	1.09082e+06	777331	1.04885e+06	516165	973137	734078	847114	1.22783e+06	1.29706e+06
Q8CIN4	Pak2	1	41.9932	13	1.09521e+06	1.99941e+06	1.82505e+06	2.27262e+06	2.43976e+06	2.10778e+06	1.68016e+06	768444	1.50887e+06	466162	837797	1.21222e+06
Q8K0U4	Hspa12a	1	19.5802	13	1.22255e+06	390680	3.26162e+06	414828	454198	324015	739469	1.01481e+06	378637	1.36626e+06	1.27292e+06	412413
Q8QZR3	Ces2a	1	88.5888	13	5.00541e+06	5.46045e+06	3.66384e+06	5.40374e+06	4.97791e+06	4.89134e+06	6.88822e+06	6.31112e+06	5.98121e+06	6.13186e+06	7.32817e+06	6.73894e+06
Q8QZV7	IntS13	1	4.00578	13	512658	765931	582369	198786	345256	281923	514630	527019	786536	274867	2.21003e+06	70905.7
Q8R0K2	Trim31	1	5.61556	13	1.63384e+06	815364	2.31308e+06	3.09969e+06	1.06862e+06	2.08283e+06	1.31018e+06	1.42184e+06	433766	745108	858910	412575
Q8R1M0	Hmces	1	3.99915	13	1.67563e+06	1.77559e+06	2.41806e+06	3.12643e+06	4.12474e+06	3.82274e+06	586020	700367	2.17369e+06	1.91738e+06	382375	2.36406e+06
Q8R4Y4	Stab1	1	4.1178	13	178429	320709	1.31961e+06	1.52329e+06	650641	44244.9	221015	574191	652046	770621	252949	237197
Q8VC12	Uroc1	1	16.0798	13	181106	314808	2.59425e+06	514905	915124	622074	406188	178664	277642	60861.5	882301	781831
Q8VCS0	Pglyrp2	1	28.3292	13	188111	583016	3.93604e+06	1.2569e+06	1.40662e+06	1.21674e+06	1.21108e+06	1.0638e+06	245916	1.99295e+06	2.06005e+06	607364
Q8VDC0	Lars2	1	4.00578	13	119516	415339	34729.5	187225	269486	196931	189850	0	143483	46472.4	110032	56395.1
Q8VHE0	Sec63	1	22.0106	13	3.64956e+06	406010	386846	716054	518977	706078	655258	1.29712e+06	771344	867850	845808	911826
Q91V57	Chn1	1	3.97016	13	842051	2.75206e+06	2.42894e+06	724142	250422	169947	411062	1.75009e+06	959364	628118	3.0601e+06	296475
Q91W39	Ncoa5	1	7.94977	13	2.99243e+06	209412	180814	113443	194643	240454	155977	419219	1.09406e+06	620610	1.59181e+06	970313
Q91WK2	Eif3h	1	20.4319	13	1.29246e+06	929763	897459	1.10479e+06	2.62107e+06	2.08396e+06	2.30711e+06	3.47835e+06	3.49569e+06	3.07946e+06	2.03747e+06	954261
Q91YN5	Uap1	1	4.01706	13	1.32082e+06	595444	664505	692449	724193	1.15186e+06	1.19571e+06	889649	546787	947050	661427	399739
Q920A7	Afg3l1	1	16.0245	13	3.75726e+06	563987	707962	141246	130454	192831	1.37212e+06	18303.7	1.01729e+06	1.14345e+06	846868	634794
Q920F6	Smc1b	1	2.05407	13	249470	360306	267616	267256	234103	427396	156988	630131	224808	262099	456894	317107
Q99JW5	Epcam	1	65.2467	13	5.39733e+06	4.88508e+06	1.32969e+07	1.25329e+07	1.0313e+07	7.13319e+06	3.91867e+06	5.20339e+06	3.50428e+06	4.08879e+07	3.46209e+06	3.7537e+06
Q99PU8	Dhx30	1	28.1398	13	554887	339828	1.28168e+06	1.02159e+06	503364	258356	388906	564159	606793	237137	572713	550072
Q9CQE1	Nipsnap3b	1	29.8411	13	1.68704e+06	7.75512e+06	1.34047e+06	2.76861e+06	2.4952e+06	3.29531e+06	2.04519e+06	2.2679e+06	2.38698e+06	5.98137e+06	1.61278e+06	1.23369e+06
Q9CQI6	Cotl1	1	30.4737	13	1.59622e+07	1.15996e+07	2.25916e+07	2.57759e+07	2.958e+07	2.42441e+07	4.321e+07	3.90304e+07	3.50623e+07	3.46058e+07	4.04234e+07	3.7496e+07
Q9CR61	Ndufb7	1	12.1399	13	1.57719e+06	1.52522e+07	348751	505845	238914	741142	1.45959e+06	1.54898e+06	1.51465e+06	2.59252e+06	1.70443e+06	1.19517e+06
Q9CR62	Slc25a11	1	63.7466	13	4.05549e+06	3.62007e+06	4775030	4.75355e+06	1.05393e+07	3.93626e+06	5.40341e+06	2.02735e+06	4410930	2.79838e+06	3.77953e+06	4.42592e+06
Q9CWL8	Ctnnbl1	1	20.0747	13	957716	633420	337033	386857	440412	109238	395667	22531.4	114998	1.40318e+06	321305	1.03145e+06
Q9CZ30	Ola1	1	35.7091	13	2.67271e+06	4.05666e+06	1.07968e+07	2.42788e+06	1.98146e+06	2.81302e+06	2.18517e+06	1.79358e+06	1.88618e+06	1.91375e+06	1.67448e+06	1.82889e+06
Q9CZM2	Rpl15	1	21.1115	13	1.23795e+07	1.06248e+07	1.08721e+07	7.06462e+06	4.71821e+06	4.68754e+06	6.46536e+06	6.3938e+06	6.76145e+06	5.40039e+06	4.79814e+06	5.19889e+06
Q9CZW4	Acsl3	1	11.9223	13	1.15879e+06	484973	1.80546e+06	349201	1.56336e+06	557162	479708	696557	1.33833e+06	684694	464642	486833
Q9D0L8	Rnmt	1	4.00652	13	360508	820036	334125	266244	57918.7	291567	802214	222251	1.1627e+06	148034	335687	175909
Q9D6J6	Ndufv2	1	33.7242	13	6.59982e+06	6.35005e+06	7.2215e+06	7.37928e+06	6.59893e+06	7.7681e+06	4.07574e+06	4.84279e+06	3.40254e+06	3.71085e+06	4.2141e+06	7.10416e+06
Q9D7N3	Mrps9	1	12.0962	13	3.15194e+06	3.62483e+06	1.12562e+06	4.58161e+06	832847	1.71641e+06	3.22533e+06	2.84953e+06	2.22649e+06	2.66756e+06	2.46894e+06	4.89346e+06
Q9D826	Pipox	1	32.3977	13	2.29685e+06	3.08335e+06	4.62387e+06	7.1518e+06	41395.7	260422	1.31949e+06	1.95897e+06	2.94193e+06	2.48609e+06	428224	1.91776e+06
Q9D8T2	Gsdmd	1	17.2125	13	6.7889e+06	6.75106e+06	8.73303e+06	8.05842e+06	5.65664e+06	6.16165e+06	5.62828e+06	5.32121e+06	5.39963e+06	4.92678e+06	3.92014e+06	4.59966e+06
Q9DBA8	Amdhd1	1	24.0275	13	231482	822470	1.42574e+06	2.04925e+06	359197	493621	587482	132498	1.14469e+06	491326	241451	383687
Q9DBL1	Acadsb	1	19.9884	13	1.01994e+06	786616	3.91309e+06	361035	1.26681e+06	1.59971e+06	5.03335e+06	1.4346e+06	912154	1.392e+06	848053	3.95719e+06
Q9DBY8	Nvl	1	3.94043	13	1.32459e+06	1.5583e+06	1.30693e+06	1.82703e+06	615241	1.13625e+06	900148	202050	416498	295801	926028	850424
Q9EQP2	Ehd4	1	31.968	13	370561	3.22757e+06	892121	1.06382e+06	624599	867761	1.24886e+06	282659	188959	684409	248892	445393
Q9JJG0	Tacc2	1	12.0324	13	1.48645e+06	395845	560848	259713	130762	310042	1.3842e+06	88990.3	1.20235e+06	1.42251e+06	147599	144009
Q9QY81	Nup210	1	27.9576	13	956463	834551	1.73325e+06	127673	148267	180125	157581	853869	925273	162773	268112	538379
Q9QZD8	Slc25a10	1	8.12156	13	1.95858e+06	201649	1.76109e+06	2.62397e+06	1.10639e+06	1646418	176918	619311	724829	657570	796570	828885
Q9R0P3	Esd	1	70.1978	13	1.30161e+07	1.16454e+07	1.2552e+07	1.15005e+07	1.23242e+07	1.31751e+07	2.80822e+07	2.20235e+07	2.01484e+07	2.83932e+07	1.69532e+07	1.60363e+07
Q9R117	Tyk2	1	2.75255	13	1.37936e+06	185804	282281	296234	208472	230797	181831	143931	684451	918708	519186	309891
Q9R1P0	Psma4	1	27.1358	13	9.02122e+06	1.00847e+07	8.67546e+06	8.20511e+06	6.75907e+06	7.6716e+06	8.32029e+06	8.64151e+06	1.52704e+07	8.22371e+06	8.52264e+06	8.59304e+06
Q9R1P3	Psmb2	1	3.95936	13	2655650	2.39617e+06	5.67144e+06	6.14386e+06	2.8433e+06	7.41977e+06	1.87385e+06	3.72715e+06	2.5316e+06	1.63061e+06	1.34177e+06	2.99398e+06
Q9WV80	Snx1	1	6.7934	13	536384	1.34041e+06	208200	108679	525272	1.62054e+06	1.22953e+06	1.15186e+06	2.45148e+06	2.59465e+06	734078	928576
Q9WVA3	Bub3	1	42.0799	13	1.88133e+06	1.67485e+06	5.91712e+06	1.96121e+06	3.41968e+06	3.90055e+06	2.07094e+06	1.88591e+06	2.39456e+06	2.34884e+06	1.9667e+06	2.55527e+06
Q9Z1J3	Nfs1	1	6.85753	13	952125	674646	2.77098e+06	829451	871180	1.03996e+06	409594	416832	278132	397461	594974	1.07816e+06
Q9Z1Z2	Strap	1	42.9631	13	2.14432e+06	2.95702e+06	5.06585e+06	5.33999e+06	3.98062e+06	3.28621e+06	4.06564e+06	5.40497e+06	3.8211e+06	2.24796e+06	3.45744e+06	3.76249e+06
Q9Z2M7	Pmm2	1	38.4129	13	8.13366e+06	7.97798e+06	8.42344e+06	7.93081e+06	4.83657e+06	8.75472e+06	6.4537e+06	2.77641e+06	5.69373e+06	6.91634e+06	4.94428e+06	5.9599e+06
Q9Z2Y8	Plpbp	1	24.7221	13	3.07378e+06	1.46967e+06	1.35483e+06	762226	86862.3	835975	5.02568e+06	2.11426e+06	7.48078e+06	2.18955e+06	1.50549e+06	1.0329e+07
A2AHC3	Camsap1	1	7.9264	12	1.69916e+07	1.72582e+07	1.30605e+06	19696.3	102315	129932	1.11585e+07	153516	9.86121e+06	90701.3	562518	956219
A2APB8	Tpx2	1	4.06452	12	437766	591248	293331	321903	102925	8515.47	535328	598983	770873	299229	240940	286398
B2RY04	Dock5	1	11.8499	12	513910	152135	184175	257419	228171	46481.4	103263	106740	57062.5	332819	167988	346193
E9Q5G3	Kif23	1	12.1461	12	76503.7	221398	4332.38	69182.6	62026.8	99820.2	109491	401097	374542	34168.3	199217	210675
O08528	Hk2	1	24.1818	12	5.36391e+06	3.02437e+06	397574	1.15911e+06	1.24586e+06	262625	744394	4.22272e+06	4.01851e+06	4.53736e+06	864539	520242
O08784	Tcof1	1	19.933	12	380070	468729	128098	497329	93651.4	542255	48931	111930	91396.2	378445	234976	316689
O35098	Dpysl4	1	7.97856	12	644423	428386	466477	1.14195e+06	430356	212422	229599	1.94138e+06	1.75157e+06	2.20446e+06	348664	2.29459e+06
O35379	Abcc1	1	3.97153	12	99403.6	318482	764926	1.05732e+06	361546	520373	120930	116398	230730	727323	279867	246701
O35841	Api5	1	24.2771	12	2.66281e+06	1.17288e+06	3.14217e+06	1.03338e+06	333447	452124	1.26846e+06	3.61102e+06	1.80996e+06	2.00799e+06	2.52018e+06	2.60475e+06
O54734	Ddost	1	27.2981	12	4.44822e+06	7.79848e+06	9.27133e+06	9.3391e+06	6.87026e+06	6.29649e+06	5.07811e+06	4.82633e+06	5406090	5.55056e+06	4.70785e+06	7.90734e+06
O54991	Cntnap1	1	8.07008	12	761606	19485.1	368831	750286	679365	229931	179028	385298	88355.8	21154.8	260321	142254
O70251	Eef1b	1	46.2323	12	2.02265e+07	2.95753e+07	2.06178e+07	2.23473e+07	2.66945e+07	3.47907e+07	1.87845e+07	1.93858e+07	1.19102e+07	1.55311e+07	2.38467e+07	2.55057e+07
O70503	Hsd17b12	1	40.2508	12	2.85127e+06	2152803	4.94103e+06	4.56373e+06	3.53969e+06	8.71974e+06	2.87407e+06	3.73045e+06	2.35345e+06	1.97113e+06	3.52855e+06	2.48565e+06
O88712	Ctbp1	2	3.85193	12	556046	1.349e+06	1.10056e+06	1.16114e+06	1.12777e+06	5.1475e+06	1.70443e+06	1.54251e+06	666386	1.0771e+06	1.90858e+06	482714
O88962	Cyp8b1	1	4.0917	12	1.44217e+06	1.67723e+06	608943	910276	190758	429475	845859	919171	555769	932428	322319	272381
O88986	Gcat	1	35.9893	12	1.37126e+06	956897	1.43128e+06	1.12518e+06	393665	589515	995794	1.49073e+06	908242	1.60765e+06	355098	1.07802e+06
P00687	Amy1	1	23.1692	12	240482	40145	583785	348152	135483	153133	907995	456230	333412	1.28179e+06	485563	654435
P01592	Jchain	1	26.368	12	1.64071e+07	7.21788e+06	1.14106e+07	1.11598e+07	1.09277e+07	9.63146e+06	1.27116e+07	1.38194e+07	1.08226e+07	1.13666e+07	1.30627e+07	1.49855e+07
P01878		1	69.2317	12	8.73681e+07	8.77369e+07	5.90897e+07	5.50673e+07	3.69412e+07	3.52514e+07	1.19231e+08	1.19455e+08	1.2231e+08	1.21663e+08	1.15943e+08	1.17213e+08
P01942	Hba	1	87.6027	12	4.17855e+08	4.86243e+08	3.65601e+08	4.17461e+08	5.64482e+08	5.74369e+08	2.0062e+08	1.8599e+08	2.32035e+08	2.52828e+08	2.38065e+08	3.72695e+08
P02463	Col4a1	1	8.13189	12	894209	771789	888366	909983	472273	716555	1.94071e+06	2.16825e+06	2.13318e+06	2.50306e+06	1.44892e+06	1.73132e+06
P05063	Aldoc	1	73.6817	12	2.64372e+06	1.42948e+06	283044	450591	86771.2	391439	634121	269006	1.18392e+06	626956	1.46425e+06	1.23925e+06
P0CG14	Derpc	1	4.20356	12	489858	5.46279e+06	0	875483	1.25972e+06	308680	546351	1.98712e+06	505202	409385	609276	859564
P10637	Mapt	1	23.9742	12	1.81781e+06	324681	93629.3	341837	459129	27842.3	391365	546796	257986	548221	957334	1.02831e+06
P10922	H1-0	1	47.0012	12	1.27069e+06	1.20658e+06	257242	277921	235411	217203	709547	805345	685502	780414	284418	303537
P11680	Cfp	1	32.1639	12	87764	636968	48022.8	10013.2	668506	36382.1	957087	664993	131283	750342	25268.4	0
P11714	Cyp2d9	1	44.2061	12	292242	91015.4	352963	572262	255971	201078	143403	228931	16665.7	87542.9	174568	0
P11835	Itgb2	1	54.9773	12	398374	1.00179e+06	4.02786e+06	1.3347e+06	2.94771e+06	2.76314e+06	1.94197e+06	2.05532e+06	1.47708e+06	1.21363e+06	1.81455e+06	1.67784e+06
P12382	Pfkl	1	27.7762	12	872004	2.24473e+06	1.57654e+06	1.02269e+06	2.16843e+06	1.63086e+06	1.4541e+06	1.29677e+06	1.41508e+06	784734	859943	1.58595e+06
P15116	Cdh2	1	32.1433	12	162024	203089	26219.2	38557.3	408095	201724	236399	102166	381578	135228	645117	666986
P15331	Prph	1	23.862	12	435233	1.04034e+06	1.89249e+06	376734	148763	1.01415e+06	2.0395e+06	1.1387e+06	969615	593166	929506	1.10709e+06
P17183	Eno2	1	60.7262	12	1.03434e+06	2.63317e+06	6.69641e+07	982841	375225	851226	624591	1.75005e+06	1.28046e+06	1.39209e+06	1.33017e+06	1.37862e+06
P19253	Rpl13a	1	22.8797	12	1.18592e+07	1.54554e+07	1.49831e+07	14537144	1.50453e+07	1.04489e+07	5.66987e+06	1.4267e+07	3.19235e+06	2.33344e+06	5.30326e+06	7.0094e+06
P20108	Prdx3	1	25.2602	12	6.81551e+06	7.24919e+06	9.10277e+06	1.12161e+07	9.00494e+06	9.94928e+06	2.98475e+06	3.12544e+06	2.54542e+06	1.7036e+06	3.87201e+06	3.5707e+06
P28474	Adh5	1	43.0175	12	1.75069e+06	3.48616e+06	1.56855e+06	1.80622e+06	1.45991e+06	2.24283e+06	3.20068e+06	2.78991e+06	2.78148e+06	4.1398e+06	1.57089e+06	2.07058e+06
P28656	Nap1l1	1	45.9172	12	1.44258e+06	2.0526e+06	898158	811021	1.24793e+06	1.59674e+06	2.10776e+06	795310	2.68816e+06	1.38296e+06	2.37193e+06	3.21469e+06
P28658	Atxn10	1	20.1379	12	390419	368273	1.30566e+06	1.6948e+06	1.19825e+06	459970	360314	3.21933e+06	458722	1.8766e+06	770860	737323
P28738	Kif5c	1	27.5758	12	4.43962e+06	1.30722e+06	463438	590206	630583	1.79465e+06	933159	605830	2.15087e+06	2.04881e+06	2.5747e+06	1.34135e+06
P28740	Kif2a	1	12.0458	12	1.09506e+06	555760	448753	742631	166921	3.11705e+06	1.68379e+06	329268	1.16214e+06	291720	1.22409e+06	200424
P35979	Rpl12	1	57.2002	12	3.13609e+07	1.60107e+07	20943130	2.54373e+07	2.21237e+07	2.33614e+07	2.33458e+07	1.43229e+07	1.58665e+07	1.94606e+07	1.60792e+07	2.05964e+07
P40630	Tfam	1	20.2259	12	1.3582e+06	3.18619e+06	2.79674e+06	1.74943e+06	712623	1.1495e+06	1.63734e+06	2.24232e+06	0	1.74288e+06	80692.4	1.14542e+06
P42567	Eps15	1	4.00356	12	213127	597172	721496	409044	854680	193141	1.09885e+06	944536	796542	613169	850561	237422
P46061	Rangap1	1	25.8021	12	1.77957e+06	3.90639e+06	1.12805e+06	1.25173e+06	440836	805515	2.36793e+06	2.07812e+06	2.57861e+06	4.66922e+06	2.10877e+06	3089779
P46096	Syt1	1	31.8859	12	159036	1.22337e+06	513330	554520	241441	251567	543995	203604	810842	217020	904516	164581
P47226	Tes	1	9.14221	12	3.22833e+06	3.09334e+06	3.78899e+06	3.64142e+06	2.10778e+06	2.38217e+06	2.88727e+06	2.51797e+06	2.29057e+06	3.34967e+06	2.38662e+06	3.38461e+06
P47791	Gsr	1	56.5606	12	1.58686e+07	1.58148e+07	9.39623e+06	8.9321e+06	6.99112e+06	5.24013e+06	1.50696e+07	1.31538e+07	1.36969e+07	1.08143e+07	1.14981e+07	1.09515e+07
P47878	Igfbp3	1	16.1742	12	3.44277e+06	2.63396e+06	4.15778e+06	1.20625e+07	5.03686e+06	1.43839e+06	4.11884e+06	392882	1.91208e+06	1.02671e+06	4.13196e+06	5.76084e+06
P49429	Hpd	1	36.2523	12	698367	51544.3	182135	33278.9	84084.9	150276	245666	517630	14400.1	187081	103783	223791
P53995	Anapc1	1	11.992	12	336666	290790	220112	98651.9	242006	119594	194635	171439	148882	92271.1	130013	185672
P56391	Cox6b1	1	25.8504	12	3.22374e+07	2.80819e+07	5.07414e+07	6.85193e+07	6.77221e+07	5.093e+07	1.76618e+07	3.04792e+07	1.10556e+07	9.30983e+06	3.22746e+07	4.64502e+07
P59017	Bcl2l13	1	34.8396	12	2.17454e+06	3.59202e+06	1.42133e+06	972194	987582	353832	446902	1.24992e+06	526008	669003	525794	785037
P59325	Eif5	1	30.6305	12	1.18964e+06	1.20419e+06	1.11945e+06	1.7447e+06	1.27259e+06	1.56036e+06	769880	800950	1.09368e+06	2.00341e+06	795601	1.36619e+06
P60122	Ruvbl1	1	23.5601	12	1.26123e+06	1.21288e+06	1.24907e+06	1.58419e+06	1.26934e+06	1.82872e+06	1.77654e+06	1.93095e+06	1.99164e+06	2.17387e+06	1.86353e+06	1.4058e+06
P61027	Rab10	1	53.6327	12	3.58611e+06	2.72843e+06	4.09187e+06	7.42892e+06	2.30056e+06	2.09944e+06	1.41974e+06	2.53334e+06	2.56006e+06	1.25006e+06	2.02129e+06	7717146
P62245	Rps15a	1	30.7102	12	1.1543e+07	1.0488e+07	2.50388e+07	2.02842e+07	1.38159e+07	1.38525e+07	7.31272e+06	6.95164e+06	8.26597e+06	1.12006e+07	8.08557e+06	9165722
P62717	Rpl18a	1	17.916	12	1.84185e+06	1.64274e+06	4.20138e+06	3.12544e+06	2.15036e+06	4.38873e+06	828141	1.23236e+06	2.39605e+06	1.32493e+06	2.451e+06	1.58742e+06
P62754	Rps6	1	18.9905	12	4.97765e+06	6.69715e+06	2.86575e+06	3.05847e+06	862805	628516	3.18356e+06	198343	124866	332044	2.7501e+06	132002
P62869	Elob	1	31.3343	12	9.93174e+06	1.14073e+07	1.52233e+07	1.69559e+07	1.47972e+07	1.47496e+07	1.18914e+07	8.23889e+06	9.31159e+06	8.25645e+06	8.97219e+06	1.34123e+07
P62918	Rpl8	1	45.9108	12	4.84002e+06	4.62602e+06	2.26759e+06	2.92672e+06	821790	2.34278e+06	3.33835e+06	3.69563e+06	3.70005e+06	4.46816e+06	3.60274e+06	1.63596e+06
P63239	Pcsk1	1	3.95208	12	776562	1.41448e+06	3.68662e+06	2.96822e+06	405114	2.6993e+06	87898.4	2.22961e+06	1.6457e+06	2.62997e+06	1.77159e+06	240749
P63325	Rps10	1	27.3793	12	1.56019e+06	1.4028e+06	1.35659e+07	1.42105e+07	9.96273e+06	1.14565e+07	1.97083e+06	2.01006e+06	3.51268e+06	3.61091e+06	4.89359e+06	4271999
P70206	Plxna1	1	4.03495	12	439061	481060	413715	436921	986081	1.14463e+06	820868	931563	318156	393921	71886	550516
P70303	Ctps2	1	8.08181	12	637454	21371.6	981664	564097	1.02018e+06	548979	400050	235886	646132	518756	1.17799e+06	1.10279e+06
P70372	Elavl1	1	35.7861	12	3.03447e+06	3.7986e+06	6.77437e+06	8.95765e+06	3.39378e+06	5.13724e+06	4.81019e+06	4.90037e+06	8.70359e+06	7.95401e+06	3.96095e+06	1.16145e+07
P82343	Renbp	1	35.5274	12	2.41706e+06	445833	53872.8	1.437e+06	452695	743721	2.65356e+06	1.76677e+06	863448	408561	896027	918865
P83093	Stim2	1	3.95471	12	631224	437293	37644.2	864969	589423	72767.9	173310	0	1.08292e+06	167903	14195.1	22954.1
P97450	Atp5pf	1	53.7366	12	2.73202e+07	25285438	3.00395e+07	2.14743e+07	2.89364e+07	3.10483e+07	2.20739e+07	1.81937e+07	1.45905e+07	1.87023e+07	1.84618e+07	2.00551e+07
P97452	Bop1	1	8.11428	12	403559	1.42022e+06	875008	657439	982801	174697	630614	345430	567503	538562	672022	50058.3
P97496	Smarcc1	1	8.21384	12	919527	929724	379056	487526	621603	224452	904983	639652	635399	790193	519560	274441
Q07079	Igfbp5	1	16.125	12	551869	1.11994e+06	418857	685242	412640	34172.8	436899	0	706947	192082	466267	449560
Q08331	Calb2	1	10.9563	12	3.05167e+06	4.21097e+06	1.4662e+06	2.36578e+06	3.90276e+06	1.8407e+06	1.65527e+06	2.00765e+06	2.24101e+06	869781	1.21297e+06	1.60938e+06
Q148W0	Atp8b1	1	2.60877	12	733132	248672	264026	1.10188e+06	258620	222322	500877	116393	55522.7	138096	298155	127616
Q14DH7	Acss3	1	4.16015	12	348884	958219	146416	648160	628640	1.50463e+06	244979	605393	30008.9	207847	527529	291481
Q1XH17	Trim72	1	28.2729	12	114159	415270	1.38558e+06	24615.9	21318.6	129175	46648.8	458297	512063	774071	159756	152130
Q3TDD9	Ppp1r21	1	4.05777	12	442775	543709	103498	1.05504e+06	575246	124718	517810	392479	1.14853e+06	566222	612322	118146
Q3TDQ1	Stt3b	1	24.3097	12	1.22977e+06	1.39264e+06	2.00327e+06	1.13513e+06	453959	2.00732e+06	629023	3.94966e+06	3.57327e+06	2.82872e+06	1.10039e+06	320513
Q3TVI8	Pbxip1	1	23.9125	12	445590	368468	1.03251e+06	554352	538984	363810	234916	935720	370447	291968	855008	813841
Q3TW96	Uap1l1	1	10.6885	12	156457	40022	1.6463e+06	2.08126e+06	280254	263783	448932	1739316	892454	472236	1.0311e+06	553264
Q3UDE2	Ttll12	1	12.0318	12	555454	425075	2.11381e+06	343010	2.10762e+06	496926	382074	559845	326462	229230	547015	1.113e+06
Q3UEG6	Agxt2	1	19.9166	12	1.28262e+06	1.33202e+06	995178	1.03065e+06	1.00563e+06	507286	1.63131e+06	1.50004e+06	1.86545e+06	374467	732155	1.45794e+06
Q3UHJ0	Aak1	1	24.0101	12	48246.8	210650	198828	165913	1.18755e+06	7570.31	2.39351e+06	68810.6	13793.5	0	0	84950.2
Q3UIL6	Plekha7	1	3.9736	12	433157	393300	320530	612925	905118	804192	1.19987e+06	793093	257739	123041	160167	69226.9
Q3ULW8	Parp3	1	7.95345	12	3.18118e+06	426323	1.27481e+06	661073	342352	27276.9	1.46617e+06	1.64301e+06	1.05267e+06	883162	746052	1.0848e+06
Q3UMC0	Afg2a	2	11.6359	12	900622	154837	321237	188321	0	16541.5	1.30399e+06	702403	261783	126587	654786	101696
Q3V1L4	Nt5c2	1	4.14149	12	1.19877e+06	922456	766331	221932	88976.7	527839	1998100	1.57784e+06	3.0014e+06	782739	351328	129791
Q5PRF0	Heatr5a	1	3.95537	12	71893.7	450363	346128	284749	189995	323235	891202	167913	217791	165119	126388	82789.4
Q5XJV6	Lmtk3	1	4.06793	12	250293	383460	161128	319185	423437	101821	169722	466631	244514	260386	0	156011
Q5XPI3	Rnf123	1	7.9569	12	1.11135e+06	1.71173e+06	1.10327e+06	527984	700465	701571	1.55351e+06	899522	1.40348e+06	978826	861642	1.0007e+06
Q60766	Irgm1	1	12.0397	12	636093	1.19807e+06	1.71158e+06	1.44783e+06	686780	1.55629e+06	1.71684e+06	1.49514e+06	482724	556964	795307	1.77869e+06
Q60902	Eps15l1	1	11.9384	12	856301	75344.3	227147	121582	1.16022e+06	1.15755e+06	216662	778388	188450	327951	294236	223543
Q61578	Fdxr	1	20.1397	12	3.18094e+06	656821	787140	558492	158253	4.38825e+06	578290	474855	531486	368339	1.76977e+06	480322
Q61738	Itga7	1	12.0427	12	503302	566916	930070	849294	481729	500451	371945	1.04352e+06	301860	430634	469708	417233
Q62077	Plcg1	1	4.04135	12	336217	274497	540829	26462.7	104075	140596	53699	784276	57980.6	96290.1	131917	130393
Q62093	Srsf2	1	11.1672	12	7.40762e+06	4.34545e+06	4.25002e+06	6.41395e+06	5.61195e+06	6.10595e+06	5.41151e+06	6.41164e+06	4.44263e+06	6.3098e+06	5.30337e+06	6.1585e+06
Q62165	Dag1	1	7.93561	12	62740.9	130936	436955	851185	356229	750453	56763	131398	67180.4	122465	92881.6	270033
Q62219	Tgfb1i1	1	20.7049	12	2.39918e+06	2.14186e+06	1.99317e+06	3.28205e+06	2.11081e+06	2.32981e+06	1.41765e+06	956879	1.15648e+06	1.38056e+06	2.94534e+06	219593
Q62425	Ndufa4	1	29.8673	12	3.86517e+07	4.14895e+07	6.89454e+07	6.92968e+07	5.32004e+07	5.33677e+07	4.05608e+07	2.3424e+07	4.86914e+07	4.5803e+07	4.81583e+07	2.86637e+07
Q64458	Cyp2c29	1	44.1156	12	1740114	1.01567e+06	440648	501206	430223	295230	0	379736	0	468157	420703	156175
Q64459	Cyp3a11	1	46.4646	12	968021	684157	3.56149e+06	3.02234e+06	174057	404439	284461	1.74421e+06	631566	733323	373076	346341
Q64726	Azgp1	1	44.0804	12	606451	54956.3	280240	1.32624e+06	2.65607e+06	2.72047e+06	549454	215335	405821	35290.3	1.93646e+06	95402
Q66X01	Nlrp9c	1	4.08009	12	71177.2	3.30412e+06	830128	1.58444e+06	853452	1.01489e+06	3.65629e+06	630786	454358	3.35309e+06	778289	2.84921e+06
Q68EF4	Grm4	1	15.8871	12	1.36009e+06	3.11353e+06	257472	228424	219928	452704	1.26202e+06	1.35758e+06	621467	351350	2.7337e+06	168866
Q6GQW0	Abtb3	1	4.01403	12	2.14057e+06	407475	1.64278e+06	1.46791e+06	1.22862e+06	1.6732e+06	1.02191e+06	1.93298e+06	779829	1.33372e+06	865637	477552
Q6PAM1	Txlna	1	14.9925	12	511804	684602	961498	723481	431826	369421	1.06966e+06	637930	637334	829257	835636	636501
Q6PB93	Galnt2	1	11.9676	12	805604	1.79967e+06	307561	628425	130593	487538	406627	118779	494158	542984	62352.2	561809
Q6PFR5	Tra2a	1	3.95603	12	2.6913e+06	2.88937e+06	1.02446e+06	418776	856358	1.18738e+06	1.91727e+06	1.83752e+06	2.10693e+06	2.54259e+06	1.72863e+06	1.66e+06
Q6ZPU9	Kifbp	1	4.04135	12	698676	492814	515591	601202	836225	224327	1.08031e+06	314776	90769.8	213281	975319	1.18996e+06
Q6ZQ73	Cand2	1	27.8079	12	92403.5	200113	245941	258602	162037	66995.4	259694	528010	285109	388653	11833.5	71589.2
Q791V5	Mtch2	1	37.0952	12	7.25858e+06	6.12055e+06	4.86342e+06	4.99233e+06	1.73787e+06	3.93638e+06	3.2114e+06	2.78647e+06	2.11315e+06	2.85026e+06	2.57907e+06	1.9929e+06
Q80SY4	Mib1	1	2.27308	12	426642	502185	267567	135116	44298.2	514358	258191	923311	366686	1.65378e+06	1.89861e+06	581512
Q80UK0	Sestd1	1	6.16985	12	255867	1.97252e+06	301231	1046962	316978	1.17019e+06	458354	123977	186174	155209	0	719457
Q80YR4	Znf598	1	3.97567	12	62181	108341	166735	127443	90002.4	8099.87	149046	216707	7365.03	91070.1	632744	0
Q80ZA4	Pkhd1l1	1	4.04866	12	206851	289012	420266	325659	1.01623e+06	120291	87245.3	372699	116603	131624	90355.8	145906
Q810B6	Ankfy1	1	27.9734	12	494036	759730	537579	873117	367425	507366	656101	132099	592529	622419	363599	574349
Q810U4	Nrcam	1	3.93158	12	263232	935756	10587.3	264561	276586	85283.7	82346.9	360467	733480	66995.2	44708.7	375237
Q8BFZ3	Actbl2	1	52.3841	12	1.20492e+07	1.29012e+07	4.98403e+06	4.48538e+06	4.75422e+06	6.42621e+06	9.08197e+06	9.81472e+06	541835	1.18337e+06	1.24029e+06	127505
Q8BG67	Efr3a	1	3.94816	12	90759.3	66839.8	30995.3	0	110720	420340	669371	644380	542525	268231	625042	529343
Q8BJ34	Marf1	1	6.25078	12	678033	571955	132808	213332	622198	641142	619629	908155	631172	582297	529625	336221
Q8BJ71	Nup93	1	16.0413	12	165690	716326	297566	224781	266939	219424	288028	564711	780648	478084	239434	1.08749e+06
Q8BJI1	Slc6a17	1	16.0229	12	549764	685066	804336	757977	733602	681251	551676	726759	1.26099e+06	1.35809e+06	873694	703382
Q8BJY1	Psmd5	1	16.0751	12	1.3046e+07	140874	1.57932e+06	538379	1.36143e+06	2.39712e+06	443852	773375	466399	488156	691006	357584
Q8BKF1	Polrmt	1	12.2552	12	945946	392172	191737	419940	286276	400561	211235	218532	281779	403700	320689	424200
Q8BKZ9	Pdhx	1	24.1455	12	474654	476404	263202	1.24268e+06	688174	109655	225591	433549	55232.6	577029	1.1279e+06	228257
Q8BL97	Srsf7	1	6.87434	12	1.84096e+06	3.011e+06	2.49396e+06	1.63526e+06	3.22662e+06	2.13658e+06	2.23056e+06	1.07563e+06	1.67176e+06	2.14534e+06	1.45841e+06	1.31894e+06
Q8BQ30	Ppp1r18	1	3.94492	12	1.89905e+06	0	460156	730437	537887	18529.8	607448	865009	1310590	899017	363751	117069
Q8BWQ1	Ugt2a3	1	28.5241	12	1.82234e+06	1.81421e+06	4.13653e+06	3.38055e+06	2.55207e+06	2.10586e+06	503482	336051	120908	54173.4	124542	123945
Q8BWQ6	Vps35l	1	4.22639	12	1.08229e+06	504718	1.26264e+06	1.45504e+06	294554	1.34221e+06	518974	418099	226192	926976	677645	636441
Q8BZ25	Ankk1	1	3.32513	12	183372	839025	377610	29671.4	289862	521780	452776	567946	311151	224808	404878	703934
Q8BZX4	Srek1	1	4.01554	12	454520	1.46258e+06	1.64625e+06	853083	679948	2.64504e+06	1.05164e+06	104650	399755	0	310405	617520
Q8C129	Lnpep	1	12.2167	12	465603	357928	237631	544335	46040.2	141715	366891	343738	343804	545047	109610	396531
Q8C156	Ncaph	1	4.06282	12	566074	304500	158124	10931.3	174676	278219	0	13101	55282.6	375862	285204	318059
Q8C1B7	Septin11	1	45.4289	12	640573	565967	1.45313e+06	2.65383e+06	1.50654e+06	3.45109e+06	1.33885e+06	550424	1.62423e+06	1.03154e+06	642398	1.53599e+06
Q8CAY6	Acat2	1	35.911	12	1.00645e+06	1.68776e+06	839935	980770	1.14611e+06	2.74866e+06	686278	2.11207e+06	5.16135e+06	977898	1.47803e+06	854361
Q8CD10	Micu2	1	20.8425	12	1.99365e+06	498404	1.43957e+06	504398	3.31475e+06	1.39199e+06	1.21468e+06	1.25606e+06	1.47569e+06	1.34893e+06	891051	757547
Q8CFI0	Nedd4l	1	6.58749	12	321200	149007	602307	737160	268727	242803	218530	280328	202442	1.01971e+06	358343	141820
Q8CGZ0	Cherp	1	3.96002	12	361443	490675	327321	36769	77237.3	179770	350125	168620	446419	166504	311406	102838
Q8CHP0	Zc3h3	1	4.10362	12	347996	448443	49355.2	206588	363003	40359.1	241740	556794	248156	242927	194311	388703
Q8K183	Pdxk	1	24.4996	12	929183	1.30818e+06	2.11097e+06	745908	1.67463e+06	1.9548e+06	1.45261e+06	1.66467e+06	1.54754e+06	1.26289e+06	1.83607e+06	995736
Q8K1X4	Nckap1l	1	10.6959	12	607560	650042	743630	399184	556430	628483	2.81372e+06	742361	652905	715944	1.67739e+06	289478
Q8K224	Nat10	1	7.90275	12	182037	144005	748452	1.44949e+06	672623	1.01687e+06	202709	931416	1.20678e+06	749588	279297	364628
Q8K2C7	Os9	1	8.09968	12	233844	613880	6.18313e+06	7.94786e+06	5.58114e+06	6.33718e+06	406165	3.01266e+06	1.42521e+06	1.82072e+06	186743	162695
Q8K2F0	Brd3	1	19.9317	12	333815	45074.1	100070	690622	356604	801259	601839	545175	171742	836670	642806	749745
Q8K400	Stxbp5	1	4.13745	12	201079	414800	0	160159	0	443600	185360	29613.5	5993.84	51237.9	149666	7096.04
Q8R0X7	Sgpl1	1	15.1267	12	1.86501e+06	2.04976e+06	1.46579e+06	1.78357e+06	742472	375930	2.04387e+06	1.59811e+06	2.0817e+06	897565	791527	1.4972e+06
Q8R2Q4	Gfm2	1	27.9879	12	264587	559230	149373	324931	264073	502734	339527	1.0295e+06	485085	962700	251173	1.02267e+06
Q8R2Y2	Mcam	1	3.93346	12	444194	269901	475947	766395	521401	1.05034e+06	260335	952345	459842	428841	0	7765.1
Q8R3B1	Plcd1	1	3.9736	12	473687	269657	1.82031e+06	1.72533e+06	988309	294760	0	236509	810259	204222	0	654526
Q8R3Y8	Irf2bp1	1	4.00356	12	804848	1.00666e+06	249415	0	1.39046e+06	60368.6	601992	321950	216840	570378	368737	445146
Q8VHK9	Dhx36	1	8.00701	12	54440.7	536651	115472	151050	500397	96891.5	146018	441678	8598.86	225569	806391	837177
Q8VI36	Pxn	1	21.1269	12	2.72605e+06	2.33711e+06	2.27452e+06	571678	2.43591e+06	1.74118e+06	963831	1.01021e+06	866477	1.04805e+06	1.90066e+06	1.8742e+06
Q91XA2	Golm1	1	13.4215	12	1.86196e+06	800580	1.77196e+06	1.72512e+06	829947	787454	540788	654256	731486	680494	1.00443e+06	650253
Q91XD4	Ftcd	1	16.0964	12	404406	1.85097e+06	2.58761e+06	1.81758e+06	1.39368e+06	1.48967e+06	310443	1.44513e+06	1.10818e+06	1.039e+06	1.09551e+06	202837
Q91Y74	St3gal4	1	4.00135	12	862736	6.87719e+06	2.45244e+06	2.9506e+06	678993	1.14806e+06	522726	651613	1.08449e+07	1.16527e+07	359798	1.16781e+07
Q91Z67	Srgap2	1	7.92762	12	6.19112e+06	4.1818e+06	1.89672e+07	0	964132	1.44771e+06	1.95575e+06	997499	101826	367648	1.10341e+06	1.04297e+06
Q921F4	Hnrnpll	1	12.0261	12	176629	474284	1.56142e+06	912196	88081.9	420966	97689	358417	1.07397e+06	734713	1.2228e+06	1.20344e+06
Q924C1	Xpo5	1	3.93283	12	1.74768e+06	1.31658e+06	2.41187e+06	2.13245e+06	2.36838e+06	2.37608e+06	1.46618e+06	1.77773e+06	2.32557e+06	2.04409e+06	880896	1.11087e+06
Q99KQ4	Nampt	1	50.5868	12	2.61937e+06	2.12042e+06	7.0188e+06	7.66694e+06	1.06379e+07	9.88924e+06	2.13835e+06	1.52665e+06	1.86938e+06	1.25341e+06	2.09921e+06	2.21977e+06
Q99L04	Dhrs1	1	28.0186	12	4.14526e+06	3.95149e+06	7.21812e+06	3.5159e+06	3.69137e+06	3.1178e+06	2.8693e+06	1.95287e+06	4.39864e+06	4.39232e+06	3.6882e+06	4.96697e+06
Q99LE6	Abcf2	1	4.13947	12	1.23296e+06	307187	753058	1.15669e+06	296171	230466	1.73844e+06	969051	194594	500894	90273.7	563487
Q99P30	Nudt7	1	32.4022	12	1.303e+06	542039	612785	355676	1.85966e+06	429831	1.31856e+06	2.03107e+06	2.53703e+06	2.00653e+06	2.59545e+06	2.07754e+06
Q9CPP6	Ndufa5	1	46.3205	12	5.88088e+06	9.66794e+06	1.94316e+07	1.70382e+07	9.7018e+06	1.60936e+07	5.82974e+06	5.08931e+06	3.72776e+06	3.9057e+06	4.53263e+06	5.81247e+06
Q9CQ69	Uqcrq	1	24.2565	12	8.51061e+06	1.33524e+06	2.7474e+07	2.94574e+07	1.1482e+07	9.49383e+06	3.29302e+06	5.13461e+06	3.15442e+06	1.92571e+06	4.95846e+06	4.38638e+07
Q9CQZ5	Ndufa6	1	26.1052	12	3.89163e+06	3.79347e+06	5.36638e+06	3.20393e+06	2.70766e+06	3.91357e+06	3.24084e+06	2.17004e+06	2.32477e+06	2.88347e+06	3.03303e+06	3.03801e+06
Q9CRC8	Lrrc40	1	8.06435	12	678428	139527	1.66646e+06	284915	141907	309514	460129	630106	202137	152168	563242	70992.4
Q9CS84	Nrxn1	1	20.0612	12	66403	82195.6	76653.9	0	204679	75908	93782.5	33740.8	25990.4	63666.2	27948	67341.2
Q9CWU0	Tdrd12	1	3.01585	12	2.82101e+06	1.34513e+06	294785	452599	264304	505792	713312	831763	382543	895695	666371	90129.3
Q9CX86	Hnrnpa0	1	25.1604	12	1.12403e+08	3.24809e+06	5.00967e+06	2.90661e+06	6.84723e+06	6.10179e+06	1.9507e+06	3.87441e+07	3.84421e+07	43127446	2.51318e+07	3.19827e+06
Q9CY64	Blvra	1	25.1962	12	2.43462e+06	3.72569e+06	3.15397e+06	4.82865e+06	4.09672e+06	4.10534e+06	7.30626e+06	6.92101e+06	8.7616e+06	7.40222e+06	6.09941e+06	6.1495e+06
Q9CYA0	Creld2	1	14.2815	12	1.67744e+06	3.82629e+06	2.17888e+06	2.77684e+06	2.23426e+06	4.37663e+06	2.22209e+06	2.45793e+06	2.21924e+06	2.32961e+06	2.17796e+06	2.97706e+06
Q9CZJ2	Hspa12b	1	16.275	12	1.14233e+06	576719	432356	334023	1.02945e+06	574658	1.34448e+06	1.0053e+06	816801	1.40089e+06	476103	1.46215e+06
Q9D172	Gatd3	1	39.1224	12	5.97893e+06	3.18252e+06	9.19411e+06	1.06572e+06	5.18692e+06	5.66785e+06	4.18615e+06	4.1341e+06	3.10511e+06	2.88965e+06	6.28164e+06	2.208e+06
Q9D3P8	Plgrkt	1	29.2446	12	2.8829e+06	3.02401e+06	2.71123e+07	26681032	3.30299e+07	3.08286e+07	1.56929e+06	1.8555e+06	5.55352e+06	4.36039e+06	1.94653e+06	3.0902e+06
Q9D415	Dlgap1	1	7.92473	12	266676	130843	414080	211641	186128	245665	106296	162374	57266.9	215200	43242.9	0
Q9D662	Sec23b	1	23.2245	12	690061	1.18566e+06	431514	618613	1.22181e+06	474004	996579	360054	900345	935075	644636	1.4301e+06
Q9D6Y7	Msra	1	11.1036	12	1.14471e+07	1.08436e+07	2.86285e+06	8046421	8.72589e+06	4.95594e+06	8.52043e+06	1.21946e+06	1.05438e+06	5.86509e+06	2.65783e+06	2.99915e+06
Q9D7I9	Tgm5	1	4.03495	12	612981	937544	1.09351e+06	1.03596e+06	660304	1.25296e+06	2.38168e+06	841093	1.36968e+06	591547	890462	662020
Q9D8S3	Arfgap3	1	12.0751	12	1.11478e+06	296273	1.49816e+06	948603	413210	238387	740095	493580	664124	916914	423021	3.56035e+06
Q9DBB4	Naa16	1	12.1269	12	1.13009e+06	339517	475190	350738	774084	149972	1.06697e+06	1.23043e+06	704955	433454	444130	585997
Q9DBC3	Cmtr1	1	3.97775	12	886308	917114	1.58759e+06	638592	507974	124677	655591	792198	106132	39129.8	0	275135
Q9DCJ5	Ndufa8	1	19.1427	12	6.10879e+06	5.86696e+06	6.28021e+06	6.65364e+06	2.93985e+06	2.18827e+06	1.67573e+06	2958536	1.91413e+06	565155	0	1.62414e+06
Q9DCS9	Ndufb10	1	35.9335	12	2.22525e+06	2.04714e+06	5.57098e+06	1.95658e+06	3.92344e+06	4.03569e+06	2.89781e+06	3.11874e+06	2.50377e+06	2.28765e+06	1.02058e+06	1.58426e+06
Q9DCT2	Ndufs3	1	12.0107	12	778946	783439	5.4836e+06	7.10087e+06	5.98152e+06	7.05748e+06	1.8954e+06	553362	525157	876935	1.77025e+06	641129
Q9EPU4	Cpsf1	1	3.93915	12	310990	588265	164280	66715.5	45033.9	77139.3	74809.9	94475.3	706778	106314	152910	402622
Q9EPW0	Inpp4a	1	4.01478	12	1.11557e+06	922743	409123	30211.2	550167	36973.4	1.58201e+06	1.24892e+06	105172	654003	918403	1.19249e+06
Q9EQ06	Hsd17b11	1	58.2993	12	1.8309e+06	1.6951e+06	4.50156e+06	4.58025e+06	2.86292e+06	2.29413e+06	8.56761e+06	9.58508e+06	5.45843e+06	7.42522e+06	1.11108e+07	7.84322e+06
Q9ESB3	Hrg	1	58.4875	12	1.3413e+06	1.03774e+06	34233.2	540923	1.72858e+06	1.03844e+06	75033.6	417777	158882	275316	954759	17172.7
Q9JJU8	Sh3bgrl	1	44.0841	12	8.65446e+06	1.45329e+07	1.69259e+07	16658274	1.74768e+07	1.47185e+07	1.78553e+07	1.84036e+07	2.05735e+07	1.88378e+07	1.55283e+07	1.93625e+07
Q9JK42	Pdk2	1	12.0639	12	0	22147.8	906822	1.09938e+06	939772	1.48011e+06	350241	502594	0	886371	285594	508536
Q9JLQ2	Git2	1	12.0226	12	123164	157667	1.29109e+06	75690.7	13411.5	105144	184732	22186.9	127060	173224	433140	166194
Q9QXG4	Acss2	1	3.96136	12	1.13793e+06	1.09795e+06	666926	735002	1.21349e+06	253155	623219	734430	1149058	800992	420482	674084
Q9QY30	Abcb11	1	6.12671	12	627496	532017	450385	225042	241690	153726	277705	220409	470983	458460	630225	388325
Q9QZE7	Tsnax	1	4.02943	12	2.35771e+07	1.97607e+07	8.9907e+06	9.79717e+06	6.33811e+06	5.58265e+06	1.87521e+07	490174	1.68157e+07	2.64026e+07	101724	2.3854e+07
Q9R0B9	Plod2	1	12.1496	12	172401	816892	404656	233463	285598	275656	317846	279107	217564	544285	178569	306121
Q9R0R1	Meltf	1	3.97567	12	365826	569379	381412	316065	495191	444682	533285	628958	781640	653853	421333	16347.7
Q9R1E6	Enpp2	1	11.9147	12	206072	496076	601570	486092	93705.8	232857	201125	109554	0	170708	628828	159603
Q9R1T2	Sae1	1	18.6732	12	3.55185e+06	529786	3.40687e+06	616417	1.45822e+06	1.74651e+06	1.26178e+06	280213	2.08003e+06	3.05844e+06	891998	985278
Q9WTM5	Ruvbl2	1	11.0567	12	718765	1.03263e+06	1.34037e+06	1.38122e+06	2.32815e+06	1.88416e+06	772500	1.22379e+06	2.07219e+06	1.74149e+06	744101	1.64257e+06
Q9WUU7	Ctsz	1	46.2426	12	4.35977e+06	5.03832e+06	5.94366e+06	5.76156e+06	5.7779e+06	6.48735e+06	1.60796e+07	1.70639e+07	1.62827e+07	1.40954e+07	1.60947e+07	1.82216e+07
Q9WVL0	Gstz1	1	30.0999	12	1.05406e+06	2.83007e+06	4893347	5.17378e+06	1.76024e+06	2.56618e+06	1.98668e+06	1205803	1.07444e+06	2.64511e+06	3.32102e+06	1.35502e+06
Q9Z1B3	Plcb1	1	16.1528	12	185313	305762	442122	154467	213920	134236	44437.9	126524	106015	117595	194144	240494
Q9Z1T2	Thbs4	1	32.0485	12	211556	104023	0	1.14625e+06	1.17882e+06	1.34908e+06	126152	0	52221.6	0	249592	6932.82
Q9Z2G6	Sel1l	1	16.0609	12	5.09309e+07	4.93889e+07	3.64741e+07	3.39238e+07	4.80374e+07	4.93383e+07	6.21717e+07	894672	5.80577e+07	5.69356e+07	4.57093e+07	4.73525e+07
Q9Z2U0	Psma7	1	78.0821	12	6.15624e+06	6.21775e+06	4.37736e+06	4.33432e+06	5952487	5.162e+06	5288817	7.40024e+06	7.52522e+06	6.37804e+06	6.37598e+06	6.24648e+06
A3KGB4	Tbc1d8b	1	4.7621	11	773157	971284	679048	572086	98286.7	490007	687078	616476	693370	601785	548962	542738
G3X9K3	Arfgef1	1	3.24912	11	358804	296602	259544	12226	14650.5	219397	211430	226362	24094.4	158172	19646.1	165771
G5E8K5	Ank3	1	24.1845	11	15750.1	46961.4	125453	50243.3	0	181021	25820.1	0	87156.9	0	4098.05	26886.2
G5E8Q8	Adgrf5	1	11.9423	11	9918.92	1.09201e+06	74316.7	52910.2	241763	151246	183904	18768	102187	64191.9	40987.5	68388.3
L7N1X6	Fbxw15	1	3.98055	11	2.37743e+06	1.68981e+06	1.13878e+06	1.31436e+06	1.45357e+06	1.33092e+06	1.17095e+06	1.21062e+06	3.06898e+06	1.25675e+06	476306	1.50148e+06
O08547	Sec22b	1	23.544	11	1.55401e+06	2.21684e+06	9.66506e+06	9.33113e+06	2.16809e+06	1.01387e+07	1.32179e+06	1.06295e+06	7.83426e+06	1.58546e+06	8.52317e+06	1.79634e+06
O08692	Ngp	1	27.8449	11	227819	5.1755e+06	2.05925e+06	687552	1.05546e+06	1.09138e+06	1.01822e+07	4.31094e+06	5.76045e+06	8.73706e+06	8.89642e+06	9.93828e+06
O08738	Casp6	1	20.498	11	2.98051e+06	3.45038e+06	4.511e+06	3.44943e+06	3.82932e+06	3489754	1.44775e+06	1.05199e+06	1.50011e+06	1.15609e+06	1.75484e+06	3.02871e+06
O08756	Hsd17b10	1	65.8886	11	5.46048e+06	4.22894e+06	5.30581e+06	6.26049e+06	6.51329e+06	5.53443e+06	8.50605e+06	5.74166e+06	6.30685e+06	5.08873e+06	6.43171e+06	5.56058e+06
O09061	Psmb1	1	23.9191	11	3.18821e+06	2.43527e+06	1.09791e+06	682469	5.10822e+06	2.86133e+06	6.16595e+06	3.15336e+06	2.55936e+06	2343119	1.95976e+06	252808
O35904	Pik3cd	1	8.1479	11	240185	225533	637776	1.54412e+06	241147	651101	285663	611219	1.25324e+06	84471.2	160071	374317
O54724	Cavin1	1	46.708	11	3.74628e+06	3.9084e+06	3.98652e+06	4.55577e+06	5.87103e+06	5.70594e+06	2.62376e+06	2.58616e+06	2.98516e+06	2.88788e+06	1.89072e+06	3.52259e+06
O54890	Itgb3	1	4.13545	11	67225.6	215369	83355.3	152706	0	952681	410409	299923	189997	121256	421637	648886
O55022	Pgrmc1	1	34.1588	11	1.53976e+06	1.53389e+06	5.11558e+06	3.64485e+06	1.87858e+06	2.15026e+06	2.12542e+06	1.18402e+06	3.723e+06	942012	4.32717e+06	954562
O55060	Tpmt	1	20.1389	11	51358.2	180428	2.4926e+06	648147	507767	712280	880766	23480.2	467560	426325	121341	2.31024e+06
O70325	Gpx4	1	12.1123	11	5.9268e+06	4.73965e+06	4.69292e+06	2.88959e+06	3.14509e+06	2.33199e+06	7.61787e+06	4.09705e+06	3.90166e+06	5.74404e+06	1.68058e+06	3.4483e+06
O88447	Klc1	1	14.5087	11	3.58902e+06	2.7356e+06	567153	432043	727357	704306	1.42954e+06	1.18156e+06	1.00027e+06	2.07079e+06	925071	1.73115e+06
O88543	Cops3	1	15.9298	11	0	491463	765444	437690	468790	287033	109998	1.42369e+06	56781.7	0	121413	188060
O88587	Comt	1	35.3585	11	4.23589e+06	864972	1.84575e+06	6.87039e+06	2.03021e+06	1.21942e+06	830004	4.03228e+06	4.4293e+06	755119	2.59444e+06	3.10478e+06
O88673	Dgka	1	3.99624	11	1.07222e+06	758110	262937	166509	448555	891935	405355	390258	870014	798544	82805.5	1.38398e+06
O88910	Mpp3	1	6.27685	11	742920	940096	948555	844073	593059	1.46817e+06	801097	1.35757e+06	55927.8	853088	863159	101284
P00186	Cyp1a2	1	48.0721	11	274895	135450	360996	356639	410517	466130	53541.8	359557	18897.1	29107	335145	1.09926e+06
P00342	Ldhc	1	60.3033	11	838180	678016	1.51882e+06	1.44419e+06	3.62077e+06	1.7683e+06	1.24223e+06	391474	599690	1.5737e+06	1.19718e+06	1.55625e+06
P01837	Igkc	1	38.2954	11	3.22983e+07	4.1054e+07	3.04952e+07	2.86621e+07	30300463	26794521	3.2079e+07	4.21955e+07	5.92156e+07	4.30937e+07	7.52398e+07	7.23675e+07
P04117	Fabp4	1	76.2035	11	2.14578e+07	5.11642e+07	2.88923e+07	2.90287e+07	1.64604e+07	1.94008e+07	4.54506e+07	3.54262e+07	3.87737e+07	3.59719e+07	1.53014e+07	3.02289e+07
P04919	Slc4a1	1	24.0533	11	23343.8	168074	0	25059.4	0	177866	82766.7	70487.5	233505	160857	149928	75061
P07361	Orm2	1	35.1086	11	483033	827953	330547	1.86475e+06	113154	4.78976e+06	1.55017e+06	1.18888e+06	3.47103e+06	3.0161e+06	2.81036e+06	1.16776e+06
P09581	Csf1r	1	12.2565	11	1.34886e+06	1.39377e+06	429774	585475	449435	224230	252820	831167	1.13203e+06	645942	78211.6	1640800
P10833	Rras	2	7.40539	11	5.66085e+06	2.74904e+06	1.8819e+06	2.04309e+06	2.06168e+06	2513865	1.7221e+06	1.52575e+06	1.45493e+06	1.14771e+06	1.66266e+06	1.04105e+06
P11352	Gpx1	1	49.3118	11	1.59304e+07	1.04916e+07	9.66532e+06	9.20063e+06	8.96634e+06	9.56777e+06	1.22019e+07	1.66112e+07	1.05568e+07	1.03798e+07	1.50245e+07	1.03547e+07
P14576	Srp54	1	4.02943	11	1.4264e+06	686518	2.15214e+06	1254336	1.18334e+06	554468	433260	755053	717131	655163	1.20145e+06	345874
P16283	Slc4a3	1	8.01969	11	405884	391156	61264.3	735979	145629	57410.6	265135	183539	617325	369991	240408	424244
P17717	Ugt2b17	1	29.5987	11	861161	77997.1	387176	178187	329184	885801	147576	296513	270592	469362	550811	789632
P18337	Sell	1	12.0277	11	7.41452e+06	6.18371e+06	1.33637e+06	1.85014e+06	1.40806e+06	1.20435e+06	3.95965e+06	3.90243e+06	3.67638e+06	3.77445e+06	1.95478e+06	2.00968e+06
P18572	Bsg	1	29.3279	11	4.70993e+06	4.59005e+06	3.60123e+06	3.82521e+06	2.38665e+06	3.93255e+06	3.42381e+06	3.38307e+06	2.07722e+06	2.03245e+06	2.32098e+06	2.20495e+06
P19246	Nefh	1	32.1588	11	126852	669798	211068	332225	70295	126498	107774	360195	162497	68493.8	60966.1	152352
P19467	Muc13	1	17.8154	11	5.49702e+06	6.03002e+06	7.47188e+06	7.21419e+06	5.59308e+06	6.39657e+06	4.52214e+06	4.91358e+06	4.66362e+06	4.52351e+06	5.57341e+06	4.6628e+06
P21956	Mfge8	1	26.6774	11	7.22423e+06	9.38018e+06	1.29857e+06	2.1681e+06	2.65619e+06	3.26775e+06	5.79715e+06	1.0496e+06	1.64321e+06	1.32941e+06	1.26615e+06	1.23242e+06
P23780	Glb1	1	17.9534	11	779994	456659	166993	366512	755491	725972	1.47994e+06	1107087	923154	1.10608e+06	856015	567965
P28825	Mep1a	1	8.19174	11	173010	670410	1.57695e+06	4.03236e+06	785315	773493	330768	665549	2.86788e+06	3.93912e+06	2.75491e+06	799302
P29452	Casp1	1	12.946	11	2.32718e+06	2.09563e+06	1.94272e+06	1.92758e+06	1.76433e+06	2.08767e+06	990200	928152	5.69844e+06	1.45373e+06	3.30893e+06	1.62016e+06
P29788	Vtn	1	24.1591	11	24617	18222.2	353084	470875	123303	125381	101204	100938	164583	143861	129630	1.80248e+06
P31428	Dpep1	1	21.674	11	753654	390874	4.96299e+06	5.40405e+06	1.78332e+06	1.63984e+06	682661	489502	478614	845538	2.10383e+06	408556
P31725	S100a9	1	44.8946	11	689280	858263	8.68332e+06	5.12286e+06	1.87899e+06	2.7052e+06	1.9819e+07	1.86407e+07	1.95648e+07	27642754	2.75162e+07	1.85299e+07
P32067	Ssb	1	35.3862	11	713888	470687	203956	128779	389932	389352	586399	721421	934582	523438	682021	509890
P33587	Proc	1	11.9843	11	391371	380419	547284	605812	387728	2.2755e+06	632547	1.16646e+06	46080.1	1.0266e+06	1.12999e+06	652526
P34022	Ranbp1	1	34.0639	11	4.39616e+06	3.87238e+06	1.09404e+07	9.08058e+06	8.70312e+06	7.38726e+06	6.24023e+06	4.74205e+06	5.6889e+06	3.82173e+06	5.49826e+06	4.25594e+06
P35980	Rpl18	1	22.7646	11	9.69001e+06	8.99807e+06	1.00767e+07	1.35441e+07	7.00535e+06	4.84422e+06	6.83126e+06	4.01691e+06	5.44381e+06	6.56667e+06	5.31296e+06	6.23616e+06
P37889	Fbln2	1	11.947	11	1.7487e+06	352933	0	125835	281821	0	0	998871	62946.8	1.10371e+06	61708.5	22375.3
P43404	Zap70	1	7.32943	11	13770.1	249469	541222	639903	607459	1.38946e+06	186891	659705	224575	259815	330267	498897
P47754	Capza2	1	30.52	11	7698901	7.74565e+06	8.7076e+06	7.79506e+06	1.09221e+07	8.63209e+06	7.69337e+06	7.72611e+06	1.06287e+07	9.32817e+06	8.85556e+06	8.4318e+06
P47809	Map2k4	1	4.07484	11	442717	918316	2.78761e+06	1.16268e+06	460012	516935	569937	1.07707e+06	394963	421662	1.43845e+06	1.76151e+06
P47934	Crat	1	24.0721	11	110117	186797	627775	333877	679348	569816	324839	598260	672745	590226	252159	515511
P48774	Gstm5	1	28.2504	11	4.25888e+06	4.49064e+06	5.42141e+06	6.13168e+06	4.16443e+06	3.80085e+06	971836	2.96907e+06	4.29315e+06	1.03398e+06	3.49254e+06	3.53086e+06
P49135	Ercc3	1	3.97016	11	1.48099e+06	1.81217e+06	152661	268127	356611	296265	473492	478840	832290	388486	456958	772013
P50518	Atp6v1e1	1	26.7239	11	1.83472e+06	2.9227e+06	1.89962e+06	474425	796352	285488	5.10013e+06	4.02067e+06	4.06634e+06	3.04707e+06	2.60955e+06	3.93813e+06
P51410	Rpl9	1	64.8765	11	1.17717e+07	1.03385e+07	9.37903e+06	9.14782e+06	4.6641e+06	7.97983e+06	5.78416e+06	4.78689e+06	1.03532e+07	8.38734e+06	10715349	8.01458e+06
P53564	Cux1	1	8.05125	11	607658	1.32159e+06	115020	172670	73431.5	398974	1.21504e+06	153148	318527	845361	474357	107549
P54310	Lipe	1	11.9518	11	31112.7	1.47903e+06	778637	90144.6	532307	473615	600283	0	633998	0	592371	309656
P58771	Tpm1	1	126.748	11	4.15234e+07	4.05737e+07	37121428	3.64672e+07	4.08054e+07	4.05534e+07	2.78887e+07	2.72383e+07	2.7536e+07	2.72376e+07	1.67728e+07	1.60602e+07
P59672	Anks1a	1	8.02432	11	497491	293682	269062	223804	89072.5	199182	66849.2	44030.2	517903	600833	324468	98271.9
P60766	Cdc42	1	51.5126	11	2.00064e+07	1.51306e+07	2.18306e+07	1.63361e+07	9.74715e+06	1.0124e+07	1.7797e+07	1.77913e+07	1.78868e+07	1.36952e+07	1.43041e+07	1.25418e+07
P61982	Ywhag	1	80.4718	11	8.99617e+06	9.18549e+06	1.30093e+07	1.23823e+07	1.07357e+07	1.02268e+07	2.29328e+07	1.66342e+07	1.4942e+07	1.60461e+07	1.66137e+07	1.2923e+07
P62334	Psmc6	1	20.9284	11	2.54548e+06	2.14996e+06	2.68392e+06	3.03722e+06	910927	794955	3.64057e+06	1.50593e+06	759981	1.3407e+06	3.30124e+06	1.34618e+06
P63028	Tpt1	1	42.3447	11	1.57028e+07	1.98431e+07	2.06719e+07	2.08923e+07	3.32196e+07	2.36354e+07	1.87365e+07	14507016	1.28278e+07	1.45549e+07	2.06158e+07	2.22656e+07
P63242	Eif5a	1	95.8019	11	9.34235e+06	3.92761e+07	4.44424e+07	2.90625e+07	2.18021e+07	1.96268e+07	2.18217e+07	1.25848e+07	1.41889e+07	2.19159e+07	1.90844e+07	1.46187e+07
P70302	Stim1	1	8.03217	11	4.3916e+06	0	872908	684257	481437	446577	4.94975e+06	3.79801e+06	4828129	2.61769e+06	4.96331e+06	4.20715e+06
P97363	Sptlc2	1	4.02475	11	3.56739e+06	950429	1.16142e+06	1.48885e+06	691060	2.41536e+06	1.21273e+06	3.15234e+06	1.25804e+06	3.22275e+06	70579.9	692243
Q00724	Rbp4	1	7.98254	11	551524	205085	5.23557e+06	5.13448e+06	445351	4.66004e+06	5.24639e+06	0	312316	1.24632e+06	5.44973e+06	5.3339e+06
Q01730	Rsu1	1	36.0222	11	1.07956e+07	1.01103e+07	1.33936e+07	1.34027e+07	6367733	7.884e+06	6.48931e+06	6.30713e+06	6.45306e+06	1.36129e+07	9.42658e+06	3.62269e+06
Q05421	Cyp2e1	1	60.3051	11	666375	5.37992e+06	10938.6	31052.1	198225	74350.3	447628	31091.5	29087.1	0	0	175678
Q05909	Ptprg	1	12.1149	11	254028	233766	375226	442067	201547	175190	133658	170359	15129.1	221731	202364	198300
Q06138	Cab39	1	24.8746	11	3.45005e+06	3.47359e+06	5.84111e+06	6372180	6.63757e+06	6.28861e+06	3.87965e+06	3.36813e+06	2.13278e+06	3.87476e+06	2.24541e+06	2.13891e+06
Q07456	Ambp	1	32.1895	11	612747	30077.6	2.25425e+06	3.60937e+06	1.99889e+06	2.07249e+06	425111	1.03721e+06	1.44284e+06	2.20372e+06	31635.7	3.99051e+06
Q08857	Cd36	1	16.9518	11	370456	152584	229156	841404	285219	279239	1.65769e+06	2.04322e+06	761800	1.24897e+06	1.51879e+06	1.37503e+06
Q0VGY8	Tanc1	1	4.02397	11	314096	402011	357467	179062	100490	79617.4	373058	473650	45784.3	123674	209715	129754
Q3U213	Serac1	1	4.02475	11	432252	134922	2.08745e+06	227030	752934	36036.2	213932	256939	188696	91587.3	284478	74707.9
Q3UFM5	Nom1	1	2.08164	11	380495	320352	1.38578e+06	739867	104791	166192	84323.9	176025	140007	187168	39740.9	144439
Q3UH66	Wnk2	1	12.1025	11	4.86237e+06	1.50454e+06	5.82895e+06	5.98804e+06	4.46802e+06	4.29401e+06	842174	5.49685e+06	5.89451e+06	575206	232676	5.50702e+06
Q3UHD6	Snx27	1	8.12553	11	3.91012e+06	3.63992e+06	5.92352e+06	5.89789e+06	6.07065e+06	5.79669e+06	5.17944e+06	4.6014e+06	5.13751e+06	5.03095e+06	5.47565e+06	5.70369e+06
Q3UMY5	Eml4	1	8.59891	11	1.00493e+06	1.36688e+06	2.121e+06	850049	1.90344e+06	2.1325e+06	714780	230460	736121	1.40018e+06	933332	1.85811e+06
Q4LDG0	Slc27a5	1	24.277	11	21675.9	18699.9	40360.2	18484.5	455967	438010	146518	182683	0	441623	48641.9	78502.8
Q5DW34	Ehmt1	1	4.06537	11	762875	99031.3	321232	35332.8	280351	146645	101225	82889.2	179803	747344	507529	280374
Q5SQX6	Cyfip2	1	33.2737	11	15909.3	17001.3	657977	401056	3.29778e+06	174261	27823.2	172909	94900.5	92860.6	88084	209504
Q5SWD9	Tsr1	1	3.97222	11	601071	8263.46	280893	644085	490847	59356.1	241712	128914	346659	71615.4	84999.5	377842
Q60605	Myl6	1	52.8339	11	2.89151e+08	2.81366e+08	3.62889e+08	359028021	4.39295e+08	3.86417e+08	2.38549e+08	243107321	1.7947e+08	2.60249e+08	1.7061e+08	1.24582e+08
Q60668	Hnrnpd	1	50.7721	11	7.45284e+06	7.19345e+06	7.61246e+06	7.25774e+06	7.34895e+06	7.39297e+06	8.05771e+06	8.09577e+06	8.91503e+06	8.16604e+06	7.88055e+06	7.87361e+06
Q60715	P4ha1	1	7.94556	11	411480	324632	2.79547e+06	3.15878e+06	3.00136e+06	2.77471e+06	329379	437760	1.07604e+06	1.09183e+06	665498	764266
Q60749	Khdrbs1	1	13.7298	11	424175	1.12901e+06	1.14894e+06	3.04776e+06	1.43706e+06	796452	586265	1.16988e+06	1.24184e+06	1.18864e+06	1.00153e+06	929319
Q60770	Stxbp3	1	19.2686	11	322547	101698	767102	661921	252408	479579	487428	562012	530072	646749	460176	364301
Q61136	Prpf4b	1	4.03734	11	139040	73957.1	95214.9	94349.3	34083.9	184825	381972	174310	181029	96298.6	284629	123972
Q61625	Grid2	1	3.97153	11	338973	517002	259097	454353	192958	175188	120109	439062	223234	234719	146259	268859
Q61644	Pacsin1	1	8.13366	11	240972	440329	214399	465652	214484	504286	208702	25342.6	381427	79765.3	81531.6	150248
Q62010	Ovgp1	1	12.0778	11	3.47523e+06	1.59548e+06	293075	13236.2	191017	928829	1.98043e+06	597510	53580.8	130010	254587	838241
Q62188	Dpysl3	1	42.8012	11	1.14765e+06	2.06593e+06	1.29534e+06	2.0102e+06	7.26042e+06	2.16179e+06	1.11981e+06	1.19708e+06	1.23236e+06	551287	1.18171e+06	4.44234e+06
Q62393	Tpd52	1	47.3881	11	2.98591e+06	2.11353e+06	1.19262e+07	1.261e+07	1.42954e+07	1.47067e+07	5.25604e+06	4.26106e+06	6.56133e+06	4.84209e+06	5.59736e+06	5.64359e+06
Q62470	Itga3	1	16.1054	11	4.2417e+06	4.35102e+06	6.93131e+06	116472	6.89989e+06	6.78848e+06	4.4579e+06	4.29181e+06	3.87402e+06	4.00413e+06	2.66073e+06	2.81237e+06
Q63918	Cavin2	1	12.041	11	1.54677e+06	1.36333e+06	1.25669e+06	2.43863e+06	2.40508e+06	677847	1.54648e+06	742821	1.05392e+06	491145	777900	685752
Q640N1	Aebp1	1	4.10269	11	751214	1.30263e+06	278125	246071	176689	1.04074e+06	417456	316573	429526	479605	757376	236288
Q64213	Sf1	1	35.8158	11	435920	147156	1.54896e+06	3.13226e+06	1.05892e+06	3.34694e+06	708388	530672	419365	833336	1.05573e+06	449559
Q64332	Syn2	1	28.2619	11	49586	483450	4.05909e+06	4.01074e+06	4.48506e+06	4.10029e+06	188097	616014	48466.2	1.41004e+06	917443	713433
Q64487	Ptprd	1	11.8846	11	309156	396896	0	964917	56336.2	2756.29	194561	73072.9	6669.68	155732	165143	62057.3
Q6IFZ9	Krt74	2	11.8981	11	1.06882e+06	147314	0	424389	8661.34	1.55626e+06	83194.8	585952	285349	109755	330064	347315
Q6P1H6	Ankle2	1	4.00062	11	1.37089e+06	208302	367668	202615	64380.4	7907.24	782093	920975	111987	1.11206e+06	596034	155358
Q6P2B1	Tnpo3	1	11.9432	11	1.23894e+06	1.08149e+06	0	45379	0	20599.3	662713	866399	158465	283015	270215	141747
Q6P6M7	Sepsecs	1	4.89095	11	2.29574e+07	6.89199e+06	6.98381e+06	7.2023e+06	6.9376e+07	3.71233e+07	3.73736e+06	2.4792e+07	2.37895e+07	2.33551e+07	2.19396e+07	2.36906e+07
Q6P8X1	Snx6	1	21.5329	11	2.1816e+06	1.24708e+06	1.41199e+06	2.66219e+06	1.05631e+06	688400	1.33942e+06	1.1469e+06	811448	759484	1.37865e+06	1.36246e+06
Q6P9K9	Nrxn3	1	16.0739	11	7.8844e+06	98725.4	8.42307e+06	48975.9	7.39781e+06	7.49993e+06	0	2.19757e+06	2.89443e+06	2.94339e+06	1.76869e+06	96585.4
Q6P9Q4	Fhod1	1	20.0286	11	335641	449572	253073	422814	297402	480692	1.01684e+06	303387	552028	522114	628805	407676
Q6QI06	Rictor	1	4.07397	11	296848	233659	950512	596197	1.12077e+06	1.03736e+06	175256	254661	428308	424189	394934	481602
Q6WKZ7	Nostrin	1	4.04948	11	2.25642e+06	430764	1.92825e+06	7.60578e+06	1.40854e+06	779122	899737	617089	231903	221897	809402	1.05743e+06
Q6ZPE2	Sbf1	1	7.99193	11	116326	139222	82186.9	55656.8	201580	7169.19	359759	36962.8	36384.7	53066.3	108012	206879
Q6ZQM8	Ugt1a7	1	37.2604	11	3.80598e+06	3.37674e+06	4.44999e+06	3.2397e+06	2.46659e+06	1.28571e+06	1.88616e+06	3.71982e+06	1.24884e+06	2.15446e+06	2.24029e+06	4.24676e+06
Q7TPM6	Fsd1	1	4.01706	11	1.53919e+06	1.40104e+06	27332	1.44437e+06	302960	177734	1.32009e+06	522042	768303	935611	345294	343921
Q7TQI3	Otub1	1	55.1983	11	6.63996e+06	8.47604e+06	6.79341e+06	5.75107e+06	5.70704e+06	6.22798e+06	5.40548e+06	7.20501e+06	6.57997e+06	7.67509e+06	7.01353e+06	5.27211e+06
Q80SY3	Atp6v0d2	1	37.2591	11	1.88995e+07	3.02097e+06	376940	2.88594e+06	3.05658e+06	2.26338e+06	6.3446e+06	5.59715e+06	4.09248e+06	2.03476e+06	4.82511e+06	3.94312e+06
[truncated: 2,956 more rows]

## Sheet: Tab2
Category	Term	Count	%	PValue	Genes	List Total	Pop Hits	Pop Total	Fold Enrichment	Bonferroni	Benjamini	FDR
KEGG_PATHWAY	mmu01100:Metabolic pathways	151	22.503725782414307	2.17135e-16	Q9R111, Q9D1K2, Q9R0P3, Q9Z1J3, Q9WTP6, Q9R0H0, Q9CZN7, Q99MR8, P46664, Q9DBT5, Q91VT4, Q8C196, P10649, Q60597, Q2TBE6, Q920E5, Q64GA5, Q8BH86, P12787, Q03265, P54869, O70362, P35486, J3QMK6, P12265, Q9CXZ1, P06151, Q68FL4, O09131, Q9CZU6, P29416, P54071, Q3UIU2, Q9WV54, P50431, Q60963, Q9CPQ8, P97449, P97328, Q8C0M9, P53702, Q9CPQ1, Q91ZA3, Q8R0Y6, Q91V92, P00688, Q6TEK5, Q920L1, Q9Z0S1, O08691,…	445	1621	9011	1.8862832625165487	6.683542608243442E-14	6.535764414127644E-14	5.6455107896119183E-14
KEGG_PATHWAY	mmu00190:Oxidative phosphorylation	34	5.067064083457526	6.92097e-15	Q9D0M3, Q06185, Q9D1K2, Q9CPQ8, Q9CQQ7, Q9ERS2, P50516, Q9CPQ1, P50518, Q9D8B4, P00405, Q9CZ13, Q9DCX2, P62814, Q9D6J6, Q8R1I1, Q91VR2, Q9DCT2, Q9CQJ8, Q9CPP6, P97450, Q9D855, P12787, Q9Z1G4, Q03265, P19783, Q9Z1G3, P17665, Q9CXZ1, Q91VD9, Q9CQA3, O09111, P56391, Q3UIU2	445	135	9011	5.099858510195589	2.071898208555467E-12	1.0416054553803442E-12	8.997256425212275E-13
KEGG_PATHWAY	mmu00020:Citrate cycle (TCA cycle)	15	2.235469448584203	8.47307e-11	Q60597, Q9D6R2, O08749, Q9Z2I8, P35486, Q8BMF4, P97807, Q9CQA3, P14152, Q91V92, Q99KI0, Q9D2G2, Q9CZU6, P08249, P54071	445	32	9011	9.491924157303371	2.5503930412007492E-8	8.501309058726424E-9	7.343323439431463E-9
KEGG_PATHWAY	mmu01200:Carbon metabolism	27	4.023845007451564	1.24066e-10	P50431, O08749, Q9R0P3, Q9EQ20, Q9R0H0, Q91ZA3, P97807, Q9CZN7, P08249, Q8C196, Q91W97, Q60597, Q9D6R2, P06801, Q3TRM8, Q9Z2I8, P35486, Q8BMF4, Q99KE1, Q9CQA3, P14152, P09041, Q99KI0, Q9D2G2, Q9CZU6, Q9WUA3, P54071	445	121	9011	4.518469681493175	3.7343926062582966E-8	9.335982687897675E-9	8.064303982901647E-9
KEGG_PATHWAY	mmu05415:Diabetic cardiomyopathy	36	5.365126676602086	1.68485e-10	P51881, Q9D0M3, Q9CQQ7, Q9ERS2, P18242, Q9CPQ1, Q9D8B4, Q08857, P00405, Q9CZ13, Q9DCX2, P47856, Q9D6J6, Q8R1I1, Q91VR2, Q9DCT2, Q9CQJ8, Q9CPP6, P97450, P51432, Q60930, Q9D855, P12787, Q03265, P19783, P35486, P17665, Q9CXZ1, Q91VD9, Q9CQA3, O09111, P62141, P20444, P28867, P56391, Q3UIU2	445	211	9011	3.4548804515682408	5.071405162482279E-8	1.014280852658844E-8	8.761229956521576E-9
KEGG_PATHWAY	mmu05208:Chemical carcinogenesis - reactive oxygen species	34	5.067064083457526	1.00856e-08	P51881, Q9D0M3, Q9CQQ7, Q9ERS2, P35235, Q9CPQ1, Q9D8B4, P00405, Q9CZ13, Q9DCX2, Q9D6J6, Q8R1I1, Q91VR2, Q9DCT2, Q9CQJ8, P10649, Q9CPP6, P34914, P97450, Q60930, Q9D855, P12787, Q03265, P19783, P17665, Q9CXZ1, Q91VD9, Q9CQA3, O09111, P48774, O09131, P28867, P56391, Q3UIU2	445	222	9011	3.1012653102540746	3.0357470788278107E-6	5.059586108195773E-7	4.37040660508605E-7
KEGG_PATHWAY	mmu04142:Lysosome	24	3.5767511177347244	1.50295e-07	P10605, Q9WV54, P23780, P11438, Q61207, Q8R0H9, Q9JME5, P20060, O70370, Q9Z1G4, P18242, Q9WUU7, P12265, Q571E4, O09159, P16675, P17047, Q05117, O35114, Q9Z1T1, O88531, P29416, P06797, O89023	445	135	9011	3.599900124843945	4.523780334408922E-5	6.462689027632602E-6	5.582389193303909E-6
KEGG_PATHWAY	mmu05020:Prion disease	35	5.216095380029806	3.18723e-07	P51881, Q9D0M3, Q8BH35, Q8BG32, Q9CQQ7, Q9ERS2, Q9CPQ1, A2AGL3, Q9D8B4, P00405, Q9CZ13, Q9DCX2, Q9D6J6, Q8R1I1, Q9Z2U0, Q91VR2, Q9DCT2, Q9CQJ8, Q9CPP6, P97450, Q60930, Q9D855, P12787, Q03265, P19783, Q9Z329, P17665, Q9CXZ1, Q91VD9, Q9CQA3, O09111, P17879, P28867, P56391, Q3UIU2	445	268	9011	2.6445161831292974	9.593096189508543E-5	1.199194353585975E-5	1.0358489432968554E-5
KEGG_PATHWAY	mmu00620:Pyruvate metabolism	13	1.9374068554396422	8.82038e-07	P06801, Q9CZS1, E9Q4Z2, O08749, P35486, Q8BMF4, Q9JLJ2, P16125, Q99KE1, P97807, P14152, P06151, P08249	445	44	9011	5.9827885597548525	2.654582484007406E-4	2.9335441203888107E-5	2.533958376415584E-5
KEGG_PATHWAY	mmu04714:Thermogenesis	31	4.619970193740686	9.74599e-07	Q9D0M3, Q06185, Q8JZR0, Q9CPQ8, Q9CQQ7, Q9ERS2, Q9Z0H3, Q9CPQ1, Q9D8B4, P00405, Q7TPS0, Q9CZ13, Q9DCX2, Q9D6J6, Q8R1I1, Q91VR2, Q9DCT2, Q9CQJ8, Q9CPP6, P97450, Q9D855, P12787, Q03265, P19783, P17665, Q9CXZ1, Q91VD9, Q9CQA3, O09111, P56391, Q3UIU2	445	231	9011	2.7174570747604454	2.9331153074774186E-4	2.9335441203888107E-5	2.533958376415584E-5
KEGG_PATHWAY	mmu05016:Huntington disease	36	5.365126676602086	1.85017e-06	P51881, Q9D0M3, Q8BG32, Q9CQQ7, Q8CBY8, Q9ERS2, Q9CPQ1, Q9D8B4, P00405, P61164, Q9CZ13, Q9DCX2, Q9D6J6, Q8R1I1, Q9Z2U0, Q91VR2, Q9DCT2, Q9CQJ8, Q9CPP6, P97450, P51432, Q60930, Q9D855, P12787, Q03265, P19783, P17665, Q9CXZ1, Q91VD9, Q9CQA3, O09111, P56391, Q3UIU2, P21279, Q8VHE6, P08775	445	302	9011	2.413840315499665	5.567477379714303E-4	4.552593140116196E-5	3.9324724798345885E-5
KEGG_PATHWAY	mmu05010:Alzheimer disease	42	6.259314456035768	1.8993e-06	P51881, Q9D0M3, Q8BG32, Q9CQQ7, O08529, Q9ERS2, Q9CPQ1, A2AGL3, Q9D8B4, Q03963, P00405, Q9CZ13, Q9DCX2, Q9D6J6, Q8R1I1, Q9Z2U0, Q91VR2, Q9DCT2, Q9CQJ8, Q9CPP6, P97450, Q8BK63, P51432, Q60930, Q9D855, Q9CR16, P12787, Q03265, P19783, Q99P72, P12023, Q9Z329, P17665, Q9CXZ1, Q91VD9, Q9CQA3, O09111, O35598, Q02248, P56391, Q3UIU2, P21279	445	383	9011	2.2205650247895092	5.715277164118904E-4	4.552593140116196E-5	3.9324724798345885E-5
KEGG_PATHWAY	mmu05012:Parkinson disease	33	4.918032786885246	1.96624e-06	P51881, Q9D0M3, Q8BG32, Q9CQQ7, Q9ERS2, Q9CPQ1, A2AGL3, Q9D8B4, P00405, Q9CZ13, Q9DCX2, Q9D6J6, Q8R1I1, Q9Z2U0, Q91VR2, Q9DCT2, Q9CQJ8, Q9CPP6, P97450, Q60930, Q9D855, P12787, Q03265, P19783, Q9Z329, P17665, Q9CXZ1, Q91VD9, Q9CQA3, O09111, Q9JIY5, P56391, Q3UIU2	445	264	9011	2.531179775280899	5.916625886872584E-4	4.552593140116196E-5	3.9324724798345885E-5
KEGG_PATHWAY	mmu04260:Cardiac muscle contraction	17	2.533532041728763	4.30114e-06	Q9D0M3, Q9D855, Q9WV27, P12787, P58774, P19783, Q8VDN2, Q9CPQ1, P17665, Q02566, P58771, P14094, P00405, Q6IRU2, Q9CZ13, Q8R1I1, P56391	445	87	9011	3.9567867751517496	0.0012938076960909983	9.247447169123969E-5	7.987828119509077E-5
KEGG_PATHWAY	mmu00640:Propanoate metabolism	10	1.4903129657228018	1.20555e-05	P16125, Q9DBM2, Q91ZA3, P06151, P53395, E9Q4Z2, O08749, Q9Z2I8, Q9EQ20, Q9R0H0	445	31	9011	6.532076839434577	0.0036221480443321408	2.289272881991235E-4	1.9774450143445884E-4
KEGG_PATHWAY	mmu05171:Coronavirus disease - COVID-19	30	4.470938897168406	1.21689e-05	P53026, Q8BH35, P19253, P62281, Q8VCM7, P62751, P35980, Q03963, E9PV24, P62858, Q6ZWU9, P21180, P62908, P97351, Q8CG14, Q8BH61, P19221, P62270, P62242, P14131, Q6ZWN5, P62245, P61255, P61358, P62702, P62889, P62301, P60867, P20444, P41105	445	248	9011	2.4495288147879664	0.003656158813032273	2.289272881991235E-4	1.9774450143445884E-4
KEGG_PATHWAY	mmu05014:Amyotrophic lateral sclerosis	38	5.663189269746647	2.72727e-05	Q9D0M3, Q07076, Q8R0G9, Q8BJ71, Q8BG32, Q9CQQ7, Q8CBY8, Q9ERS2, P56959, Q9CPQ1, Q9D8B4, P00405, P61164, P84104, Q9CZ13, Q9DCX2, Q9D6J6, Q8R1I1, Q9Z2U0, Q91VR2, Q9DCT2, Q9CQJ8, Q9CPP6, P97450, Q6PFD9, Q9D855, P12787, Q03265, P19783, P17665, Q9CXZ1, Q91VD9, Q9CQA3, O09111, O08583, P56391, Q3UIU2, Q8VHE6	445	369	9011	2.0853079991474073	0.008175589720307963	4.6130542940408755E-4	3.9846980612977663E-4
KEGG_PATHWAY	mmu05022:Pathways of neurodegeneration - multiple diseases	45	6.7064083457526085	2.75864e-05	P51881, Q9D0M3, Q8BG32, Q9CQQ7, Q8CBY8, O08529, Q9ERS2, P56959, Q9CPQ1, A2AGL3, Q9D8B4, P00405, P61164, Q9CZ13, Q9DCX2, Q9D6J6, Q8R1I1, Q9Z2U0, Q91VR2, Q9DCT2, Q9CQJ8, Q9CPP6, P97450, Q8BK63, P51432, Q60930, Q9D855, Q9CR16, P12787, Q03265, P19783, P12023, Q9Z329, P17665, Q9CXZ1, Q91VD9, Q9CQA3, O09111, Q02248, P20444, Q9JIY5, P56391, Q3UIU2, P21279, Q8VHE6	445	471	9011	1.9346597008516424	0.008269232499310442	4.6130542940408755E-4	3.9846980612977663E-4
KEGG_PATHWAY	mmu04932:Non-alcoholic fatty liver disease	21	3.129657228017884	7.71635e-05	Q9CPP6, Q9D0M3, Q9D855, Q9ERS2, P12787, P19783, Q9CPQ1, P17665, Q9CXZ1, Q91VD9, Q9CQA3, O09111, Q9D8B4, P00405, Q9CZ13, Q9D6J6, Q8R1I1, P56391, Q3UIU2, Q9DCT2, Q9CQJ8	445	156	9011	2.7258859118409684	0.022959443771259802	0.001222432666578241	0.0010559219046855238
KEGG_PATHWAY	mmu00010:Glycolysis / Gluconeogenesis	13	1.9374068554396422	8.93006e-05	Q3TRM8, Q9CZS1, O08749, P35486, J3QMK6, Q8BMF4, Q9JLJ2, P16125, P09041, P06151, Q9WUA3, Q8K157, Q91W97	445	67	9011	3.9289954720778133	0.02652262287541629	0.0013439746445742646	0.001160908330861491
KEGG_PATHWAY	mmu05322:Systemic lupus erythematosus	20	2.9806259314456036	0.000124832	P62320, P21180, P27048, Q7TPR4, Q8BH35, Q8CG14, P62806, P32067	445	149	9011	2.7180453962747904	0.03687939385112271	0.0017892518844160646	0.0015455331891966006
KEGG_PATHWAY	mmu03010:Ribosome	22	3.278688524590164	0.000146199	P53026, P62908, P97351, P19253, P62281, P62270, Q9D773, P62242, Q6ZWN5, P14131, P62751, P62245, P61255, P35980, P61358, P62702, P62889, P62858, P60867, P62301, Q6ZWU9, P41105	445	176	9011	2.531179775280899	0.04305488514072342	0.002000273785322577	0.0017278112431357805
KEGG_PATHWAY	mmu04810:Regulation of actin cytoskeleton	26	3.8748137108792844	0.000170805	Q7TPR4, Q8BH35, Q8BG95, Q64727, P26040, P10833, Q9Z0T9, P26043, Q60604, Q6PDN3, Q9JKF1, P11688, Q61210, P61161, Q8VDD5, Q61739, O08638, P19221, A2A863, Q3THE2, Q3UQ44, P43406, P62141, Q6URW6, P47941, Q8CIN4	445	231	9011	2.279157546573277	0.05011713385269967	0.0022353134590734004	0.001930835546043469
KEGG_PATHWAY	mmu03320:PPAR signaling pathway	14	2.086438152011923	0.000386388	Q64516, P06801, P51162, Q8JZR0, P51174, P54869, Q9R0H0, Q9DBM2, O55222, Q05816, Q08857, O09035, P55050, Q9QXD1	445	89	9011	3.1853048857467496	0.1098144771053966	0.004845954602123141	0.004185874407149557
KEGG_PATHWAY	mmu01230:Biosynthesis of amino acids	13	1.9374068554396422	0.000446129	Q9D6R2, P50431, Q99JW2, Q8VCN5, Q9CZN7, P09041, Q99KI0, Q3THS6, O08691, Q9CZU6, Q9WUA3, P54071, Q8C196	445	79	9011	3.3321860332811837	0.12568527791401674	0.005371396443926451	0.00463974443661421
KEGG_PATHWAY	mmu04610:Complement and coagulation cascades	14	2.086438152011923	0.000661766	P21180, Q8BH35, Q8CG14, Q8BH61, Q80YC5, P20918, P19221, P70375, Q8VCM7, O88947, Q00897, E9PV24, O88783, P22599	445	94	9011	3.0158737748027735	0.18066108038355422	0.00766121235763894	0.0066176585149040675
KEGG_PATHWAY	mmu00630:Glyoxylate and dicarboxylate metabolism	8	1.1922503725782414	0.000773286	Q91ZA3, P50431, Q9CZN7, P14152, Q99KI0, O08749, Q9CZU6, P08249	445	32	9011	5.062359550561798	0.20772687758993325	0.008312823357843176	0.007180511870562211
KEGG_PATHWAY	mmu00052:Galactose metabolism	8	1.1922503725782414	0.000773286	P23780, Q3TRM8, Q9R0N0, Q8R059, P45377, Q9WUA3, Q91W97, Q8K157	445	32	9011	5.062359550561798	0.20772687758993325	0.008312823357843176	0.007180511870562211
KEGG_PATHWAY	mmu05100:Bacterial invasion of epithelial cells	12	1.7883755588673622	0.00115635	Q61301, P09803, Q60598, O55222, P61161, P39054, Q64727, Q02248, Q9JLQ0, P47941, P11688, Q8BPU7	445	76	9011	3.197279716144293	0.29408626109968417	0.012002097819545757	0.010367260575022914
KEGG_PATHWAY	mmu04973:Carbohydrate digestion and absorption	9	1.3412816691505216	0.00216268	P51432, Q3TRM8, P14094, P00688, Q9WV27, P00687, Q8VDN2, Q8C3K6, Q91W97	445	48	9011	3.796769662921348	0.4788265629193228	0.02169891551326023	0.018743249280557005
KEGG_PATHWAY	mmu00520:Amino sugar and nucleotide sugar metabolism	9	1.3412816691505216	0.00320804	Q8K0C9, Q3TRM8, P20060, Q9R0N0, Q8R059, P47856, P29416, Q9DCJ9, Q91W97	445	51	9011	3.5734302709847983	0.6198439504615871	0.03114907275976016	0.026906175805772897
KEGG_PATHWAY	mmu04510:Focal adhesion	20	2.9806259314456036	0.00478351	P02463, Q7TPR4, Q8C6K9, Q8BG95, Q64727, Q9Z0T9, Q6PDN3, O08529, Q8BTM8, P11688, A2A863, Q3THE2, O55222, P43406, P62141, Q02248, P47941, Q61739, P20444, Q8CIN4	445	201	9011	2.0148694728604166	0.763850744572642	0.04499488993572449	0.03886601788467896
KEGG_PATHWAY	mmu03040:Spliceosome	15	2.235469448584203	0.00616472	Q62203, P27048, Q80SY5, Q8JZX4, Q9Z1N5, P57784, Q9D0T1, P56959, Q6PE01, Q91VC3, P62320, Q6ZWM4, O08583, P17879, P84104	445	134	9011	2.266728156967969	0.8445333510034253	0.054719307919078045	0.0472658473719611
KEGG_PATHWAY	mmu04723:Retrograde endocannabinoid signaling	16	2.384500745156483	0.00618092	Q9CPP6, P51432, Q9ERS2, Q9Z329, Q9CXZ1, P62880, Q91VD9, O09111, Q9D8B4, P20444, P62874, Q9D6J6, Q3UIU2, P21279, Q9DCT2, Q9CQJ8	445	148	9011	2.189128454296994	0.8452941855326757	0.054719307919078045	0.0472658473719611
KEGG_PATHWAY	mmu00280:Valine, leucine and isoleucine degradation	9	1.3412816691505216	0.00643822	Q9DBM2, Q91ZA3, Q99MR8, Q9CZS1, P53395, O08749, P54869, Q9JLJ2, Q9EQ20	445	57	9011	3.1972797161442927	0.8568940643532132	0.05536871078224541	0.04782679336672361
KEGG_PATHWAY	mmu04613:Neutrophil extracellular trap formation	20	2.9806259314456036	0.00688766	P51881, Q9D8T2, P51432, Q60930, P62806, E9PV24, Q8VCM7, P20444	445	208	9011	1.9470613656006914	0.8751145639036622	0.05758849496993495	0.049744214924196305
KEGG_PATHWAY	mmu01240:Biosynthesis of cofactors	16	2.384500745156483	0.00786785	P50431, Q9CZS1, O08749, Q9WTP7, Q8VC19, P12265, Q9Z1J3, P54822, Q64105, Q9WTP6, Q922D8, Q8BWQ1, Q9CZN7, Q3THS6, Q6TEK5, P46664	445	152	9011	2.131519810762862	0.9072259206461034	0.06400601164400885	0.055287584808778406
KEGG_PATHWAY	mmu04970:Salivary secretion	11	1.639344262295082	0.00868856	P51432, A2AGL3, P08905, P14094, P00688, Q9WV27, P00687, Q8VDN2, P20444, Q9Z329, P21279	445	85	9011	2.620515532055519	0.9276820672496612	0.06882251339872639	0.05944801821816897
KEGG_PATHWAY	mmu04966:Collecting duct acid secretion	6	0.8941877794336811	0.00932365	P50518, Q9D1K2, Q9Z1G4, P50516, P62814, Q9Z1G3	445	27	9011	4.499875156054931	0.9403692800368253	0.07195947353203602	0.06215768477850287
KEGG_PATHWAY	mmu04270:Vascular smooth muscle contraction	15	2.235469448584203	0.011386	P51432, Q8BG95, Q64GA5, Q6PDN3, O08638, Q61210, Q9Z329, Q8VDD5, P62141, Q60605, Q6URW6, P20444, P28867, P21279, P21278	445	144	9011	2.109316479400749	0.9681537436058106	0.08567938047930428	0.07400876719142561
KEGG_PATHWAY	mmu00670:One carbon pool by folate	5	0.7451564828614009	0.0124919	Q8R0Y6, P50431, Q9CZN7, Q64737, Q922D8	445	19	9011	5.328799526907155	0.9772627711440214	0.09170899947011223	0.07921707595424976
KEGG_PATHWAY	mmu01210:2-Oxocarboxylic acid metabolism	5	0.7451564828614009	0.0150203	Q9D6R2, Q99JW2, Q99KI0, Q9CZU6, P54071	445	20	9011	5.062359550561798	0.9894899236280154	0.10764577489941647	0.09298306137491125
KEGG_PATHWAY	mmu05146:Amoebiasis	12	1.7883755588673622	0.0160386	P02463, P51432, Q7TPR4, Q8BH35, Q64727, Q60854, P51150, O08691, P14602, P20444, P21279, P21278	445	107	9011	2.2709650320277226	0.992301564860883	0.10983579237524582	0.09487477082247148
KEGG_PATHWAY	mmu00270:Cysteine and methionine metabolism	8	1.1922503725782414	0.0160557	P16125, Q80SW1, P14152, P06151, Q3THS6, Q68FL4, P08249, Q8VCN5	445	54	9011	2.9999167707032877	0.9923419053793242	0.10983579237524582	0.09487477082247148
KEGG_PATHWAY	mmu00531:Glycosaminoglycan degradation	5	0.7451564828614009	0.0178494	Q571E4, P23780, P20060, P29416, P12265	445	21	9011	4.821294810058855	0.9955781208388415	0.11939250781233585	0.10312974096746617
KEGG_PATHWAY	mmu00410:beta-Alanine metabolism	6	0.8941877794336811	0.019022	Q9DBM2, Q9CZS1, J3QMK6, Q9JLJ2, Q9EQ20, Q9R0H0	445	32	9011	3.7967696629213483	0.9969137066187512	0.12447016047317108	0.10751575323263948
KEGG_PATHWAY	mmu04964:Proximal tubule bicarbonate reclamation	5	0.7451564828614009	0.0209884	P14152, P14094, Q9WV27, Q8VDN2, D3Z7P3	445	22	9011	4.602145045965271	0.9983128975776243	0.1344149612723341	0.1161059466139763
KEGG_PATHWAY	mmu04972:Pancreatic secretion	12	1.7883755588673622	0.0245659	P51432, Q6Q473, P05208, P14094, P00688, Q9WV27, P00687, Q9D7Z6, Q8VDN2, P20444, Q9Z329, P21279	445	114	9011	2.131519810762862	0.9994394949848091	0.15404859957921985	0.1330652355169341
KEGG_PATHWAY	mmu04146:Peroxisome	10	1.4903129657228018	0.0252229	Q9DBM2, P51660, P34914, Q9R0A0, Q8JZR0, P99029, Q99P30, Q9QXD1, P54071, Q9R0H0	445	86	9011	2.3545858374706037	0.9995423846070142	0.15494067498601546	0.13383579899124257
KEGG_PATHWAY	mmu00051:Fructose and mannose metabolism	6	0.8941877794336811	0.0303534	Q8K0C9, Q3TRM8, P97328, P45377, Q9WUA3, Q91W97	445	36	9011	3.374906367041199	0.9999065318821017	0.1807399502524893	0.1561208872612864
KEGG_PATHWAY	mmu04971:Gastric acid secretion	9	1.3412816691505216	0.0306237	P51432, P26040, P14094, Q6PDN3, Q9WV27, Q8VDN2, P20444, Q9Z329, P21279	445	75	9011	2.429932584269663	0.9999140571038335	0.1807399502524893	0.1561208872612864
KEGG_PATHWAY	mmu01212:Fatty acid metabolism	8	1.1922503725782414	0.0319436	Q9DBM2, P51660, Q8JZR0, P51174, Q920L1, O88531, Q91VT4, Q9R0H0	445	62	9011	2.6128307357738314	0.9999429710348132	0.18490444236145384	0.15971812297002658
KEGG_PATHWAY	mmu05410:Hypertrophic cardiomyopathy	10	1.4903129657228018	0.0347417	P43406, Q02566, P58771, Q9Z0T9, Q6IRU2, Q61739, P58774, P31001, P11688, A2A863	445	91	9011	2.225212989257933	0.9999761381014245	0.19571673860178374	0.16905764796167366
KEGG_PATHWAY	mmu05412:Arrhythmogenic right ventricular cardiomyopathy	9	1.3412816691505216	0.035112	Q61301, P43406, Q02257, Q9Z0T9, Q02248, Q61739, P31001, P11688, A2A863	445	77	9011	2.3668174522107104	0.9999787405446147	0.19571673860178374	0.16905764796167366
KEGG_PATHWAY	mmu01250:Biosynthesis of nucleotide sugars	6	0.8941877794336811	0.0373252	Q8K0C9, Q3TRM8, Q9R0N0, Q8R059, P47856, Q91W97	445	38	9011	3.197279716144293	0.9999893496296591	0.20427047543126248	0.17644625784760215
KEGG_PATHWAY	mmu00250:Alanine, aspartate and glutamate metabolism	6	0.8941877794336811	0.0411496	P46664, Q8C0M9, P47856, D3Z7P3, P54822, Q8C196	445	39	9011	3.1152981849611066	0.9999967862649964	0.21919551847998217	0.1893383216106158
KEGG_PATHWAY	mmu05414:Dilated cardiomyopathy	10	1.4903129657228018	0.0415088	P43406, Q02566, P58771, Q9Z0T9, Q6IRU2, Q61739, P58774, P31001, P11688, A2A863	445	94	9011	2.154195553430552	0.9999971290274907	0.21919551847998217	0.1893383216106158
KEGG_PATHWAY	mmu05132:Salmonella infection	20	2.9806259314456036	0.0438136	P62908, Q9D8T2, Q8R5L3, P07901, P06800, P10833, P51150, Q9D0M5, Q6P9Q4, Q8CBY8, Q8BTM8, Q64331, Q3THE2, P63321, P61161, P39054, Q02248, P61164, Q9EPB4, Q8BPU7	445	253	9011	1.6007461029444419	0.999998609062192	0.2244027162161362	0.1938362332763967
KEGG_PATHWAY	mmu04611:Platelet activation	12	1.7883755588673622	0.0439859	P51432, P62141, Q64GA5, Q6PDN3, Q62074, P19221, E9PV24, Q8VCM7, Q61210, Q3THE2, Q9Z329, P21279	445	125	9011	1.9439460674157303	0.999998682497027	0.2244027162161362	0.1938362332763967
KEGG_PATHWAY	mmu05034:Alcoholism	17	2.533532041728763	0.0459167	P62880, P62806, P62141, Q60829, P62874	445	205	9011	1.6792217045765965	0.9999992830847367	0.22657281059113335	0.195710733400979
KEGG_PATHWAY	mmu05205:Proteoglycans in cancer	17	2.533532041728763	0.0459167	Q60598, P28654, Q8BG95, P10833, P26040, P26043, Q8BTM8, P35235, Q9JKF1, P11688, Q61210, Q9Z329, P43406, P62141, Q02248, P20444, P06797	445	205	9011	1.6792217045765965	0.9999992830847367	0.22657281059113335	0.195710733400979
KEGG_PATHWAY	mmu05230:Central carbon metabolism in cancer	8	1.1922503725782414	0.0524638	P16125, Q3TRM8, P06151, P35486, Q9WUA3, P54071, D3Z7P3, Q91W97	445	69	9011	2.347760950985182	0.999999909772882	0.2547033572465751	0.22000954446548018
KEGG_PATHWAY	mmu01232:Nucleotide metabolism	9	1.3412816691505216	0.0542513	Q9JM14, P00493, Q9R111, Q9WTP7, P46664, Q9DBT5, P52624, P54822, Q9WTP6	445	84	9011	2.1695826645264846	0.9999999488906076	0.25920068785026124	0.22389428186401306
KEGG_PATHWAY	mmu00511:Other glycan degradation	4	0.5961251862891207	0.0559062	O09159, P23780, P20060, P29416	445	18	9011	4.499875156054932	0.9999999698313893	0.26293396592869184	0.227119040337076
KEGG_PATHWAY	mmu05203:Viral carcinogenesis	18	2.682563338301043	0.0591062	Q7TPR4, Q03963, P62806, Q60604, P61982, A2AN08	445	229	9011	1.591658897993229	0.9999999891427819	0.2737073080988094	0.2364249172946526
KEGG_PATHWAY	mmu04530:Tight junction	14	2.086438152011923	0.0684863	Q60598, Q7TPR4, P26040, P26043, Q62074, O08638, P70441, Q3THE2, P46935, P61161, Q8VDD5, Q60605, P61028, Q6URW6	445	167	9011	1.697557693601561	0.9999999994679335	0.31233894638182674	0.2697944387351327
KEGG_PATHWAY	mmu04918:Thyroid hormone synthesis	8	1.1922503725782414	0.0712606	P51432, P07309, P14094, Q9WV27, Q8VDN2, P20444, Q9Z329, P21279	445	74	9011	2.189128454296994	0.9999999997832038	0.320141005381694	0.27653375880146325
KEGG_PATHWAY	mmu00220:Arginine biosynthesis	4	0.5961251862891207	0.0726981	Q99JW2, O08691, D3Z7P3, Q8C196	445	20	9011	4.049887640449438	0.99999999986399	0.3217958494009386	0.2779631921735682
KEGG_PATHWAY	mmu04961:Endocrine and other factor-regulated calcium reabsorption	7	1.0432190760059614	0.0786796	P51432, P39054, P14094, Q9WV27, Q8VDN2, P20444, P21279	445	61	9011	2.323706023208694	0.999999999980608	0.3432252891676913	0.2964736717063114
KEGG_PATHWAY	mmu00983:Drug metabolism - other enzymes	9	1.3412816691505216	0.0830404	P00493, P10649, Q8BWQ1, Q8QZR3, P50295, P48774, O09131, P12265, P52624	445	92	9011	1.9809233023937467	0.9999999999953505	0.3521452826329928	0.30417864945042566
KEGG_PATHWAY	mmu00500:Starch and sucrose metabolism	5	0.7451564828614009	0.0841759	Q3TRM8, Q8CI94, P00688, P00687, Q91W97	445	34	9011	2.9778585591539986	0.9999999999967979	0.3521452826329928	0.30417864945042566
KEGG_PATHWAY	mmu04721:Synaptic vesicle cycle	8	1.1922503725782414	0.0842341	O35544, P50518, P39054, Q9D1K2, Q9Z1G4, P50516, P62814, Q9Z1G3	445	77	9011	2.1038377352984092	0.9999999999968586	0.3521452826329928	0.30417864945042566
KEGG_PATHWAY	mmu04666:Fc gamma R-mediated phagocytosis	9	1.3412816691505216	0.0871702	P61161, P06800, P39054, Q64GA5, Q60604, P47941, P20444, P28867, P26645	445	93	9011	1.959623051830373	0.9999999999988051	0.3594278491081003	0.3104692384322461

## Sheet: Tab3
Ingenuity Canonical Pathways	-log(p-value)	Ratio	z-score	Molecules
Mitochondrial Dysfunction	18.2	0.133	4.718	ACADL,ACO2,AIFM1,APP,ARG2,ATP1A1,ATP1A4,ATP1B1,ATP5F1A,ATP5F1C,ATP5MG,ATP5PB,ATP5PD,ATP5PF,CAPN2,COX4I1,COX5A,COX6B1,Cox6c,CYB5A,CYC1,DLAT,DLD,DNM1L,GPD2,HTRA2,IDH2,ITPR2,MT-CO2,NDUFA11,NDUFA13,NDUFA5,NDUFB11,NDUFB6,NDUFB9,NDUFS1,NDUFS3,NDUFS4,NDUFV2,OGDH,PDHA1,SDHB,UQCR10,UQCRB,UQCRC1,VDAC2
Oxidative Phosphorylation	17.6	0.243	-5.196	ATP5F1A,ATP5F1C,ATP5MG,ATP5PB,ATP5PD,ATP5PF,COX4I1,COX5A,COX6B1,Cox6c,CYB5A,CYC1,MT-CO2,NDUFA11,NDUFA13,NDUFA5,NDUFB11,NDUFB6,NDUFB9,NDUFS1,NDUFS3,NDUFS4,NDUFV2,SDHB,UQCR10,UQCRB,UQCRC1
Sirtuin Signaling Pathway	12.5	0.119	2.294	ACADL,ACLY,ADAM10,APP,ARG2,ATP5F1A,ATP5F1C,ATP5PB,ATP5PF,CDH1,CPS1,CYC1,GLS,H1-2,HMGCS2,IDH2,LDHA,LDHB,NAMPT,NDUFA11,NDUFA13,NDUFA5,NDUFB11,NDUFB6,NDUFB9,NDUFS1,NDUFS3,NDUFS4,NDUFV2,PDHA1,PPID,SDHB,SLC25A5,TIMM50,VDAC2
Actin Cytoskeleton Signaling	11.1	0.123	-1.46	ACTN1,ACTR2,ARHGEF1,CRKL,EZR,F2,FLNA,IQGAP1,IQGAP2,ITGA5,ITGA6,ITGAV,ITGB4,ITGB6,MPRIP,MYH11,MYH14,MYH6,MYH9,MYL12A,MYL6,MYLK,MYO1A,PAK2,PPP1CB,Ppp1r12b,RALA,RDX,RRAS,VCL
Neutrophil Extracellular Trap Signaling Pathway	10.1	0.092	-3.244	ARG2,ATP5F1A,ATP5F1C,ATP5PB,CASP6,COL11A1,COL15A1,COL4A1,COL6A6,CYC1,GSDMD,IGHM,IGKC,ITPR2,NDUFA11,NDUFA13,NDUFA5,NDUFB11,NDUFB6,NDUFB9,NDUFS1,NDUFS3,NDUFS4,NDUFV2,PLA2G4C,PLA2G7,PLCB3,PLCH1,PPID,PRKCA,PRKCD,PRKCI,PYCARD,SDHB,SERPINB1,SLC25A5,TIMM50,VDAC2
TCA Cycle II (Eukaryotic)	9.73	0.435	-3.162	ACO2,CS,DLD,DLST,FH,IDH3A,MDH1,MDH2,OGDH,SDHB
CLEAR Signaling Pathway	8.81	0.102	1.3	ASAH1,ATP6V0A1,ATP6V1A,ATP6V1B2,ATP6V1C1,ATP6V1E1,ATP6V1F,CTSA,CTSB,CTSD,GALNS,GLB1,GUSB,HEXA,HEXB,ITPR2,LAMP1,LAMTOR3,PRKCA,PRKCD,PRKCI,PSAP,RAB7A,RALA,RRAS,TPP1,UVRAG,VPS26A,YWHAG
RHOGDI Signaling	8.66	0.114	1.732	ACTR2,ARHGAP1,ARHGEF1,CDH1,CDH17,EZR,GNA11,GNAQ,GNB1,GNB2,ITGA5,ITGA6,ITGAV,ITGB4,ITGB6,MYH11,MYH14,MYH6,MYH9,MYL12A,MYL6,MYO1A,PAK2,PRKCA,RDX
Extrinsic Prothrombin Activation Pathway	8.48	0.5	-1	F10,F12,F13A1,F2,F5,F7,FGA,FGG
Oxytocin Signaling Pathway	8.29	0.0993	-1.89	ARRB1,CD36,CTH,EEF2,GNA11,GNAQ,GNB1,GNB2,HSPB1,ITPR2,MPRIP,MYH11,MYH14,MYH6,MYH9,MYL6,MYLK,MYO1A,NT5C,PLA2G4C,PLCB3,PPP1CB,Ppp1r12b,PRKCA,PRKCD,PRKCI,RALA,RRAS
Estrogen Receptor Signaling	7.93	0.0831	-2.4	ARG2,ATP5F1A,ATP5F1C,ATP5PB,CYC1,GNA11,GNAQ,GNB1,GNB2,HSP90AA1,MED1,MPRIP,MYL12A,MYL6,NDUFA11,NDUFA13,NDUFA5,NDUFB11,NDUFB6,NDUFB9,NDUFS1,NDUFS3,NDUFS4,NDUFV2,PLCB3,PLCH1,PPP1CB,Ppp1r12b,PRKCA,PRKCD,PRKCI,RALA,RRAS,SDHB
EIF2 Signaling	7.72	0.106	-3.317	EIF2AK2,EIF2S2,EIF4A3,PPP1CB,RALA,RPL10A,RPL13A,RPL18,RPL26,RPL27,RPL28,RPL30,RPS11,RPS13,RPS15A,RPS16,RPS18,RPS20,RPS28,RPS3,RPS4Y1,RPS8,RPS9,RRAS
Coagulation System	7.65	0.286	0.632	F10,F12,F13A1,F2,F5,F7,FGA,FGG,PLG,SERPINA1
Huntington's Disease Signaling	7.06	0.0919	0.333	ATP5F1A,ATP5F1C,ATP5PB,ATP5PF,CAPN2,CASP6,CTSD,DNAJB1,DNM1L,DNM2,GLS,GNA11,GNAQ,GNB1,GNB2,Hspa1b,HSPA9,PLCB3,POLR2A,PRKCA,PRKCD,PRKCI,PSMA7,PSMB10,PSMD11,SDHB
Regulation of eIF4 and p70S6K Signaling	6.85	0.11	#NUM!	EIF2S2,EIF4A3,ITGA5,ITGA6,ITGAV,ITGB4,ITGB6,RALA,RPS11,RPS13,RPS15A,RPS16,RPS18,RPS20,RPS28,RPS3,RPS4Y1,RPS8,RPS9,RRAS
CCR3 Signaling in Eosinophils	6.78	0.127	-1.414	GNA11,GNAQ,GNB1,GNB2,ITPR2,MPRIP,MYLK,PAK2,PLA2G4C,PLCB3,PPP1CB,Ppp1r12b,PRKCA,PRKCD,PRKCI,RALA,RRAS
Remodeling of Epithelial Adherens Junctions	6.53	0.176	0.447	ACTN1,ACTR2,CDH1,CTNNA2,CTNNB1,DNM1L,DNM2,IQGAP1,MAPRE1,RAB7A,RALA,VCL
Phagosome Maturation	6.43	0.114	#NUM!	ATP6V0A1,ATP6V1A,ATP6V1B2,ATP6V1C1,ATP6V1E1,ATP6V1F,CTSA,CTSB,CTSD,CTSS,CTSV,CTSZ,DCTN4,LAMP1,LAMP2,PRDX5,RAB7A,VPS39
Signaling by Rho Family GTPases	6.39	0.0899	-0.258	ACTR2,ARHGEF1,CDH1,CDH17,DES,EZR,GNA11,GNAQ,GNB1,GNB2,IQGAP1,ITGA5,ITGA6,ITGAV,ITGB4,ITGB6,MYL12A,MYL6,MYLK,PAK2,PRKCI,RDX,STMN1,VIM
Role of Tissue Factor in Cancer	6.16	0.129	#NUM!	ARRB1,F10,F2,F7,FGA,FGG,GNA11,GNAQ,ITGA6,ITGAV,PRKCA,PTPN11,RALA,RPS6KA6,RRAS
Clathrin-mediated Endocytosis Signaling	5.88	0.0962	#NUM!	ACTR2,AP3B1,APOA4,APOD,ARRB1,CD2AP,CTTN,DNM1L,DNM2,F2,ITGA5,ITGB4,ITGB6,LYZ,MYO6,PON1,RAB7A,S100A8,SERPINA1,TF
Integrin Signaling	5.75	0.0943	-0.243	ACTN1,ACTR2,CAPN2,CRKL,CTTN,ILK,ITGA5,ITGA6,ITGAV,ITGB4,ITGB6,MPRIP,MYL12A,MYLK,PAK2,PPP1CB,Ppp1r12b,RALA,RRAS,VCL
Neuregulin Signaling	5.39	0.12	-1.134	CRKL,DCN,HSP90AA1,ITGA5,ITGA6,ITGAV,ITGB4,ITGB6,PRKCA,PRKCD,PRKCI,PTPN11,RALA,RRAS
Thrombin Signaling	5.35	0.0889	-0.905	ARHGEF1,F2,GNA11,GNAQ,GNB1,GNB2,ITPR2,MPRIP,MYL12A,MYL6,MYLK,PLCB3,PLCH1,PPP1CB,Ppp1r12b,PRKCA,PRKCD,PRKCI,RALA,RRAS
Granzyme A Signaling	5.21	0.147	2.714	H1-2,NDUFA11,NDUFA13,NDUFA5,NDUFB11,NDUFB6,NDUFB9,NDUFS1,NDUFS3,NDUFS4,NDUFV2
mTOR Signaling	5.11	0.0888	-0.378	EIF4A3,GPLD1,PRKCA,PRKCD,PRKCI,RALA,RPS11,RPS13,RPS15A,RPS16,RPS18,RPS20,RPS28,RPS3,RPS4Y1,RPS6KA6,RPS8,RPS9,RRAS
Regulation of Actin-based Motility by Rho	4.77	0.113	0.333	ACTR2,ITGA5,ITGA6,ITGAV,ITGB4,ITGB6,MPRIP,MYL12A,MYL6,MYLK,PAK2,PPP1CB,Ppp1r12b
Acetyl-CoA Biosynthesis I (Pyruvate Dehydrogenase Complex)	4.74	0.571	-1	DBT,DLAT,DLD,PDHA1
LXR/RXR Activation	4.46	0.106	0.832	AHSG,APOA4,APOD,ARG2,CD36,FGA,HPX,LYZ,PON1,S100A8,SERPINA1,TF,TTR
Regulation of Cellular Mechanics by Calpain Protease	4.45	0.122	0	ACTN1,CAPN2,EZR,ITGA5,ITGA6,ITGAV,ITGB4,ITGB6,RALA,RRAS,VCL
Caveolar-mediated Endocytosis Signaling	4.42	0.133	#NUM!	CAVIN1,COPE,DNM2,FLNA,ITGA5,ITGA6,ITGAV,ITGB4,ITGB6,PRKCA
Acute Phase Response Signaling	4.26	0.0865	-1.265	AHSG,C1S,C2,F2,FGA,FGG,HPX,PLG,PTPN11,RALA,RBP1,RRAS,SERPINA1,SERPINA3,TF,TTR
Sertoli Cell-Sertoli Cell Junction Signaling	4.23	0.0825	#NUM!	ACTN1,CDH1,CTNNA2,CTNNB1,EPN3,ILK,ITGA5,ITGA6,ITGAV,ITGB4,ITGB6,JUP,PLS1,RAB8B,RALA,RRAS,VCL
HER-2 Signaling in Breast Cancer	4.22	0.0793	2.138	AHCTF1,CASP6,COX4I1,COX5A,COX6B1,Cox6c,CYB5A,ITGB4,ITGB6,MT-CO2,NUP133,NUP93,NUP98,PRKCA,PRKCD,PRKCI,RALA,RRAS
CXCR4 Signaling	4.19	0.0893	-2.111	ELMO1,GNA11,GNAQ,GNB1,GNB2,ITPR2,MYL12A,MYL6,PAK2,PLCB3,PRKCA,PRKCD,PRKCI,RALA,RRAS
Cellular Effects of Sildenafil (Viagra)	4.16	0.0933	#NUM!	ITPR2,MPRIP,MYH11,MYH14,MYH6,MYH9,MYL12A,MYL6,MYLK,MYO1A,PLCB3,PLCH1,PPP1CB,Ppp1r12b
Semaphorin Neuronal Repulsive Signaling Pathway	4.16	0.0933	-0.832	CSPG4,ITGA5,ITGA6,ITGAV,ITGB4,ITGB6,MPRIP,MYL12A,MYL6,PAK2,PPP1CB,Ppp1r12b,RRAS,VCAN
Germ Cell-Sertoli Cell Junction Signaling	4.13	0.0882	#NUM!	ACTN1,CDH1,CTNNA2,CTNNB1,EPN3,ILK,IQGAP1,ITGA6,JUP,PAK2,PLS1,RAB8B,RALA,RRAS,VCL
2-ketoglutarate Dehydrogenase Complex	4.09	0.75	#NUM!	DLD,DLST,OGDH
LPS/IL-1 Mediated Inhibition of RXR Function	4.08	0.0748	#NUM!	ACOX1,ACOX2,ACSF2,ACSL5,ALAS1,ALDH1B1,ALDH1L1,ALDH6A1,ALDH9A1,FABP2,FABP5,FABP6,FMO2,GSTM3,GSTM5,GSTO1,HMGCS2,SULT1B1,Sult1d1
Xenobiotic Metabolism PXR Signaling Pathway	4.07	0.0833	-1.5	ALDH1B1,ALDH1L1,ALDH6A1,ALDH9A1,ESD,GSTM3,GSTM5,GSTO1,HSP90AA1,MED1,PPP1CB,PRKCA,PRKCD,PRKCI,SULT1B1,Sult1d1
ERK/MAPK Signaling	4	0.0791	-0.302	CRKL,HSPB1,ITGA5,ITGA6,ITGAV,ITGB4,ITGB6,LAMTOR3,PAK2,PLA2G4C,PPP1CB,PRKCA,PRKCD,PRKCI,RALA,RRAS,YWHAG
Iron homeostasis signaling pathway	3.94	0.0942	#NUM!	ACO2,ATP6V0A1,ATP6V1A,ATP6V1B2,ATP6V1C1,ATP6V1E1,ATP6V1F,HBA1/HBA2,Hbb-b1,HPX,HSPA9,NFS1,TF
Intrinsic Prothrombin Activation Pathway	3.88	0.167	0.378	F10,F12,F13A1,F2,F5,FGA,FGG
ILK Signaling	3.84	0.0796	0	ACTN1,CDH1,CTNNB1,FLNA,ILK,ITGB4,ITGB6,MYH11,MYH14,MYH6,MYH9,MYL6,MYO1A,NACA,VCL,VIM
Ephrin Receptor Signaling	3.81	0.0792	-0.302	ACTR2,ADAM10,CRKL,GNA11,GNAQ,GNB1,GNB2,ITGA5,ITGA6,ITGAV,ITGB4,ITGB6,PAK2,PTPN11,RALA,RRAS
Coronavirus Pathogenesis Pathway	3.76	0.0784	2.5	ATP6V1A,DPP9,NUP98,PYCARD,RAB7A,RPS11,RPS13,RPS15A,RPS16,RPS18,RPS20,RPS28,RPS3,RPS4Y1,RPS8,RPS9
Protein Kinase A Signaling	3.71	0.0608	-0.447	CTNNB1,DUSP3,FLNA,GNAQ,GNB1,GNB2,H1-2,ITPR2,MYL12A,MYL6,MYLK,PLCB3,PLCH1,PPP1CB,PPP1R1B,PRKCA,PRKCD,PRKCI,PTPN11,PTPRC,PYGB,RYR3,SIRPA,TIMM50,YWHAG
Creatine-phosphate Biosynthesis	3.7	0.6	#NUM!	CKB,CKM,CKMT1A/CKMT1B
Galactose Degradation I (Leloir Pathway)	3.7	0.6	#NUM!	GALE,GALK1,GALM
Folate Polyglutamylation	3.7	0.6	#NUM!	MTHFD1,SHMT1,SHMT2
α-Adrenergic Signaling	3.69	0.101	-0.707	GNA11,GNAQ,GNB1,GNB2,ITPR2,PRKCA,PRKCD,PRKCI,PYGB,RALA,RRAS
Dopamine Degradation	3.69	0.188	-1.633	ALDH1B1,Aldh3b3,ALDH9A1,Sult1a1,SULT1B1,Sult1d1
Valine Degradation I	3.66	0.238	-1	ALDH6A1,DBT,DLD,EHHADH,HSD17B4
fMLP Signaling in Neutrophils	3.57	0.0916	-1	ACTR2,GNA11,GNAQ,GNB1,GNB2,ITPR2,PLCB3,PRKCA,PRKCD,PRKCI,RALA,RRAS
Xenobiotic Metabolism CAR Signaling Pathway	3.57	0.0785	-1.807	ALDH1B1,ALDH1L1,ALDH6A1,ALDH9A1,FMO2,GSTM3,GSTM5,GSTO1,HSP90AA1,MED1,PRKCA,PRKCD,PRKCI,SULT1B1,Sult1d1
HGF Signaling	3.54	0.0909	0	CRKL,ITGA5,ITGA6,ITGAV,ITGB4,ITGB6,PRKCA,PRKCD,PRKCI,PTPN11,RALA,RRAS
Ferroptosis Signaling Pathway	3.54	0.0909	0.302	CTH,CTSB,G3BP1,HSPB1,LPCAT3,NFS1,RALA,RRAS,SLC3A2,TF,TXNRD1,VDAC2
Role of MAPK Signaling in Promoting the Pathogenesis of Influenza	3.51	0.0965	0.905	ATP6V0A1,ATP6V1A,ATP6V1B2,ATP6V1C1,ATP6V1E1,ATP6V1F,PLA2G4C,PLA2G7,PRKCA,RALA,RRAS
PPARα/RXRα Activation	3.47	0.0769	1.667	ACADL,ACOX1,CD36,CKAP5,GNA11,GNAQ,GPD1,GPD2,HSP90AA1,MED1,PLCB3,PLCH1,PRKCA,RALA,RRAS
PAK Signaling	3.42	0.094	-1.134	ITGA5,ITGA6,ITGAV,ITGB4,ITGB6,MYL12A,MYL6,MYLK,PAK2,RALA,RRAS
Glycerol Degradation I	3.41	0.5	#NUM!	Gk,GPD1,GPD2
Synaptic Long Term Depression	3.4	0.0758	-1.387	CTH,GNA11,GNAQ,ITPR2,NT5C,PLA2G4C,PLA2G7,PLCB3,PLCH1,PRKCA,PRKCD,PRKCI,RALA,RRAS,RYR3
RAC Signaling	3.39	0.0876	-0.378	ACTR2,IQGAP1,IQGAP2,ITGA5,ITGA6,ITGAV,ITGB4,ITGB6,PAK2,PRKCI,RALA,RRAS
Virus Entry via Endocytic Pathways	3.39	0.0932	#NUM!	AP3B1,DNM2,FLNA,ITGA5,ITGB4,ITGB6,PRKCA,PRKCD,PRKCI,RALA,RRAS
RHOA Signaling	3.2	0.0887	0.302	ACTR2,ARHGAP1,ARHGEF1,EZR,MPRIP,MYL12A,MYL6,MYLK,PPP1CB,Ppp1r12b,RDX
Xenobiotic Metabolism AHR Signaling Pathway	3.19	0.103	-1	ALDH1B1,ALDH1L1,ALDH6A1,ALDH9A1,GSTM3,GSTM5,GSTO1,HSP90AA1,PON1
MicroRNA Biogenesis Signaling Pathway	3.16	0.0749	0	AHCTF1,DDX1,DNAJA2,DNAJB1,Fus,HSP90AA1,NUP133,NUP93,NUP98,PIWIL1,POLR2A,RALA,RRAS,SRSF3
FXR/RXR Activation	3.14	0.0873	#NUM!	AHSG,APOA4,APOD,FABP6,FGA,HPX,MTTP,PON1,SERPINA1,TF,TTR
Paxillin Signaling	3.14	0.0935	-1.633	ACTN1,ITGA5,ITGA6,ITGAV,ITGB4,ITGB6,PAK2,RALA,RRAS,VCL
Gluconeogenesis I	3.12	0.185	-2.236	MDH1,MDH2,ME1,ME2,PGK2
Glycine Biosynthesis I	3.12	1	#NUM!	SHMT1,SHMT2
Superpathway of Methionine Degradation	3.08	0.146	-0.816	AHCYL1,AHCYL2,CTH,DLD,MAT2A,PCCA
G Beta Gamma Signaling	3.06	0.0853	-0.333	DNM2,GNA11,GNAQ,GNB1,GNB2,ITPR2,PRKCA,PRKCD,PRKCI,RALA,RRAS
Leukocyte Extravasation Signaling	3.03	0.0725	-0.577	ACTN1,ARHGAP1,CRKL,CTNNA2,CTNNB1,CTTN,EZR,MYL6,PRKCA,PRKCD,PRKCI,PTPN11,RDX,VCL
Aldosterone Signaling in Epithelial Cells	3.02	0.0756	-0.816	DNAJB1,HSP90AA1,HSPA12B,HSPA9,HSPB1,HSPD1,HSPE1,ITPR2,PLCB3,PLCH1,PRKCA,PRKCD,PRKCI
Endothelin-1 Signaling	3.01	0.0722	-1.604	CASP6,GNA11,GNAQ,GPLD1,ITPR2,PLA2G4C,PLA2G7,PLCB3,PLCH1,PRKCA,PRKCD,PRKCI,RALA,RRAS
Synaptic Long Term Potentiation	2.97	0.0833	-0.905	GNA11,GNAQ,ITPR2,PLCB3,PLCH1,PPP1CB,PRKCA,PRKCD,PRKCI,RALA,RRAS
Macropinocytosis Signaling	2.95	0.105	0	ITGA5,ITGB4,ITGB6,PRKCA,PRKCD,PRKCI,RALA,RRAS
Xenobiotic Metabolism Signaling	2.91	0.0619	#NUM!	ALDH1B1,ALDH1L1,ALDH6A1,ALDH9A1,ESD,FMO2,GSTM3,GSTM5,GSTO1,HSP90AA1,MED1,PRKCA,PRKCD,PRKCI,RALA,RRAS,SULT1B1,Sult1d1
Oxytocin In Brain Signaling Pathway	2.9	0.0704	-0.535	GNA11,GNAQ,GNB1,GNB2,ITPR2,PLA2G4C,PLA2G7,PLCB3,PRKCA,PRKCD,PRKCI,PYCARD,RALA,RRAS
NF-κB Activation by Viruses	2.87	0.103	0	EIF2AK2,ITGA6,ITGAV,PRKCA,PRKCD,PRKCI,RALA,RRAS
Folate Transformations I	2.82	0.333	#NUM!	MTHFD1,SHMT1,SHMT2
γ-linolenate Biosynthesis II (Animals)	2.8	0.211	#NUM!	ACSF2,ACSL5,CYB5A,FADS1
Glucocorticoid Receptor Signaling	2.79	0.0498	#NUM!	ANXA1,ARG2,ATP5F1A,ATP5F1C,ATP5PB,CYC1,FGG,FKBP4,HSP90AA1,Hspa1b,HSPA9,KRT77,MED1,NDUFA11,NDUFA13,NDUFA5,NDUFB11,NDUFB6,NDUFB9,NDUFS1,NDUFS3,NDUFS4,NDUFV2,PLA2G4C,POLR2A,RALA,RRAS,SDHB,SMARCB1
Apelin Cardiomyocyte Signaling Pathway	2.79	0.0909	-1.667	GNA11,MYL12A,MYL6,MYLK,PLCB3,PLCH1,PRKCA,PRKCD,PRKCI
Molecular Mechanisms of Cancer	2.79	0.0533	#NUM!	ARHGEF1,CASP6,CDH1,CDK14,CTNNA2,CTNNB1,GNA11,GNAQ,GNB1,GNB2,ITGA5,ITGA6,ITGAV,ITGB4,ITGB6,LAMTOR3,PAK2,PLCB3,PRKCA,PRKCD,PRKCI,PTPN11,RALA,RRAS
Chemokine Signaling	2.77	0.0988	-0.707	GNAQ,MPRIP,PLCB3,PPP1CB,Ppp1r12b,PRKCA,RALA,RRAS
IL-8 Signaling	2.68	0.0667	-0.632	CDH1,GNA11,GNAQ,GNB1,GNB2,GPLD1,IQGAP1,ITGAV,PAK2,PRKCA,PRKCD,PRKCI,RALA,RRAS
Ascorbate Recycling (Cytosolic)	2.65	0.667	#NUM!	GLRX,GSTO1
Glycerol-3-phosphate Shuttle	2.65	0.667	#NUM!	GPD1,GPD2
GP6 Signaling Pathway	2.57	0.0787	0.632	ADAM10,COL11A1,COL15A1,COL4A1,COL6A6,FGA,FGG,PRKCA,PRKCD,PRKCI
Purine Nucleotides De Novo Biosynthesis II	2.54	0.273	#NUM!	ADSL,ADSS2,GART
Dilated Cardiomyopathy Signaling Pathway	2.53	0.0733	1.897	CNN1,DES,ILK,ITPR2,MYH11,MYH14,MYH6,MYH9,MYL6,MYO1A,PTPN11
Stearate Biosynthesis I (Animals)	2.52	0.1	1	ACOT2,ACSF2,ACSL5,AKR1B10,Akr1c12/Akr1c13,DBT,PPT1
NAD Signaling Pathway	2.51	0.0728	-1.265	ACADL,AIFM1,H1-2,HMGCS2,HSPD1,IDH2,LDHA,LDHB,NAMPT,POLR2A,RYR3
Serotonin Degradation	2.48	0.0986	-1.89	ALDH1B1,Aldh3b3,ALDH9A1,Sult1a1,SULT1B1,Sult1d1,UGT2A3
Gap Junction Signaling	2.47	0.0657	#NUM!	CSNK1A1,CTH,CTNNB1,GNAQ,ITPR2,NT5C,PLCB3,PLCH1,PRKCA,PRKCD,PRKCI,RALA,RRAS
Insulin Secretion Signaling Pathway	2.44	0.0588	-2.5	DLAT,DLD,EIF2S2,EIF4A3,GNA11,GNAQ,ITPR2,PDHA1,PLCB3,PLCH1,PRKCA,PRKCD,PRKCI,RYR3,SRP68,SSR1
P2Y Purigenic Receptor Signaling Pathway	2.43	0.0752	-1	GNAQ,GNB1,GNB2,PLCB3,PLCH1,PRKCA,PRKCD,PRKCI,RALA,RRAS
Actin Nucleation by ARP-WASP Complex	2.39	0.086	0	ACTR2,ITGA5,ITGA6,ITGAV,ITGB4,ITGB6,RALA,RRAS
Epithelial Adherens Junction Signaling	2.38	0.0701	-0.302	ACTR2,CDH1,CTNNA2,CTNNB1,IQGAP1,MYL12A,PAK2,RALA,RRAS,VCL,YWHAG
CSDE1 Signaling Pathway	2.37	0.107	-0.447	CTNNB1,CTTN,PABPN1,PIWIL1,SYNCRIP,VIM
Branched-chain α-keto acid Dehydrogenase Complex	2.36	0.5	#NUM!	DBT,DLD
Aryl Hydrocarbon Receptor Signaling	2.34	0.0692	#NUM!	ALDH1B1,ALDH1L1,ALDH6A1,ALDH9A1,CTSD,GSTM3,GSTM5,GSTO1,HSP90AA1,HSPB1,MED1
Oleate Biosynthesis II (Animals)	2.32	0.231	#NUM!	ALDH6A1,CYB5A,FADS1
UDP-N-acetyl-D-galactosamine Biosynthesis II	2.32	0.231	#NUM!	GALE,HK3,HKDC1
HIF1α Signaling	2.29	0.0625	0.277	HK3,HSP90AA1,Hspa1b,HSPA9,LDHA,LDHB,PRKCA,PRKCD,PRKCI,RALA,RRAS,TF,VIM
Antiproliferative Role of Somatostatin Receptor 2	2.28	0.0909	-2	CTH,GNB1,GNB2,NT5C,PTPN11,RALA,RRAS
Apelin Endothelial Signaling Pathway	2.25	0.0709	-1.134	GNA11,GNAQ,GNB1,GNB2,PLCB3,PRKCA,PRKCD,PRKCI,RALA,RRAS
Osteoarthritis Pathway	2.23	0.0593	-0.447	ANXA5,CASP6,CTNNA2,CTNNB1,DCN,ITGA5,ITGA6,ITGAV,ITGB4,ITGB6,ITLN1,NAMPT,S100A8,S100A9
Endometrial Cancer Signaling	2.22	0.1	0	CDH1,CTNNA2,CTNNB1,ILK,RALA,RRAS
Tryptophan Degradation X (Mammalian, via Tryptamine)	2.22	0.148	#NUM!	AKR1B10,ALDH1B1,Aldh3b3,ALDH9A1
Colanic Acid Building Blocks Biosynthesis	2.22	0.214	#NUM!	GALE,GALK1,GMDS
GNRH Signaling	2.17	0.0628	-1.508	GNA11,GNAQ,GNB1,GNB2,ITPR2,PAK2,PLCB3,PRKCA,PRKCD,PRKCI,RALA,RRAS
Production of Nitric Oxide and Reactive Oxygen Species in Macrophages	2.17	0.0628	1.732	APOA4,APOD,ARG2,LYZ,PON1,PPP1CB,PRKCA,PRKCD,PRKCI,S100A8,SERPINA1,SIRPA
Cysteine Biosynthesis III (mammalia)	2.17	0.143	0	AHCYL1,AHCYL2,CTH,MAT2A
Melatonin Degradation I	2.16	0.0968	0	CYP4B1,POR,Sult1a1,SULT1B1,Sult1d1,UGT2A3
Superpathway of Serine and Glycine Biosynthesis I	2.15	0.4	#NUM!	SHMT1,SHMT2
Tetrahydrofolate Salvage from 5,10-methenyltetrahydrofolate	2.15	0.4	#NUM!	GART,MTHFD1
Glutathione Redox Reactions II	2.15	0.4	#NUM!	AIFM1,GLRX
2-oxobutanoate Degradation I	2.15	0.4	#NUM!	DLD,PCCA
dTMP De Novo Biosynthesis	2.15	0.4	#NUM!	SHMT1,SHMT2
Androgen Signaling	2.15	0.0651	#NUM!	DNAJB1,GNA11,GNAQ,GNB1,GNB2,HSP90AA1,ITPR2,POLR2A,PRKCA,PRKCD,PRKCI
Superpathway of Citrulline Metabolism	2.14	0.2	#NUM!	ARG2,CPS1,GLS
Circadian Rhythm Signaling	2.12	0.056	#NUM!	CTH,GNA11,GNAQ,GNB1,GNB2,ITPR2,NT5C,PLCB3,PLCH1,PRKCA,PRKCD,PRKCI,RALA,RRAS,RYR3
Thrombopoietin Signaling	2.12	0.0952	-0.816	PRKCA,PRKCD,PRKCI,PTPN11,RALA,RRAS
Estrogen Biosynthesis	2.12	0.111	2	AKR1B10,CYP4B1,HSD17B11,HSD17B4,POR
Axonal Guidance Signaling	2.12	0.0472	#NUM!	ACTR2,ADAM10,CRKL,GNA11,GNAQ,GNB1,GNB2,ITGA5,ITGA6,ITGAV,ITGB4,ITGB6,MYL12A,MYL6,PAK2,PLCB3,PLCH1,PRKCA,PRKCD,PRKCI,PTPN11,RALA,RRAS,RTN4
D-myo-inositol-5-phosphate Metabolism	2.11	0.0615	-1.508	ATP1A1,CA3,EPHX2,NT5C,NUDT11,PLCB3,PLCH1,PPP1CB,PPP1R1B,PTPN11,PTPRC,SIRPA
Apoptosis Signaling	2.1	0.0769	0.378	AIFM1,CAPN2,CASP6,CYC1,HTRA2,PRKCA,RALA,RRAS
BAG2 Signaling Pathway	2.08	0.0833	-1	CTSB,HSP90AA1,Hspa1b,HSPA9,PSMA7,PSMB10,PSMD11
14-3-3-mediated Signaling	2.07	0.0709	-0.333	PLCB3,PLCH1,PRKCA,PRKCD,PRKCI,RALA,RRAS,VIM,YWHAG
S100 Family Signaling Pathway	2.07	0.0427	0.87	ADAM10,ADGRB3,ANXA1,APP,ATP5F1A,ATP5F1C,BSG,CACYBP,CD36,CDH1,CTNNB1,CTSD,EZR,GNA11,IGHM,IGKC,ILK,IQGAP1,ITPR2,MYH9,PLA2G4C,PLCB3,PLCH1,PLG,PRKCA,PRKCD,PRKCI,S100A1,S100A8,S100A9,Tpm1,Tpm2,Tpm4
Chondroitin Sulfate Degradation (Metazoa)	2.05	0.188	#NUM!	GALNS,HEXA,HEXB
Pulmonary Fibrosis Idiopathic Signaling Pathway	2.04	0.0521	0.5	ADAM10,CDH1,COL11A1,COL15A1,COL4A1,COL6A6,CTNNB1,F2,ILK,ITGAV,ITGB6,PLG,POLR2A,RALA,RPS6KA6,RRAS,VIM
PI3K/AKT Signaling	2.02	0.06	-0.707	CDC37,CTNNB1,HSP90AA1,ILK,ITGA5,ITGA6,ITGAV,ITGB4,ITGB6,RALA,RRAS,YWHAG
Superpathway of Melatonin Degradation	2	0.0896	0	CYP4B1,POR,Sult1a1,SULT1B1,Sult1d1,UGT2A3
Phagosome Formation	1.99	0.0432	0.186	ACTR2,ADGRB3,CD36,CRKL,ELMO1,GPLD1,IGHM,IGKC,ITGA5,ITGA6,ITGAV,ITGB4,ITGB6,ITPR2,MYH11,MYH14,MYH6,MYH9,MYL12A,MYL6,MYLK,MYO1A,PAK2,PLA2G4C,PLA2G7,PRKCA,PRKCD,PRKCI,RALA,RRAS
Pyruvate Fermentation to Lactate	1.98	0.333	#NUM!	LDHA,LDHB
Urea Cycle	1.98	0.333	#NUM!	ARG2,CPS1
Tight Junction Signaling	1.97	0.0615	#NUM!	CSTF2,CTNNB1,MYH11,MYH14,MYH6,MYH9,MYL6,MYLK,MYO1A,PRKCI,VCL
Gα12/13 Signaling	1.95	0.0677	-0.333	ARHGEF1,CDH1,CDH17,CTNNB1,F2,MYL12A,MYL6,RALA,RRAS
Atherosclerosis Signaling	1.95	0.0677	#NUM!	APOA4,APOD,CD36,LYZ,PLA2G4C,PLA2G7,PON1,S100A8,SERPINA1
Sperm Motility	1.92	0.0545	-1	ATP1A4,GNA11,GNAQ,GNB1,GNB2,ITPR2,PLA2G4C,PLA2G7,PLCB3,PLCH1,PRKCA,PRKCD,PRKCI,TWF1
Isoleucine Degradation I	1.91	0.167	#NUM!	DLD,EHHADH,HSD17B4
UVC-Induced MAPK Signaling	1.89	0.098	-0.447	PRKCA,PRKCD,PRKCI,RALA,RRAS
Superpathway of Inositol Phosphate Compounds	1.89	0.0556	-1.732	ATP1A1,CA3,EPHX2,NT5C,NUDT11,PI4K2A,PLCB3,PLCH1,PPP1CB,PPP1R1B,PTPN11,PTPRC,SIRPA
Antioxidant Action of Vitamin C	1.87	0.0702	1.342	GLRX,GPLD1,GSTO1,PLA2G4C,PLA2G7,PLCB3,PLCH1,TXNRD1
Melatonin Signaling	1.85	0.0833	0	GNAQ,PLCB3,PLCH1,PRKCA,PRKCD,PRKCI
Ephrin B Signaling	1.85	0.0833	0	CAP1,CTNNB1,GNA11,GNAQ,GNB1,GNB2
NRF2-mediated Oxidative Stress Response	1.84	0.0549	0	AKR7A2,DNAJA2,DNAJB1,GSTM3,GSTM5,GSTO1,HSP90AA1,PRKCA,PRKCD,PRKCI,RALA,RRAS,TXNRD1
Trehalose Degradation II (Trehalase)	1.84	0.286	#NUM!	HK3,HKDC1
Aspartate Degradation II	1.84	0.286	#NUM!	MDH1,MDH2
Oxytocin In Spinal Neurons Signaling Pathway	1.82	0.114	-2	CTH,GNA11,NT5C,PLCB3
Fatty Acid β-oxidation I	1.82	0.114	#NUM!	ACSF2,ACSL5,EHHADH,HSD17B4
MSP-RON Signaling In Cancer Cells Pathway	1.82	0.0643	-0.333	CTNNB1,F12,FLNA,ITGA6,ITGB4,RALA,RRAS,VIM,YWHAG
ERK5 Signaling	1.8	0.0811	0	GNAQ,PTPN11,RALA,RPS6KA6,RRAS,YWHAG
GPCR-Mediated Nutrient Sensing in Enteroendocrine Cells	1.79	0.0678	-0.707	GNA11,GNAQ,ITPR2,PLCB3,PLCH1,PRKCA,PRKCD,PRKCI
AMPK Signaling	1.77	0.0537	0.447	ACACB,AK2,AK3,CAB39,CKM,EEF2,GNA11,GNAQ,GNB1,GNB2,PFKP,RAB7A,SMARCB1
Cholecystokinin/Gastrin-mediated Signaling	1.77	0.0672	-0.707	GNAQ,ITPR2,PLCB3,PRKCA,PRKCD,PRKCI,RALA,RRAS
Glutathione-mediated Detoxification	1.74	0.108	-1	ANPEP,GSTM3,GSTM5,GSTO1
Renin-Angiotensin Signaling	1.73	0.0661	-0.707	GNAQ,ITPR2,PAK2,PRKCA,PRKCD,PRKCI,RALA,RRAS
Calcium Signaling	1.72	0.0545	#NUM!	ITPR2,LETM1,MYH11,MYH14,MYH6,MYH9,MYL6,MYO1A,RYR3,Tpm1,Tpm2,Tpm4
Histamine Degradation	1.72	0.143	#NUM!	ALDH1B1,Aldh3b3,ALDH9A1
Fatty Acid α-oxidation	1.72	0.143	#NUM!	ALDH1B1,Aldh3b3,ALDH9A1
Gαq Signaling	1.71	0.0588	-1	GNA11,GNAQ,GNB1,GNB2,GPLD1,ITPR2,PLCB3,PRKCA,PRKCD,PRKCI
VEGF Signaling	1.71	0.0707	0	ACTN1,EIF2S2,PRKCA,PTPN11,RALA,RRAS,VCL
Role of NFAT in Cardiac Hypertrophy	1.67	0.0536	-1.265	CSNK1A1,GNAQ,GNB1,GNB2,ITPR2,PLCB3,PLCH1,PRKCA,PRKCD,PRKCI,RALA,RRAS
IL-3 Signaling	1.67	0.0759	0	CRKL,PRKCA,PRKCD,PRKCI,RALA,RRAS
Putrescine Degradation III	1.67	0.136	#NUM!	ALDH1B1,Aldh3b3,ALDH9A1
Opioid Signaling Pathway	1.63	0.05	-0.905	ARRB1,CTNNB1,GNA11,GNAQ,GNB1,GNB2,ITPR2,PRKCA,PRKCD,PRKCI,RALA,RPS6KA6,RRAS,RYR3
Thyroid Hormone Metabolism II (via Conjugation and/or Degradation)	1.63	0.1	-1	Sult1a1,SULT1B1,Sult1d1,UGT2A3
Citrulline Biosynthesis	1.62	0.222	#NUM!	ARG2,GLS
Vitamin-C Transport	1.62	0.13	#NUM!	GLRX,GSTO1,TXNRD1
D-myo-inositol (1,4,5,6)-Tetrakisphosphate Biosynthesis	1.58	0.0559	-1	ATP1A1,CA3,EPHX2,NT5C,NUDT11,PPP1CB,PPP1R1B,PTPN11,PTPRC,SIRPA
D-myo-inositol (3,4,5,6)-tetrakisphosphate Biosynthesis	1.58	0.0559	-1	ATP1A1,CA3,EPHX2,NT5C,NUDT11,PPP1CB,PPP1R1B,PTPN11,PTPRC,SIRPA
3-phosphoinositide Biosynthesis	1.58	0.0537	-1.265	ATP1A1,CA3,EPHX2,NT5C,NUDT11,PI4K2A,PPP1CB,PPP1R1B,PTPN11,PTPRC,SIRPA
Neurovascular Coupling Signaling Pathway	1.57	0.0517	-0.577	APP,CTH,GNAQ,ITPR2,MPRIP,NT5C,PLA2G4C,PLA2G7,PLCB3,PPP1CB,Ppp1r12b,RYR3
Acetyl-CoA Biosynthesis III (from Citrate)	1.56	1	#NUM!	ACLY
L-cysteine Degradation II	1.56	1	#NUM!	CTH
UDP-N-acetyl-D-galactosamine Biosynthesis I	1.56	1	#NUM!	GALE
Alanine Biosynthesis III	1.56	1	#NUM!	NFS1
VEGF Family Ligand-Receptor Interactions	1.55	0.0714	-0.816	PLA2G4C,PRKCA,PRKCD,PRKCI,RALA,RRAS
eNOS Signaling	1.54	0.0577	1.89	DNM2,GNAQ,HSP90AA1,Hspa1b,HSPA9,ITPR2,PRKCA,PRKCD,PRKCI
Necroptosis Signaling Pathway	1.54	0.0577	-2.333	CAPN2,DNM1L,EIF2AK2,PLA2G4C,PPID,PYCARD,SLC25A5,TIMM50,VDAC2
Glycine Betaine Degradation	1.53	0.2	#NUM!	SHMT1,SHMT2
Acetone Degradation I (to Methylglyoxal)	1.53	0.093	#NUM!	AKR1B10,Akr1c12/Akr1c13,CYP4B1,POR
Ethanol Degradation IV	1.52	0.12	#NUM!	ALDH1B1,Aldh3b3,ALDH9A1
IL-12 Signaling and Production in Macrophages	1.52	0.0508	-0.577	APOA4,APOD,IGHM,IGKC,LYZ,PON1,PRKCA,PRKCD,PRKCI,RAB7A,S100A8,SERPINA1
Pyridoxal 5'-phosphate Salvage Pathway	1.48	0.0769	-0.447	CSNK1A1,EIF2AK2,PAK2,PRKCD,PRPF4B
Dopamine-DARPP32 Feedback in cAMP Signaling	1.48	0.0538	0	CSNK1A1,GNAQ,ITPR2,PLCB3,PLCH1,PPP1CB,PPP1R1B,PRKCA,PRKCD,PRKCI
D-myo-inositol (1,4,5)-Trisphosphate Biosynthesis	1.47	0.115	#NUM!	PI4K2A,PLCB3,PLCH1
Methionine Degradation I (to Homocysteine)	1.47	0.115	#NUM!	AHCYL1,AHCYL2,MAT2A
Sucrose Degradation V (Mammalian)	1.45	0.182	#NUM!	GALM,KHK
3-phosphoinositide Degradation	1.41	0.0524	-1	ATP1A1,CA3,EPHX2,NT5C,NUDT11,PPP1CB,PPP1R1B,PTPN11,PTPRC,SIRPA
ERBB4 Signaling	1.41	0.0735	-0.447	PRKCA,PRKCD,PRKCI,RALA,RRAS
Protein Ubiquitination Pathway	1.41	0.0476	#NUM!	DNAJB1,HSP90AA1,HSPA12B,HSPA9,HSPB1,HSPD1,HSPE1,PSMA7,PSMB10,PSMD11,UBE2M,UBE2T,USP5
nNOS Signaling in Neurons	1.4	0.0851	#NUM!	CAPN2,PRKCA,PRKCD,PRKCI
IL-13 Signaling Pathway	1.39	0.0603	0.378	AGR2,CD36,CLCA1,CTNNB1,FAM120A,POSTN,PRKCD
Phospholipases	1.39	0.0725	-1.342	GPLD1,PLA2G4C,PLA2G7,PLCB3,PLCH1
Cleavage and Polyadenylation of Pre-mRNA	1.38	0.167	#NUM!	CSTF2,PABPN1
GDP-glucose Biosynthesis	1.38	0.167	#NUM!	HK3,HKDC1
Hepatic Fibrosis / Hepatic Stellate Cell Activation	1.37	0.0515	#NUM!	COL11A1,COL15A1,COL4A1,COL6A6,MYH11,MYH14,MYH6,MYH9,MYL6,MYO1A
Apelin Muscle Signaling Pathway	1.37	0.0833	#NUM!	GNA11,GNAQ,GNB1,GNB2
ERBB Signaling	1.37	0.0645	-0.816	PAK2,PRKCA,PRKCD,PRKCI,RALA,RRAS
Xenobiotic Metabolism General Signaling Pathway	1.36	0.0559	-0.707	GSTM3,GSTM5,GSTO1,PRKCA,PRKCD,PRKCI,RALA,RRAS
Fc Epsilon RI Signaling	1.35	0.0593	-1.134	PLA2G4C,PRKCA,PRKCD,PRKCI,PTPN11,RALA,RRAS
Fcγ Receptor-mediated Phagocytosis in Macrophages and Monocytes	1.35	0.0638	0	ACTR2,EZR,GPLD1,PRKCA,PRKCD,PRKCI
Prolactin Signaling	1.33	0.0632	-0.816	PRKCA,PRKCD,PRKCI,PTPN11,RALA,RRAS
Glucose and Glucose-1-phosphate Degradation	1.32	0.154	#NUM!	HK3,HKDC1
Guanosine Nucleotides Degradation III	1.32	0.154	#NUM!	GDA,NT5C
Adrenomedullin signaling pathway	1.31	0.0503	-1.89	CTH,GNA11,GNAQ,ITPR2,MYLK,NT5C,PLCB3,PLCH1,RALA,RRAS
Neuroprotective Role of THOP1 in Alzheimer's Disease	1.31	0.0579	0.378	APP,F7,HTRA2,PLG,PREP,SERPINA3,TPP1
Salvage Pathways of Pyrimidine Ribonucleotides	1.29	0.0619	-0.816	CSNK1A1,EIF2AK2,PAK2,PRKCD,PRPF4B,UPP1
UVA-Induced MAPK Signaling	1.28	0.0612	-1.633	PLCB3,PLCH1,PRKCA,RALA,RPS6KA6,RRAS
Asparagine Degradation I	1.27	0.5	#NUM!	ASRGL1
β-alanine Degradation I	1.27	0.5	#NUM!	ALDH6A1
Thyroid Hormone Biosynthesis	1.27	0.5	#NUM!	CTSD
Cysteine Biosynthesis/Homocysteine Degradation	1.27	0.5	#NUM!	CTH
GDP-L-fucose Biosynthesis I (from GDP-D-mannose)	1.27	0.5	#NUM!	GMDS
Formaldehyde Oxidation II (Glutathione-dependent)	1.27	0.5	#NUM!	ESD
Glutamine Degradation I	1.27	0.5	#NUM!	GLS
Role of IL-17A in Psoriasis	1.26	0.143	#NUM!	S100A8,S100A9
Acyl-CoA Hydrolysis	1.26	0.143	#NUM!	ACOT2,PPT1
GPCR-Mediated Integration of Enteroendocrine Signaling Exemplified by an L Cell	1.26	0.0667	0.447	GNA11,GNAQ,ITPR2,PLCB3,PLCH1
Erythropoietin Signaling Pathway	1.25	0.0508	-1	CTNNB1,HBA1/HBA2,Hbb-b1,ITPR2,PRKCA,PRKCD,PRKCI,RALA,RRAS
Methylglyoxal Degradation III	1.25	0.0938	#NUM!	AKR1B10,Akr1c12/Akr1c13,AKR7A2
PTEN Signaling	1.24	0.053	1	ILK,ITGA5,ITGA6,ITGAV,ITGB4,ITGB6,RALA,RRAS
Cardiac Hypertrophy Signaling	1.24	0.046	-2.714	ADSS2,GNA11,GNAQ,GNB1,GNB2,HSPB1,MYL12A,MYL6,PLCB3,PLCH1,RALA,RRAS
Neuropathic Pain Signaling In Dorsal Horn Neurons	1.22	0.0594	-0.816	ITPR2,PLCB3,PLCH1,PRKCA,PRKCD,PRKCI
Fatty Acid Activation	1.2	0.133	#NUM!	ACSF2,ACSL5
VDR/RXR Activation	1.2	0.0641	-1	MED1,PRKCA,PRKCD,PRKCI,SERPINB1
Renal Cell Carcinoma Signaling	1.18	0.0633	-2	FH,PAK2,PTPN11,RALA,RRAS
Role of JAK family kinases in IL-6-type Cytokine Signaling	1.18	0.0633	-0.447	ADAM10,HSP90AA1,PTPN11,SERPINA1,SERPINA3
D-myo-inositol (1,4,5)-trisphosphate Degradation	1.15	0.125	#NUM!	BPNT1,INPP1
Ethanol Degradation II	1.15	0.0857	#NUM!	ALDH1B1,Aldh3b3,ALDH9A1
CNTF Signaling	1.15	0.0702	-1	PTPN11,RALA,RPS6KA6,RRAS
Estrogen-Dependent Breast Cancer Signaling	1.14	0.0617	#NUM!	AKR1B10,HSD17B11,HSD17B4,RALA,RRAS
Heparan Sulfate Biosynthesis (Late Stages)	1.14	0.0617	-0.447	Ces2a,DTD2,PPME1,SULT1B1,Sult1d1
Hepatic Fibrosis Signaling Pathway	1.11	0.0402	-0.577	CSNK1A1,CTNNB1,ITGA5,ITGA6,ITGAV,ITGB4,ITGB6,MYL12A,MYL6,MYLK,PRKCA,PRKCD,PRKCI,RALA,RRAS,SDHB,TF
Dermatan Sulfate Degradation (Metazoa)	1.11	0.118	#NUM!	HEXA,HEXB
Triacylglycerol Degradation	1.1	0.0678	0	ABHD16A,Ces2a,DTD2,PPME1
L-carnitine Biosynthesis	1.1	0.333	#NUM!	ALDH9A1
Diphthamide Biosynthesis	1.1	0.333	#NUM!	EEF2
Guanine and Guanosine Salvage I	1.1	0.333	#NUM!	HPRT1
5-aminoimidazole Ribonucleotide Biosynthesis I	1.1	0.333	#NUM!	GART
1,25-dihydroxyvitamin D3 Biosynthesis	1.1	0.333	#NUM!	POR
Palmitate Biosynthesis I (Animals)	1.1	0.333	#NUM!	CBR4
Tetrahydrobiopterin Biosynthesis I	1.1	0.333	#NUM!	SPR
Inosine-5'-phosphate Biosynthesis II	1.1	0.333	#NUM!	ADSL
Biotin-carboxyl Carrier Protein Assembly	1.1	0.333	#NUM!	ACACB
Tetrahydrobiopterin Biosynthesis II	1.1	0.333	#NUM!	SPR
S-adenosyl-L-methionine Biosynthesis	1.1	0.333	#NUM!	MAT2A
4-aminobutyrate Degradation I	1.1	0.333	#NUM!	SUCLG2
Noradrenaline and Adrenaline Degradation	1.09	0.0811	#NUM!	ALDH1B1,Aldh3b3,ALDH9A1
Complement System	1.09	0.0811	#NUM!	C1S,C2,C8B
TR/RXR Activation	1.09	0.0595	#NUM!	F10,FGA,ME1,MED1,PFKP
Role of MAPK Signaling in the Pathogenesis of Influenza	1.09	0.0595	#NUM!	PLA2G4C,PLA2G7,PRKCA,RALA,RRAS
SNARE Signaling Pathway	1.09	0.0515	-1.134	MYH11,MYH14,MYH6,MYH9,MYL6,MYO1A,RAB7A
LPS-stimulated MAPK Signaling	1.07	0.0588	-0.447	PRKCA,PRKCD,PRKCI,RALA,RRAS
Superpathway of Geranylgeranyldiphosphate Biosynthesis I (via Mevalonate)	1.06	0.111	#NUM!	FDPS,HMGCS2
Wound Healing Signaling Pathway	1.05	0.0437	-1.508	COL11A1,COL15A1,COL4A1,COL6A6,F2,ITGA6,ITGB4,PRKCA,RALA,RRAS,VIM
PDGF Signaling	1.04	0.0575	-1.342	CRKL,EIF2AK2,PRKCA,RALA,RRAS
Insulin Receptor Signaling	1.04	0.05	-1.134	ACLY,CRKL,PPP1CB,PRKCI,PTPN11,RALA,RRAS
Heparan Sulfate Biosynthesis	1.02	0.0568	-0.447	Ces2a,DTD2,PPME1,SULT1B1,Sult1d1
Glutaryl-CoA Degradation	1.02	0.105	#NUM!	EHHADH,HSD17B4
Purine Nucleotides Degradation II (Aerobic)	1.02	0.105	#NUM!	GDA,NT5C
Mitochondrial L-carnitine Shuttle Pathway	1.02	0.105	#NUM!	ACSF2,ACSL5
Pulmonary Healing Signaling Pathway	1.01	0.0452	-0.333	CDH1,CELA2A,CTNNB1,IDH2,PRKCA,PRKCD,PRKCI,RALA,RRAS
Immunogenic Cell Death Signaling Pathway	0.991	0.0556	-1.342	ANXA1,HSP90AA1,Hspa1b,HSPA9,PYCARD
Mechanisms of Viral Exit from Host Cells	0.991	0.0732	#NUM!	PRKCA,PRKCD,PRKCI
Unfolded protein response	0.991	0.0556	#NUM!	DNAJA2,DNAJB1,ERO1B,Hspa1b,HSPA9
Inflammasome pathway	0.987	0.1	#NUM!	CTSB,PYCARD
Retinoate Biosynthesis II	0.979	0.25	#NUM!	RBP1
Heme Degradation	0.979	0.25	#NUM!	BLVRA
Methylmalonyl Pathway	0.979	0.25	#NUM!	PCCA
Arginine Degradation I (Arginase Pathway)	0.979	0.25	#NUM!	ARG2
Molybdenum Cofactor Biosynthesis	0.979	0.25	#NUM!	NFS1
Fatty Acid β-oxidation III (Unsaturated, Odd Number)	0.979	0.25	#NUM!	EHHADH
Retinoate Biosynthesis I	0.967	0.0714	#NUM!	AKR1B10,Akr1c12/Akr1c13,RBP1
Nicotine Degradation II	0.967	0.0606	1	CYP4B1,FMO2,POR,UGT2A3
Glutamate Receptor Signaling	0.967	0.0606	#NUM!	GLS,GNB1,GNB2,SLC1A6
Nitric Oxide Signaling in the Cardiovascular System	0.947	0.05	-0.447	ARG2,HSP90AA1,ITPR2,PRKCA,PRKCD,PRKCI
Cardiac Hypertrophy Signaling (Enhanced)	0.947	0.0369	-1.291	CTNNB1,GNA11,GNAQ,GNB1,GNB2,HSPB1,ITGA5,ITGA6,ITGAV,ITGB4,ITGB6,ITPR2,PLCB3,PLCH1,PRKCA,PRKCD,PRKCI,RALA,RRAS,RYR3
Endocannabinoid Neuronal Synapse Pathway	0.932	0.047	-1.342	GNA11,GNAQ,GNB1,GNB2,ITPR2,PLCB3,PLCH1
Agrin Interactions at Neuromuscular Junction	0.917	0.058	-2	CTTN,PAK2,RALA,RRAS
Superpathway of D-myo-inositol (1,4,5)-trisphosphate Metabolism	0.917	0.0909	#NUM!	BPNT1,INPP1
Corticotropin Releasing Hormone Signaling	0.9	0.0461	1	CTH,GNAQ,ITPR2,NT5C,PRKCA,PRKCD,PRKCI
Agranulocyte Adhesion and Diapedesis	0.9	0.0429	#NUM!	EZR,ITGA5,MYH11,MYH14,MYH6,MYH9,MYL6,MYO1A,RDX
Role of Macrophages, Fibroblasts and Endothelial Cells in Rheumatoid Arthritis	0.893	0.0392	#NUM!	CSNK1A1,CTNNB1,GNAQ,IGHM,IGKC,IL16,PLCB3,PLCH1,PRKCA,PRKCD,PRKCI,RALA,RRAS
Factors Promoting Cardiogenesis in Vertebrates	0.889	0.0458	-0.378	CTNNB1,MYH6,PLCB3,PLCH1,PRKCA,PRKCD,PRKCI
Type II Diabetes Mellitus Signaling	0.889	0.0458	1	ACSF2,ACSL5,CD36,ITPR2,PRKCA,PRKCD,PRKCI
Glioma Signaling	0.886	0.048	-0.447	IDH2,PRKCA,PRKCD,PRKCI,RALA,RRAS
Arsenate Detoxification I (Glutaredoxin)	0.886	0.2	#NUM!	GSTO1
Tetrapyrrole Biosynthesis II	0.886	0.2	#NUM!	ALAS1
Trans, trans-farnesyl Diphosphate Biosynthesis	0.886	0.2	#NUM!	FDPS
Lactose Degradation III	0.886	0.2	#NUM!	GLB1
Tyrosine Degradation I	0.886	0.2	#NUM!	FAH
Glutamate Degradation III (via 4-aminobutyrate)	0.886	0.2	#NUM!	SUCLG2
Growth Hormone Signaling	0.883	0.0563	1	PRKCA,PRKCD,PRKCI,RPS6KA6
The Visual Cycle	0.883	0.087	#NUM!	AKR1B10,RBP1
Retinol Biosynthesis	0.86	0.0638	#NUM!	AKR1B10,ESD,RBP1
Tumoricidal Function of Hepatic Natural Killer Cells	0.854	0.0833	#NUM!	AIFM1,CASP6
Glioma Invasiveness Signaling	0.851	0.0548	-1	ITGAV,PLG,RALA,RRAS
Bupropion Degradation	0.827	0.08	#NUM!	CYP4B1,POR
Arginine Degradation VI (Arginase 2 Pathway)	0.812	0.167	#NUM!	ARG2
Glycine Cleavage Complex	0.812	0.167	#NUM!	DLD
UDP-N-acetyl-D-glucosamine Biosynthesis II	0.812	0.167	#NUM!	GFPT1
NAD Biosynthesis III	0.812	0.167	#NUM!	NAMPT
Angiopoietin Signaling	0.807	0.0526	-2	PAK2,PTPN11,RALA,RRAS
GDNF Family Ligand-Receptor Interactions	0.807	0.0526	#NUM!	ITPR2,PDLIM7,RALA,RRAS
GABA Receptor Signaling	0.807	0.0455	#NUM!	ALDH9A1,GNA11,GNAQ,GNB1,GNB2,ITPR2
Hypoxia Signaling in the Cardiovascular System	0.807	0.0526	#NUM!	HSP90AA1,LDHA,UBE2M,UBE2T
Melanoma Signaling	0.801	0.06	#NUM!	CDH1,RALA,RRAS
Tryptophan Degradation III (Eukaryotic)	0.799	0.0769	#NUM!	EHHADH,HSD17B4
IGF-1 Signaling	0.79	0.0476	-1	PRKCI,PTPN11,RALA,RRAS,YWHAG
Amyloid Processing	0.785	0.0588	#NUM!	APP,CAPN2,CSNK1A1
NAD Salvage Pathway II	0.772	0.0741	#NUM!	Acp5,NT5C
Glycolysis I	0.772	0.0741	#NUM!	PFKP,PGK2
UVB-Induced MAPK Signaling	0.767	0.0577	#NUM!	PRKCA,PRKCD,PRKCI
Role of PKR in Interferon Induction and Antiviral Response	0.764	0.0441	1	CYC1,EIF2AK2,HSP90AA1,Hspa1b,HSPA9,PYCARD
Maturity Onset Diabetes of Young (MODY) Signaling	0.764	0.0506	#NUM!	APOA4,APOD,FABP2,OGDH
Thyroid Cancer Signaling	0.764	0.0506	0	CDH1,CTNNB1,RALA,RRAS
Thioredoxin Pathway	0.752	0.143	#NUM!	TXNRD1
Adenine and Adenosine Salvage III	0.752	0.143	#NUM!	HPRT1
Ceramide Degradation	0.752	0.143	#NUM!	ASAH1
Reelin Signaling in Neurons	0.745	0.0435	2.449	ACTR2,APP,ARHGEF1,CRKL,ITGA5,MAP1B
FLT3 Signaling in Hematopoietic Progenitor Cells	0.726	0.0488	-1	PTPN11,RALA,RPS6KA6,RRAS
Gαi Signaling	0.726	0.0429	#NUM!	GNA11,GNAQ,GNB1,GNB2,RALA,RRAS
JAK/STAT Signaling	0.726	0.0488	-1	GNAQ,PTPN11,RALA,RRAS
BEX2 Signaling Pathway	0.726	0.0488	1	CTNNB1,ITGB6,LGALS1,SMARCB1
Superpathway of Cholesterol Biosynthesis	0.724	0.069	#NUM!	FDPS,HMGCS2
Glioblastoma Multiforme Signaling	0.717	0.0409	-1.134	CTNNB1,ITPR2,PLCB3,PLCH1,PRKCD,RALA,RRAS
FAT10 Signaling Pathway	0.701	0.0536	#NUM!	PSMA7,PSMB10,PSMD11
Histidine Degradation III	0.699	0.125	#NUM!	MTHFD1
RAR Activation	0.693	0.039	#NUM!	AKR1B10,Akr1c12/Akr1c13,MED1,PRKCA,PRKCD,PRKCI,RBP1,SMARCB1
Oxidative Ethanol Degradation III	0.686	0.0526	#NUM!	ALDH1B1,Aldh3b3,ALDH9A1
CDK5 Signaling	0.68	0.0435	-1	ITGA6,PPP1CB,PPP1R1B,RALA,RRAS
Colorectal Cancer Metastasis Signaling	0.672	0.0369	0	ARRB1,CDH1,CTNNB1,GNA11,GNAQ,GNB1,GNB2,MSH6,RALA,RRAS
Nicotine Degradation III	0.672	0.0517	#NUM!	CYP4B1,POR,UGT2A3
Primary Immunodeficiency Signaling	0.658	0.0508	#NUM!	IGHM,IGKC,PTPRC
Sphingosine and Sphingosine-1-phosphate Metabolism	0.654	0.111	#NUM!	ASAH1
Leucine Degradation I	0.654	0.111	#NUM!	MCCC1
Heme Biosynthesis II	0.654	0.111	#NUM!	ALAS1
Salvage Pathways of Pyrimidine Deoxyribonucleotides	0.654	0.111	#NUM!	UPP1
SPINK1 Pancreatic Cancer Pathway	0.644	0.05	#NUM!	CELA2A,CTSA,CTSB
Airway Inflammation in Asthma	0.64	0.0606	#NUM!	EPX,PRG2
Role Of Osteoclasts In Rheumatoid Arthritis Signaling Pathway	0.636	0.0356	0.632	ADAM10,CDH1,COL11A1,COL15A1,COL4A1,COL6A6,CTNNA2,CTNNB1,ITGA5,RALA,RRAS
Sphingosine-1-phosphate Signaling	0.631	0.0417	0	ASAH1,CASP6,GNAQ,PLCB3,PLCH1
NGF Signaling	0.631	0.0417	-0.447	PRKCD,PTPN11,RALA,RPS6KA6,RRAS
Acute Myeloid Leukemia Signaling	0.62	0.044	#NUM!	IDH2,JUP,RALA,RRAS
IL-2 Signaling	0.616	0.0484	#NUM!	PTPN11,RALA,RRAS
Calcium Transport I	0.614	0.1	#NUM!	ANXA5
α-tocopherol Degradation	0.614	0.1	#NUM!	CYP4F12
Autophagy	0.613	0.037	0	LAMP1,LAMP2,PI4K2A,RAB7A,RALA,SLC3A2,UVRAG,VPS39
Relaxin Signaling	0.595	0.0387	#NUM!	CTH,GNA11,GNAQ,GNB1,GNB2,NT5C
Non-Small Cell Lung Cancer Signaling	0.588	0.0426	-2	ITPR2,PRKCA,RALA,RRAS
Induction of Apoptosis by HIV1	0.578	0.0462	#NUM!	CYC1,HTRA2,SLC25A5
Ketogenesis	0.578	0.0909	#NUM!	HMGCS2
Dolichyl-diphosphooligosaccharide Biosynthesis	0.578	0.0909	#NUM!	DPM1
Gαs Signaling	0.577	0.0397	#NUM!	GNA11,GNAQ,GNB1,GNB2,RYR3
IL-1 Signaling	0.569	0.0417	#NUM!	GNA11,GNAQ,GNB1,GNB2
Death Receptor Signaling	0.569	0.0417	#NUM!	CASP6,CYC1,HSPB1,HTRA2
Endocannabinoid Developing Neuron Pathway	0.569	0.0394	-1	CTNNB1,GNB1,GNB2,RALA,RRAS
WNT/Ca+ pathway	0.565	0.0455	#NUM!	PLCB3,PLCH1,PRKCA
Mitotic Roles of Polo-Like Kinase	0.554	0.0448	#NUM!	ESPL1,HSP90AA1,SLK
Melanocyte Development and Pigmentation Signaling	0.548	0.0408	-1	PTPN11,RALA,RPS6KA6,RRAS
Glycogen Degradation II	0.547	0.0833	#NUM!	PYGB
tRNA Charging	0.536	0.0513	#NUM!	FARS2,LARS1
Role of JAK1 and JAK3 in γc Cytokine Signaling	0.532	0.0435	#NUM!	PTPN11,RALA,RRAS
GM-CSF Signaling	0.52	0.0429	#NUM!	PTPN11,RALA,RRAS
Eicosanoid Signaling	0.52	0.0429	#NUM!	DPEP2,PLA2G4C,PLA2G7
NAD Phosphorylation and Dephosphorylation	0.517	0.0769	#NUM!	Acp5
γ-glutamyl Cycle	0.517	0.0769	#NUM!	ANPEP
Human Embryonic Stem Cell Pluripotency	0.502	0.0348	-0.378	CTNNB1,HSP90AA1,PRKCA,PRKCD,PRKCI,RALA,RRAS
CDC42 Signaling	0.495	0.0312	0	ACTR2,EXOC1,IQGAP1,IQGAP2,ITGA5,ITGA6,ITGAV,ITGB4,ITGB6,MPRIP,MYL12A,MYL6,MYLK,PAK2,PPP1CB,Ppp1r12b,PRKCI,RALA
Mouse Embryonic Stem Cell Pluripotency	0.495	0.0385	-1	CTNNB1,PTPN11,RALA,RRAS
DNA Double-Strand Break Repair by Homologous Recombination	0.491	0.0714	#NUM!	GEN1
Glycogen Degradation III	0.491	0.0714	#NUM!	PYGB
Urate Biosynthesis/Inosine 5'-phosphate Degradation	0.491	0.0714	#NUM!	NT5C
Mevalonate Pathway I	0.491	0.0714	#NUM!	HMGCS2
Oncostatin M Signaling	0.48	0.0465	#NUM!	RALA,RRAS
PPAR Signaling	0.47	0.0374	2	HSP90AA1,MED1,RALA,RRAS
Choline Biosynthesis III	0.467	0.0667	#NUM!	GPLD1
Leukotriene Biosynthesis	0.467	0.0667	#NUM!	DPEP2
Telomerase Signaling	0.462	0.037	#NUM!	HSP90AA1,RALA,RRAS,TPP1
Leptin Signaling in Obesity	0.46	0.0395	#NUM!	PLCB3,PLCH1,PTPN11
Hereditary Breast Cancer Signaling	0.455	0.0352	#NUM!	MSH6,POLR2A,RALA,RRAS,SMARCB1
Coronavirus Replication Pathway	0.455	0.0444	#NUM!	COPE,DDX1
Role Of Osteoblasts In Rheumatoid Arthritis Signaling Pathway	0.449	0.0328	1.414	CSNK1A1,CTNNB1,CTSA,CTSB,CTSD,CTSS,CTSV,CTSZ
Adenosine Nucleotides Degradation II	0.444	0.0625	#NUM!	NT5C
Neurotrophin/TRK Signaling	0.441	0.0385	#NUM!	PTPN11,RALA,RRAS
Synaptogenesis Signaling Pathway	0.438	0.0317	0.632	ACTR2,CADM1,CDH1,CDH17,CRKL,CTNNB1,MAP1B,PRKCD,RALA,RRAS
Role of MAPK Signaling in Inhibiting the Pathogenesis of Influenza	0.432	0.038	#NUM!	EIF2AK2,PLA2G4C,PLA2G7
Ephrin A Signaling	0.431	0.0426	#NUM!	ADAM10,PTPN11
Dermatan Sulfate Biosynthesis (Late Stages)	0.431	0.0426	#NUM!	SULT1B1,Sult1d1
Role of BRCA1 in DNA Damage Response	0.424	0.0375	#NUM!	BRIP1,MSH6,SMARCB1
RAN Signaling	0.424	0.0588	#NUM!	RANGAP1
Dopamine Receptor Signaling	0.424	0.0375	#NUM!	PPP1CB,PPP1R1B,SPR
Endocannabinoid Cancer Inhibition Pathway	0.423	0.034	-1.342	CASP6,CDH1,CTNNB1,GNAQ,VIM
nNOS Signaling in Skeletal Muscle Cells	0.419	0.0417	#NUM!	ITPR2,RYR3
Prostate Cancer Signaling	0.418	0.0351	#NUM!	CTNNB1,HSP90AA1,RALA,RRAS
Spliceosomal Cycle	0.408	0.0408	#NUM!	DDX39B,EIF4A3
Mismatch Repair in Eukaryotes	0.405	0.0556	#NUM!	MSH6
Bile Acid Biosynthesis, Neutral Pathway	0.405	0.0556	#NUM!	Akr1c12/Akr1c13
Chondroitin Sulfate Biosynthesis (Late Stages)	0.397	0.04	#NUM!	SULT1B1,Sult1d1
TNFR1 Signaling	0.387	0.0392	#NUM!	CASP6,PAK2
Macrophage Classical Activation Signaling Pathway	0.379	0.0317	2.449	ACO2,DLAT,DLD,NDUFS1,PDHA1,SDHB
FGF Signaling	0.375	0.0349	#NUM!	CRKL,PRKCA,PTPN11
Ovarian Cancer Signaling	0.359	0.0316	#NUM!	ARRB1,CTNNB1,MSH6,RALA,RRAS
Pathogen Induced Cytokine Storm Signaling Pathway	0.356	0.0296	0.302	AP3B1,CDH1,COL11A1,COL15A1,COL4A1,COL6A6,FGA,FGG,GSDMD,PYCARD,RYR3
Triacylglycerol Biosynthesis	0.349	0.0364	#NUM!	DBT,LPCAT3
EGF Signaling	0.34	0.0357	#NUM!	ITPR2,PRKCA
Ceramide Signaling	0.339	0.033	#NUM!	CTSD,RALA,RRAS
Inhibition of ARE-Mediated mRNA Degradation Pathway	0.338	0.0309	#NUM!	PABPN1,PSMA7,PSMB10,PSMD11,YWHAG
Natural Killer Cell Signaling	0.336	0.0303	-1.633	Hspa1b,HSPA9,PAK2,PTPN11,RALA,RRAS
Role of Lipids/Lipid Rafts in the Pathogenesis of Influenza	0.325	0.0435	#NUM!	FDPS
IL-6 Signaling	0.324	0.031	-2	HSPB1,PTPN11,RALA,RRAS
Chondroitin Sulfate Biosynthesis	0.323	0.0345	#NUM!	SULT1B1,Sult1d1
Cancer Drug Resistance By Drug Efflux	0.323	0.0345	#NUM!	RALA,RRAS
ID1 Signaling Pathway	0.322	0.0299	0	APP,CTNNB1,RALA,RRAS,S100A9,VIM
Polyamine Regulation in Colon Cancer	0.315	0.0339	#NUM!	CTNNB1,SLC3A2
Dermatan Sulfate Biosynthesis	0.307	0.0333	#NUM!	SULT1B1,Sult1d1
Chronic Myeloid Leukemia Signaling	0.305	0.0288	-1.414	CRKL,CTNNB1,HSP90AA1,PLCB3,PLCH1,PTPN11,RALA,RRAS
Chaperone Mediated Autophagy Signaling Pathway	0.301	0.028	0.943	APP,ATP6V0A1,ATP6V1A,ATP6V1B2,ATP6V1C1,ATP6V1E1,ATP6V1F,CTSA,DNAJB1,EIF4H,HSP90AA1,Hspa1b,HSPA9,IDH2,LAMP2,PSMA7,PSMB10,PYCARD
Semaphorin Signaling in Neurons	0.299	0.0328	#NUM!	ARHGAP1,PAK2
CDP-diacylglycerol Biosynthesis I	0.299	0.04	#NUM!	LPCAT3
p53 Signaling	0.295	0.0306	#NUM!	CASP6,CTNNB1,MED1
Role of JAK2 in Hormone-like Cytokine Signaling	0.292	0.0323	#NUM!	PTPN11,SIRPA
WNT/β-catenin Signaling	0.282	0.0287	#NUM!	CDH1,CSNK1A1,CTNNB1,GNAQ,ILK
Phosphatidylglycerol Biosynthesis II (Non-plastidic)	0.277	0.037	#NUM!	LPCAT3
PXR/RXR Activation	0.271	0.0308	#NUM!	ALAS1,HMGCS2
ERB2-ERBB3 Signaling	0.271	0.0308	#NUM!	RALA,RRAS
Myelination Signaling Pathway	0.264	0.0275	-1	ARHGAP1,CTNNB1,ILK,ITGA6,ITGB4,ITGB6,PTPN11,RALA,RRAS
Cardiac β-adrenergic Signaling	0.258	0.0278	#NUM!	GNA11,GNAQ,GNB1,GNB2,PPP1CB
SPINK1 General Cancer Pathway	0.245	0.029	#NUM!	RALA,RRAS
Netrin Signaling	0.228	0.0278	#NUM!	ITPR2,RYR3
Inhibition of Angiogenesis by TSP1	0.213	0.0294	#NUM!	CD36
Nucleotide Excision Repair Pathway	0.206	0.0286	#NUM!	POLR2A
MIF-mediated Glucocorticoid Regulation	0.199	0.0278	#NUM!	PLA2G4C
Pyroptosis Signaling Pathway	0	0.0215	#NUM!	GSDMD,PYCARD
CDX Gastrointestinal Cancer Signaling Pathway	0	0.0099	#NUM!	CDH17,CTNNB1
Multiple Sclerosis Signaling Pathway	0	0.027	0	AIFM1,C2,C8B,CAPN2,MOG,PYCARD
Role Of Chondrocytes In Rheumatoid Arthritis Signaling Pathway	0	0.0213	#NUM!	CAPN2,ITGA5,PYCARD
Ribonucleotide Reductase Signaling Pathway	0	0.0176	#NUM!	CDH1,CTNNB1,SMARCB1
IL-10 Signaling	0	0.013	#NUM!	ARG2,BLVRA
Macrophage Alternative Activation Signaling Pathway	0	0.0198	1	ACLY,CD36,IGHM,IGKC
Amyotrophic Lateral Sclerosis Signaling	0	0.00862	#NUM!	CAPN2
IL-33 Signaling Pathway	0	0.0108	#NUM!	CASP6,CELA2A
NOD1/2 Signaling Pathway	0	0.0212	-2	HSP90AA1,Hspa1b,HSPA9,PYCARD
Hepatic Cholestasis	0	0.0209	#NUM!	FABP6,PRKCA,PRKCD,PRKCI
Role of Pattern Recognition Receptors in Recognition of Bacteria and Viruses	0	0.0256	0	EIF2AK2,PRKCA,PRKCD,PRKCI
TREM1 Signaling	0	0.013	#NUM!	ITGA5
MIF Regulation of Innate Immunity	0	0.0227	#NUM!	PLA2G4C
Role of NFAT in Regulation of the Immune Response	0	0.0106	-1.633	CSNK1A1,GNA11,GNAQ,GNB1,GNB2,IGHM,IGKC,ITPR2,PLCB3,RALA,RRAS
FcγRIIB Signaling in B Lymphocytes	0	0.00938	#NUM!	IGHM,IGKC,ITPR2,RALA,RRAS
CCR5 Signaling in Macrophages	0	0.016	#NUM!	GNA11,GNAQ,GNB1,GNB2,ITPR2,PRKCA,PRKCD,PRKCI
Calcium-induced T Lymphocyte Apoptosis	0	0.0109	0.447	CAPN2,ITPR2,PRKCA,PRKCD,PRKCI
Cytotoxic T Lymphocyte-mediated Apoptosis of Target Cells	0	0.00471	#NUM!	CASP6,CYC1
CD27 Signaling in Lymphocytes	0	0.0175	#NUM!	CYC1
Lymphotoxin β Receptor Signaling	0	0.0182	#NUM!	CYC1
IL-17 Signaling	0	0.016	#NUM!	HSP90AA1,RALA,RRAS
Airway Pathology in Chronic Obstructive Pulmonary Disease	0	0.00847	#NUM!	APOD
CTLA4 Signaling in Cytotoxic T Lymphocytes	0	0.00658	0	GPLD1,PTPN11,RALA,RRAS
IL-15 Production	0	0.0163	#NUM!	PRKCI,TWF1
CD28 Signaling in T Helper Cells	0	0.00774	1	ACTR2,ITPR2,PTPN11,PTPRC
IL-15 Signaling	0	0.00758	#NUM!	IGHM,IGKC,RALA,RRAS
Dendritic Cell Maturation	0	0.00671	#NUM!	IGHM,IGKC,PLCB3,PLCH1
Docosahexaenoic Acid (DHA) Signaling	0	0.0263	#NUM!	APP
ICOS-ICOSL Signaling in T Helper Cells	0	0.00394	#NUM!	ITPR2,PTPRC
Lipid Antigen Presentation by CD1	0	0.00241	#NUM!	PSAP
HMGB1 Signaling	0	0.012	#NUM!	RALA,RRAS
DNA Methylation and Transcriptional Repression Signaling	0	0.0268	#NUM!	CDK14,MTA2,TCF20
Role of OCT4 in Mammalian Embryonic Stem Cell Pluripotency	0	0.0217	#NUM!	CASP6
Role of NANOG in Mammalian Embryonic Stem Cell Pluripotency	0	0.0242	#NUM!	CTNNB1,RALA,RRAS
CREB Signaling in Neurons	0	0.0231	-1	ADGRB3,GNA11,GNAQ,GNB1,GNB2,ITPR2,PLCB3,PLCH1,POLR2A,PRKCA,PRKCD,PRKCI,RALA,RRAS
Type I Diabetes Mellitus Signaling	0	0.00393	#NUM!	CYC1,HSPD1
Small Cell Lung Cancer Signaling	0	0.0104	#NUM!	CYC1
Basal Cell Carcinoma Signaling	0	0.0139	#NUM!	CTNNB1
Allograft Rejection Signaling	0	0.00411	#NUM!	IGHM,IGKC
Autoimmune Thyroid Disease Signaling	0	0.00437	#NUM!	IGHM,IGKC
Bladder Cancer Signaling	0	0.0259	#NUM!	CDH1,RALA,RRAS
p70S6K Signaling	0	0.0224	-1.265	EEF2,F2,GNAQ,IGHM,IGKC,PLCB3,PLCH1,PRKCA,PRKCD,PRKCI,RALA,RRAS,YWHAG
Pancreatic Adenocarcinoma Signaling	0	0.0159	#NUM!	GPLD1,RALA
G Protein Signaling Mediated by Tubby	0	0.0128	-0.816	GNA11,GNAQ,GNB1,GNB2,NAMPT,PLCB3
Communication between Innate and Adaptive Immune Cells	0	0.00214	#NUM!	IGHM,IGKC
Systemic Lupus Erythematosus Signaling	0	0.0131	#NUM!	C8B,IGHM,IGKC,LSM8,PRPF38B,PRPF4B,PTPRC,RALA,RRAS,SNRNP40,SNRPA1,SNRPB,SNRPD3,SNU13
FAK Signaling	0	0.0134	2.138	ACTR2,ADGRB3,CAPN2,CDH1,CRKL,CTNNB1,ITGA5,ITGA6,ITGAV,ITGB4,ITGB6,PAK2,RALA,RRAS
Role of Osteoblasts, Osteoclasts and Chondrocytes in Rheumatoid Arthritis	0	0.0132	#NUM!	CSNK1A1,CTNNB1,ITGA5
Phospholipase C Signaling	0	0.0223	-0.5	ARHGEF1,GNAQ,GNB1,GNB2,GPLD1,IGHM,IGKC,ITGA5,ITGA6,ITGAV,ITGB4,ITGB6,ITPR2,MPRIP,MYL12A,MYL6,PLA2G4C,PLCB3,PPP1CB,Ppp1r12b,PRKCA,PRKCD,PRKCI,RALA,RRAS
Altered T Cell and B Cell Signaling in Rheumatoid Arthritis	0	0.00213	#NUM!	IGHM,IGKC
B Cell Development	0	0.00613	#NUM!	IGHM,IGKC,PTPRC
Breast Cancer Regulation by Stathmin1	0	0.0219	-0.577	ADGRB3,ARHGEF1,GNAQ,GNB1,GNB2,PLCB3,PPP1CB,PRKCA,PRKCD,PRKCI,RALA,RRAS,STMN1
Regulation of IL-2 Expression in Activated and Anergic T Lymphocytes	0	0.00433	#NUM!	RALA,RRAS
Role of WNT/GSK-3β Signaling in the Pathogenesis of Influenza	0	0.0256	#NUM!	CSNK1A1,CTNNB1
TWEAK Signaling	0	0.027	#NUM!	CASP6
NUR77 Signaling in T Lymphocytes	0	0.00585	#NUM!	PRKCA,PRKCD,PRKCI
PKCθ Signaling in T Lymphocytes	0	0.00538	#NUM!	ITPR2,RALA,RRAS
Role of PI3K/AKT Signaling in the Pathogenesis of Influenza	0	0.0152	#NUM!	CRKL
Role of Hypercytokinemia/hyperchemokinemia in the Pathogenesis of Influenza	0	0.0233	#NUM!	EIF2AK2,PYCARD
MSP-RON Signaling Pathway	0	0.0172	#NUM!	F12
PI3K Signaling in B Lymphocytes	0	0.0152	-1.134	IGHM,IGKC,ITPR2,PLCB3,PLCH1,PRKCI,PTPRC,RALA,RRAS
Cell Cycle Control of Chromosomal Replication	0	0.0179	#NUM!	CDK14
Assembly of RNA Polymerase II Complex	0	0.02	#NUM!	POLR2A
Role of IL-17F in Allergic Inflammatory Airway Diseases	0	0.0213	#NUM!	RPS6KA6
Hematopoiesis from Pluripotent Stem Cells	0	0.00449	#NUM!	IGHM,IGKC
Pyrimidine Ribonucleotides De Novo Biosynthesis	0	0.0244	#NUM!	DHX29
Pyrimidine Ribonucleotides Interconversion	0	0.0263	#NUM!	DHX29
DNA damage-induced 14-3-3σ Signaling	0	0.0217	#NUM!	CASP6
Inhibition of Matrix Metalloproteases	0	0.0256	#NUM!	ADAM10
PEDF Signaling	0	0.0238	#NUM!	RALA,RRAS
Granulocyte Adhesion and Diapedesis	0	0.0106	#NUM!	EZR,RDX
Regulation of the Epithelial-Mesenchymal Transition Pathway	0	0.0256	#NUM!	CDH1,CTNNB1,PTPN11,RALA,RRAS
TEC Kinase Signaling	0	0.0225	0.447	GNA11,GNAQ,GNB1,GNB2,ITGA5,ITGA6,ITGAV,ITGB4,ITGB6,PAK2,PRKCA,PRKCD,PRKCI
STAT3 Pathway	0	0.0222	#NUM!	NDUFA13,RALA,RRAS
Adipogenesis pathway	0	0.0144	#NUM!	CTNNB1,RBP1
BER (Base Excision Repair) Pathway	0	0.0227	#NUM!	HUWE1
HIPPO signaling	0	0.0233	#NUM!	PPP1CB,YWHAG
Toll-like Receptor Signaling	0	0.0128	#NUM!	EIF2AK2
SAPK/JNK Signaling	0	0.00996	-1	CRKL,GNB1,GNB2,RALA,RRAS
Cell Cycle: G2/M DNA Damage Checkpoint Regulation	0	0.02	#NUM!	YWHAG
IL-4 Signaling	0	0.0104	-0.816	COL11A1,COL15A1,COL4A1,COL6A6,RALA,RRAS
B Cell Receptor Signaling	0	0.00945	#NUM!	IGHM,IGKC,PTPN11,PTPRC,RALA,RRAS
Serotonin Receptor Signaling	0	0.0222	#NUM!	SPR
Phototransduction Pathway	0	0.0185	#NUM!	GNB1
cAMP-mediated signaling	0	0.00424	#NUM!	LAMTOR3
p38 MAPK Signaling	0	0.025	#NUM!	HSPB1,PLA2G4C,RPS6KA6
TGF-β Signaling	0	0.0208	#NUM!	RALA,RRAS
NF-κB Signaling	0	0.00525	#NUM!	EIF2AK2,RALA,RRAS
T Cell Receptor Signaling	0	0.00812	0.447	CTNNB1,PTPN11,PTPRC,RALA,RRAS
G-Protein Coupled Receptor Signaling	0	0.0213	-1.291	ADGRB3,ARRB1,CTNNB1,GNA11,GNAQ,GNB1,GNB2,MYL12A,MYL6,MYLK,PAK2,PLCB3,PRKCA,RALA,RRAS
BMP signaling pathway	0	0.022	#NUM!	RALA,RRAS
Gustation Pathway	0	0.0148	#NUM!	CD36,ITPR2,SLC5A1
PD-1, PD-L1 cancer immunotherapy pathway	0	0.00935	#NUM!	PTPN11
Sumoylation Pathway	0	0.0194	#NUM!	CDH1,RANGAP1
IL-7 Signaling Pathway	0	0.0128	#NUM!	IGHM
Neuroinflammation Signaling Pathway	0	0.0158	1.342	APP,CTNNB1,GLS,PLA2G4C,PYCARD
Th17 Activation Pathway	0	0.00207	#NUM!	HSP90AA1
NER (Nucleotide Excision Repair, Enhanced Pathway)	0	0.00962	#NUM!	POLR2A
Apelin Adipocyte Signaling Pathway	0	0.0109	#NUM!	GNA11
FAT10 Cancer Signaling Pathway	0	0.02	#NUM!	CTNNB1
PFKFB4 Signaling Pathway	0	0.0208	#NUM!	HK3
T Cell Exhaustion Signaling Pathway	0	0.00529	#NUM!	PTPN11,RALA,RRAS
Systemic Lupus Erythematosus In T Cell Signaling Pathway	0	0.00778	0.447	CASP6,EZR,RALA,RDX,RRAS
Systemic Lupus Erythematosus In B Cell Signaling Pathway	0	0.0124	0.707	CTNNB1,IGHM,IGKC,PRKCA,PRKCD,PRKCI,PTPN11,RALA,RRAS
Senescence Pathway	0	0.0234	-1.89	CAPN2,DLAT,DLD,ITPR2,PDHA1,RALA,RRAS
White Adipose Tissue Browning Pathway	0	0.0217	#NUM!	ITPR2,LDHA,LDHB
HOTAIR Regulatory Pathway	0	0.0184	#NUM!	CDH1,CTNNB1,VIM
Regulation Of The Epithelial Mesenchymal Transition By Growth Factors Pathway	0	0.026	-0.447	CDH1,PTPN11,RALA,RRAS,VIM
Regulation Of The Epithelial Mesenchymal Transition In Development Pathway	0	0.023	#NUM!	CDH1,CTNNB1
Kinetochore Metaphase Signaling Pathway	0	0.018	#NUM!	ESPL1,PPP1CB
Tumor Microenvironment Pathway	0	0.0223	0	CSPG4,ITGA5,RALA,RRAS
MSP-RON Signaling In Macrophages Pathway	0	0.0252	#NUM!	F12,RALA,RRAS

## Sheet: Tab4
Upstream Regulator	Expr Log Ratio	Molecule Type	Predicted Activation State	Activation z-score	p-value of overlap	Target Molecules in Dataset	Mechanistic Network
MAPT		other		0,389	3,33E-35	ACLY,ACO2,ACTN1,ACTR1A,ANXA5,AP3B2,APP,ASAH1,ATOX1,ATP1A4,ATP1B1,ATP5F1A,ATP5F1C,ATP5PB,ATP5PD,ATP5PF,ATP6V1A,ATP6V1E1,BSG,C1S,CAP1,CAPG,CAPN2,CKB,CKMT1A/CKMT1B,COX4I1,COX5A,Cox6c,CS,CTSD,CTSS,CTSZ,DLD,DNM1L,DYNLL2,EEF1G,EEF2,FBL,Fus,GALNS,GAP43,GPNMB,GSTM5,HBA1/HBA2,Hbb-b1,HEXB,HSP90AA1,HSPB1,HSPD1,HSPE1,HUWE1,ITGA5,LCP1,LDHB,LYZ,MAN2B1,MAP1B,MDH1,MOG,MT-CO2,MTHFD1,NDUFA13,NDUFA5,NDUFS3,NDUFS4,N…	362 (17)
RICTOR		other	Activated	3,341	4,77E-30	ATP5F1A,ATP5F1C,ATP5MG,ATP5PB,ATP5PD,ATP5PF,ATP6V0A1,ATP6V1A,ATP6V1B2,ATP6V1C1,ATP6V1E1,ATP6V1F,BSG,CDH1,COX4I1,COX5A,COX6B1,Cox6c,Cox7c,CTNNB1,CYC1,FABP5,NDUFA11,NDUFA5,NDUFB6,NDUFB9,NDUFS1,NDUFS3,NDUFS4,NDUFV2,PRKCA,PSMA7,PSMB10,PSMD11,RPL10A,RPL13A,RPL18,Rpl23a,RPL26,RPL28,RPL30,RPS11,RPS13,RPS18,RPS3,Rps3a1,RPS4Y1,RPS8,RPS9,SDHB,UQCR10,UQCRB,UQCRC1,VIM	358 (19)
TP53		transcription regulator	Activated	2,066	1,13E-28	ACACB,ACADL,ACLY,ACO2,ACSF2,ACTN1,ADGRB3,AK3,ALDH1B1,ALDH9A1,ANXA1,ANXA3,AP3B1,APP,ARHGAP1,ARRB1,ATP1A1,ATP5F1A,ATP5F1C,Atp5k,ATP5PB,C2,CAP1,CASP6,CCDC80,CD36,CDH1,CKB,CKM,CKMT1A/CKMT1B,CLIC4,CNN1,COL4A1,COX5A,Crip2,CS,CSRP1,CTNNB1,CTSB,CTSD,CYB5A,DBT,DDX39A,DLAT,DLD,DLST,DNAJA2,DNM1L,DNM2,ESPL1,ESYT1,EZR,F5,FABP5,FAM120A,FBL,FDPS,FH,FKBP4,GART,GDA,GLB1,GLRX,GNAQ,GPD1,GPD1L,GPM6A,GSTM5,HSP90AA1,H…	362 (22)
torin1		chemical reagent		1,862	1,07E-27	ACACB,ALDH1B1,ALDH9A1,ATP5MG,ATP5PB,ATP5PD,ATP5PF,ATP6V1C1,ATP6V1E1,ATP6V1F,CDH1,COX4I1,COX5A,COX6B1,CYC1,DLAT,EEF1D,EEF1G,EEF2,LDHA,PDHA1,PFKP,RPL10A,RPL13A,RPL18,RPL26,RPL27,RPL28,RPL30,RPS11,RPS13,RPS15A,RPS16,RPS18,RPS20,RPS28,RPS3,RPS8,RPS9,SDHB,TAGLN,UQCR10,VIM	220 (7)
HNF4A		transcription regulator		-1,140	1,72E-24	ACLY,ACO2,ACOX1,ACOX2,ACTN1,ACTR1A,ACY1,ADSS2,AHSG,AK2,ALDH1L1,ANPEP,ANXA5,AP3B1,APOA4,APP,ARG2,ASAH1,ATOX1,ATP6V1F,BRIP1,C1S,C2,CAP1,CAPN2,CD36,CDH1,CRKL,CS,CTNNB1,CTSA,CTSB,CTSZ,DBT,DCTN4,DDX39B,DLST,DNAJA2,DPM1,DUSP3,ELMO1,EPPK1,ESYT1,F12,F7,FABP2,FDPS,FGA,FH,Fhod1,FLNA,FMO2,GALM,GFER,GMDS,GPLD1,GSTO1,GUSB,HEXA,HOOK3,HPX,HSD17B4,HSPE1,HTRA2,ITGA5,ITGA6,ITGAV,LAD1,LDHA,LGALS3,LPCAT3,LYPLA2,MAT2…	265 (10)
MYC		transcription regulator	Inhibited	-3,429	5,57E-24	ACLY,ACTN1,ADARB1,AK2,ANXA5,APP,ARHGAP25,ARHGEF1,CAPN2,CDH1,CLIC4,COL15A1,COL4A1,COX5A,COX6B1,Crip2,CSPG4,CTNNB1,CTSB,CTSD,CTSV,DDX39B,Ear2 (includes others),EEF2,EIF2S2,EZR,F2,FABP2,FABP5,FBL,FCGRT,FLNA,GART,GFER,GFPT1,GLS,GLYR1,HAPLN1,HSP90AA1,Hspa1b,HSPA9,HSPB1,HSPD1,HSPE1,IDH2,IPO7,IQGAP2,ITGA6,LAMP1,LAMP2,LDHA,LDHB,LGALS1,LYZ,Marcks,MAT2A,ME2,MTHFD1,NDUFS4,NOP56,PAK2,PDHA1,Pdlim3,PDLIM7,PFKP…	401 (20)
metribolone		chemical reagent	Inhibited	-3,934	9,52E-21	ACLY,ACTN1,ADSL,AGR2,ALDH1B1,ALDH9A1,APP,ARG2,ATP1B1,ATP5F1C,ATP5MG,ATP5PB,ATP5PD,ATP5PF,ATP6V1C1,ATP6V1E1,ATP6V1F,BPNT1,BRIP1,COX4I1,COX5A,COX6B1,CYC1,DLAT,DLD,EZR,FADS1,FDPS,FH,GALE,GFPT1,HMGCS2,HSD17B4,IDH2,IDH3A,IQGAP2,ITGA6,ITGB4,LDHA,MDH1,MDH2,ME1,MYL12A,NDUFV2,PDHA1,PFKP,PIGR,POR,PRKCD,PYGB,SDHB,SLC25A5,SUCLG2,UQCR10,UQCRC1,VCAN	288 (13)
UQCC3		other			9,06E-20	ATP1A1,ATP1B1,ATP5F1A,ATP5F1C,ATP5MG,ATP5PB,ATP5PD,ATP5PF,ATP6V0A1,ATP6V1A,ATP6V1B2,ATP6V1C1,ATP6V1E1,ATP6V1F,COX4I1,COX5A,COX6B1,NDUFA11,NDUFA13,NDUFA5,NDUFB11,NDUFB6,NDUFB9,NDUFS1,NDUFS3,NDUFS4,NDUFV2,SDHB,UQCR10,UQCRB,UQCRC1	255 (7)
cuprizone		chemical toxicant	Activated	2,810	2,62E-19	ALDH1L1,ANXA3,APP,ATP1A4,CAPG,CSPG4,CSRP1,CTSB,CTSD,CTSZ,EIF2AK2,FABP5,FDPS,FLNA,HEXB,HK3,LAMP2,LCP1,LGALS1,LGALS3,LSP1,MPP2,MYH9,NT5DC3,PRG2,PRKCD,PTPRC,PYCARD,RBP1,SERPINA3,VIM	58 (3)
INSR		kinase	Inhibited	-4,624	3,72E-19	ACADL,ACO2,ACOT2,ACSL5,AGR2,ALDH6A1,ATP1A1,ATP1B1,ATP5F1A,ATP5MG,ATP5PD,ATP5PF,C2,CASP6,CD36,CKM,CKMT1A/CKMT1B,CLCA1,COX4I1,CS,CTSB,CTSV,CYC1,DCTN4,Defa29 (includes others),DES,ETFB,FDPS,FH,GNB1,HPX,HSD17B4,HSPD1,IDH3A,IQGAP1,ITGA5,ITLN1,LARS1,LCP1,LGALS1,LYZ,MDH2,MED1,MSH6,MT-CO2,MTCH2,NAMPT,NDUFB9,NDUFV2,OGDH,PDHA1,RAB7A,RPS16,SCARB2,SERPINB1,SLC25A5,Tpm2,TTR,UQCRC1	391 (18)
APP	1,998	other		0,444	6,93E-19	ACO2,ADAM10,AIFM1,ANXA5,AP3B2,APP,ATOX1,ATP1A4,ATP1B1,ATP5F1A,ATP5F1C,ATP5PD,ATP5PF,ATP6V1A,ATP6V1E1,BSG,C1S,CAP1,CDC37,CDH1,CKB,CKMT1A/CKMT1B,COX4I1,COX5A,Cox6c,CS,CTNNB1,CTSB,CTSD,CTSV,CTTN,DCN,DNM1L,DYNLL2,EEF1G,FBL,FLNA,Fus,GALK1,GAP43,GNB1,GSTM3,HBA1/HBA2,Hbb-b1,HSP90AA1,HSPB1,HSPD1,HSPE1,HYOU1,ILK,ITGA6,LAMP1,LDHA,LDHB,LGALS3,MAP1B,MGAT3,MT-CO2,NAMPT,NDUFA5,NDUFB11,NDUFS4,PFKP,PGK2,PRDX5,PR…	349 (20)
D-glucose		chemical - endogenous mammalian		-1,159	2,13E-18	ACADL,ACLY,ACO2,ACOX1,ACTN1,ADARB1,ANXA1,ANXA3,APP,CAP1,CAPZA1,CD36,CNN1,COL4A1,CTH,CTNNB1,CTSB,CTSD,CTSV,DCN,DES,DNAJA2,ERO1B,F7,FABP2,FABP5,GART,GFPT1,GPD1,GPLD1,GSDMD,HAPLN1,HK3,HPRT1,Hspa1b,HSPB1,HSPD1,ILK,ITGA5,ITPR2,LCP1,LDHA,LGALS1,LMOD1,MDH2,MYH11,NAMPT,NDUFB9,NUP98,OGDH,PFKP,PRDX3,PRKCD,PYCARD,S100A8,SDHB,SLC25A5,SLC3A2,SLC5A1,SSR1,TAGLN,Tpm1,Tpm2,TXNRD1,VCAN,VCL,VIL1,VIM	412 (25)
GABA		chemical - endogenous mammalian		1,286	6,26E-18	ACLY,ADSL,ALAS1,Alyref,AP3B2,APP,ASAH1,ATP1A1,ATP1B1,ATP5F1A,Atp5k,ATP6V1E1,COX5A,Cox7c,DDX39B,DLAT,DPM1,EIF2S2,ERO1B,FAH,GLB1,GNB1,HEXA,HYOU1,IDH2,LAMP1,LAMTOR3,LDHA,MTHFD1,Nedd4,NUP133,NUP93,PABPN1,PSAP,RALA,RANGAP1,RDX,RPL18,RPL27,RPL30,RPS18,Rps27/Rps27rt,RPS28,RPS8,SEC31A,SLC25A5,SRSF3,STT3A,UBE2M
dexamethasone		chemical drug		0,264	1,97E-17	ACADL,ACLY,ACOX1,Acp5,ADAM10,ALAS1,ALDH1B1,ALDH1L1,ALDH6A1,AMY2B,ANPEP,ANXA1,ANXA3,APOA4,APOD,APP,ARG2,ARHGAP25,ARRB1,ATP1A1,ATP1B1,ATP6V1B2,ATP6V1C1,BRIP1,BSG,CASP6,CD36,CDH1,CLIC4,COL11A1,COL15A1,COL4A1,COX4I1,Cox7c,CPS1,CREG1,CSNK1A1,CTNNB1,CTSB,CTSD,CTSV,CYB5A,CYP4F12,DBT,DCN,DNM1L,EHHADH,EZR,F5,FABP5,FGA,FGG,FKBP4,GAP43,Gk,GNAQ,GPLD1,GSTM3,GSTM5,HAPLN1,Hbb-b1,HPCAL1,HSD17B11,HSPA9,IGHM,IGKC,…	379 (22)
CLPP		peptidase	Activated	4,264	2,24E-17	ACADL,ACO2,ALAS1,ATP5F1A,CS,CYC1,DLAT,DLD,DLST,ETFB,FH,HSPA9,HSPD1,IDH2,IDH3A,MDH2,OGDH,PDHA1,PRDX3,SDHB,TUFM,UQCRC1
CTNNB1	0,899	transcription regulator	Activated	4,087	1,67E-16	ACADL,ACLY,ADSS2,ANXA1,APOD,APP,ASRGL1,ATP6V0A1,CA3,CADM1,CD36,CDH1,COL4A1,COX4I1,COX5A,CREG1,CTNNA2,CTNNB1,CTSZ,CYB5A,CYC1,CYP4F12,DES,ELMO1,F13A1,GALM,GAP43,HAPLN1,HMGCS2,HSPE1,IGHM,ITGA6,JUP,LGALS3,LSP1,MAN2B1,ME1,MYH6,MYLK,NDUFA11,NDUFB6,NDUFS1,NUDT7,PCCA,POLR2A,PRRC2A,PSAP,RPL10A,RPL13A,RPL18,Rpl23a,RPL26,RPL27,RPL28,RPL30,RPS11,RPS13,RPS15A,RPS16,RPS18,RPS20,Rps27/Rps27rt,RPS28,RPS3,Rps3a1,…	365 (19)
TEAD1		transcription regulator	Inhibited	-4,642	1,92E-16	ACADL,ATP5F1A,ATP5F1C,ATP5MG,ATP5PB,ATP5PD,ATP5PF,COX4I1,COX5A,Cox6c,Cox7c,CS,CYC1,DES,ETFB,MYH6,NDUFA11,NDUFA13,NDUFA5,NDUFB6,NDUFS1,NDUFS3,NDUFS4,NDUFV2,POSTN,SDHB,TAGLN,UQCRB,UQCRC1	218 (8)
NFU1		other			2,41E-16	ACOX1,ATP5F1A,ATP5F1C,Atp5k,ATP5MG,ATP5PD,ATP5PF,CD36,COX4I1,COX5A,GPD1,GPD2,MT-CO2,NDUFS1,PRDX3,UQCRC1,VDAC2	194 (7)
ciprofloxacin		chemical drug		1,400	3,27E-16	ACO2,ACSL5,ACTN1,APP,ASAH1,ATP5F1A,ATP5F1C,ATP6V1A,ATP6V1B2,ATP6V1C1,ATP6V1E1,CTSA,CTSD,CTSV,GUSB,HSPA9,HSPD1,MPP1,PSAP,RPL10A,RPS18,RUVBL1,SHMT2,TUFM,VIM
mono-(2-ethylhexyl)phthalate		chemical toxicant	Inhibited	-3,335	8,77E-16	ACACB,ACADL,ACO2,ACOX1,ATP5PB,CD36,COX4I1,CS,CYC1,FADS1,FAM98A,FH,GFPT1,Gk,GPD1,IDH3A,MDH1,MDH2,MED1,NAMPT,NDUFB9,NDUFS1,NDUFV2,OGDH,POLR2A,SDHB,SUCLG2,UQCRC1,VCL	240 (11)
PSEN1		peptidase		-0,939	1,09E-15	ACO2,AMY2A,APP,ATOX1,ATP1A4,ATP1B1,ATP5F1A,ATP5F1C,ATP5PD,ATP5PF,ATP6V1A,ATP6V1E1,BSG,C1S,CAP1,CKB,CKMT1A/CKMT1B,Cox6c,CS,CTNNB1,CTSD,CTSS,CTSZ,DNM1L,DYNLL2,EEF1G,FBL,Fus,GNB1,HBA1/HBA2,Hbb-b1,HSP90AA1,HSPD1,HSPE1,NDUFA5,NDUFS4,PGK2,PRDX5,RYR3,STMN1,Tpm1,Tpm2,TUFM,VKORC1L1	250 (8)
TGFB1		growth factor		-0,665	1,12E-15	ACLY,Acp5,ACTN1,ADAM10,AGR2,AMY2B,Anp32e,ANPEP,APP,ATP1B1,BRIP1,BSG,C1S,C2,CAB39,CADM1,CAP1,CCT5,CD36,CDH1,CKM,CLIC4,CNN1,COL11A1,COL4A1,COTL1,COX5A,CSPG4,CSRP1,CTNNB1,CTSB,CTSD,CTSS,CTTN,CYC1,DCN,DES,EIF2S2,EIF4A3,EIF4H,ELMO1,ESPL1,F12,F13A1,F2,F5,FABP5,FGA,FGG,FLNA,GALM,GLS,GPD1,GUSB,HEXA,HEXB,HKDC1,HSP90AA1,HSPB1,IGHM,ILK,ITGA5,ITGA6,ITGAV,ITGB6,ITPR2,JUP,LAMP2,LDHA,LGALS3,LPCAT3,MAP1B,ME1,ME2…	385 (22)
HRAS		enzyme		0,263	1,26E-15	ACLY,ADARB1,ANXA3,APP,ATP5PF,CAPG,CAPN2,CCDC80,CDH1,CNN1,COL4A1,Crip2,CSRP1,CTNNB1,CTSB,CTSS,CTSV,CTSZ,FLNA,GFER,GNB1,GUSB,HSP90AA1,HSPB1,IGKC,ILK,IQGAP2,ITGA5,ITGA6,ITGAV,ITGB4,JUP,LPP,LSP1,LYZ,MAN1A1,MUC13,MYH11,MYL12A,NUCKS1,PDIA5,PDLIM1,POSTN,PRKCA,PRKCD,RPL30,RPS11,RPS3,RTN4,SBF2,SERPINA3,SIRPA,TAGLN,TMOD2,Tpm1,Tpm2,Tpm4,VCAN,VCL,VIM	370 (21)
lipopolysaccharide		chemical drug		-0,410	3,17E-15	ACADL,ACLY,ACOT2,ANXA1,ANXA3,ANXA5,ANXA7,APOA4,APP,ARG2,ARHGAP1,ATP1A1,CAPG,CAPN2,CASP6,CAVIN1,CCDC88B,CD2AP,CD36,CDC37,CDH1,CLIC4,CLPTM1L,COL4A1,COX4I1,CREG1,CSPG4,CSRP1,CTH,CTNNB1,CTSB,CTSS,CTSV,CYB5A,DCN,DNAJB1,DNM1L,Ear2 (includes others),EEF2,EHHADH,EIF2AK2,EMB,EPHX2,ERP44,F2,FABP2,FABP5,FCGRT,FGA,FGG,G3BP1,GAP43,GFPT1,GLRX,GLS,GPD1,GPD2,GPM6A,GSDMD,GSTM5,HEXA,HK3,HMGCS2,HSP90AA1,HSPB1,HYOU1…	362 (19)
LARP1		translation regulator	Activated	4,147	3,19E-15	EEF1D,EEF1G,EEF2,RPL10A,RPL13A,RPL18,RPL26,RPL27,RPL28,RPL30,RPS11,RPS13,RPS15A,RPS16,RPS18,RPS20,RPS28,RPS3,RPS8,RPS9,VIM
sirolimus		chemical drug	Activated	2,984	3,41E-15	ACACB,Acp5,ADSS2,AGR2,ANXA5,APP,ATP1A1,ATP5F1C,ATP5MG,ATP6V1A,ATP6V1B2,CD36,COX6B1,CREG1,DES,EEF2,EIF2AK2,GAP43,GPD1,HMGCS2,HSP90AA1,HSPD1,IL16,LDHA,LDHB,LGALS3,MYH11,MYH6,PDHA1,PFKP,POSTN,PRDX5,PRKCA,PSMD11,PYGB,RPL10A,RPL13A,RPL18,Rpl23a,RPL27,RPL30,RPS13,RPS16,RPS18,RPS20,RPS3,RPS4Y1,RPS8,RPS9,SLC25A5,SLC3A2,SRSF3,SSB,STMN1,TUFM,VIM	341 (18)
TLE3		other			3,43E-15	ANXA1,ATP5F1A,ATP5F1C,Atp5k,ATP5MG,ATP5PB,ATP5PD,ATP5PF,CTNNB1,CYC1,ETFB,NDUFA11,NDUFA13,NDUFA5,NDUFB11,NDUFB6,NDUFB9,NDUFS1,NDUFS3,NDUFS4,NDUFV2,UQCR10,UQCRB,UQCRC1
PPARA		ligand-dependent nuclear receptor		-0,151	8,42E-15	ACADL,ACOT2,ACOX1,ACSL5,ADAM10,ALDH9A1,APOA4,APP,C1S,C2,CD36,COX4I1,CPS1,CS,CTH,EHHADH,FABP2,FABP5,FADS1,FDPS,FGA,FGG,Gk,GLS,GPD1,GPD2,GSTM3,H1-2,HMGCS2,HPX,HSD17B11,HSD17B4,KHK,LGALS4,LPCAT3,MAT2A,ME2,MT-CO2,MTTP,PLA2G7,PON1,POR,RTN4,S100A8,S100A9,TPP1,UQCRC1	226 (15)
MLXIPL		transcription regulator	Inhibited	-3,936	1,53E-14	ACACB,ACLY,GPD1,HMGCS2,KHK,RPL10A,RPL13A,RPL18,Rpl23a,RPL26,RPL27,RPL28,RPL30,RPS11,RPS13,RPS15A,RPS16,RPS18,RPS20,Rps27/Rps27rt,RPS28,RPS3,Rps3a1,RPS4Y1,RPS8,RPS9
pirinixic acid		chemical toxicant		-1,123	2,04E-14	ACACB,ACADL,ACOT2,ACOX1,ACSL5,AHSG,AKR1B10,ALAS1,ALDH9A1,ANXA7,APOA4,BSG,CD36,CTSB,DLAT,EHHADH,FABP2,FABP5,FADS1,Gk,GPD1,GPD2,GSTM3,H1-2,HMGCS2,HPX,HSD17B11,HSD17B4,HSP90AA1,Hspa1b,HSPB1,HSPD1,HSPE1,LDHB,LGALS3,LGALS4,MTTP,NUDT7,PCM1,POR,PPID,PSMA7,PTPRC,RTN4,TUFM	181 (13)
PPARGC1A		transcription regulator		-1,797	1,21E-13	ACACB,ACADL,ACO2,ACOX1,ALAS1,APOA4,APOD,ATP5F1A,ATP5PD,ATP5PF,C2,CD36,COX4I1,COX5A,CS,CTSA,DCN,DLAT,ELMO1,FDPS,FH,Gk,HAPLN1,HMGCS2,IDH3A,ITGB4,LDHA,LDHB,MDH2,ME1,MT-CO2,MYH6,NCEH1,NDUFS1,NDUFV2,PDHA1,PDIA5,PLA2G7,POSTN,PRDX3,PRDX5,SDHB,SERPINA3,VCAN	276 (14)
empagliflozin		chemical drug			2,35E-13	APOD,CCDC171,CCT5,CKMT1A/CKMT1B,CPS1,CTSA,CTSS,FGA,FGG,ITGB4,MAN2B1,NPL,OSBP,PDCD6,PRKCA,PSMD11,S100A9,USP5
NFE2L2		transcription regulator		-0,132	2,57E-13	Acp5,ACSL5,AKR1B10,AKR7A2,ALAS1,APOA4,ATP1A1,CA3,CD36,CDH1,CLPTM1L,COL4A1,COX4I1,CREG1,CS,CTSD,DDX39B,ESD,F10,Fus,GLS,GNA11,GNAQ,GSTM5,GSTO1,HPRT1,HSP90AA1,HSPA9,HYOU1,LAMP1,LAMP2,ME1,MT-CO2,Nedd4,PREP,PSMA7,PSMD11,RPL18,RPS16,RUVBL1,RYR3,SEC23A,SERPINA3,SHMT2,Tpm1,TTR,TXNRD1,XRN2	283 (13)
HAX1		other	Activated	3,873	2,73E-13	ACO2,CS,DLAT,DLST,FH,IDH3A,NDUFA13,NDUFB9,NDUFS3,NDUFS4,OGDH,PDHA1,SUCLG2,UQCRB,UQCRC1
KRAS		enzyme		-0,623	4,46E-13	ACLY,Acp5,ACY1,AHCTF1,AKR1B10,ANPEP,APP,ARG2,ATP1B1,BSG,CAVIN1,CCDC80,CCT5,CDH1,COL4A1,CS,CTNNB1,EIF2AK2,ELMO1,EPN3,FABP5,FAH,FLNA,GFPT1,GSTM3,H1-2,HEXA,HSPB1,HSPE1,HYOU1,ILK,IQGAP2,ITGB6,LAMP1,LAMP2,LDHA,LGALS3,LYZ,MTHFD1,MUC13,MYLK,NCEH1,NEO1,PALLD,POR,PRKCD,PRKCI,PSMA7,PSMB10,PTPRC,PYCARD,RAB7A,RUVBL1,SERPINA3,SIRPA,SLC3A2,SRSF3,TMED9,TMEM109,Tpm1,Tpm2,TUFM,UPP1,VCAN,VIM,XRN2	404 (21)
CPT1B		enzyme	Activated	5,254	4,79E-13	ACACB,ACADL,ATP5F1A,ATP5F1C,Atp5k,ATP5MG,ATP5PD,COX4I1,COX5A,COX6B1,Cox6c,CRKL,CS,FH,HK3,NDUFA5,NDUFB6,NDUFB9,NDUFS1,NDUFS3,NDUFS4,NDUFV2,OGDH,PPP1CB,PRKCI,PYGB,SDHB,UQCR10,UQCRB	104 (5)
5-fluorouracil		chemical drug	Activated	3,804	1,13E-12	ATP5F1C,ATP5PB,CDH1,COX6B1,CTSD,EEF1G,EEF2,EIF2S2,FBL,FDPS,GAP43,HSPE1,IDH2,ITGB4,LDHA,MAT2A,MDH1,MT-CO2,NACA,NDUFV2,NOP56,NUCKS1,PSMA7,RPL10A,RPL18,RPL30,RPS13,RPS15A,RPS16,RPS28,RPS4Y1,RPS8,SERPINB1,SERPINB6,SLC25A5,SNRPB,SSB,UPP1	206 (7)
EIF6		translation regulator		1,964	1,40E-12	ACLY,ACOT2,APOA4,Atp5k,ATP5PD,ATP5PF,CD36,COL4A1,COX4I1,Cox6c,Cox7c,ETFB,FDPS,HEXB,NDUFB9,NDUFS4,NUDT7,PDHA1,Rps27/Rps27rt,RPS28,VCL
YAP1		transcription regulator		0,122	3,21E-12	ACLY,ACSF2,ACY1,CCDC80,CD36,CDH1,COL4A1,CTNNB1,CTSD,DCN,FDPS,FLNA,HMGCS2,IGHM,ILK,ITGA5,LDHA,MAP1B,MYH9,RPL10A,RPL13A,RPL18,Rpl23a,RPL26,RPL27,RPL28,RPL30,RPS11,RPS13,RPS15A,RPS16,RPS18,RPS20,Rps27/Rps27rt,RPS28,RPS3,Rps3a1,RPS4Y1,RPS8,RPS9,SART3,SCIN,SUCLG2,TAGLN,VCL,VIM	352 (18)
CLPB		transcription regulator	Activated	3,464	3,33E-12	ACO2,CS,DLAT,DLST,FH,IDH3A,NDUFA11,NDUFA13,NDUFB9,PDHA1,SUCLG2,UQCRC1
Lh		complex	Inhibited	-2,255	3,38E-12	ACTN1,ACTR2,ARHGAP1,CAPZA1,CDK14,COL15A1,CSNK1A1,CTNNB1,DUSP3,EEF2,EZR,GNB1,ILK,PI4K2A,RANGAP1,RPL10A,RPL13A,Rpl23a,RPL26,RPL27,RPL28,RPL30,RPS11,RPS13,RPS15A,RPS16,RPS18,RPS20,Rps27/Rps27rt,RPS28,Rps3a1,RPS4Y1,RPS8,RPS9,UPP1,VCL
acyline		biologic drug			5,10E-12	EEF2,RPL10A,RPL13A,Rpl23a,RPL26,RPL27,RPL28,RPL30,RPS11,RPS13,RPS15A,RPS16,RPS18,RPS20,Rps27/Rps27rt,RPS28,Rps3a1,RPS4Y1,RPS8,RPS9
HTT		transcription regulator		0,887	5,19E-12	ACOT2,APP,ATP1A1,ATP5F1A,CKM,COL4A1,COX4I1,CTNNB1,CTSD,CTTN,CYC1,DBNL,DCN,DLST,DNAJA2,DNAJB1,EEF2,FDPS,FKBP4,GAP43,HBA1/HBA2,HPCAL1,Hspa1b,HSPA9,HSPD1,HSPE1,HTRA2,HUWE1,JUP,LDHA,LDHB,MAN1A1,Marcks,MDH2,MED1,MPRIP,NDUFA11,NDUFA5,NDUFS3,NDUFS4,POLR2A,POR,PPP1R1B,PRKCD,SDHB,SERPINA1,SERPINA3,SIRPA,STMN1,TAGLN,TGFBI,Tpm2,UQCRB,YWHAG	387 (22)
beta-estradiol		chemical - endogenous mammalian		-1,305	5,55E-12	ACOX1,ACOX2,ALDH6A1,ANPEP,ANXA1,ANXA3,AP3B2,APOA4,APOD,APP,ASAH1,ATP1B1,ATP5PB,ATP5PD,ATP6V1F,BSG,CADM1,CAPN2,CCDC80,CDH1,CKB,CKM,CKMT1A/CKMT1B,CLCA1,CLIC4,CNN1,COL11A1,COL6A6,COX5A,CRKL,CTH,CTNNA2,CTNNB1,CTSB,CTSD,CTTN,CYB5A,CYP4B1,DCN,DUSP3,ESPL1,EZR,F12,F5,F7,FABP5,FADS1,FCGRT,FLNA,FMO2,GART,GLB1,GLS,GNA11,GNB1,GPD2,GSTM3,GUSB,HBA1/HBA2,HCCS,HOOK3,HPCAL1,HSD17B11,HSD17B4,Hspa1b,HSPA9,HSPB1,HSP…	420 (22)
PTEN		phosphatase		-1,795	7,30E-12	ACO2,ACOX1,AGFG1,Akr1c12/Akr1c13,ANXA1,ATP5F1A,BRIP1,CA3,CDH1,COL15A1,COL4A1,COX5A,CS,CSRP1,CTNNB1,CTSB,CTSV,CTSZ,DLAT,DLD,EHHADH,FDPS,G3BP1,GALK1,GART,GMDS,GPM6A,Hbb-b1,HEXB,IDH2,IDH3A,KIF3A,LAD1,LAMP1,LAMP2,LDHB,LGALS3,LPCAT3,MAT2A,MDH1,ME1,MT-CO2,MYO6,NDUFS3,Nedd4,PDHA1,PTPRC,RANGAP1,SDHB,SEC23A,SNX3,SUCLG2,SYNCRIP,TRAPPC3,VIL1,VIM	344 (16)
Insulin		group	Inhibited	-2,026	1,10E-11	ACLY,ACOX1,ADAM10,ALAS1,APP,ARG2,ARRB1,ATP1A1,CA3,CCT5,CD36,CKM,CNN1,COL4A1,COX4I1,Cox7c,CTH,CTNNB1,CYB5A,DNAJA2,EHHADH,FADS1,Gk,GPD1,GPLD1,HSD17B4,HSP90AA1,HSPA9,HSPE1,ITGA6,LDHA,LDHB,Marcks,MDH2,ME1,MTCH2,MTTP,NDUFB9,NDUFS1,NDUFS4,PDHA1,PRKCA,PRKCD,PTPN11,PYCARD,RPS16,SDHB,SLC25A5,SRSF3,TF,TGFBI,UQCRC1,VIM	379 (18)
nitrofurantoin		chemical drug		0,065	1,23E-11	ACOX1,ANXA5,CAPN2,CASP6,CPS1,CTSB,CTSS,CTSV,EHHADH,FGA,GPNMB,GSTM3,HMGCS2,HPX,HSD17B4,ITGB4,LGALS3,RPL13A,RPL27,RPS8,RPS9,SERPINA1,STMN1,TTR
arsenic trioxide		chemical drug		-0,304	2,51E-11	ATP1B1,ATP5PB,ATP6V1A,ATP6V1C1,ATP6V1F,BLVRA,COX6B1,CTH,CTNNB1,CYC1,EPX,FADS1,FDPS,GLRX,HBA1/HBA2,HSPE1,HTRA2,HYOU1,LAMTOR3,ME1,NDUFA11,NDUFA13,NDUFB6,PPID,PRPF4B,PTPN11,PTPRC,RTN4,S100A8,SHMT1,SHMT2,TXNRD1,UQCR10,YWHAG
cyclosporin A		biologic drug	Activated	2,058	2,78E-11	AIFM1,ALAS1,ANXA1,APOD,APP,ARHGEF1,ATP1A1,CDH1,CSTF2,EIF4A3,F5,FGA,FLNA,GPNMB,GSTM3,HPX,HSP90AA1,HSPD1,IL16,IQGAP2,ITGAV,ITGB4,ITGB6,ITPR2,LGALS3,MDH2,MYH11,MYO1A,NDUFB6,POSTN,PREP,PRKCA,PSMB10,S100A9,SMTN,TAGLN,Tpm1,UPP1,VDAC2,VIM	369 (22)
TCR		complex		-0,866	3,63E-11	AK2,APOA4,APOD,ARHGEF1,ATP5PB,ATP5PD,BSG,CDH1,CS,CTSB,F5,FBL,FLNA,HSPA9,HSPD1,IDH2,IL16,LAMP1,LDHB,MDH1,MDH2,PGK2,PTPRC,RPL10A,RPL13A,RPL30,RPS13,RPS16,RPS3,SCARB2,SERPINA3,SNRPD3,SYNCRIP,TUFM,UQCRC1,ZNFX1	233 (9)
KDM5A		transcription regulator	Activated	4,146	4,32E-11	ACO2,ATP1A1,ATP1B1,ATP5F1A,Atp5k,ATP6V1F,COX4I1,COX6B1,DLAT,DLST,MDH1,MYH6,NDUFA13,NDUFA5,NDUFS4,RYR3,SDHB,TIMM50,Tpm1,Tpm2,UQCRC1
Immunoglobulin		complex		-1,696	6,54E-11	ACLY,ACO2,ADAM10,ANPEP,APP,ATP5F1A,ATP5PF,BSG,CAPG,CDH1,CLCA1,COL4A1,COX6B1,CTH,CTNNB1,CTSA,CTSB,CTSD,CTSS,CTSZ,DLAT,DLD,DLST,Ear2 (includes others),EIF2AK2,F13A1,GALM,GPNMB,GUSB,HEXB,HK3,HTRA2,IDH2,IDH3A,JUP,LAMP1,LGALS1,LGALS3,LSP1,MDH1,MDH2,MTHFD1,NAMPT,NCEH1,NDUFS1,OGDH,PDHA1,PGK2,POSTN,PRDX5,PTPRC,PYCARD,RPS11,RPS3,RPS9,S100A8,S100A9,SERPINA3,SERPINB1,SIRPA,SLC3A2,STMN1,SUCLG2,Sult1a1,TXNRD1…	406 (23)
SRF		transcription regulator	Inhibited	-2,557	6,60E-11	CAP1,CKM,CNN1,CSRP1,CTNNB1,DES,EPX,EZR,FABP5,FLNA,GDA,GPM6A,GSTM5,IGHM,ITGA6,LDB3,LMOD1,LPCAT3,MYH11,MYH6,MYH9,MYLK,Ngp,PDLIM7,PRG2,S100A8,S100A9,SMTN,TAGLN,Tpm1,Tpm2,Tpm4,VCAN,VCL,WDR1	250 (7)
ATP5IF1		other			7,97E-11	ACACB,ACADL,ACLY,AIFM1,ALDH6A1,ASAH1,DBT,DLD,ETFB,GPD2,LDHB,PCCA,PRDX3,SDHB,TXNRD1
RBM20		other			8,64E-11	ATP1B1,ATP5F1A,CLIC4,EEF2,FAM120A,HSPD1,LARS1,LPP,MYH6,Pdlim3,PRKCA,RPL13A,RPL28,RPS3,Rps3a1,RPS8,SYNCRIP,TUFM,XRN2
dihydrotestosterone		chemical - endogenous mammalian		-0,632	8,73E-11	ACLY,ACO2,Acp5,ALAS1,Alyref,APOD,APP,BRIP1,CA3,CACYBP,CD36,CDH1,CKM,COL4A1,CTNNB1,CYP4B1,DCN,FKBP4,GAP43,Gm12854/S100a11,GPD1,HSP90AA1,HSPB1,IQGAP2,LDHA,LGALS1,LYZ,ME1,MT-CO2,MYLK,NAT1,NIBAN2,POSTN,PPP1R1B,PREP,PRUNE2,RPL27,RPL28,RPL30,RPS20,RPS28,Rps3a1,RPS4Y1,SERPINB6,SLC3A2,TF,VCAN,VCL,VIM	396 (23)
NR4A1		ligand-dependent nuclear receptor	Activated	2,523	8,96E-11	ACLY,ACO2,APOD,ATP5F1A,ATP5PF,CD36,COX6B1,CTNNB1,DLAT,DLD,DLST,Ear2 (includes others),EHHADH,GALM,GPD1,GSTM5,HK3,IDH2,IDH3A,IL16,ITGB4,JUP,MAT2A,MDH1,MDH2,MED1,NDUFS1,OGDH,PDHA1,PGK2,SUCLG2	321 (15)
FMR1		translation regulator	Activated	2,610	9,93E-11	APP,ATP5MG,ATP6V1E1,CTNNB1,EEF2,GAP43,MAP1B,PCLO,PFKP,RPL10A,RPL13A,RPL18,RPL26,RPL28,RPL30,RPS11,RPS13,RPS15A,RPS16,RPS18,RPS20,Rps27/Rps27rt,RPS28,RPS4Y1,RPS8,RPS9,TF	217 (7)
nicotinamide-beta-riboside		chemical - endogenous mammalian		-1,604	1,03E-10	AIFM1,AKR1B10,ALDH6A1,BLVRA,COX4I1,COX5A,Cox6c,DLD,EHHADH,ETFB,HSD17B11,IDH3A,POR,SDHB
3,5-dihydroxyphenylglycine		chemical reagent	Inhibited	-3,002	1,75E-10	APP,RPL10A,RPL13A,RPL18,Rpl23a,RPL26,RPL27,RPL28,RPL30,RPS11,RPS13,RPS15A,RPS16,RPS18,RPS20,Rps27/Rps27rt,RPS28,RPS3,RPS4Y1,RPS8,RPS9
Esrra		transcription regulator	Inhibited	-2,289	1,90E-10	ACADL,ACOX1,ACSL5,APOA4,ATP1A1,ATP5PB,ATP5PF,COX5A,Cox7c,CYC1,DLAT,FABP2,GALM,Gk,IDH3A,NDUFA5,NDUFS3,PPP1R1B,SDHB	225 (7)
LONP1		peptidase		0,799	2,39E-10	ATP5F1A,ATP5PF,COX5A,DLD,ETFB,GFER,HSPA9,HSPB1,HSPD1,HSPE1,IDH3A,MDH2,MT-CO2,NDUFA11,TUFM,VDAC2
NPC1		transporter	Inhibited	-3,492	2,97E-10	ATP6V1A,ATP6V1B2,ATP6V1C1,ATP6V1E1,ATP6V1F,CTSA,CTSB,CTSD,CTSZ,FABP5,GUSB,LAMP1,LAMP2,LAMTOR3,LGALS3,LYZ,PI4K2A,RAB7A,S100A8,S100A9,VPS39	51 (3)
1,2-dithiol-3-thione		chemical reagent		0,601	3,00E-10	ACSL5,AKR1B10,ALAS1,APOA4,ATP1A1,CLPTM1L,CREG1,CTSD,DDX39B,ESD,F10,GNA11,GSTM5,HPRT1,HSP90AA1,PSMA7,PSMD11,RPL18,RPS16,RUVBL1,SEC23A,SERPINA3,Tpm1,TTR,TXNRD1	48 (2)
tretinoin		chemical drug	Activated	2,488	3,01E-10	ACACB,ACOX1,Acp5,ADAM10,ALAS1,ALDH9A1,ANPEP,ANXA1,ANXA5,APOD,APP,ARHGAP1,ARHGEF1,ATP6V1B2,C1S,CAPN2,CASP6,CCT5,CD36,CDH1,COL4A1,COTL1,CREG1,CSNK1A1,CTNNB1,CTSB,CTSD,CTSS,CYP4B1,DCN,DES,EEF1D,EEF1G,EIF2AK2,FABP5,Fcna,FGG,GAP43,HK3,HMGCS2,HPRT1,HPX,HSD17B11,HSP90AA1,HSPB1,HSPD1,IGHM,IL16,ITGA6,ITPR2,LAMP2,LGALS1,LSP1,MAP1B,Marcks,MYH9,NDUFA13,PALLD,PCLO,PLA2G7,POR,POSTN,PPP1R1B,PRG2,PRKCA,PRKCD,PSM…	380 (21)
FLCN		other		-0,666	3,54E-10	ANXA3,ASAH1,ATP5PF,ATP6V1A,ATP6V1C1,ATP6V1E1,CKB,COX4I1,CTSA,CTSZ,GPNMB,HEXB,LAMP2,LCP1,LDHA,MT-CO2,NDUFV2,PFKP,TPP1,UQCR10	288 (13)
MYCN		transcription regulator	Inhibited	-2,813	3,95E-10	COL4A1,EEF1D,EEF1G,EEF2,HSPD1,LDHA,LGALS1,MAT2A,MYH9,MYL12A,NACA,PDLIM1,PGRMC2,PSMA7,RPL13A,RPL18,RPL26,RPL27,RPL28,RPL30,RPS13,RPS16,RPS20,RPS28,RPS3,RPS8,RPS9,TAGLN,TMED9,TMEM109,TUFM,VIM
rosiglitazone		chemical drug	Inhibited	-2,269	3,98E-10	ACADL,ACLY,ACO2,ACOX1,ACSL5,AHSG,ASAH1,ATP1A1,CD36,CDH1,CKM,COX4I1,COX5A,Cox7c,CS,CTNNB1,CTSS,DLD,EHHADH,EPHX2,ERP44,FABP5,Gk,GPD1,HMGCS2,HSPA9,IDH3A,ILK,LDHA,MAT2A,MDH2,NDUFS1,Ngp,PCCA,PDHA1,POSTN,S100A8,S100A9,SDHB,UQCRC1	283 (17)
L-triiodothyronine		chemical - endogenous mammalian		-1,437	4,98E-10	ACOT2,ACOX1,AHSG,APOA4,APP,ATP1A1,ATP1B1,C1S,CAPZA1,CASP6,CD36,CELA2A,COL4A1,COX4I1,COX5A,Cox6c,CS,CTH,CTNNB1,DBT,DCUN1D1,EHHADH,F2,FDPS,FGA,FH,GPD2,HBA1/HBA2,IDH3A,IGHM,ITGAV,LGALS3,LGALS4,LYZ,ME1,MT-CO2,MYH6,POR,PRDX3,RBP1,SSB,TF,TTR	315 (20)
methapyrilene		chemical drug		0,000	6,90E-10	ACADL,ANXA5,ATP6V1B2,CD36,CPS1,CTSB,CTSS,CTSV,EHHADH,FGA,HMGCS2,RPL13A,RPL27,RPS8,RPS9,SLC3A2,STMN1,Sult1a1,TTR,TXNRD1
HBA1/HBA2	-1,561	transporter	Inhibited	-3,464	9,43E-10	ATP5F1C,Cox6c,CYC1,NDUFA11,NDUFA13,NDUFA5,NDUFB11,NDUFB9,NDUFS3,NDUFS4,NDUFV2,UQCRC1
TO-901317		chemical reagent		-0,147	1,16E-09	ACLY,ACOX1,Acp5,ACSL5,ALAS1,APOD,APP,ARG2,Ces2a,EHHADH,FABP2,FABP5,FADS1,FDPS,Gk,GPD1,GSTM5,HMGCS2,HSD17B11,ITGA6,LGALS3,PFKP,POR,PSMA7,SERPINA3,Sult1d1	172 (12)
ZNF106		other	Inhibited	-2,309	1,26E-09	ABHD16A,GLRX,GPNMB,HBA1/HBA2,Hbb-b1,HSPB1,LGALS1,LGALS3,LYZ,RTN4,S100A8,SERPINA3
FOS		transcription regulator		0,030	1,69E-09	ACOX1,Acp5,ALAS1,CADM1,CAPN2,CDH1,CTH,CTSB,CTSV,EMB,EPHX2,EZR,FARS2,FGA,Fhod1,HBA1/HBA2,Hbb-b1,ITGA6,ITGB4,KLHL41,LAMP2,LGALS3,LGALS4,LPCAT3,MYH6,MYH9,NAMPT,PRPF4B,PSMA7,RBP1,RPS18,RPS9,S100A8,S100A9,SIRPA,SNX3,STMN1,TGFBI,Tpm1,Tpm4,TPP1,TRAPPC3,VIM
NAMPT	-2,016	cytokine		-1,928	2,07E-09	AIFM1,AKR1B10,ALDH6A1,BLVRA,COX4I1,COX5A,Cox6c,DLD,EHHADH,ETFB,HSD17B11,IDH3A,IL16,NAMPT,NAT1,POR,SDHB
FOXA2		transcription regulator		-1,066	2,21E-09	ACACB,ACSL5,AGR2,ALAS1,AMY2B,APOA4,CA3,CDH1,CLCA1,CNN1,CTNNB1,DLAT,EPX,FABP5,GSTM3,HKDC1,HMGCS2,ITGB4,LYZ,MAP1B,MTTP,MYH11,NCEH1,PFKP,PON1,PYGB,SERPINA1,TAGLN,TF,Tpm2,TTR,VIM	166 (9)
CAB39L		kinase	Inhibited	-2,111	2,36E-09	ATP5MG,ATP6V1B2,ATP6V1E1,COX4I1,NDUFA13,NDUFB11,NDUFB9,NDUFS4,NDUFV2,UQCR10,UQCRB	167 (3)
STK11		kinase	Inhibited	-3,265	2,95E-09	ADSL,AK2,ALDH9A1,ATP5F1C,Atp5k,ATP6V1F,CDH1,COX5A,COX6B1,Cox7c,CPS1,CS,CTNNB1,CTSD,CYC1,FGG,GALM,GART,LDHA,MDH2,NDUFA11,NDUFA13,NDUFB11,NDUFB9,SDHB,SHMT2,TXNRD1,UQCR10,UQCRC1	227 (8)
ammonium		chemical - endogenous mammalian		0,209	3,02E-09	ACOT2,ACSF2,AP3B1,ATP1A1,CDC37,CTH,CTSB,CTSD,GART,HDHD2,HSPE1,LARS1,Marcks,MYBPC2,PABPN1,PDLIM1,RANGAP1,RUVBL1,TNKS1BP1,TPP1,TWF1,VAT1,XPNPEP1
puromycin aminonucleoside		chemical reagent	Activated	2,739	4,31E-09	ANXA1,CD2AP,CD36,CTSV,ETFB,FGA,GPNMB,GSTM3,HSPD1,ITGB4,LGALS3,PRDX3,PSMB10,Tpm1,TTR,UPP1,VIM
MTOR		kinase		-1,007	4,32E-09	ACACB,ACADL,ACLY,ACOX1,AIFM1,ATP5MG,ATP5PB,CDH1,CKMT1A/CKMT1B,COX4I1,CS,CTNNB1,FABP5,FDPS,GAP43,GSTM5,HBA1/HBA2,HMGCS2,HSPB1,LDHA,LDHB,MDH1,MDH2,MOG,PDHA1,PFKP,PRDX5,PYGB,RPS11,RPS18,SERPINA1,SERPINB1	371 (20)
TNF		cytokine		0,964	4,71E-09	ACOX1,Acp5,ACSL5,AK2,AKR1B10,ANPEP,ANXA1,APP,ATP1A1,ATP5PF,BLVRA,C1S,CASP6,CCDC80,CD36,CDH1,CKM,CLIC4,CNN1,COL15A1,COL4A1,COTL1,COX4I1,CTNNB1,CTSB,CTSD,CTSS,CTSZ,CTTN,DBT,DCN,EIF2AK2,ELMO1,FABP5,FADS1,FBL,FCGRT,FDPS,FGG,GLS,GPD1,GPD2,GSDMD,GUSB,HAPLN1,HEXA,HEXB,HK3,HPRT1,HSPD1,IDH2,IGKC,IL16,ILK,ITGA5,ITGA6,ITGAV,ITGB6,ITPR2,JUP,LAD1,LDHA,LGALS3,MAT2A,MT-CO2,MTTP,MYH9,MYL6,MYLK,NAMPT,NFS1,NUP98,P…	412 (24)
Cdc42		enzyme	Activated	2,138	6,39E-09	ADAM10,APP,ATP6V1A,CAPZA1,CTSA,CTSB,CTSD,CTSS,CTSV,CTSZ,FLNA,LAMP1,LAMP2,MYH9,STMN1	142 (5)
GFER	1,991	enzyme	Inhibited	-2,353	7,76E-09	ACOX1,COX4I1,COX5A,CYC1,DNM1L,NDUFB9,NDUFV2,UQCR10,UQCRB,UQCRC1
ERBB2		kinase		-0,875	8,14E-09	AGR2,ALAS1,ANXA3,ATP6V1A,BRIP1,CADM1,CAVIN1,CCDC80,CD36,CDC37,CDH1,COL4A1,CPS1,CTNNB1,CTSB,CYP4B1,EHHADH,EPHX2,ESPL1,ETFB,FAH,G3BP1,GART,GLS,GPD2,Hbb-b1,HSD17B11,HSPB1,ILK,ITGA5,ITGA6,ITGB4,ITGB6,ITPR2,JUP,LAD1,LAMP1,LAMP2,LDHA,LGALS1,LGALS3,MAN1A1,MAP1B,Marcks,MCCC1,PDHA1,POLR2A,PYGB,SERPINA3,SHMT1,SIRPA,SLC1A6,SMTN,Sult1a1,TAGLN,TGFBI,TMED9,UQCR10,VCAN,VCL,VIM	380 (20)
methylprednisolone		chemical drug		-0,762	8,97E-09	Akr1c12/Akr1c13,AKR7A2,ALAS1,ANPEP,ANXA1,ANXA3,ASAH1,ATP1A1,ATP1B1,ATP5F1C,CD36,CDH1,CPS1,CREG1,CTNNA2,CTSS,CTSV,CYC1,EPHX2,FABP5,FAH,FKBP4,GDA,GPD1,IDH2,IGHM,IGKC,ITGA5,JUP,LAD1,ME1,PIGR,POR,PTPRC,RUVBL1,SERPINA1,SERPINA3,SERPINB1,SIRPA,SNX1,Sult1a1,SULT1B1,Tpm1,VIM	377 (19)
progesterone		chemical - endogenous mammalian		-0,389	9,51E-09	ACOX1,ADARB1,AK3,AMY2A,APOD,ATP1B1,ATP5PD,ATP6V1B2,BSG,CA3,CADM1,CD36,CDH1,CKMT1A/CKMT1B,CLCA1,COL15A1,CTNNB1,CTSD,CTSV,ESPL1,EZR,F2,FKBP4,GAP43,HSD17B4,IDH2,ITGA5,LDHA,LGALS1,LGALS3,ME1,NPL,PDHA1,PDLIM1,PIGR,PLA2G7,POSTN,PPP1R1B,PYCARD,RBP1,RTN4,RYR3,TGFBI,TTR,VIM,YWHAG	325 (17)
AGT		growth factor		-0,386	1,00E-08	ALDH1L1,AMY2A,AMY2B,ANXA1,ANXA3,ATP1A1,ATP1B1,BSG,CAVIN1,CCDC80,CD36,CELA2A,CNN1,COL15A1,COL4A1,COX4I1,COX5A,Cox6c,Cox7c,CSPG4,CTNNB1,CTSS,DNM1L,FGA,GAP43,GFPT1,GNB2,GSTM5,Hspa1b,HSPB1,ILK,ITGA5,ITGAV,ITGB4,ITPR2,LAMP2,LDB3,LGALS3,LPP,MYH11,MYH6,MYO6,NAMPT,NDUFS1,PALLD,POSTN,PSMB10,PTPRC,RRAS,S100A8,S100A9,SERPINA3,SLC5A1,TGFBI,TTPA,TTR,VIM	418 (23)
RYR1		ion channel			1,00E-08	ACACB,ACADL,ATP5F1A,ATP5PD,CD36,COX4I1,DLAT,DLD,HSD17B4,MT-CO2,PDHA1	191 (7)
AR		ligand-dependent nuclear receptor		1,146	1,25E-08	AK3,ARG2,ATP5F1A,CDH1,CDK14,COTL1,COX4I1,COX5A,COX6B1,CTNNB1,CYC1,DES,DNM1L,ELMO1,EMB,EPPK1,ESPL1,FABP5,FKBP4,GFM2,GOLM1,GPD1,GUSB,ITGA6,ITGB4,ITPR2,LAMTOR3,LMOD1,Marcks,ME2,MRPS33,MT-CO2,MTA2,MYH6,MYL6,PDIA5,PIGR,PRKCA,PRKCD,SDHB,SERPINA3,SLC3A2,SMTN,SUCLG2,TF,VCAN,VCL,VIM	354 (21)
RB1		transcription regulator	Inhibited	-4,199	1,32E-08	ACO2,ADAM10,ATP1A1,ATP1B1,ATP5F1A,Atp5k,ATP6V1F,CAP1,CASP6,CDH1,CKM,CLIC4,COL4A1,COX4I1,COX6B1,DCTN4,DLAT,DLST,DNM1L,EZR,FABP2,GSTO1,IL16,ITGAV,KANK2,LACTB,MCMBP,MDH1,MYH6,NDUFA13,NDUFA5,NDUFS4,RYR3,SDHB,TIMM50,Tpm1,Tpm2,UQCRC1	334 (16)
CA9		enzyme		1,726	1,47E-08	ARG2,ATP5F1A,ATP5F1C,ATP5MG,ATP5PD,ATP5PF,CYC1,LDHA,SLC3A2,UQCRC1
vancomycin		biologic drug		0,827	1,59E-08	AHCYL1,ANXA1,APOD,CTSB,EEF1G,EXOC1,FGA,FMO2,GPM6A,GPNMB,GSTM3,ITGB4,LAMP2,LGALS1,LGALS3,NIBAN2,PRKCD,PSMB10,RTN4,SBF2,Tpm1,UPP1,VIM
elaidic acid		chemical - endogenous mammalian		-0,775	1,93E-08	ACLY,ACOX1,APOA4,ATP5F1A,DLAT,F2,FABP5,FADS1,FDPS,HPX,LPP,MTTP,PPT1,SUCLG2,TTR
MMP12		peptidase			2,07E-08	ACTN1,ACTR2,APP,CAPZA1,CCT5,DNM1L,MAPRE1,MYH9,PSAP,PSMD11,RDX,VCL,YWHAG	143 (5)
gentamicin		chemical drug		-0,072	2,09E-08	AHCYL1,APOD,CAPZA1,CTSB,CTSD,CTSV,DDX39A,DNAJA2,EPHX2,EXOC1,GFER,GPM6A,GSTM5,HSD17B4,HSP90AA1,HSPB1,HYOU1,LAMP2,LGALS1,LGALS3,Nedd4,NVL,RUVBL1,S100A1,SART3,SBF2,SSB,Sult1a1,TTR,VAT1
uranyl nitrate		chemical toxicant		0,081	2,62E-08	Atp5k,CSRP1,CYP4B1,EEF2,ESD,HSD17B4,HSPD1,LAMP2,LGALS3,NDUFB9,PDHA1,RPL10A,RPL27,RPS16,RPS8,TAGLN
PRKCG		kinase			4,27E-08	ATP5F1A,CDH1,COX4I1,COX5A,COX6B1,CYC1,MAP1B,NDUFA13,NDUFA5,NDUFB11,NDUFB9,UQCR10	290 (10)
IL4		cytokine		-0,283	4,61E-08	ACOX1,Acp5,AHCYL1,AK2,ALAS1,ANXA1,APP,ARG2,CAPG,CASP6,CD36,CKAP5,CKB,COX4I1,CYB5A,EHHADH,EIF2AK2,ESPL1,F13A1,FADS1,FBL,FGG,FLNA,GFM2,GPLD1,HTRA2,IL16,INPP1,IPO4,ITGAV,KIF3A,LACTB,LAMP2,LDHA,LGALS1,LGALS2,LGALS3,LSP1,MED1,MYH9,Nedd4,PEX14,PFKP,PIGR,PLA2G4C,PLS1,POSTN,PRKCA,PRKCD,PSMB10,RNPEP,S100A8,S100A9,SEC31A,SERPINB6,SIRPA,SNX4,Srrm2,TGFBI,TMED5,TPD52L2,Tpm2,TXLNA,UBR4,UPP1,UQCRC1,VIM,ZNFX1	340 (17)
ASPSCR1-TFE3		fusion gene/product		1,922	4,61E-08	ASAH1,ATP6V0A1,ATP6V1B2,ATP6V1E1,CTSA,CTSD,CTTN,EZR,GLB1,GPNMB,LAMP1,PEPD,RAB7A,UPP1,VAT1
PPARG		ligand-dependent nuclear receptor	Inhibited	-2,266	4,99E-08	ACADL,ACLY,ACOX1,ACSL5,ALDH9A1,APP,CD36,CDH1,CS,CTNNB1,CYP4B1,DLAT,EHHADH,FABP2,FABP5,FDPS,Gm12854/S100a11,GPD1,HMGCS2,HYOU1,MDH1,ME1,MTTP,MUC13,MYH14,NDUFA5,OSBP,OXR1,PCLO,PEPD,S100A8,SERPINA1,SNX1,TAGLN,Tpm2,VIM,YWHAG	243 (16)
bezafibrate		chemical drug		-0,224	6,07E-08	ACACB,ACADL,ACOT2,ACOX1,ACSL5,CD36,COX4I1,CS,CYB5A,DNM1L,EHHADH,FABP2,HSD17B4,LGALS3,PEX14	271 (14)
MRTFA		transcription regulator		-1,655	6,15E-08	CNN1,CTTN,EPPK1,EPX,EZR,FLNA,GSTM5,ITGA5,ITGA6,MYH11,MYH9,MYLK,NEO1,Ngp,PRG2,RPS6KA6,S100A8,S100A9,TAGLN,Tpm2,Tpm4,VCL	109 (5)
RORC		ligand-dependent nuclear receptor	Activated	2,138	7,21E-08	ACACB,ACOT2,APOA4,ATP1B1,CD36,CS,Gk,GLS,IDH2,IDH3A,LDHA,MDH1,MDH2,ME1,POR,S100A8,S100A9,SDHB,SLC25A24,Sult1a1,Sult1d1
TSC1		other		-0,927	7,93E-08	ACACB,ATP6V1A,ATP6V1B2,CTNNB1,CTSB,CTSD,CTSV,FLNA,GLRX,HEXA,HEXB,LAMP1,LDHB,PPP1R1B,PSAP	287 (13)
MAP4K4		kinase	Activated	3,873	8,21E-08	ACACB,ACLY,ACO2,ACSL5,CYC1,DLAT,DLD,DLST,ITGA5,LDHB,NDUFA11,NDUFA5,NDUFS1,NDUFS4,OGDH,UQCRC1
DDX5		enzyme	Inhibited	-4,000	8,21E-08	ATP5F1C,ATP5MG,ATP5PB,ATP5PD,ATP5PF,COX5A,FH,IDH3A,MDH1,MT-CO2,NDUFA5,NDUFB6,SDHB,UQCR10,UQCRB,UQCRC1
CD 437		chemical drug	Activated	2,400	1,20E-07	AK2,ATP5F1A,ATP5F1C,ATP5MG,ATP5PF,EEF2,HSP90AA1,KIF3A,LGALS1,MTCH2,NACA,NDUFB9,RPL13A,RPS16,SLC25A5,SNRPB,SRSF3,TMEM14C,UBE2M,VDAC2,XRN2
SCAP		other		-1,549	1,22E-07	ACACB,ACLY,ACSL5,CYB5A,EHHADH,FABP5,FADS1,FDPS,HMGCS2,IGHM,LGALS3,LPCAT3,PLA2G4C,PON1	64 (4)
ESR1		ligand-dependent nuclear receptor		-0,851	1,26E-07	ACLY,ACOX1,ACTR2,ANXA3,AP3B1,ARHGAP1,ARRB1,ATOX1,ATP1B1,ATP6V1A,CAPN2,CASP6,CDH1,CKB,CNN1,COPE,COTL1,CRKL,CSNK1A1,CTH,CTNNB1,CTSB,CTSD,CTSS,DNM2,F12,FKBP4,FLNA,GLB1,GLRX,GNAQ,GNB1,GOLM1,HBA1/HBA2,HMGCS2,HPX,HSD17B4,HSP90AA1,HSPD1,HTRA2,IPO7,IQGAP1,ITGA6,LGALS1,MAN1A1,MAP1B,MYH11,MYO6,NDUFA11,PAK2,PALLD,PCM1,PGRMC2,PLA2G4C,PLS1,POR,PRKCD,PRKCI,RALA,RDX,S100A9,SCARB2,SCIN,SEC31A,SERPINB6,SLC3A2,SLC…	385 (16)
SMYD1		transcription regulator			1,28E-07	ACADL,ACO2,ATP5F1A,CYC1,FH,IDH3A,NAMPT,NDUFA13,NDUFA5,PYGB,UQCRC1
FXN		kinase			1,32E-07	ACLY,ACO2,ATP1B1,DLAT,DLD,SDHB
Hbb-b1	-0,834	transporter	Inhibited	-3,051	1,40E-07	ATP5F1C,Cox6c,CYC1,IL16,NDUFA11,NDUFA13,NDUFA5,NDUFB11,NDUFB9,NDUFS3,NDUFS4,NDUFV2,TF,UQCRC1
interferon beta-1a		biologic drug			1,66E-07	ATP5MG,COX5A,CS,DNAJB1,EEF1G,FCGRT,IGHM,IL16,LGALS1,NDUFB9,RPL18,RPL26,RPL27,RPS28,S100A9,SERPINA1
cardiotoxin		chemical - other		1,890	1,88E-07	ACOX1,ACSL5,ADAM10,ATP6V1A,CTSB,CTSV,DCN,EZR,FBL,HSP90AA1,IL16,ITGA5,ITGA6,MYH9,NAMPT,PIGR,PLG,PTPRC,S100A8,S100A9,SFXN1,SNX5,TXNRD1
mir-122		microRNA		1,065	2,11E-07	ACTR1A,ADAM10,ARHGAP1,CACYBP,CLIC4,CS,CSRP1,IQGAP1,LETM1,MAP1B,MAPRE1,SERPINB6,TPD52L2,VIM
TFRC		transporter		-0,158	2,29E-07	ATP5F1A,ATP5F1C,Atp5k,ATP5MG,ATP5PB,ATP5PD,F13A1,LDHA,ME1,NDUFA11,NDUFA13,NDUFB6,NDUFB9,NDUFS1,NDUFS3,NDUFS4,UQCRC1
MRTFB		transcription regulator		-1,277	2,35E-07	CNN1,EPPK1,EPX,EZR,FLNA,GSTM5,ITGA5,ITGA6,MYH11,MYH9,NEO1,Ngp,POSTN,PRG2,RPS6KA6,S100A8,S100A9,TAGLN,Tpm4,VCL
MYL2		other			2,79E-07	ANXA1,ANXA5,ANXA7,DES,HNRNPL,HPX,LGALS1,Tpm2,Tpm4
HNF4G		transcription regulator		-0,333	3,12E-07	APOA4,CAPN2,Fhod1,FLNA,ITGA5,ITGAV,MPRIP,PDLIM1,PDLIM7,VCL
UCP1		transporter		-1,471	3,42E-07	ACOT2,ALAS1,CTH,CTSV,DBT,EMB,GOLM1,GSTO1,MTHFD1,NDUFS3,NT5C,SDHB,SHMT1,SHMT2,SLC3A2,SYNM,UQCRC1,USH1C
CST5		other		-1,504	3,61E-07	ADSL,AHCTF1,ANXA3,ANXA5,AP3B1,CDH1,CTSB,EEF1D,EEF1G,EPN3,EZR,GDA,IQGAP2,MAP1B,MAP1S,NT5DC3,NUP98,PABPN1,PYGB,RBP1,VCAN,VDAC2,VIM,ZCCHC8
mir-802		microRNA		1,213	3,76E-07	ACTR2,APP,CDH17,DES,EPB41L1,FMO2,ITGAV,MYH11,MYL12A,MYL6,MYLK,NDUFB6,PPP1CB,PPP1R1B,RALA,RDX,VIM
PLA2R1		transmembrane receptor		-1,028	4,21E-07	AK3,ATP5PD,CTSA,CTSD,NDUFA5,NDUFS3,SDHB,TPP1
lithium chloride		chemical drug		-1,214	4,86E-07	ACLY,APP,BSG,CKM,CTNNB1,DCN,FABP2,FDPS,HAPLN1,Marcks,MYH11,MYLK,POSTN,PRKCD,TAGLN,VCAN	398 (23)
PTP4A1		phosphatase		-1,817	5,46E-07	ACLY,ACTN1,ACTR2,ANXA5,COL15A1,DNAJB1,EEF2,FLNA,ITGB4,NOP56,RUVBL1,SRSF3,STMN1,VCAN,VIM
IL3		cytokine		0,518	5,52E-07	ACOX1,ARHGEF1,CCT5,CSNK1A1,CTNNB1,CTTN,EIF2AK2,GART,HBA1/HBA2,HSPA9,ITGAV,MAN2B1,NACA,PIWIL1,PLA2G7,PRG2,PTPN11,RALA,Rpl23a,RPS16,RPS20,RPS3,RPS4Y1,SERPINA3,SLC3A2,STT3A,YWHAG	243 (12)
QKI		other		1,005	5,60E-07	CD36,CDH1,CNN1,CTNNB1,CTSS,FDPS,GPM6A,LAMP1,LAMP2,MAP1B,SNX3,TAGLN,VIM	153 (7)
PAX3-FOXO1		fusion gene/product		-1,540	5,67E-07	ACTN1,ANXA1,ANXA5,ATP1A1,BSG,CADM1,CCT5,CKM,DNAJA2,EEF2,EMB,ESYT1,FABP5,FBL,FLNA,HSP90AA1,ILK,INPP1,ITGA5,MDH1,MYH9,RPL26,SERPINB1,VIM	240 (6)
genistein		chemical drug	Activated	3,409	5,72E-07	ALAS1,AP3B2,ASAH1,ATP6V0A1,ATP6V1A,ATP6V1C1,CTSA,CTSB,CTSD,CTSV,Fcna,GALNS,GFPT1,GGA1,GLB1,GUSB,HEXA,HEXB,KLHL41,LAMP1,MAN2B1,MTTP,OGDH,PLA2G7,POLR2A,PPT1,PSAP,SCARB2,TAGLN,TPP1	40 (2)
TFEB		transcription regulator	Activated	3,759	5,85E-07	Acp5,ASAH1,ATP6V1A,ATP6V1B2,ATP6V1C1,CDH1,CTSA,CTSB,CTSD,GALNS,GLB1,GUSB,HEXA,HEXB,LAMP1,PLA2G7,PSAP,RAB7A,RANGAP1,RUVBL1,TPP1,UPP1,UVRAG,VIM,VPS26A
poly rI:rC-RNA		biologic drug		-1,506	5,87E-07	ACO2,ADAM10,Alyref,ANXA1,APP,ARG2,ATP5MG,C2,CCT5,CD36,CDH1,CDK14,CSNK1A1,CTNNB1,CYC1,EEF1G,EIF2AK2,ETFB,EZR,FARS2,HSPA9,HSPD1,IDH2,IQGAP2,ITGA5,LARS1,LYZ,MOG,MRPL44,NAMPT,NAT1,NOP56,PIGR,PLA2G4C,PRKCD,RPL10A,RPL13A,Rpl23a,RPL30,RPS13,S100A8,SCARB2,SIRPA,SNU13,SSB,VIM	402 (23)
ESRRG		ligand-dependent nuclear receptor	Activated	2,383	6,79E-07	ACO2,CS,DLAT,DLD,DLST,FH,IDH2,IDH3A,LDHA,MDH1,MDH2,MYH6,PDHA1,SDHB,SUCLG2
E2F1		transcription regulator		-0,755	7,03E-07	ACADL,ACSL5,ACTR1A,AGR2,AMY2B,CASP6,CD2AP,CDH1,CKB,COX4I1,COX5A,Cox7c,CRKL,CTNNB1,CTSB,CYB5A,DDX1,DDX39B,EIF2AK2,Hspa1b,HSPD1,HSPE1,IDH3A,ILK,LACTB,MDH1,MTHFD1,RPS16,RUVBL1,SLC3A2,SMARCB1,STMN1,TXNRD1,UVRAG,VIM	396 (23)
AHR		ligand-dependent nuclear receptor		-0,558	7,34E-07	ACLY,ACOX1,ACTN1,AHSG,ALDH1B1,APP,ARG2,ATP1B1,CAPN2,CD36,CDH1,CELA2A,CLCA1,COL11A1,COL4A1,CTNNB1,CTSD,DCN,DNAJB1,EPHX2,FMO2,GSTM5,HSP90AA1,IGHM,ITGA5,ITGA6,ITGB6,LDHA,MYH11,PI4K2A,RBP1,SMTN,TGFBI,VCL,VIM	434 (27)
BCR (complex)		complex		-1,782	7,91E-07	ATP6V0A1,ATP6V1B2,ATP6V1C1,ATP6V1E1,ATP6V1F,CDC37,COX5A,COX6B1,CTNNB1,CTSS,CYC1,GFPT1,GLS,GNAQ,HSPD1,HSPE1,IPO4,LDHA,NAMPT,NDUFA11,NDUFA13,NDUFB6,NDUFB9,NDUFS1,SDHB	64 (3)
PGR		ligand-dependent nuclear receptor		-1,059	7,95E-07	ACOX1,ADARB1,AHCYL1,AK3,ATP1B1,BRIP1,CADM1,CAPN2,CD36,CSRP1,CTSD,EZR,FLNA,GLS,GSTM3,HAPLN1,HBA1/HBA2,HPCAL1,ITGA6,ITGB4,LCP1,MAT2A,NUP133,PDLIM1,PFKP,POSTN,S100A8,SERPINA1,SLC9A3R1,STMN1,TGFBI,VCAN,VCL	399 (22)
FOXO1		transcription regulator		-0,216	8,32E-07	ACLY,ACSL5,ALAS1,ANXA3,ATP5PF,ATP6V0A1,BRIP1,CASP6,CD36,COL4A1,CS,CTSV,FABP2,FABP5,FDPS,Gk,GPD1,GPD2,HSPD1,HYOU1,ITGAV,ITGB6,LAMP2,ME1,MTTP,NAMPT,PRKCD,PTPRC,RAB7A,SERPINB1,SLC25A15,SLC25A24,TIMM50	314 (16)
VEGFA		growth factor		-1,324	9,44E-07	ALAS1,ANPEP,ARG2,CD36,CLIC4,COX6B1,CTNNB1,CTSB,CTSS,CTSV,DBT,GART,ITGAV,ITPR2,MDH2,ME2,MYLK,PRKCA,SDHB,SHMT2,SLC25A5,SMTN,SYNM,TUFM,UQCRB	379 (20)
NR1I2		ligand-dependent nuclear receptor		-0,221	1,03E-06	ACOX1,ALAS1,APOA4,CD36,Ces2a,CTH,GSTM3,GSTM5,GUSB,HMGCS2,ITGB6,LPCAT3,MT-CO2,MTTP,PGRMC2,POR,S100A8,Sult1d1,TF	352 (15)
ARID1A		transcription regulator	Inhibited	-2,425	1,04E-06	ACTN1,ANXA1,ATP5PF,CCDC80,CDH1,CKB,CKM,COX6B1,CSPG4,EZR,IPO4,ITGA5,ITGA6,ITGB4,MPP1,MYLK,MYO6,NT5DC3,SERPINA1,SPR,SRP68,VIM	170 (7)
TAFAZZIN		enzyme		-0,512	1,06E-06	ANXA1,ANXA5,CASP6,CD2AP,CDC37,DCN,GSTM5,HSP90AA1,IGHM,IGKC,IL16,LCP1,LDHA,LSP1,PCLO,PDCD6,PSMA7,PSMB10,PSMD11,SERPINB1,TAGLN,TRIM31,UPP1,USP5
CD3		complex	Inhibited	-2,175	1,12E-06	AHCYL1,ALAS1,ANXA1,ATP5F1C,BZW1,C2,CASP6,COX5A,CS,CSTF2,CYC1,EIF4A3,FBL,FDPS,HCCS,HPX,HSP90AA1,HSPE1,HUWE1,IL16,LAMP1,LCP1,LSP1,MDH2,MTA2,NAMPT,NDUFB6,OGDH,POLR2A,PREP,PSAP,PTPRC,RPL30,SLC25A5,SNRPB,SSB,STMN1,TXNRD1,VDAC2	92 (3)
GNA12		enzyme		-1,023	1,14E-06	ARHGEF1,CNN1,EZR,IQGAP1,ITGA6,MYH11,PAK2,RDX,TAGLN,TXNRD1,VCL,VIM	328 (16)
PCGEM1		other		-1,954	1,15E-06	ACLY,ACOX1,CS,FH,GLS,IDH2,LDHA,OGDH,PDHA1	262 (7)
indomethacin		chemical drug		-0,524	1,18E-06	ACOX1,ANXA1,APP,ARG2,BSG,CAPN2,CDH1,CTNNB1,CTSD,FGA,GPNMB,GSTM3,ITGB4,LGALS3,PRKCA,PSMB10,RPS28,S100A8,UPP1,UQCR10,VCAN,VIM	404 (23)
YARS2		enzyme	Inhibited	-2,449	1,30E-06	COX5A,MT-CO2,NDUFS1,NDUFS3,SDHB,UQCRC1
DYSF		other			1,36E-06	ACLY,ANXA1,CTSS,CTSV,DNAJB1,HSPB1,IDH3A,LCP1,LGALS3,LYZ,PRPF4B,PSAP,SERPINA3
imatinib		chemical drug		-0,888	1,38E-06	APP,ATP1B1,ATP5PB,ATP6V1A,ATP6V1C1,ATP6V1F,COX6B1,CTNNB1,CYC1,ESPL1,HBA1/HBA2,HSPE1,HTRA2,HYOU1,IGKC,LAMTOR3,NDUFA11,NDUFA13,NDUFB6,PPID,PRPF4B,PTPN11,RTN4,SNRPD3,UQCR10,YWHAG
MXD1		transcription regulator		1,732	1,49E-06	ACO2,CDK14,CYC1,ETFB,FARS2,IDH2,LARS1,MRPL44,NOP56,Rpl23a,RPL30,RPS13
EGFR		kinase		0,895	1,62E-06	ACY1,ADSS2,AHCTF1,ANXA1,APP,ARHGAP1,ASAH1,CCT5,CDH1,CTNNB1,DNM1L,EPPK1,F7,GFM2,Hbb-b1,HSPB1,HSPE1,IQGAP2,ITGA6,ITGB4,ITGB6,MT-CO2,MTA2,MTHFD1,PDLIM7,POSTN,RRAS,SDHB,SERPINA3,SNX1,SNX3,STT3A,VCAN,VCL,VIM,XRN2	373 (16)
let-7a-5p (and other miRNAs w/seed GAGGUAG)		mature microRNA		0,710	1,62E-06	APP,ATP6V0A1,ATP6V1F,BSG,CAPG,COL4A1,F2,HBA1/HBA2,Hbb-b1,HYOU1,IPO4,MRPS33,PRRC2A,SLC25A24,TAGLN,Tpm1,VCAN,VIM,VPS39
SREBF1		transcription regulator		-0,839	1,69E-06	ACACB,ACLY,ACSL5,ATOX1,COX4I1,CSRP1,CTH,CYB5A,EHHADH,FABP5,FABP6,FADS1,FDPS,GLB1,GPNMB,IGHM,LGALS3,MT-CO2,MTTP,RBP1,SERPINA1,SERPINA3,TF	235 (10)
SYVN1		transporter		-0,477	1,70E-06	APP,ATP1A1,CAVIN1,CSNK1A1,CSPG4,GNB2,HSPB1,IGHM,IGKC,ITGA6,ITGAV,ITGB4,LDHB,RPL18,SLC3A2,USP5
fluoride		chemical - endogenous mammalian		-0,632	1,70E-06	ACTN1,CTNNB1,DDX39A,DDX39B,DNM1L,EIF4A3,MPP1,MYH6,RPS16,RPS3,SSB,YWHAG
forskolin		chemical toxicant	Activated	2,019	1,75E-06	ACOX1,ACTN1,ACTR2,ADSL,AKR1B10,APP,ARHGAP1,ATP1B1,ATP6V1A,ATP6V1B2,ATP6V1C1,CDK14,CNN1,COL15A1,Crip2,CTSV,CTTN,DNM1L,ESD,EZR,FAH,GAP43,GSTM5,HAPLN1,ILK,ITPR2,LAMP1,MAT2A,MGAT3,NAMPT,PI4K2A,RAB7A,RANGAP1,RPS11,RPS20,S100A8,SLC6A17,TCF20,Tpm4,UPP1,VCAN,VCL,VIM	411 (23)
ciprofibrate		chemical drug		-0,632	1,86E-06	ACADL,ACOT2,ACOX1,Akr1c12/Akr1c13,BSG,CD36,CPS1,CTSV,CYP4F12,EHHADH,FAH,FGA,HSD17B4,ITLN1,LPCAT3,SERPINA1	174 (9)
PNPLA2		enzyme		-0,787	1,94E-06	ACADL,ACO2,ACOT2,ACOX1,CD36,CS,FH,Gk,HMGCS2,IDH2,MTTP,SUCLG2	270 (15)
hexachlorobenzene		chemical toxicant		1,373	2,05E-06	AIFM1,ANXA1,FGA,GPNMB,ITGB4,LGALS3,PSMB10,Tpm1,UPP1,VIM
Pln		other			2,05E-06	AHSG,ATP1A1,DES,EZR,GNA11,MYL6,PRKCA,RALA,RRAS,VIM
ROR1		kinase		1,526	2,13E-06	CDH1,GLS,HEXB,MAP1B,MUC13,RPL27,RPS4Y1,STMN1,VIM	44 (3)
FICD		enzyme			2,30E-06	DNAJB1,HSP90AA1,HSPB1,IGHM
PYCR1		enzyme		1,000	2,30E-06	CDH1,CTNNB1,DNM1L,VIM
MYCL		transcription regulator	Inhibited	-2,377	2,50E-06	Alyref,ATP5MG,CSNK1A1,HSPD1,LARS1,RPL10A,RPL13A,RPL18,SLC25A5,SNRPA1,SNU13,SSB
GRN		growth factor	Inhibited	-3,148	2,53E-06	APP,ATP6V1B2,CSPG4,CTNNB1,CTSB,CTSD,CTSS,CTSZ,GPM6A,GPNMB,GUSB,HEXB,LGALS3,LYZ,MOG,NCEH1,SIRPA,XPNPEP1	371 (19)
NRF1		transcription regulator		-0,724	2,64E-06	ALAS1,ATP1A1,ATP1B1,CDH1,COX4I1,COX5A,COX6B1,Cox6c,Cox7c,HPCAL1,VIM	246 (7)
miR-9-5p (and other miRNAs w/seed CUUUGGU)		mature microRNA	Activated	2,701	2,64E-06	ACOX1,ACOX2,ALDH9A1,ATP5F1C,Atp5k,CDH1,CYC1,HSP90AA1,NDUFB9,SDHB,UQCRC1	158 (7)
PPARGC1B		transcription regulator	Inhibited	-2,764	2,64E-06	ACACB,ACADL,CKB,COX4I1,COX5A,CS,FDPS,MT-CO2,MTTP,MYH6,NDUFV2	231 (7)
fenofibrate		chemical drug		-0,141	2,69E-06	ACACB,ACADL,ACOT2,ACOX1,ACSL5,APP,CD36,DLAT,EHHADH,FABP2,FGA,FGG,HSD17B4,LDHB,LPCAT3,MAN1A1,MTTP,NUDT7,PCM1,POR,PTPRC,TPP1	249 (17)
Perm1		other	Inhibited	-2,813	2,71E-06	ACOX1,COX4I1,COX5A,IDH2,MT-CO2,NDUFS1,NDUFS3,SDHB	202 (7)
TH		enzyme		0,707	2,71E-06	ATP5F1C,CKMT1A/CKMT1B,CTTN,LETM1,MCCC1,ME2,PRDX5,PRRT2
APOE		transporter		-0,781	3,31E-06	ACADL,ACOX1,ADAM10,APOD,APP,C2,CD36,CSRP1,CTNNB1,CTSB,CTSD,CTSS,CTSV,F10,FABP5,FKBP4,HMGCS2,HPCAL1,Hspa1b,HSPD1,ITGA5,RPL10A,S100A8,S100A9,SERPINA3,Tpm2,VCAN	385 (22)
FUS		transcription regulator		0,447	3,90E-06	FLNA,HSPA9,HSPD1,NDUFA5,NDUFB9,NDUFV2,RPL18,RPS16,RPS3,SLC25A15
[truncated: 1,360 more rows]
