# Supplementary material for: Regional Differences in the Small Intestinal Proteome of Control Mice and of Mice Lacking Lysosomal Acid Lipase
Source: J Proteome Res. Author manuscript; Available in PMC 2024 Apr 5. (PMC7615810; doi:10.1021/acs.jproteome.4c00082)
Supplement: Table S7 [file EMS194559-supplement-Table_S7.xlsx]

## Sheet: Summary tab
			Tab1. Proteome of the ileum of WT and Lal KO mice
			Tab2. KEGG enrichment analysis of the significantly different proteins in the Lal KO ileal proteome
			Tab3. Canonical Pathways from IPA analysis of the significantly different proteins in the Lal KO ileal proteome
			Tab4. Upstream Regulators from IPA analysis of the significantly different proteins in the Lal KO ileal proteome

## Sheet: Tab1
Uniprot ID	Gene	Protein #	Score	Peptide #	WT1	WT2	WT3	WT4	WT5	WT6	Lal KO1	Lal KO2	Lal KO3	Lal KO4	Lal KO5	Lal KO6
A2ASS6	Ttn	1	537.399	429	5874556	5966218	5026669	6.95403e+06	5572085	5620578	4.17392e+06	4968344	4878926	4519292	5.42651e+06	4954465
Q9QXS1	Plec	1	710.817	269	9567555	10062430	8.34849e+06	8.3776e+06	6888340	7.97103e+06	11136065	11208460	7.55092e+06	9.39632e+06	8.81117e+06	9460098
O08638	Myh11	1	959.369	202	93570902	122756896	66876040	74131820	5.72229e+07	56873340	66594248	59822410	23217660	24700295	64459608	59637599
P16546	Sptan1	1	595.64	199	14953410	12178670	9.56078e+06	9148438	10816590	9.24823e+06	13834460	1.09238e+07	6552169	8922126	9926061	9563566
Q9JHU4	Dync1h1	1	506.238	199	9153656	8996390	8761539	8.49676e+06	8480247	5.52237e+06	10623150	9.36061e+06	8169904	8.33149e+06	8678966	10328140
Q8VDD5	Myh9	1	757.252	172	18281415	17665930	18689265	18218450	11445510	12613840	2.22928e+07	27674060	15621530	20729145	18597330	22009340
Q8BTM8	Flna	1	856.175	155	76261296	73881112	52834540	52917620	24473740	22992380	48735480	45337786	25454589	3.0408e+07	41321848	37585267
Q62261	Sptbn1	1	381.307	144	10053649	11747780	9.34213e+06	9893171	7.22465e+06	6535316	12325530	7756924	7475879	8130271	11148900	10620829
P01027	C3	1	389.808	127	5.69543e+06	5851875	4.87315e+06	5679318	7.52679e+06	7562209	3596028	4.0774e+06	6.66671e+06	6152936	4836125	3.08551e+06
Q6URW6	Myh14	1	421.593	123	13390580	12748110	10998450	12182100	9.30409e+06	10182040	14759490	14333620	8842938	8590882	1.03194e+07	8207039
Q8C196	Cps1	1	381.814	123	19025910	18610755	19890905	17809835	12592690	13323865	14279965	12010830	9.80023e+06	12392505	8967734	10644258
P26039	Tln1	1	468.044	122	18146810	18526805	15251445	13997825	8735582	9105888	20556610	19942560	11147700	14965690	19775965	17067530
Q6ZWR6	Syne1	1	11.1474	120	6855844	5101842	9.61766e+06	9178314	5804043	7622316	7510400	9.9411e+06	6177804	9231883	7060121	8.33806e+06
P11276	Fn1	1	373.651	111	8.63429e+06	8.67995e+06	8.59576e+06	10213180	6344447	9058717	7119570	7327149	7150773	12306260	9119350	5.83082e+06
Q80X90	Flnb	1	381.174	107	14850900	12917995	13035175	13294760	10416525	7890939	10709040	12112850	9251359	11234100	7065113	8067423
Q68FD5	Cltc	1	486.703	106	18386040	25901670	24710050	24098722	12415485	12609170	27611195	19965010	18335885	14716490	2.08431e+07	21164277
E9Q557	Dsp	1	108.755	105	6597930	5509122	5508893	6339147	4220925	8533457	6988164	7218445	6220431	5980139	5249980	5318326
Q6ZWQ0	Syne2	1	15.4058	105	7728765	6577961	7457542	7628983	7.59293e+06	6.46021e+06	9191060	4269302	6.79479e+06	7293653	6311937	5625156
Q9JKF1	Iqgap1	1	339.885	104	9437469	9.70094e+06	10241630	11273325	9895390	8693770	18548950	16117290	14118620	15022007	19243360	20513160
A2ARZ3	Fsip2	1	158.099	99	5983630	3622354	2.41707e+06	8176619	5784022	5.32422e+06	5785450	5725912	2.91329e+06	3363894	2012229	4154166
Q91ZU6	Dst	1	34.3063	95	7.3969e+06	4694142	7751696	7502815	8148403	5004534	5606434	4409300	4675490	6310300	5.1583e+06	3969156
P07724	Alb	1	447.928	86	64601175	33519210	44742168	40539442	18913631	26419090	63419715	6.52043e+07	41160380	3.26462e+07	6.8464e+07	50768800
Q8VHX6	Flnc	1	286.053	86	11692060	8592935	7201854	6891589	13172730	10261420	4913792	5.86524e+06	5011664	5.78194e+06	5653424	9662243
P23116	Eif3a	1	66.0372	85	5798427	7908867	5995378	4182665	6.39327e+06	8.29241e+06	4997045	7.72235e+06	3.82949e+06	6133006	5949723	8155128
P19096	Fasn	1	200.753	84	9984111	10022480	11004620	9.22393e+06	7408556	9.74459e+06	7208061	7.04808e+06	4.24748e+06	6647927	9972415	11306095
Q05793	Hspg2	1	188.018	84	7886021	7.20316e+06	7066585	6852760	4277423	6855711	3052438	4627758	5397016	5038005	3628248	4934647
E9Q414	Apob	1	200.296	82	3590561	5008519	1.74014e+06	4720315	4918147	8152061	3.05401e+06	2185908	5642047	2.8321e+06	6542550	2132524
Q64727	Vcl	1	309.948	81	33632888	3.81773e+07	31804625	30568480	24161660	24711460	30023720	24394190	15071910	23663080	19346730	27731375
P08113	Hsp90b1	1	301.514	79	5.03742e+07	45482446	38214472	27361355	27481540	26883480	35091515	36254780	24558980	23704546	21834360	24543640
Q61838	Pzp	1	202.084	79	9998481	8.13744e+06	6303990	5138827	4197504	2821038	2.38441e+06	4932309	5340744	3.04401e+06	5720943	6.97102e+06
E9PZQ0	Ryr1	1	84.2797	77	3794328	5.09772e+06	6.47346e+06	6.50014e+06	5473427	5.81775e+06	4843120	3.21167e+06	4664750	2600759	5117505	4.11777e+06
Q8R0W0	Eppk1	1	206.776	77	9926190	1.07323e+07	11262420	8.63872e+06	8389528	11088030	13871195	8903362	10191877	8.92132e+06	9822546	8377477
Q921I1	Tf	1	368.293	77	13437092	11380495	11407520	8679379	10807420	7192406	33881429	27682420	17956380	33222661	27834545	25307276
Q70IV5	Synm	1	105.789	75	20000445	19873780	16603880	16415060	10040525	9.51783e+06	12118455	14802920	4951688	7072480	7860378	7888365
Q91XQ0	Dnah8	1	106.715	74	8167941	4214314	7105224	9843036	7.54531e+06	8113452	8.50863e+06	4.8061e+06	3403360	5.33929e+06	7339622	4729595
A2AAJ9	Obscn	1	27.1128	73	6327178	6.27914e+06	3888037	7.92346e+06	6097489	5957151	5882624	11557140	4.39438e+06	6245583	6882888	5.65715e+06
P48678	Lmna	1	226.778	70	44156808	43003232	14397085	14545665	8603069	1.07217e+07	31468600	31139760	31107560	17946312	3.78489e+07	33836888
P58252	Eef2	1	358.169	69	40933490	42923240	22054960	2.47138e+07	13445670	10787085	29008728	27897520	19965530	28316650	32825472	24281480
P03332	gag	18	10.7504	68	4.52186e+06	6.10638e+06	5793083	6292905	9784656	11354090	12382090	7187647	7224019	5.78651e+06	6372789	5832041
P20152	Vim	1	336.489	68	21659810	23986980	23382380	14528900	42930810	33643460	54159880	30991850	27224565	2.43473e+07	46369460	48805768
Q99KI0	Aco2	1	246.38	68	28844550	29805030	19973235	21595620	18428110	19203805	18460845	19046415	12611120	1.59808e+07	20567370	19673270
Q69Z23	Dnah17	1	69.3233	66	2926052	3070171	8669287	5093554	3.61762e+06	5.9133e+06	3754279	4984374	4501958	3348252	5.98748e+06	10578063
Q80Z19	Muc2	1	60.6697	66	22699350	15165184	12700890	11727460	9043101	7.96846e+06	5.60633e+06	5661623	3.81402e+06	5.47961e+06	9.39039e+06	4.24799e+06
Q9QXZ0	Macf1	1	117.093	66	4319577	3.77458e+06	6484170	7.44273e+06	4312231	8.12933e+06	5945676	5.53716e+06	3194026	3.95542e+06	8616221	3.04047e+06
P14824	Anxa6	1	170.643	65	22797230	32754360	19079020	18957400	14307145	12178880	24729595	25237885	10826040	18569690	24956505	26277710
Q91ZX7	Lrp1	1	151.758	65	3659115	4479845	4.60005e+06	3826898	8290716	7595622	5938646	6.57692e+06	4803501	1911471	5474657	6384990
O88737	Bsn	1	96.1144	64	5619319	8.82132e+06	7323797	9327011	4479556	4.51062e+06	2.74903e+06	4.7802e+06	3.36052e+06	6.04155e+06	4498825	5255102
P20029	Hspa5	1	236.378	64	95728161	106023696	87592820	91652568	5.04841e+07	66516482	86408725	88832401	11247580	24183080	6.59128e+07	67692456
Q60597	Ogdh	1	187.643	64	1.50269e+07	15510980	15547660	10429269	15303915	12348500	9961555	13077985	8.18395e+06	10975580	14632560	12963410
Q99PL5	Rrbp1	1	196.591	63	9.91604e+06	12449600	9.77351e+06	8.41907e+06	14023790	14105030	12698213	12784840	6976551	10035823	13741080	12769240
A2AN08	Ubr4	1	42.442	62	3719956	2948791	6790598	4279288	5221861	6.98698e+06	5687267	6121815	4166626	5916464	2557467	5031751
P01029	C4b	1	144.007	62	4993090	3.534e+06	6918677	4.05313e+06	4572712	3071361	4.09471e+06	5072235	2.09947e+06	2829203	3139875	4208368
Q78PY7	Snd1	1	212.524	62	14544800	13701550	14521540	8999367	14176400	8163940	14020850	12425730	8.54062e+06	12381140	9688404	9687849
Q8VDJ3	Hdlbp	1	123.595	62	10307110	10218990	8.48201e+06	6972992	18292210	16878850	9026457	8228412	6726803	6818450	7242891	7094109
Q02053	Uba1	1	184.32	61	18760510	15070580	12689515	12452040	12437095	11923120	16654220	17447920	11180450	14167430	18931220	15974130
Q6PB66	Lrpprc	1	178.652	61	8664199	8.55008e+06	8480104	6905635	5933942	7625311	10703710	9703962	5.51089e+06	6037271	3849269	9.25332e+06
P06909	Cfh	1	170.111	60	3451000	1638283	5614969	2676585	2538813	5612235	3877201	2.43654e+06	3.66515e+06	4624394	4760016	4240800
P08003	Pdia4	1	129.45	60	19505980	17112995	20715340	18547800	14712700	16699505	19789500	13459775	10867340	11777080	13214510	12656310
Q01853	Vcp	1	256.801	60	17537274	21015015	23426050	24737240	20276095	19391310	16090290	1.90644e+07	16982350	27079720	12930115	19335750
E9Q401	Ryr2	1	7.70506	59	3116696	7350171	5085171	3.16908e+06	5065817	4470038	5351903	7633425	4586937	6120238	4117895	3.60152e+06
P02468	Lamc1	1	95.5287	59	6800036	8405193	7511443	6075703	5925911	5419716	6163363	7704872	3.25424e+06	6350037	5.57881e+06	5703567
P09103	P4hb	1	182.942	59	94368768	96212480	62239248	66814620	3.19931e+07	40235954	43067488	46239040	35812352	33557801	51530568	47457256
P70398	Usp9x	1	69.1761	59	6447917	4638778	10507410	2301121	4151550	6.19301e+06	10568520	3384989	2.72728e+06	9226891	6.39817e+06	2472019
Q64GA5	Pla2g4c	1	19.0957	59	75369584	79847536	5.42098e+07	58572992	18341480	12112690	4227298	6138162	6.21746e+06	6671467	4988855	5.21542e+06
Q8CGC7	Eprs1	1	121.116	59	7.24255e+06	7008424	9865625	8283218	6.44801e+06	8.26922e+06	7574588	6197393	7.69229e+06	7370529	6232897	6063869
A2ARV4	Lrp2	1	80.9592	58	6649990	1.61577e+06	9271742	7457014	7573951	3.54404e+06	5738434	4223107	17859710	7.07899e+06	4177652	4919316
Q61147	Cp	1	205.857	58	9315866	8.24867e+06	9873096	5885641	6411529	6864247	8.45451e+06	6163741	8.00048e+06	9043756	11597035	12269060
Q69ZN7	Myof	1	140.6	58	5209789	5709494	7097162	5478337	4492463	4.35364e+06	5772541	6087440	3.12627e+06	4.3761e+06	6346643	6.6513e+06
Q9QYR6	Map1a	1	114.971	58	3.03916e+06	2103192	6050368	6414884	4.22206e+06	1625450	2.02259e+06	9495034	1.78039e+06	1979800	2231888	4221479
Q9QYX7	Pclo	1	46.1942	58	27307270	6368376	6186705	5974356	10944575	13694220	8138607	19362950	2963651	4984014	8.59426e+06	8.80393e+06
Q6PDN3	Mylk	1	141.324	57	63130488	61139160	24868945	24322440	20503820	16063780	20783520	24350940	15382675	20296370	28934830	28009230
Q70FJ1	Akap9	1	3.85137	57	4715866	3.66691e+06	9.2313e+06	3414887	3.39677e+06	7.25621e+06	10344100	5691841	3969124	4363474	4.19509e+06	7373185
Q8CC88	Vwa8	1	125.598	57	13759110	13628080	8779595	5374330	3546169	2485015	4003318	4.97714e+06	2873611	3350101	5.47055e+06	4521178
O08601	Mttp	1	166.232	56	14698460	16661370	22608565	19506020	1.34695e+07	1.27304e+07	12510950	20141140	1.77134e+07	20951260	15360035	12127059
Q61879	Myh10	1	189.12	56	5265908	10372440	5478186	3919753	6742887	4967951	5330222	5528723	4993442	6063945	5742456	4088500
Q91VW5	Golga4	1	10.0201	56	11555005	14834865	8.0698e+06	9890159	7024293	8.09685e+06	8927614	8334501	3.60905e+06	6943533	1.12921e+07	7661098
F6ZDS4	Tpr	1	78.5879	55	3935936	4831610	4596752	8.99128e+06	7737350	8.6238e+06	5285215	7112894	4323538	4236305	3983822	5012624
P40142	Tkt	1	216.286	55	38619380	3.48298e+07	40317316	35072432	22171550	21540010	37707700	42254963	27950345	29956550	34448220	34408923
P57780	Actn4	1	344.327	55	2.78069e+07	29236238	2.31219e+07	34457506	13993030	27690000	28884992	31328488	18410260	23381889	30134450	26890120
Q6RT24	Cenpe	1	15.3513	54	10560542	7287210	5426914	6953632	7.67844e+06	1.01767e+07	5.91197e+06	12173765	4.04288e+06	6912553	5624476	9.12801e+06
P63038	Hspd1	1	296.498	53	23538940	21469800	19624710	20057480	15384075	24467130	27740950	28299880	17712450	23283080	1.70176e+07	16154790
Q03265	Atp5f1a	1	204.58	53	186518096	191376542	44750714	60884928	5.15413e+07	48569568	103065737	101767313	63412632	84270352	9.5727e+07	116302304
Q62468	Vil1	1	198.904	53	61774400	56461194	36942380	37487020	18000450	19471230	58656040	71407590	28718450	32438440	40696288	26845345
E9Q7G0	Numa1	1	95.7378	52	5231247	5.97856e+06	4706546	5624057	6002208	8.23206e+06	7.39317e+06	6400928	5484691	3744584	5.62768e+06	4676319
P27773	Pdia3	1	198.017	52	6.28761e+07	59268594	38588054	39812040	25938185	19345730	50036078	41895849	27836269	31476096	44700880	43351400
P31001	Des	1	159.384	52	225143441	246897792	150711800	199185792	44375734	55719320	118198000	103040400	59229026	80257611	175142496	146453504
P83510	Tnik	3	7.87733	52	6422977	12084250	7186941	7610251	10771798	1.03041e+07	7424195	5198886	4449021	3.40821e+06	3394217	7338749
Q64331	Myo6	1	78.2403	52	6085382	6312873	5.63794e+06	5757981	5.43236e+06	7.3372e+06	9158788	7902159	5855274	7.70311e+06	6.62317e+06	5698576
Q6A078	Cep290	1	3.81402	52	4967856	4114556	4.74984e+06	5.20949e+06	4513326	3302185	6215773	6703955	4.03292e+06	6839298	5.53546e+06	3.63873e+06
P11499	Hsp90ab1	1	236.461	51	39445460	51880080	30884110	19400695	8186927	13959075	1.12487e+07	21233930	18778110	20975401	25117450	2.26246e+07
Q6P5E4	Uggt1	1	124.885	51	8290005	9540212	8163735	7603219	6009214	6138647	7.63819e+06	8224296	6986930	6887741	8.57558e+06	7.43198e+06
Q8VIJ6	Sfpq	1	72.4161	51	5689879	6804198	6.94632e+06	4.91367e+06	3644887	9760520	12117487	13770170	5778252	9543951	12286330	9.46883e+06
E9PVA8	Gcn1	1	87.7659	50	5812354	7433325	6243962	5227577	7636010	4528446	7711220	1.17455e+07	6164435	3773114	2667070	1495849
O88342	Wdr1	1	177.254	50	1.54427e+07	28749350	2.16367e+07	20856440	7465586	9059778	22648695	2.04869e+07	21316200	24783700	26359800	27881130
Q01815	Cacna1c	3	3.995	50	8166900	6875915	4467361	5078856	10328405	5577614	5940860	12760050	6.76701e+06	9463777	4.96456e+06	8.69925e+06
Q3UQ44	Iqgap2	1	128.31	50	6308403	7.58899e+06	6.59897e+06	8.2963e+06	7591570	8206898	8261231	9.3844e+06	5074984	5463679	4256078	5.51875e+06
Q8K0E8	Fgb	1	164.848	50	8277623	5.46214e+06	4.82966e+06	5020576	10716530	3251888	6462337	3162875	6321178	2683671	5659608	5.05769e+06
Q99PV0	Prpf8	1	42.3917	50	6802178	6429327	5331082	4.77924e+06	4.92924e+06	4.76231e+06	5.42215e+06	3.71061e+06	5528504	2.70424e+06	4390274	4.69454e+06
Q9JMH9	Myo18a	1	43.8461	50	6739892	8.98225e+06	4312707	6858401	10585660	7816819	1.10393e+07	6106082	4.72942e+06	5349084	6.09e+06	4969819
P0C6F1	Dnah2	1	23.2665	49	9863486	14920155	15931560	8.199e+06	7580652	8.12237e+06	11769270	7324685	4341562	5303148	9849414	8.07785e+06
P38647	Hspa9	1	195.55	49	24126425	23508720	25394435	19103480	9.08829e+06	11687676	22748990	19173455	17856220	20809630	16209010	15611115
P52480	Pkm	1	280.043	49	39838860	3.49381e+07	41703358	26063590	19784230	18414820	40819321	5.39602e+07	32474280	34546152	44499432	46927128
Q05920	Pc	1	130.379	49	5410225	6277369	5363591	9.95429e+06	3024540	6.15848e+06	1.56833e+06	2514718	2817597	2342143	4777587	6175286
Q8CIE6	Copa	1	124.045	49	9.87088e+06	1.02549e+07	9.22997e+06	9115657	6.70944e+06	6.80587e+06	9350868	8.92142e+06	6916734	7537598	8062878	8353907
Q9DBR7	Ppp1r12a	1	32.7223	49	8952681	10107185	10558210	11999240	6.36661e+06	5.53691e+06	8.17077e+06	4193343	4401717	5076541	6146656	6210347
Q9JKR6	Hyou1	1	169.999	49	13336445	11407840	11346300	9811807	9.33275e+06	9819480	10405390	9.23361e+06	7.77639e+06	8546308	8171236	8.50995e+06
P56480	Atp5f1b	1	263.84	48	9.30487e+07	65189672	63417024	55041485	22190670	22647190	43037080	46724035	44458037	63512180	37909660	61419881
Q3TLH4	Prrc2c	1	9.0619	48	2705846	5.47349e+06	3690508	7.85398e+06	8371384	7.23284e+06	4333107	3495529	3761904	3828911	4409873	4.89483e+06
Q7TPH6	Mycbp2	1	3.8189	48	5.17034e+06	2001815	4250239	5698313	9056709	10184780	5580929	9.7531e+06	5373798	8620315	12490350	7340007
Q7TPR4	Actn1	1	313.274	48	29809230	28826410	17397910	15713959	19556601	19915170	12937285	18076890	14720220	14004620	15333525	19714130
Q8CAQ8	Immt	1	159.495	48	10721200	18236066	10832945	12516255	8254813	5.1471e+06	12764669	7898980	4.72495e+06	6.22037e+06	10907360	10985530
Q91X72	Hpx	1	144.481	48	11800640	9.16263e+06	5905715	7.2205e+06	3657288	5225661	16592300	22712810	14471540	19078250	15784070	12883210
B2RY56	Rbm25	1	14.821	47	7006320	6838683	11772220	6702932	5.35233e+06	6247214	12238825	4516773	6350111	5988034	6811292	3.59871e+06
P08032	Spta1	1	30.6796	47	2510281	2.55878e+06	3046466	3080921	2170459	4846023	5430118	2.91681e+06	9592477	7.19762e+06	1402468	3714948
P13020	Gsn	1	177.234	47	34959312	29156410	22711625	23262775	7478940	9321628	21361195	29817760	18252490	17324900	24383460	30292589
P21614	Gc	1	184.424	47	3504289	7417293	3.66977e+06	5365359	5277023	4863432	1.91125e+06	2527501	3278627	6042034	3170844	5359808
Q45VK7	Dync2h1	1	38.5622	47	6247739	7770342	3797786	6026788	3817645	6.75811e+06	5334794	4.30008e+06	2185925	5.54304e+06	4438991	2.815e+06
Q9D7Z6	Clca1	1	106.239	47	7.87662e+07	70627912	52535550	64751530	29690080	37769230	16968645	12088100	8143653	8987167	10987560	6.17366e+06
Q9WTQ5	Akap12	1	48.3169	47	3850353	3.72555e+06	3296837	3479639	4397270	5975055	3932850	6374459	6116642	4.9942e+06	3671069	2487554
O70133	Dhx9	1	104.76	46	8675981	6514735	8108078	7.92743e+06	6516442	11987415	7.63771e+06	6511473	8.14747e+06	8538287	7936039	6.714e+06
P06728	Apoa4	1	141.906	46	7.24102e+06	7.35275e+06	5.34882e+06	18592090	10238660	11868235	32674530	12473685	12468630	24623821	22667395	13998255
P10107	Anxa1	1	160.378	46	11184510	10300740	7558575	7168050	7396254	7912360	19809675	18482880	10491060	14489150	24062405	27902890
P20918	Plg	1	150.132	46	1740955	3918779	1427691	2185690	2565994	3059589	2.19357e+06	2.99713e+06	1183967	3852180	4893024	2972760
P28665	Mug1	1	204.395	46	4079670	2663635	5745565	4.42358e+06	10516400	9205310	2140038	7746511	3.33827e+06	5089611	2259794	4.05977e+06
P97449	Anpep	1	208.664	46	30318830	25125330	15098560	16958790	1.00036e+07	9.35508e+06	51949470	30736589	17335030	19322767	26675910	30947090
Q9D312	Krt20	1	169.158	46	54256152	52179956	30593820	34344029	23436080	19929530	85458208	61004880	56239220	45894488	52751946	63866248
D3YXK2	Safb	2	11.7415	45	8879594	7300602	6.12344e+06	4540899	11944910	3.41741e+06	8483888	5.41792e+06	6.67323e+06	8.58491e+06	5367929	4049537
E9PV24	Fga	1	164.529	45	4.76737e+06	3.9015e+06	7373283	7177229	5649850	4288829	4603502	4747176	7842903	5287450	7033428	6964447
P14873	Map1b	1	87.8507	45	3850422	739105	2555332	6597397	10979106	2161357	4539012	1403822	3560247	3.9725e+06	918332	3999041
P19001	Krt19	1	276.341	45	196737408	169679352	78801069	99547990	43565688	29321599	112002000	126010316	76257320	73028992	7.08722e+07	69963264
P20357	Map2	1	76.5663	45	3974800	1.73502e+07	11090720	18514235	10257051	7.76762e+06	6526341	1.18152e+07	10153035	5476870	6730375	2417042
Q3UPL0	Sec31a	1	110.353	45	7.69971e+06	7573682	6882795	9.07882e+06	8622097	6351061	6234812	6.35204e+06	6165029	7728250	6393091	5500426
Q61233	Lcp1	1	258.523	45	8014315	7899402	9.86141e+06	5622080	13981840	17267700	23690380	24015100	25113139	21256843	27351960	30847400
Q61292	Lamb2	1	73.8979	45	5153097	10175470	6433372	3673752	3780628	3198997	4.19005e+06	4604161	2.90023e+06	3.32485e+06	4793942	4.39196e+06
Q64521	Gpd2	1	128.496	45	8015377	7154682	7201797	7861613	3325097	10896194	5.07997e+06	5.25879e+06	2758386	7663023	4127037	5.91485e+06
Q7TMY8	Huwe1	1	51.2332	45	5.04341e+06	8472434	4859432	3.69851e+06	3482182	4450267	3304903	8134281	1843937	3286834	2938404	10256700
Q8K4L3	Svil	1	17.2239	45	4.46415e+06	6683410	2674130	5558243	5590095	6706715	2581955	4042628	4741742	9853783	4794736	4.18501e+06
Q922D8	Mthfd1	1	138.661	45	8.76421e+06	9574570	9226319	8.58287e+06	9648621	7778670	13139325	12439680	7234843	8388792	8730820	11416140
Q99104	Myo5a	1	47.192	45	4931512	4.90299e+06	5650020	5293091	7752569	4179002	7.58646e+06	4767149	1455990	6867183	3370761	6097815
Q9WU78	Pdcd6ip	1	109.172	45	9029533	9.98818e+06	9.41026e+06	8547408	10310450	6766195	13202890	12125580	9.67019e+06	10491330	11054550	11922570
P05784	Krt18	1	184.756	44	52809114	52256926	28488400	30841910	17034190	1.55132e+07	22759630	34494128	20396750	26767630	18517036	1.93321e+07
P13864	Dnmt1	1	80.7678	44	8770477	3294017	4.49134e+06	5.3998e+06	3.30571e+06	1929163	8460951	5368881	3581194	5974559	3.5189e+06	2.78198e+06
Q11011	Npepps	1	88.9139	44	9343571	8127718	11229930	9.21672e+06	9577578	8310953	10093730	8417597	7024572	8.7586e+06	9594263	1.02124e+07
Q5SYD0	Myo1d	1	64.0447	44	6311812	8399464	7.81442e+06	7910027	6.47546e+06	13130120	8.76232e+06	7.92048e+06	5141593	5655285	6.70897e+06	7680446
Q8BHN3	Ganab	1	129.185	44	15544480	14950840	11593730	10729457	7020684	6828262	16347290	15402440	9376994	10735660	11638060	9549108
Q9EQK5	Mvp	1	166.073	44	21493115	23815050	17631730	20677600	13563400	15707670	33823392	32263425	19253040	23516810	2.19075e+07	20474930
P11881	Itpr1	1	36.9455	43	6629954	5952324	4668579	5515461	5716859	1.19373e+07	6070183	8.79001e+06	4.13059e+06	5336755	5746492	7247798
P13541	Myh3	1	128.31	43	2.88248e+06	2932696	3265864	2427043	6305800	4.7104e+06	5299300	1421004	3.45192e+06	9801356	2463261	3259934
P14211	Calr	1	205.359	43	46858335	38268398	35757530	47387460	33670920	34172912	40764094	25148780	2.93069e+07	22891620	27085864	3.03123e+07
P30999	Ctnnd1	1	103.665	43	10781820	9522503	9.05283e+06	9812848	6732842	5123950	10929800	10165289	7091641	8.73453e+06	9.34768e+06	8.10106e+06
P50544	Acadvl	1	146.332	43	11471740	14176695	10525767	10120420	9765094	16821275	13354155	12166440	10808896	9426178	11568570	10059950
P63017	Hspa8	1	198.967	43	68332500	6.74997e+07	14212010	42762272	38116620	13672420	52679712	2.94813e+07	27836988	19058890	42832328	32816620
Q3V0Q1	Dnah12	1	11.6418	43	4198925	4680326	7262880	3519417	12194190	1723135	8.24393e+06	7801073	5400586	7498199	9575868	2370858
Q61595	Ktn1	1	48.0598	43	7956103	3030103	3.61158e+06	3209706	3931774	6058271	4341734	4608904	3769862	4458887	5.07735e+06	3641291
Q80W93	Hydin	1	7.74339	43	4.97682e+06	2745394	8.19496e+06	5300081	12258190	7780465	7.21968e+06	8681505	6591470	8247424	4146010	6125708
Q8BW94	Dnah3	1	11.4964	43	11276330	11178590	7830847	14180740	6900103	9.88199e+06	8183414	15034030	5.93531e+06	10307410	8.94708e+06	9626197
Q8K2B3	Sdha	1	182.423	43	14197140	8426878	19595705	14703640	19058200	21007395	18165670	12810470	8.224e+06	9770272	10217080	9.50922e+06
Q91V92	Acly	1	115.473	43	11085980	1.10318e+07	7443668	8303065	8671970	7.38398e+06	7.5966e+06	8.09758e+06	4961944	6393664	6423875	9357172
Q9EQH3	Vps35	1	121.784	43	10520810	13333515	1.00122e+07	13101650	12820300	6151234	12986330	21359550	8068821	11063915	17551710	17805150
P51432	Plcb3	1	76.712	42	10810830	11421690	6665654	7777941	12912160	10428839	10810530	10260260	6.81197e+06	7604280	5594380	9654272
Q60604	Scin	1	81.6207	42	25659740	26911380	19121260	22617515	9.11808e+06	12069740	11478405	12813340	4647348	15829070	7794089	8.73644e+06
Q6P4T2	Snrnp200	1	62.8686	42	2318676	4.73877e+06	3015721	8051178	5.40813e+06	7103729	5.14016e+06	4246229	4801366	6409650	4381375	4248178
Q6PDQ2	Chd4	1	34.8015	42	7.68658e+06	7579209	7522175	6.65447e+06	3731777	7.87369e+06	6.83723e+06	6.88525e+06	4622850	7139480	6826747	5580785
Q8C8R3	Ank2	1	42.4718	42	4882986	4344875	8.32278e+06	4224784	4738130	7822578	6.9234e+06	2384994	3.2177e+06	2.45597e+06	3389638	3.2032e+06
Q99MY8	Ash1l	1	3.87167	42	10135190	6545731	10947250	8.03142e+06	6949890	5918261	6609149	6.05882e+06	11498360	8.54114e+06	13412470	7712949
Q9CU62	Smc1a	1	25.3534	42	6.17419e+06	4367365	7737868	10888465	6523517	6898562	3768823	4324307	3866638	4533688	5946241	6822773
E9Q0S6	Tns1	1	69.293	41	7210722	10110910	8.81074e+06	5231028	9650599	6.64206e+06	7681733	4652686	6179592	7644487	8285308	6147314
O88783	F5	1	88.5488	41	1183935	5543940	5841665	6725989	3858670	6.05055e+06	3396904	6347938	6561645	10619220	1736484	8.30519e+06
P07356	Anxa2	1	126.565	41	52722728	52846240	44746072	44882740	17133200	10986960	100351104	77715110	32464427	63238960	46709948	44721420
P21981	Tgm2	1	87.8194	41	12835620	12655160	14715090	12806670	12217600	15308940	11559800	8.94429e+06	11725630	13618295	15228975	15182970
P35564	Canx	1	97.4326	41	13643920	13629160	9.78167e+06	1.5456e+07	7352767	5.13977e+06	16797150	16125290	8309035	9707520	1.12612e+07	14087370
Q6ZQ38	Cand1	1	127.025	41	14774525	18903360	9.67783e+06	7661241	9.52255e+06	12402390	12401210	11289970	9.47018e+06	11323040	14774545	14504140
Q80YX1	Tnc	1	78.76	41	6.7112e+06	8267519	7811639	7136477	4844177	3.57236e+06	7299847	8.02532e+06	8.39161e+06	8505791	7032264	7884328
Q99NB9	Sf3b1	1	111.179	41	7.41884e+06	7.367e+06	6317215	7.51462e+06	8399212	8.09642e+06	7700366	6073088	5104671	7164206	7041804	8069053
Q9DBM2	Ehhadh	1	100.308	41	6799446	4396118	8.48807e+06	5648187	7013701	8470929	6543343	7005778	3956919	4224589	4194396	3587234
A2AQ25	Skt	1	7.04822	40	3.47759e+06	5436516	3723795	4644210	2443800	10699230	4.00463e+06	8953655	9957513	6831632	4009403	5570487
O88329	Myo1a	1	107.965	40	13472880	15204510	12010990	12177275	10338601	12392970	18961420	17525580	7736429	11148585	11671130	9884686
P02469	Lamb1	1	49.8342	40	6633288	7687142	8.54445e+06	10484570	6040061	2712464	5.87017e+06	3252365	6583261	2571524	5102805	3981498
P50516	Atp6v1a	1	131.642	40	7929968	5756797	6404705	7.35423e+06	8283504	6.17295e+06	14984840	19896690	10502494	13452286	14605250	16209800
Q3V0K9	Pls1	1	159.044	40	18738125	17936410	18987890	16219790	17796430	17323810	31336620	29998970	11279330	1.43614e+07	19704180	17942230
Q64514	Tpp2	1	69.1056	40	4257959	4467815	4807124	1.94944e+06	6110042	1.04485e+07	3260112	6640286	4658543	4526199	1704263	5692764
Q8BIJ6	Iars2	1	75.8296	40	6222253	6.24506e+06	6304468	6856504	5.31945e+06	6892554	7001965	6218783	4802551	5271062	10828580	4.99914e+06
Q8BMS1	Hadha	1	158.315	40	23144055	13737165	20628450	11150610	6369112	6443859	29020847	28643630	17876370	21485495	10722239	2.31661e+07
Q8VDN2	Atp1a1	1	297.465	40	26035101	24278020	23604640	8582599	17851190	16716470	24198210	17091240	10758340	18274220	11517620	14060530
Q9WTI7	Myo1c	1	47.7291	40	10208450	9184951	5712980	9509650	7821013	9.03969e+06	8967666	8501385	8059488	4122244	6042752	6816538
E9Q8T7	Dnah1	1	23.0293	39	11905670	9.66783e+06	8246964	9.86107e+06	2866388	9252191	4079492	7210346	4091619	6592029	22347780	6967362
O55029	Copb2	1	80.5002	39	12502120	12728910	11645850	11653570	13074000	10751360	12591460	12381450	10919200	11434110	12480250	10944460
P26041	Msn	1	115.367	39	4.28656e+06	8624026	11564745	9679781	4747195	8.22903e+06	23729560	18705265	5216290	10638910	12227880	22751770
P48725	Pcnt	1	3.86822	39	6.83706e+06	6871794	6830599	3.81164e+06	12754715	2.78548e+06	9510021	6692541	8.29593e+06	6484571	8158134	5808978
Q00612	G6pdx	1	94.4984	39	17283205	15095700	13018220	12686030	8.76577e+06	1.01906e+07	13650045	17341280	13123620	15055720	16081340	12599405
Q00623	Apoa1	1	138.155	39	5289140	6529521	5091906	4566815	3839819	8021205	11647360	13439620	7301245	11869475	14185510	9719915
Q61001	Lama5	1	107.849	39	3964325	3067944	4.60101e+06	5595945	4707366	5.45866e+06	2800597	3391685	3.2987e+06	6532513	4487019	3808971
Q61316	Hspa4	1	105.142	39	5880342	10094240	10105590	7680207	9525982	7291536	9797921	11183710	8094931	11187340	7.86471e+06	8723277
Q61554	Fbn1	1	60.2268	39	2592602	4639319	4794117	5.28618e+06	4832752	4808912	4.49943e+06	2417379	2363077	1581448	4159397	2463626
Q6PDI5	Ecpas	1	63.7364	39	4721573	5.1869e+06	6933189	4668728	3.51697e+06	3.75266e+06	5535709	8.48439e+06	3841847	3894436	4082071	3887768
Q8BX70	Vps13c	1	22.1762	39	2407540	1632520	6877605	4483634	8811847	6960538	8.37735e+06	7154272	4.24408e+06	13625200	3074507	3750173
Q8C170	Myo9a	1	2.21526	39	10035270	12966260	9.98462e+06	5887671	8933588	7176307	7300509	11434280	4118079	5239682	6169254	10112960
Q91VD9	Ndufs1	1	129.22	39	16581630	16974620	15936090	13588940	13943350	5543356	7.71277e+06	10019970	1934431	9127615	9101414	4613365
Q9DBD0	Ica	1	107.818	39	2.27756e+06	1.98999e+06	1757580	5825124	3328869	3468591	13607650	11957000	1727848	3.97995e+06	665409	1244167
Q9R0H0	Acox1	1	153.013	39	5063192	5011546	5172565	5700818	6.42462e+06	10930730	10999105	9.28484e+06	3347975	8875195	6544223	7792767
Q9Z1Q9	Vars1	1	57.1236	39	11649120	1.03518e+07	10845340	10135180	8949401	12736655	12256845	10779950	6321247	8357707	8.89938e+06	8.75354e+06
P05064	Aldoa	1	227.277	38	43354210	35774019	42303454	35507952	47402916	20352900	64010820	31402576	26705390	28839185	44904160	43821944
P11679	Krt8	1	330.869	38	168080152	88799888	80918223	65630360	14605061	1.95098e+07	109043600	42101530	32654670	37474992	62193848	104341848
P14733	Lmnb1	1	121.263	38	16126840	16993570	13492160	14094360	6055930	14288325	12119000	16867095	7006927	8949956	9343251	10277450
P24270	Cat	1	167.604	38	4876870	5581510	7808933	7971899	8.82292e+06	8293577	10033750	9229148	5176092	3739754	6.45868e+06	5847105
P61979	Hnrnpk	1	106.745	38	38241440	46815420	30471140	2.7562e+07	24514700	38601808	46880180	36800995	52537520	41743392	38111080	3.4488e+07
Q8BP47	NARS1	1	65.9311	38	15091030	10521750	11678180	11064950	10942110	10803690	18518880	13332940	10296450	11361025	15401015	12163830
Q8CIZ8	Vwf	1	50.2365	38	10499070	6869157	2428738	6573870	5386045	6456461	2649498	2725480	4558311	9768316	9178568	5.99662e+06
Q93092	Taldo1	1	76.4357	38	3.20711e+07	33542820	21989649	15065130	13138500	13399100	31721650	27438980	16850465	29455514	29265960	27577580
Q99MZ6	Myo7b	1	51.942	38	4315504	7599413	5659466	9362011	2647498	4312248	8163478	9664399	6422383	7729285	6415373	7180497
Q9ERU9	Ranbp2	1	35.2496	38	5.13793e+06	5899282	4227525	13286230	7929219	2653471	5195912	4415648	2598496	4164807	4072503	4.37033e+06
Q9QZQ1	Afdn	1	10.4439	38	3.42123e+06	5670206	4370994	3829153	3378670	3730748	3.85346e+06	5346691	3.94319e+06	4831464	5206446	4155488
Q9R100	Cdh17	1	122.813	38	31242790	36618796	52504140	28556440	12658620	1.71492e+07	20272930	34456340	23718560	28230350	25030150	22767490
P07901	Hsp90aa1	1	200.879	37	31628180	26459233	25114595	20232445	14139935	14586350	9.9913e+06	9753949	12297670	14338380	19650700	13062386
P28271	Aco1	1	118.145	37	14582760	13661930	8445790	11752378	18510700	11585660	14134380	13110520	11593770	15021570	12204810	13032980
P46460	Nsf	1	96.0004	37	5589689	3997095	4.24262e+06	4.14403e+06	9808028	4657273	6580695	7133714	5901217	6878801	6472510	6163445
P54071	Idh2	1	161.632	37	18484600	19716385	17105370	13332595	10150588	12056735	17442475	17100240	11094559	10969340	19471160	23060380
Q5H8C4	Vps13a	1	27.064	37	2522127	4.03891e+06	5.2363e+06	3.07592e+06	10357540	8071899	3.90884e+06	13624820	7366775	4277844	2128800	1683698
Q61543	Glg1	1	31.2563	37	2789274	3999587	5448169	2366385	6640824	6.73586e+06	4523617	4.0985e+06	3.03626e+06	2099428	5500535	5367166
Q9JIX8	Acin1	1	37.9208	37	8173752	4.41631e+06	5896772	4577296	5407395	9213478	7024027	5014459	2.90418e+06	5307465	7681708	4364992
A2A4P0	Dhx8	1	7.8287	36	9964934	6718886	8539731	10549970	5820371	1.50039e+07	10433990	10936270	11330700	5.05103e+06	8391878	1762497
P04186	Cfb	1	101.407	36	3708671	5039876	1757675	6242957	5.36889e+06	4.66422e+06	3092607	4.68675e+06	2305356	2311274	3.50125e+06	2.43317e+06
P06684	C5	1	123.045	36	2459576	6569282	10352830	6048313	5831201	7469730	3.92896e+06	3574499	6497793	5.42834e+06	2.41269e+06	6490856
P06745	Gpi	1	101.016	36	2.58618e+07	28269151	32594940	30714590	13824940	13283010	29275630	23911750	26255625	36074750	18359622	17877010
P17182	Eno1	1	204.965	36	66620048	69919752	61358900	63468820	44983965	48789820	96827307	64303988	52995320	77882900	60656380	63834421
P26040	Ezr	1	102.791	36	11790690	14055205	1.06844e+07	9798538	6060528	7615918	14973505	8423398	5211959	8564917	9.01689e+06	10053610
P26231	Ctnna1	1	147.819	36	1.68544e+07	12417340	14286240	12423230	14527730	14110610	13542670	18673570	1.02909e+07	13534440	12969440	13454345
P26443	Glud1	1	155.481	36	21701579	20850403	16762345	18345976	11011250	12095470	1.90385e+07	21798950	10735250	1.25919e+07	12950320	24683400
P27546	Map4	1	80.2056	36	4266997	3.21267e+06	4.5575e+06	3867956	4858917	7394932	5138363	5132955	2.52135e+06	3431669	4.21531e+06	4799343
P59242	Cgn	1	30.3258	36	6439909	4544631	4264357	5250204	5037436	5576127	5.00255e+06	4820819	4747110	5248424	2537490	8081391
Q60847	Col12a1	1	53.4255	36	6340659	5.40345e+06	4639965	8556290	7537281	13363200	6688444	2348722	9707331	3.97768e+06	6.90378e+06	2.4707e+06
Q61598	Gdi2	1	172.932	36	16125885	15117010	2.76821e+07	1.1257e+07	8.58593e+06	9.7863e+06	1.89121e+07	21505105	17279335	17192320	18355000	18017180
Q62167	Ddx3x	1	104.476	36	16489350	16609625	12571720	11496390	10446335	7747513	15762450	14292190	12605960	14088125	14700465	15222000
Q8BL66	Eea1	1	48.7639	36	4073789	1.94183e+06	7.37027e+06	8.20541e+06	8.02951e+06	4948822	7739275	4803790	1.7752e+06	4.01962e+06	4.79615e+06	6937017
Q9CQN1	Trap1	1	112.971	36	8.10122e+06	7.90235e+06	7746566	8930737	7670493	5015561	6630983	7684031	6.09845e+06	6563940	6126793	8.66107e+06
Q9ERG0	Lima1	1	36.235	36	7012480	13133770	8.49412e+06	9.10797e+06	6534068	8492278	7999428	6896323	10118890	11350690	9.22602e+06	8.90844e+06
O08808	Diaph1	1	34.566	35	5.00001e+06	5355628	4498901	2.67109e+06	5228248	4730523	5943966	6306018	4226082	7.23982e+06	6241034	5992168
O88844	Idh1	1	116.371	35	13826906	13774290	20034986	14474720	1.86166e+07	11397835	26086070	26494540	19263880	2.15416e+07	16508060	28800375
P09405	Ncl	1	92.2297	35	28486690	31030300	23957120	32407126	18343970	18208475	31607850	31419725	22246150	25965310	2.83619e+07	26462710
P15508	Sptb	1	53.153	35	5748052	6422760	3.3409e+06	6780805	6694119	6.62257e+06	5.71097e+06	2256273	8054007	7394016	5572846	7808835
P49025	Cit	1	11.5832	35	8.29082e+06	7502758	4.31434e+06	6.01987e+06	5008399	5208774	14492335	12477875	16328085	8.23452e+06	13757660	1.03265e+07
P58281	Opa1	1	104.097	35	4192880	5996636	3183988	2044106	2259062	2789525	4060381	2814415	4.65149e+06	5282378	5.82198e+06	2.87661e+06
Q04857	Col6a1	1	104.937	35	1.70252e+07	14801590	9.1036e+06	1.09293e+07	16637911	15254269	10503280	12259536	7.20793e+06	7.77193e+06	11249590	10762407
Q3URD3	Slmap	1	50.7717	35	12173580	14681990	13411045	6897676	12360940	9.69235e+06	8599743	6515863	9.36261e+06	10022919	7421092	13664610
Q569Z6	Thrap3	1	36.6791	35	4741382	5698302	7.72776e+06	8.64736e+06	8946687	6426840	8196285	8.75294e+06	2598751	4.37078e+06	4.78421e+06	9.41541e+06
Q5SNZ0	Ccdc88a	1	3.84546	35	3548133	3836198	6.60219e+06	3182626	5439447	6615037	2721339	2845493	2863620	7294523	6.41843e+06	4571677
Q60710	Samhd1	1	82.9366	35	7811347	7.96684e+06	11618270	6728138	9661806	3956338	8025359	11187390	6010512	6462060	10257340	9.93457e+06
Q62351	Tfrc	1	69.7724	35	5636738	6285177	5143627	5420148	9784383	11741650	9.36696e+06	6933015	6663032	7392471	9.94403e+06	8657921
Q62448	Eif4g2	1	11.5435	35	9260502	6323062	1.17483e+07	4284507	3479017	3.52058e+06	5317222	3100250	4731427	8573536	3.87987e+06	8077195
Q8BFR5	Tufm	1	93.9092	35	12357645	12561900	13850915	15152570	7547837	10499130	11039490	11660880	7969504	8.18859e+06	11150040	10957725
Q9D0I9	Rars1	1	56.8019	35	10882620	9480140	8523313	8.29195e+06	8264041	11702760	9.83276e+06	9.34658e+06	8289766	11469575	8.95592e+06	9275467
Q9ET54	Palld	1	58.1622	35	13300795	10766600	1.00454e+07	12642950	9.00139e+06	7745516	7392254	9.90655e+06	2788493	4712744	6333388	5973990
Q9JLN9	Mtor	1	38.1842	35	6190478	12999710	14818430	1.23903e+07	6.37613e+06	4262695	7.25517e+06	7471260	4059027	1800825	10589740	4.17813e+06
O08788	Dctn1	1	72.8204	34	5835118	4503697	6124084	6330782	6299778	10912331	6758489	4952905	5946236	7149477	5.71218e+06	8940181
P05202	Got2	1	134.602	34	14677815	2.12204e+07	18004325	20612993	9372953	8473632	21189380	22153761	16377770	18344115	26034302	21884350
P09411	Pgk1	1	206.347	34	26322743	15484850	15502520	20341873	14357235	19433560	14798862	20500120	21180451	18852477	20184640	19141010
P11983	Tcp1	1	136.62	34	15101720	16511400	10540874	14965330	21497550	8.04956e+06	20134035	12855390	1.13033e+07	9.08403e+06	17391250	16026860
P17710	Hk1	1	104.579	34	3.64698e+06	4.96936e+06	4.1196e+06	4901796	5999378	9.34122e+06	3484242	4.12866e+06	3.3072e+06	4.61281e+06	6090712	3529662
P21447	Abcb1a	1	96.437	34	6.94535e+06	10941189	8.27706e+06	5.09046e+06	10573140	5951318	11598810	8289102	3275566	4694161	5700830	3812107
P29341	Pabpc1	1	93.656	34	24571760	24130945	20521660	20775190	19256230	16416810	20374620	20220310	15710560	19867100	19513058	21557620
P29758	Oat	1	132.118	34	20196142	31575660	22416470	12433350	10079440	9437169	22805360	19822680	14503210	16871830	21820390	33838940
P37040	Por	1	56.5393	34	6.90133e+06	5767925	7.81102e+06	4.53491e+06	9022879	4952276	5844597	7675292	4295463	8.03676e+06	7029176	12248440
P41216	Acsl1	1	113.911	34	5011731	4908806	8007970	4219275	15941360	7577728	3464475	5581097	4110860	5182183	7588401	5728807
P42932	Cct8	1	88.5337	34	14969530	12993770	15776660	18302560	9864485	12267060	18770280	17468100	15261025	16756770	16976010	13977340
P62702	Rps4x	1	78.2452	34	12335035	15516580	17961990	14212640	13683710	13976610	20844834	1.65884e+07	8853774	14131650	13021325	25230560
P70336	Rock2	1	15.3784	34	7635909	4202447	8.20518e+06	5778210	4027969	4033518	6148840	4047150	4550369	4169023	7.08879e+06	4069191
Q569Z5	Ddx46	1	18.5206	34	4.51816e+06	4416496	5.93324e+06	6533785	13257960	10289340	6171099	9626732	6.64603e+06	4696655	10740453	4.51914e+06
Q61290	Cacna1e	1	7.6627	34	3.6937e+06	4449572	6110317	11976915	3066484	7737529	4373213	7198904	9.47711e+06	8.96686e+06	5704018	5986898
Q6NZJ6	Eif4g1	1	58.8484	34	6.94371e+06	4732162	8986825	5602327	5.70349e+06	5.37484e+06	7663969	8.68511e+06	5448103	5488856	9316839	8104267
Q6P1G2	Kdm2b	1	7.665	34	2.91067e+06	1.73005e+06	4535349	5000774	4343080	1951058	8996966	4013660	2142129	3205340	7013274	2271981
Q8CHG3	Gcc2	1	11.6065	34	4.59828e+06	5.28512e+06	5005956	6394871	4112193	4295170	2295893	5306484	4706914	6.37805e+06	2212028	7.22489e+06
Q922B2	Dars1	1	59.1796	34	12898760	12136485	8287837	7408650	6.43828e+06	8.09911e+06	12990010	11830610	8445815	11766580	10663535	10863210
Q9CZS1	Aldh1b1	1	161.198	34	51151200	56778010	43656920	43704272	17835230	17926270	39314720	34393912	20840440	23428760	35305202	37834040
Q9WV92	Epb41l3	1	79.0732	34	4.65e+06	5565645	7470881	7.30794e+06	3456890	6455983	4747054	4480382	3428993	6652647	5909606	2422410
Q9Z0U1	Tjp2	1	32.6444	34	6256030	6046911	7028050	4779859	5669687	6250387	6775106	6.14735e+06	2518433	4585199	5042825	2562036
G5E870	Trip12	1	41.2549	33	13150582	2192984	6.06441e+06	2106446	1523946	22190410	7497990	3506498	2402143	3.44874e+06	6.03831e+06	4.26282e+06
O35350	Capn1	1	58.0919	33	7991618	9398077	8114178	8953403	8319221	7692478	10383770	9.48446e+06	8.41898e+06	7005806	8967945	8487261
O55131	Septin7	1	86.0323	33	9355164	7.3243e+06	8351298	8.84223e+06	6225973	4733369	1.01369e+07	10775950	8627045	7527121	7592371	7751423
O55143	Atp2a2	1	119.306	33	11671540	14160540	14264889	6385176	15366680	18771895	13695250	6995991	10460320	6979377	10553200	17592180
P06151	Ldha	1	135.264	33	152618704	1.00241e+08	27568750	84999687	33889220	42093240	179837200	29930070	59652672	68069512	24800485	29314800
P07310	Ckm	1	72.2535	33	24526265	17380930	20353130	11928270	10143400	10356280	13178090	12675745	3084360	7637372	10412830	10911740
P48036	Anxa5	1	120.331	33	35075072	46114332	16987970	16277170	14689980	18914090	82750144	81385000	35625184	27757930	46673568	62144408
P70441	Nherf1	1	115.344	33	1.05925e+07	13999410	18563674	12556380	15100801	14126200	25374457	19457210	12246380	11619201	13463195	1.54237e+07
Q02788	Col6a2	1	59.4789	33	10231510	9709025	6528739	1.14977e+07	8.0658e+06	9974512	7703398	9088734	7104839	8.65705e+06	11255250	9.93977e+06
Q3U1J4	Ddb1	1	64.7517	33	5731425	4.80317e+06	4642408	8373478	4429794	12247590	6.86284e+06	5094348	6.19836e+06	2005028	5.15166e+06	3004864
Q62234	Myom1	1	23.1544	33	3796850	4660056	14077185	5923695	5.23074e+06	2.33604e+06	6040212	6056367	5285872	3841124	6536271	4106007
Q8BG05	Hnrnpa3	1	123.22	33	30125610	27122110	25007840	2.17804e+07	11652920	1.02581e+07	2.95292e+07	31579600	28302510	31690940	17589740	1.74884e+07
Q8BI84	Mia3	1	30.6863	33	5623592	5228041	6.24035e+06	9466321	7003637	7569893	2609545	21380210	1.44785e+06	2.82308e+06	1.49254e+07	4521378
Q8CGK3	Lonp1	1	100.647	33	5259103	5520374	10551720	8.53351e+06	4385192	5709974	9156513	6.87611e+06	5699858	6635582	7021318	6314401
Q8VEK3	Hnrnpu	1	54.1222	33	13933980	14023530	8.45199e+06	13616770	6.48174e+06	8193708	12687940	11193980	15106610	12879360	9.28087e+06	8519304
Q91YQ5	Rpn1	1	89.946	33	18437950	15676240	10692840	15546010	8874078	6750727	15177420	16556610	15314330	10327165	16472560	14174270
Q99LB7	Sardh	1	99.9905	33	7712405	6219501	4689441	17554515	657406	2083394	4456207	6024189	6864464	612406	1917742	1714913
Q9Z1N5	Ddx39b	1	65.937	33	20169365	15751870	11920160	9897454	6.19304e+06	14307500	18839580	18691580	5.73078e+06	1.11717e+07	20886300	20829120
O88738	Birc6	1	7.65164	32	3745838	6258580	8734973	4221665	4455451	3857126	5.37837e+06	5583692	3794771	3397459	2124949	1353494
P09055	Itgb1	1	61.8555	32	12220240	11522840	7663390	8.32715e+06	8207786	9945154	8523066	9.29947e+06	7174649	8.12851e+06	14544895	13107990
P47738	Aldh2	1	154.379	32	43938360	48373246	27185070	29298255	18614485	21035264	35700912	29738800	27154180	33107580	45865088	34225380
P56399	Usp5	1	109.281	32	7913637	9793156	7933460	6657764	19579373	8636365	12035265	11720120	8.64565e+06	9.32956e+06	10952440	9504140
P62814	Atp6v1b2	1	111.946	32	8.57423e+06	12816270	11519080	11026660	6166390	1.20499e+07	29146440	30189600	19217340	22144270	31363020	30725410
P70227	Itpr3	1	10.0078	32	9928780	7.208e+06	8700186	5.10541e+06	2814488	4675758	9142028	1864040	3.63958e+06	3153639	1306986	1.21929e+07
P97429	Anxa4	1	128.094	32	53852260	49759912	47252648	48044060	9.59792e+06	13677940	64992369	59498940	28915225	48412940	38793935	52038384
P97927	Lama4	1	44.276	32	5160810	5971744	7289877	4542093	7044734	4297495	5141851	3876490	4792794	9281832	4.09939e+06	3058445
Q02819	Nucb1	1	72.7747	32	12110605	10295300	8205116	8602171	6778299	6748763	11298365	14024800	8.87894e+06	9.25007e+06	11690845	9.82782e+06
Q04750	Top1	1	14.6627	32	4073466	1554294	5795629	3348854	4604644	7.8619e+06	6238489	5.04946e+06	12001090	9668037	6446140	5280232
Q06890	Clu	1	74.9973	32	5.2768e+06	3.83416e+06	7002883	8256148	8714254	4554011	11797709	5234186	8.8297e+06	8806787	7037459	8.79704e+06
Q3UMT1	Ppp1r12c	1	30.6737	32	7.48523e+06	7.13568e+06	4613428	4906347	5400235	6812939	3837197	3.98384e+06	3.46466e+06	5.04426e+06	4.5391e+06	4195460
Q91YT0	Ndufv1	1	67.9354	32	13134020	9936128	16220510	7760888	13750360	15467170	9.43445e+06	7519134	5647794	7.02261e+06	9463122	6357853
Q921M3	Sf3b3	1	43.1619	32	7570095	13877940	12703590	1.10171e+07	7.79248e+06	5282825	10335012	12783705	5.47085e+06	7.16266e+06	7.39045e+06	10056310
Q925I1	Atad3	1	57.0648	32	9539490	4173445	7653821	5207495	4960441	2.34528e+06	5381894	7856455	2624389	7012273	1.17062e+07	8.51997e+06
Q9CWJ9	Atic	1	155.801	32	16710110	18941450	18249158	19338880	12035490	11638610	16013980	14971160	13213695	14833950	12809620	15012045
Q9DCV7	Krt7	1	121.785	32	35772160	36442586	24005820	28159365	14974785	14726785	30848045	25467860	14798460	29473460	12757425	15143225
A2A863	Itgb4	1	19.3286	31	9.05022e+06	6077067	4991555	5.43711e+06	5638710	9505925	6054371	4882682	3318249	5577993	6122095	5158491
O08709	Prdx6	1	117.53	31	35026400	3.09979e+07	24031509	18928725	14050840	22432940	27850460	35356965	37741625	45363735	38656520	40041820
O88569	Hnrnpa2b1	1	106.872	31	73824580	7.05604e+07	12589031	55765845	1.55499e+07	19737750	66527450	54493710	48524240	58878966	38239669	50381048
P08226	Apoe	1	78.4888	31	4.90329e+06	6779033	3695188	2.10063e+06	7351500	17105743	8.537e+06	3406854	12182410	2402011	8680945	11234220
P14148	Rpl7	1	72.3374	31	18400130	13730800	12430920	6816522	14141785	15872780	7655990	7992174	10252370	11242070	9.73689e+06	11447570
P35436	Grin2a	1	38.5196	31	8221641	7826499	4291380	7.00937e+06	5.15005e+06	5.02497e+06	3100637	12913170	3820872	11216515	2433631	1.36691e+06
P51660	Hsd17b4	1	99.5109	31	7.92808e+06	4384148	8.68697e+06	7598494	5650371	5783923	11693420	8.01494e+06	5927130	7235833	5737303	6.70895e+06
Q04447	Ckb	1	159.676	31	8.57498e+07	178514784	75712770	62554072	62156968	52013269	87571213	83336354	58558610	75008032	115943104	38912469
Q08091	Cnn1	1	83.5992	31	70728580	69647520	60784411	43322604	42599580	21288560	43461924	45411940	22454710	27550430	39580070	38738272
Q60675	Lama2	1	19.359	31	4.28388e+06	8830475	4.68336e+06	8314012	14732300	8817574	3.73697e+06	3295851	3834438	1556376	1.18101e+07	5163428
Q61699	Hsph1	1	42.2062	31	8.52272e+06	11558170	10852754	16891310	18325530	8.98517e+06	5060537	4842877	3.99545e+06	8679128	4015165	2706167
Q6P5H2	Nes	1	45.94	31	7725446	4385631	6009135	7.48375e+06	7808020	6318950	3.26441e+06	6157753	5.78607e+06	4.42677e+06	6198955	5018162
Q7TPV4	Mybbp1a	1	70.0805	31	4126684	3096415	5.56353e+06	5844472	3169691	5640077	2137760	4252748	3.737e+06	4322988	5320851	4220809
Q80TJ1	Cadps	1	65.0794	31	413794	1874689	1424224	6946226	3.7385e+06	2689401	4480794	6510901	2617834	5086391	10406680	3816680
Q8BMJ2	Lars1	1	51.5796	31	7171227	8.25181e+06	10708745	3978666	8577743	8054252	6471004	10102860	5249031	7326899	6.73341e+06	5693452
Q8BPN8	Dmxl2	1	57.6448	31	4830197	5587622	3.15607e+06	2.58793e+06	8147282	11604280	6480262	8.95374e+06	6463928	4563536	7219783	5953210
Q8K411	Pitrm1	1	69.5697	31	5.46412e+06	4644266	4472406	1824463	5691889	3570164	2598135	7050131	5668634	2836780	1.00029e+07	2330552
Q8R1A4	Dock7	1	18.9521	31	4284807	5794418	7671779	5180313	8235636	3414108	9790459	3.89461e+06	2.83928e+06	1684030	1.00046e+07	11097686
B2RQC6	Cad	1	31.7318	30	3760326	3284846	4.5882e+06	6829821	5.7282e+06	7475442	4671774	12354230	2.52601e+06	3811019	4153632	3275842
O08677	Kng1	1	97.6712	30	5817122	9558813	8773873	5.43272e+06	3590580	3.4771e+06	1.00851e+07	21013630	6583313	1.05313e+07	1997511	4971874
P16406	Enpep	1	65.807	30	11051730	10847970	7542852	8.24071e+06	7.55808e+06	2359502	14872250	14343095	9.28293e+06	6191614	9058773	7.69338e+06
P70168	Kpnb1	1	94.0538	30	11147090	14013895	9.25231e+06	9.88324e+06	9915381	6268548	8671938	13240980	8.41525e+06	9.4689e+06	8.01686e+06	8.95247e+06
P80317	Cct6a	1	76.9242	30	12548270	13204305	10737868	9435084	7112369	12625005	14029160	12728655	10417300	11707800	12766770	11620570
P80318	Cct3	1	93.1605	30	10625040	16119510	8026989	7751771	13961180	13698810	10440110	10544120	9732948	11042080	11175770	9.41053e+06
P97351	Rps3a	1	51.9311	30	14753380	11774850	13325430	5775492	16066220	1.0933e+07	16018805	13371580	4793052	5850994	10192330	8.58051e+06
P97868	Rbbp6	1	3.80147	30	6730985	3876583	8.64877e+06	9331213	5005477	7103565	8277056	4773578	2717667	9.33745e+06	11963230	4480733
Q00PI9	Hnrnpul2	1	68.3793	30	6.49064e+06	6022755	4688239	7137747	4022295	4897672	1.01178e+07	10813710	4441440	6.16566e+06	8177445	9069008
Q05D44	Eif5b	1	49.5831	30	5856500	4311140	15372847	2.75131e+06	6.5214e+06	2950891	8000786	6509508	5507923	7327688	9475409	3174696
Q3TVA9	Ccdc136	1	22.9483	30	3536105	2329722	2.71045e+06	2.9769e+06	1.38995e+06	6481471	2580364	2.15023e+06	3721128	5259203	3.46483e+06	10960539
Q7M758	Naaladl1	1	127.974	30	18990370	19231700	8.01655e+06	5569481	3517065	6033824	38053730	29749094	9960067	10895780	13270830	11077630
Q8VCM7	Fgg	1	66.6956	30	4951942	5496246	9300576	11710422	3863829	5096344	7504445	6389321	11968550	1958292	7423719	12471503
Q91ZW3	Smarca5	1	21.5809	30	3883762	3989111	8105708	2924314	1587637	3173286	4766204	4353578	3.42044e+06	2.69685e+06	4.68756e+06	4.53548e+06
Q922J3	Clip1	1	15.4068	30	5415089	5.20021e+06	12983680	5861079	3.6628e+06	4066268	7.63202e+06	10373720	5.50423e+06	7.53971e+06	8.04595e+06	4812415
Q99KE1	Me2	1	78.881	30	8.82924e+06	8147563	5.78964e+06	1.33537e+07	8024150	6319014	14415700	3669396	2.82902e+06	11537610	7833515	5235958
Q9D0E1	Hnrnpm	1	71.3151	30	21007940	25870290	17945820	16214740	21670560	21042930	12196870	19044175	15728330	17728160	11033610	9321114
Q9JLB4	Cubn	1	80.6038	30	5264915	1904043	3.70423e+06	2.79446e+06	1885739	1.01971e+06	6291512	817430	3432410	1.16299e+06	776851	2218641
Q9QZE5	Copg1	1	65.2603	30	8.25771e+06	9.95422e+06	9523210	9311267	8.49024e+06	9733791	4441025	7.38909e+06	3.96526e+06	7892596	8239042	6.11171e+06
Q9Z2I9	Sucla2	1	118.015	30	15128100	16196260	11873460	9.93474e+06	17688660	9.42202e+06	13385830	11150980	6793244	7117568	11387940	11817330
E9Q394	Akap13	1	8.05933	29	2555967	3098539	5508409	4207443	4493591	10361980	5066226	6.25985e+06	4041118	5466044	9952461	1549777
E9Q634	Myo1e	2	10.5684	29	6458823	8343716	2.9099e+06	5092546	21438160	7227383	9.55076e+06	10190340	8.04421e+06	5.57161e+06	7.28471e+06	6093740
P16858	Gapdh	1	193.69	29	73992008	66542968	46583552	48275800	23800446	14904104	112786800	118027796	42442150	44065479	86967128	102991400
P24527	Lta4h	1	126.483	29	16924370	16578810	14449650	12977300	1.3933e+07	10451857	15115880	14661920	16107260	13628110	24712050	19035335
P32020	Scp2	1	94.2526	29	6620443	7230859	12447260	8.2429e+06	14110605	23362740	27528680	30680090	3466454	6424266	8.49237e+06	5458199
P32261	Serpinc1	1	76.9389	29	9.90654e+06	6650651	5414336	5646033	5.10109e+06	4888609	7217991	9.49079e+06	1561035	4.70166e+06	969182	1362430
P40124	Cap1	1	114.83	29	14305775	22269830	14796350	10885940	17105575	11978070	16688380	13810790	17190090	17369860	20429650	2.03906e+07
P45952	Acadm	1	76.4941	29	6719637	6643688	17681571	11402650	9626025	5.16234e+06	22124880	11300950	7253295	7596788	1.00545e+07	15184850
P62259	Ywhae	1	85.5045	29	28181100	35514692	17715700	18278050	9635578	14288920	33919460	36636392	22255980	27348980	19931260	17973155
P63101	Ywhaz	1	138.698	29	85619408	9.41737e+07	93300008	100206800	48465792	36538726	8.47548e+07	92999560	54338354	65042480	73338280	78579668
P80314	Cct2	1	124.31	29	13722115	9.8623e+06	18284305	1.45093e+07	8780977	9.41052e+06	22891280	25140422	11316740	21732371	14708730	16115376
P80315	Cct4	1	90.0558	29	24300290	24543000	14956070	21736715	8140574	10641120	22910480	19383640	8.99418e+06	9752077	19874400	18826580
P80316	Cct5	1	107.658	29	1.54462e+07	18186380	17871460	21121360	20226320	10201140	26218970	21252730	10006356	19929530	18130260	18490540
Q00519	Xdh	1	71.4	29	10280280	9.65898e+06	10119425	9027490	6757078	6951810	11957510	11012335	9.64035e+06	11554965	13042835	11256680
Q01279	Egfr	1	57.8438	29	6425234	1110521	21531890	6824507	4829123	18082925	2902703	3299515	3.69534e+06	3619957	4375259	6076527
Q3U7R1	Esyt1	1	45.9137	29	8803553	9298315	5563998	6176536	10725150	8178725	1.00999e+07	5999311	6168283	9605541	8748379	11206287
Q3UTJ2	Sorbs2	1	14.3728	29	11358160	19727350	10418570	11350840	7745702	6.02876e+06	10055490	7.50564e+06	2978744	7.1859e+06	6248546	6543799
Q52KR3	Prune2	1	3.89956	29	5318346	7799558	9066268	5436706	18183193	15348260	11163440	7188986	2307119	7004646	9822683	5186919
Q5SSH7	Zzef1	1	5.79216	29	1.59627e+07	6031365	8234712	12214677	5886741	5644499	7086765	6461362	8020008	1.03134e+07	6684168	11106130
Q5SWU9	Acaca	1	26.6969	29	2537705	5177976	13649105	6243646	19510745	7.90988e+06	9.75102e+06	9.91597e+06	2922345	4.30378e+06	6.35838e+06	2420149
Q5XJY5	Arcn1	1	63.6706	29	9281318	16726380	9522893	16157755	1.20627e+07	10664370	16410250	8517029	7716765	11587780	12977450	6693069
Q61702	Itih1	1	83.7964	29	2463315	1.0366e+06	5027805	2072419	3140438	7.74299e+06	2084162	1449631	2130647	1.64474e+06	817300	3699900
Q61768	Kif5b	1	89.3911	29	5800568	5.43605e+06	5989725	3362562	4591495	6.41559e+06	7917523	6821305	5802056	5551849	6020653	5.29586e+06
Q62009	Postn	1	57.3025	29	1.05595e+07	3696179	3323242	2330238	5909140	15279550	5091877	3685636	2901937	7.97539e+06	8964857	3745402
Q640L5	Ccdc18	1	4.8094	29	5164219	6392662	6537628	5.08683e+06	9755202	11695870	9.62002e+06	1.28705e+07	4154904	5068187	7440247	3.13271e+06
Q8BGQ7	Aars1	1	37.4832	29	4.19955e+06	5635700	4175461	4835601	5679975	5081491	4.55783e+06	3753510	4485585	3117611	5483266	6456510
Q8BJ64	Chdh	1	55.6304	29	3.90799e+06	5.30789e+06	6395750	5.47181e+06	4631178	2650192	9424515	6957281	2046292	4.5231e+06	7109714	3517527
Q8BNA6	Fat3	1	3.84351	29	7372782	9426372	8.11176e+06	4.14922e+06	6193159	8849700	3926981	2.62351e+06	6.39037e+06	3026088	6271662	5728398
Q8BZF8	Pgm5	1	59.4658	29	28114005	27676350	14924390	14124570	1.83048e+07	9418393	10994450	13889560	8.50917e+06	10268370	18047010	15525500
Q8CI94	Pygb	1	72.3938	29	21747770	25178060	14654535	17293875	12392760	12067455	14225960	12167790	6149965	8411255	13342885	9.7675e+06
Q8CJ40	Crocc	1	4.69071	29	10584716	4.87993e+06	7025349	3.85258e+06	1.0604e+07	13542080	14323250	8531570	4233581	8800158	11821920	6782948
Q8K4Z5	Sf3a1	1	35.52	29	4757808	4982952	8.98772e+06	5332656	7027204	4328286	7239672	6421464	5598028	7845018	7285423	7.51525e+06
Q8QZT1	Acat1	1	136.178	29	22707970	42277909	32630160	26680733	20786910	19393485	31875245	30390950	26203920	24878170	15196065	26032520
Q8R1B4	Eif3c	1	60.7174	29	5738416	6638577	10424040	8906634	9737919	7219726	8769564	5030485	3377986	8864045	13052175	8.92625e+06
Q8VCT3	Rnpep	1	68.0099	29	11332270	9345901	12549350	11895750	8.16301e+06	7112318	12914785	13233760	10361230	10126660	9490859	10247150
Q8VDM4	Psmd2	1	82.8329	29	8.43034e+06	8645816	5610867	7119864	6335670	9005728	6761188	7716424	4487122	6188268	7736053	7.74548e+06
Q9CW03	Smc3	1	26.8669	29	5.3293e+06	2874255	3790634	7826709	6578171	6459856	10225590	7.04061e+06	2307967	3146480	4396677	2.95507e+06
Q9D279	Misp	1	39.1196	29	5664552	6101851	8669513	6684957	7758505	8.55829e+06	10683066	7041679	4072649	7852946	6.26452e+06	7938551
Q9D8E6	Rpl4	1	75.6907	29	11844380	15319350	18427160	20280850	9445396	7.45842e+06	14045830	13351470	10865410	12372460	19562961	12415260
Q9ET01	Pygl	1	77.7005	29	3694453	4.61384e+06	13372280	4239028	4079702	5.72076e+06	4529259	2770716	3553474	3005391	3.5127e+06	3340070
Q9Z0X1	Aifm1	1	33.1627	29	13175920	8707023	8.30637e+06	9.21322e+06	5816589	6565870	3368113	10242186	8183408	9.41925e+06	10632125	10147520
Q9Z110	Aldh18a1	1	84.6917	29	9.99867e+06	1.00163e+07	7929850	9.69904e+06	5286388	8.34224e+06	10210600	9.30922e+06	8233560	9475552	6719967	7659719
A2CG49	Kalrn	1	7.68976	28	4.95127e+06	4283940	4.60372e+06	4.44494e+06	3127991	13672760	6290353	2705947	3.85646e+06	2.21057e+06	3224616	1237193
O35639	Anxa3	1	96.7606	28	6713201	15993324	7384653	8.64381e+06	6703662	13884830	19306130	24821920	12595070	20343928	25147900	25681670
O88532	Zfr	1	3.79157	28	11342440	3589271	3081095	7380248	3.19192e+06	4494758	2674104	3808273	5019805	4.12245e+06	4322136	6047495
P00688	Amy2a5	1	120.288	28	6185967	5.89034e+06	8409290	8458023	47971758	38288252	8134764	7906602	13069130	9947566	5666665	7727223
P18242	Ctsd	1	145.636	28	12818940	10837910	13275600	11510415	13583165	14912020	103592572	85691452	6.68929e+07	56513776	9.45881e+07	80773094
P19137	Lama1	1	7.62092	28	10032240	3535843	7404840	6.29853e+06	9555539	9.26334e+06	7736450	8605598	1.07194e+07	2227811	10949985	4979736
P26928	Mst1	1	38.3453	28	4393125	3233927	10105780	4.01041e+06	2292081	2.62e+06	4.26224e+06	4458957	2450166	3270949	5946127	4.3819e+06
P55096	Abcd3	1	102.776	28	10258020	10373800	7362412	7142208	12316890	1.11017e+07	4678671	6730032	6586545	6702081	10755330	5.93525e+06
P58774	Tpm2	1	108.862	28	28908710	27433680	29540480	17942900	56477230	70855872	2.6454e+07	38372106	31190675	36340440	21774345	29587255
P62908	Rps3	1	87.0986	28	29038190	28572910	14270030	2.26158e+07	13465640	19059620	36852192	37623520	27996450	34916780	35165600	44117456
P67778	Phb1	1	65.2768	28	22131880	27689760	22649350	26097160	11982180	17411205	28202170	24874310	21620610	14502030	22238630	23821110
P68040	Rack1	1	99.1645	28	18444370	53825152	60510152	3.00618e+07	7997996	15439250	15593700	18379136	12326330	15950720	1.51806e+07	14525330
P70670	Naca	1	77.9857	28	27000160	13786960	26405260	11990360	8575618	10496276	11837680	12351730	8.89005e+06	1.03752e+07	10361340	10704279
P97479	Myo7a	1	15.3796	28	4816718	2199067	11258050	3328190	13141801	7835878	3556337	4084073	7105896	5935303	7967016	5290096
Q61739	Itga6	1	19.1938	28	5262606	6078750	6356195	6.06506e+06	4498016	1682469	4.81249e+06	6983850	3.94683e+06	9731657	5794817	3.82215e+06
Q62417	Sorbs1	1	37.0638	28	12463050	10817560	11436110	12875320	16984640	16556350	1.45164e+07	11240910	8.88668e+06	5020083	9.01035e+06	7964030
Q64133	Maoa	1	100.709	28	29390160	29920890	22660340	23631880	1.09315e+07	14480690	25277690	30448110	13892490	1.01526e+07	10060380	17007845
Q6IRU2	Tpm4	1	96.3457	28	19659094	13855500	17010160	12338400	14975310	10774300	33135430	20642548	7086580	19174815	14018750	19373863
Q71LX4	Tln2	1	51.0786	28	1969351	12036890	7.5258e+06	8.80101e+06	7649115	6121155	3617484	7240604	4.0992e+06	2980244	4982060	8932611
Q8BGD9	Eif4b	1	56.9471	28	9927618	3921905	9.85523e+06	5959383	7228858	7.5697e+06	7791391	7321426	5404268	3.25052e+06	9233135	5686184
Q8R0Y6	Aldh1l1	1	88.2878	28	14044910	10855050	9.28589e+06	8411887	6880480	6900694	10626220	8173240	9.28776e+06	11684150	11570960	1.02143e+07
Q8R151	Znfx1	1	3.83452	28	7673349	4646231	4816635	15336380	10793590	6669553	5.43987e+06	5232666	2550792	4.83129e+06	3.8736e+06	3743462
Q9CPY7	Lap3	1	90.4556	28	6886731	6965516	8375093	7582886	5425307	5938488	9.21426e+06	11269410	6297846	10925240	8408514	8514157
Q9CZ13	Uqcrc1	1	100.283	28	28102990	23868160	2.32019e+07	23446785	15589280	15264060	16799580	11576880	11180830	9917509	11773703	13672030
Q9D6R2	Idh3a	1	82.0817	28	14841830	15749980	14316460	18617060	6026445	11729460	15694200	13868945	9084688	13890690	15902310	19279210
Q9R112	Sqor	1	87.9263	28	20926650	14309800	13087610	10988065	12226285	8.25119e+06	11351070	12869820	6.43406e+06	6237144	10961990	11589690
B1AY13	Usp24	1	2.43503	27	5445198	6050290	6702629	6449096	10201810	7553587	3653352	5.56773e+06	2596960	4888712	11294100	4.46505e+06
B1AZI6	Thoc2	1	3.85736	27	4413550	2.8107e+06	4732285	4549597	4545618	2765934	6932983	11962038	8341210	7818181	2155037	3335462
O89020	Afm	1	80.6348	27	2001287	4609431	4693182	1452007	6342764	3830626	3.56638e+06	3835768	3569182	4321340	4.0994e+06	1.50959e+06
P05201	Got1	1	84.02	27	22694250	29789030	16664440	16271765	5.54819e+06	6.36199e+06	24141710	19112500	12758395	16190505	2.15742e+07	19672420
P08249	Mdh2	1	133.353	27	126790004	144150304	114282802	96690512	59440706	73065856	8.01578e+07	88513952	47782208	112462264	1.06373e+08	100436800
P10493	Nid1	1	79.4048	27	7006230	7963519	11644370	7052276	10528460	6723722	3937718	5557419	3.90923e+06	4.91209e+06	7848941	7216994
P14206	Rpsa	1	124.786	27	28647620	29236890	29517990	26849765	15327000	22487370	26612915	28127230	26416590	27898830	33175150	25950970
P21619	Lmnb2	1	62.0492	27	9612836	6288058	7164794	6.97402e+06	1.10467e+07	6607378	7399802	7313247	3.16549e+06	6.7314e+06	4297001	2835332
P26262	Klkb1	1	57.6389	27	1746126	1338748	48257780	2460704	1535039	3.89792e+06	3.66177e+06	3450311	2590292	5.70642e+06	2618974	1849495
P35441	Thbs1	1	76.6197	27	1.14884e+07	2366081	6978103	13211195	4342181	6776980	5105330	10514720	3871600	6.40403e+06	3208524	3.62806e+06
P42703	Lifr	1	42.0444	27	10407000	3.63525e+06	6.54319e+06	2.97645e+06	8609765	4942152	7414319	6283087	6.90133e+06	2309696	2.05161e+07	12658610
P48722	Hspa4l	1	34.8028	27	6354550	5967876	5646323	4268380	3782257	7777273	1008464	4.9027e+06	1.65816e+06	4080462	5.08417e+06	4.49132e+06
Q02248	Ctnnb1	1	66.7812	27	14893530	8224683	3910052	10875370	5235189	1307619	12963810	13229000	7861242	6.3149e+06	12325290	12342980
Q0KL02	Trio	1	23.2684	27	4033427	7502042	4.45416e+06	6.29496e+06	4194022	3257605	4.95148e+06	2065561	7394252	2.60489e+06	1579319	14050145
Q11136	Pepd	1	28.6128	27	9797726	9773552	7.02418e+06	7429408	7409442	4.9995e+06	15684710	16378160	1.08321e+07	11582230	12142060	11448015
Q5DU25	Iqsec2	1	38.2913	27	6136127	2315660	6130021	7112566	5.60936e+06	5106643	1296992	2129489	7.0148e+06	4814146	4.93508e+06	5.66311e+06
Q62059	Vcan	1	7.69739	27	10757640	8.3587e+06	5516194	5974440	4793644	5.31937e+06	18982460	5112778	4600073	5745575	6034512	3.89908e+06
Q6NS46	Pdcd11	1	7.75084	27	106308896	4043156	9138213	4193043	9.35746e+06	8354462	2672529	8906000	14832065	5286271	3986601	3955569
Q6P1B1	Xpnpep1	1	75.509	27	13110566	15435090	10361078	10727375	8315413	9.91456e+06	18820885	15505610	11847830	13094340	8.73697e+06	12892410
Q6ZQ08	Cnot1	1	30.7472	27	3636433	3989990	4089485	5019790	8356688	7310187	3685226	3661957	5095110	6134611	5232783	2536572
Q80XI3	Eif4g3	1	13.807	27	1923423	2.47923e+06	6007393	9857996	4191984	6122020	4754844	9.78796e+06	5.38441e+06	2.60907e+06	1389513	2.47428e+06
Q80YT7	Pde4dip	1	2.15521	27	10361070	7131749	22553090	16302615	14135070	15953230	18714280	9.77796e+06	5246421	3.40041e+06	1766281	4186162
Q8BH64	Ehd2	1	47.2489	27	10353110	11207110	7360669	6750437	4113161	13603030	12125795	6924500	5.02531e+06	4163569	4.90993e+06	6144064
Q8C3J5	Dock2	1	5.87566	27	6978550	7880679	3309963	9205861	10674180	6130584	6.48354e+06	4464110	2418561	3108406	4.31967e+06	3894403
Q8CHI8	Ep400	1	3.78188	27	10533940	3078375	8081427	8648441	11871900	6701344	6930646	9078001	6093681	7420104	3.64165e+06	5735908
Q8JZQ2	Afg3l2	1	43.8452	27	5456035	5291466	2.29338e+06	9661776	1.10982e+07	3260174	10705170	5183961	5039924	3982685	2.87833e+06	2540732
Q99JG3	Anxa13	1	68.8916	27	1.03408e+07	9663176	7.10808e+06	11226830	6122987	14207560	16207313	16229295	14612371	9.32499e+06	8900213	7427981
Q99P72	Rtn4	1	91.8696	27	13269000	13606700	10492570	10496230	5271631	8695807	18003610	16175550	9272840	11544640	23748445	11237925
Q9CVB6	Arpc2	1	64.2057	27	14941330	16760585	9434625	10654640	9026106	9.72578e+06	20454750	18846950	6201979	15019480	21273880	17547060
Q9D8N0	Eef1g	1	103.193	27	22477800	22449760	20505650	22421930	10887620	11520615	21233260	20130240	2.98025e+07	21835070	27511310	21542020
Q9DBT9	Dmgdh	1	84.6953	27	1.32658e+06	1801666	6815155	1471552	2708651	6703816	1.98587e+06	6660270	4513624	3708268	6595914	3785422
Q9EPU0	Upf1	1	55.7266	27	6478445	5693660	7162732	5971010	5.72375e+06	9.49919e+06	4487280	7382021	6139864	7037119	4.47144e+06	6747785
Q9EQH2	Erap1	1	36.1014	27	5.22288e+06	7225470	7587862	10424700	4511526	5849700	7667244	7585722	6.50004e+06	6199458	8403854	7921128
Q9QX47	Son	1	3.86276	27	2351213	3.82607e+06	5848237	4423301	6.64111e+06	6809422	7495490	4084058	3.61562e+06	2710753	2331058	4.82694e+06
Q9WUA3	Pfkp	1	124.914	27	8.80829e+06	10466968	8.94298e+06	9064215	7090446	8908956	10007140	8.84484e+06	7442548	8.01938e+06	9746851	11711360
Q9WV54	Asah1	1	78.3891	27	8091039	7338805	7472559	7354571	4333761	7650821	24465430	14007460	17149210	24153590	11439220	19571090
Q9Z0R4	Itsn1	1	19.2586	27	3.9979e+06	2974857	6942325	8.95946e+06	8520146	5304924	7310397	2.25098e+06	5.35214e+06	3.31199e+06	4.21183e+06	7169822
A2AGT5	Ckap5	1	11.3757	26	7456069	2176359	8.6147e+06	6613406	7885159	4424278	5340262	3.07149e+06	3.04201e+06	1867330	5323862	6215195
E9Q3L2	Pi4ka	1	15.301	26	2025488	2955665	6547240	2891622	2209246	6365972	7373460	3743379	4037175	6095977	3.34796e+06	10582578
O08528	Hk2	1	44.617	26	5.95528e+06	24206640	1.19009e+07	15846980	8355727	11779920	5791105	7608381	3305389	2.93052e+06	4.71662e+06	5.7733e+06
O08553	Dpysl2	1	168.194	26	26000415	36324740	20568420	20460965	11482750	11764190	14818610	1.88421e+07	11814553	1.71027e+07	20404095	24727280
O08599	Stxbp1	1	73.1531	26	5.84972e+06	4.84292e+06	2.94455e+06	1545761	2499165	7021729	3.5498e+06	1419299	2.91718e+06	1323081	1169654	5867084
O08810	Eftud2	1	73.8995	26	5.10567e+06	8742357	4.51316e+06	6004797	5777089	6795279	6239106	6046998	5.59444e+06	4.39462e+06	9346029	5126136
O35129	Phb2	1	73.1551	26	20971330	1.75945e+07	20222610	19163020	1.53225e+07	17854665	29852900	29383910	11862430	1.5954e+07	12752110	21143520
O70318	Epb41l2	1	82.9524	26	3816771	3.26487e+06	3655415	5478608	6.28467e+06	5603484	3974389	5215955	2705190	5583294	4362506	3115647
O88428	Papss2	1	32.7896	26	9675744	6.44883e+06	14223690	9.49563e+06	11773680	9.01591e+06	10059560	4824274	3872788	9436328	9.48245e+06	3.76914e+06
P06801	Me1	1	49.6662	26	11618700	14185810	1.11414e+07	9.96693e+06	1.55818e+07	8.90467e+06	10352727	10977810	2316137	15874131	10568363	8418536
P21271	Myo5b	1	30.8969	26	6.30151e+06	5066992	3.6746e+06	4221526	7024131	7.96395e+06	8.61893e+06	3045102	4021790	2565762	3688612	1828000
P24369	Ppib	1	79.8908	26	50498150	46333272	40781634	31215836	23067400	18699640	33131990	12225275	17272285	11386489	2.47873e+07	17083890
P29351	Ptpn6	1	66.6245	26	4084933	6.11029e+06	16183950	14154285	1.61157e+06	29038810	9.80688e+06	10930050	7569852	7.95121e+06	13862720	12614075
P30416	Fkbp4	1	35.0827	26	13961270	8735697	9384747	9.69061e+06	6871497	9017129	6.62353e+06	1.86478e+06	4348107	6198742	7828046	6.82823e+06
P35486	Pdha1	1	56.1802	26	9193387	1.34427e+07	7939454	6551136	1.05376e+07	16933759	10113990	13122700	4766087	8.75612e+06	22561340	13888260
P37804	Tagln	1	83.7467	26	188073104	188057696	111210664	150618232	27734680	46098140	84345012	84601488	19736700	64010922	58699680	105627222
P52825	Cpt2	1	72.0451	26	11456960	9826206	6047359	7.87165e+06	1657603	8.98414e+06	6576460	5904182	7683191	6.5001e+06	5304266	4268939
P70335	Rock1	1	11.5701	26	1.64946e+07	5022696	6844219	8229331	5318537	5.08592e+06	8866326	8820594	4713565	4483450	8147002	4808928
P80313	Cct7	1	88.5278	26	13442680	11765260	9.89412e+06	7849682	15900985	7330800	11418420	12304870	6.60198e+06	8.20852e+06	9363732	11705200
P97384	Anxa11	1	68.6435	26	15580940	15171740	12181860	11782390	17987430	10041350	1.23166e+07	10322480	6589383	14497270	11214250	8671897
Q3UU96	Cdc42bpa	1	6.51549	26	7006907	6465903	15765459	8383533	1.03459e+07	6.12259e+06	2991515	4209227	5.61564e+06	4.44193e+06	5472762	14329210
Q3V3R1	Mthfd1l	1	56.4123	26	1590699	6972405	3553900	6865960	6.56473e+06	7669585	4840028	1.86201e+06	3077237	4245812	4180280	7628955
Q5DTM8	Rnf20	1	3.87865	26	11959048	8.0261e+06	5101878	1.39426e+07	8.29424e+06	8.3765e+06	7359547	12858650	8.42099e+06	9784594	27091465	12752710
Q5F2E8	Taok1	2	3.26916	26	5763174	2.98149e+06	11374520	4559563	6066351	7691908	10417330	4599072	7.5915e+06	4.168e+06	4636492	7.55551e+06
Q60854	Serpinb6	1	82.7971	26	16427870	16641856	11838865	10950740	5501120	7089305	1.6987e+07	7925997	10651700	12918850	14346230	1.03868e+07
Q61646	Hp	1	90.3465	26	8667887	8361572	8371975	6950477	22142720	13680810	9054617	9421085	26933970	18969806	16260130	11017070
Q61656	Ddx5	1	72.0018	26	20082230	17180490	14903060	15999950	7.75865e+06	10724250	21145805	19063800	17884680	18768775	18771570	19393720
Q64464	Cyp3a13	1	17.9799	26	12531380	8521769	5425392	22805790	20169808	8.85746e+06	3810006	6710023	4696015	5508949	6175777	5342351
Q64511	Top2b	1	31.1677	26	3670847	4.00405e+06	4091983	3184045	4107002	1692407	5272520	5.09199e+06	3.21531e+06	5026849	5122348	2559276
Q69ZH9	Arhgap23	2	3.87445	26	6070794	5201376	13209580	5006421	8.78188e+06	3243325	1.14581e+07	12214624	5572328	1.48543e+07	8519589	8644282
Q6P5F9	Xpo1	1	58.31	26	7773672	8.5581e+06	4322988	3866957	4477973	4086609	5707407	7.86859e+06	4130026	5009286	6586211	4044860
Q7TSJ2	Map6	1	53.8188	26	2908482	4.15028e+06	7572331	3623073	4879889	1.07904e+07	7391280	4531661	5653463	3470998	4958085	2.9016e+06
Q7TT50	Cdc42bpb	1	29.0563	26	4359476	1641811	4923030	4.79804e+06	6109693	3830649	3161498	3271622	2391817	3056413	13309434	5.69316e+06
Q80U28	Madd	1	7.63286	26	867522	3.80106e+06	7141837	2218102	7586747	3.30303e+06	7737733	2621368	845977	2996345	10287610	5099639
Q8BWT1	Acaa2	1	109.536	26	16425490	15042040	12759310	19661952	8.67742e+06	12571880	2.21014e+07	17048415	13576620	15284230	18515020	18022930
Q8CIB5	Fermt2	1	38.35	26	5208635	16487570	13429370	11363150	4703564	5086810	8.87926e+06	10128129	5088331	7.70526e+06	9.83365e+06	4225595
Q8JZQ9	Eif3b	1	70.548	26	7728481	9.62504e+06	8.71451e+06	7.3328e+06	5535692	5750188	8003060	4360333	6508942	7.09455e+06	5839839	5.8421e+06
Q8JZR0	Acsl5	1	85.5271	26	14201310	12797900	21754240	13253800	14543080	18300340	10407077	16671410	8.64528e+06	10582195	9.95077e+06	8.71693e+06
Q8K1M6	Dnm1l	1	73.519	26	9141772	9586981	6500041	7574299	4304852	15242355	7165188	7885704	6515064	7097600	7190460	7406093
Q8QZY1	Eif3l	1	49.9668	26	6473689	6450039	7554047	4865824	9.04142e+06	7884187	5096248	6471396	5289098	5924733	4679109	4.02935e+06
Q8R1F1	Niban2	1	48.7669	26	5113707	4.09023e+06	17257910	9004534	9345799	4.35183e+06	9.31688e+06	7716369	6412938	6.63033e+06	11141720	10284184
Q91VI7	Rnh1	1	125.064	26	1.27562e+07	18017360	13328430	11262346	11377925	6548936	28968030	26123770	14874140	17331445	15014330	22832800
Q921G7	Etfdh	1	64.7205	26	5.82796e+06	5181457	5.99809e+06	6706396	7350898	5739117	6286562	10737145	4749052	5443502	4663679	8834270
Q99JY0	Hadhb	1	98.1039	26	30440960	16217620	24838470	22424340	16000730	24303220	29647990	1.93537e+07	11411720	17429080	21773700	22107975
Q99K48	Nono	1	26.4899	26	5066153	4823401	6.88722e+06	9298026	7321205	5282448	10244548	7280004	4651142	5373920	5822273	4.88278e+06
Q9CZN7	Shmt2	1	59.8697	26	13276765	8083888	18287807	7577589	7299391	15837610	7494264	6.20296e+06	9.467e+06	11673040	12504550	19499660
Q9D0R2	Tars1	1	68.4301	26	1.1543e+07	10383830	11737435	9697308	17423200	15402610	9494387	7561531	8042184	5054450	10127532	7.42282e+06
Q9D1A2	Cndp2	1	143.618	26	24064410	26944240	29834350	35884370	29126400	27073630	61285090	61806552	41652080	30575956	56596432	57594836
Q9DB77	Uqcrc2	1	96.7856	26	26660870	25847920	24868170	31955330	9.53065e+06	14493785	28629980	26908280	15659705	22058655	19304440	18823080
Q9EQ20	Aldh6a1	1	50.849	26	11513030	8636828	13502560	11121490	3831891	16205510	6202428	5986230	5583711	6.23052e+06	13145790	10464210
Q9ESD7	Dysf	1	48.6653	26	7508482	4429502	1778733	6523525	5.77104e+06	4216063	6556569	4483532	11867878	6194168	7.37835e+06	8746664
Q9JIK5	Ddx21	1	36.1683	26	15933140	8937185	7.89956e+06	9.21322e+06	5632332	8142383	8.61172e+06	14056300	4.91109e+06	12558140	12974170	5.74693e+06
Q9Z1G3	Atp6v1c1	1	55.5759	26	1749938	8469976	3977924	8500651	7280155	35921215	11891190	18549595	4870750	6524177	16474190	18891980
Q9Z2I8	Suclg2	1	78.5966	26	15156655	15457940	16499300	15923640	11180845	12073740	15489990	9523451	7637106	21993235	14801340	9208655
E9Q7R9	Cfap43	1	3.82508	25	7.34945e+06	6634076	969721	1236446	4891529	5551155	7.07837e+06	4.67069e+06	1526981	3.00457e+06	4351022	8.75171e+06
O08749	Dld	1	75.2795	25	10201868	11899890	1.11148e+07	5804730	17710290	11228959	20352150	24234340	10339842	7598058	8.44615e+06	8.06572e+06
O35286	Dhx15	1	62.4354	25	5955020	7186356	4110532	4307961	8.64936e+06	7417950	6996153	7244605	7640413	5.51342e+06	6110654	5.97612e+06
O54774	Ap3d1	1	11.5731	25	2424284	757703	3134113	16605660	7368831	7528665	9.02579e+06	15532450	12469820	2.86096e+06	6.53151e+06	3.14066e+06
O70209	Pdlim3	1	60.6036	25	20148690	29727621	19735630	1.66732e+07	10596690	10903610	16316789	16963660	14653930	9.37832e+06	20300582	27021740
O70570	Pigr	1	29.992	25	7.99532e+06	6905519	8811683	8.6949e+06	4.58848e+06	7.77767e+06	8.21064e+06	6492538	5985816	4994097	8416839	5.62222e+06
P06683	C9	1	57.7357	25	385756	7898349	1214974	3103664	5.50453e+06	6.14837e+06	2373493	4586095	2346295	1520422	2207179	3529918
P08775	Polr2a	1	11.5152	25	4054243	4.43698e+06	4.97232e+06	5430328	5.8566e+06	7.2521e+06	6507296	4.46716e+06	4110504	5100677	8.00834e+06	7109502
P14869	Rplp0	1	76.2252	25	33221200	30613880	34954347	34163792	27321613	28528621	32201330	32765540	40296185	26318770	28456132	37557260
P16460	Ass1	1	47.6754	25	13761980	14507850	3470193	8.13417e+06	9318078	7790718	8.84796e+06	8.07991e+06	4916673	4224637	7784986	7.48523e+06
P19221	F2	1	99.8411	25	5770891	2863637	1.35913e+07	3496653	1199805	1626038	3793042	10590380	1982289	2065681	1.00328e+06	2547346
P27046	Man2a1	1	38.5404	25	5050010	5631581	4889237	5120056	5146563	6098485	6421388	5.8747e+06	3760239	5573669	6151193	7663447
P35917	Flt4	1	26.9014	25	6.21157e+06	13816545	7003455	7.31361e+06	1.09091e+07	6384937	3836732	19485360	10739730	3.95291e+06	2559435	8451593
P50247	Ahcy	1	98.7591	25	32633480	24615260	5611652	9.65724e+06	20236628	17529740	2.46335e+07	17303000	1.39163e+07	21387610	23769730	23679450
P58871	Tnks1bp1	1	19.0896	25	1.94365e+07	8.5298e+06	2584536	9222028	1664760	2735146	4405993	4663085	16218040	1905143	3132864	6.711e+06
P61922	Abat	1	91.6832	25	4704126	3612300	6352115	8403171	8.04676e+06	7237353	6.82702e+06	5301379	4347623	5.52424e+06	4920065	4891600
Q01405	Sec23a	1	63.0706	25	6628391	5212474	10006597	10428550	6.82433e+06	7766957	8.6311e+06	7947066	8709834	4.82976e+06	5814227	6190936
Q02357	Ank1	1	34.5338	25	2893604	2657479	8996490	3193340	1.33933e+06	2555911	4.44216e+06	2339519	4598884	1081146	2.15716e+06	1357533
Q3TKT4	Smarca4	1	3.83899	25	4211383	12281980	8.29863e+06	6544653	10336260	4.60391e+06	4076390	20843760	7294086	4050027	10403220	8.57289e+06
Q3TXS7	Psmd1	1	63.7057	25	10419030	8.716e+06	4794704	8185286	16965520	1.44271e+07	8.83335e+06	7737992	6615365	7402696	8.66317e+06	14478670
Q3UYH7	Adrbk2	2	3.24277	25	4.04655e+06	6.63591e+06	3186198	4790804	5747324	4.52681e+06	5024808	5929849	3.1315e+06	8988013	2898682	7462602
Q69ZR2	Hectd1	1	15.3843	25	8098418	4.82737e+06	2878416	12753880	3.63091e+06	4016445	4.38151e+06	10736220	5.9755e+06	1.37391e+06	3591169	1921268
Q6P5D4	Cep135	1	3.82946	25	12206570	11069300	4592268	4.41984e+06	5586337	6188349	4.03569e+06	11437154	5.86663e+06	10858470	13044400	10715157
Q6P5D8	Smchd1	1	11.4722	25	12435595	7.11213e+06	11771355	3571748	19809560	9.70193e+06	6931987	9817459	23966600	3175587	27409060	7367369
Q6Q473	Clca4a	1	44.8267	25	5.85572e+06	13033380	6805730	6.56119e+06	2.35871e+06	6128146	7.52437e+06	7.72084e+06	4757495	12123635	7171631	5889987
Q7TSC1	Prrc2a	1	11.6052	25	6670424	1337771	5029784	5059995	6855727	3880070	5.07477e+06	2.12933e+06	5766098	3617472	2717581	3.37471e+06
Q7TSV4	Pgm2	1	38.9207	25	9242518	8.11132e+06	6939470	9.76573e+06	8.42176e+06	1.03005e+07	15777280	10456781	8823204	7590793	14353403	12420910
Q80UG5	Septin9	1	46.8585	25	4316605	4.79148e+06	5667937	6.15661e+06	9.80905e+06	8581152	8.52918e+06	11770395	3542034	4841542	6.84324e+06	7.0984e+06
Q8BH35	C8b	1	49.9036	25	5.17728e+06	1145836	5590486	8.29218e+06	17097835	6667626	9.89795e+06	9.32027e+06	1223382	6.25085e+06	1.24447e+07	3959503
Q8BKC5	Ipo5	1	95.2379	25	8.20213e+06	7945063	8750101	3589814	7393286	6.4065e+06	6337690	7126359	8740807	7.00632e+06	9.4096e+06	8957741
Q8BND3	Wdr35	1	3.88148	25	3258564	2791346	5.04703e+06	8965156	5727171	8760806	13360590	5548337	3447850	5600452	6.51983e+06	5080580
Q8BTI8	Srrm2	1	25.2112	25	2664433	4.71658e+06	5615327	7781775	12028855	8924499	9172672	1.07999e+07	3231354	3.56349e+06	12501460	1.26652e+07
Q8BW75	Maob	1	48.5776	25	8485557	6561975	12253670	12619530	3237488	14302290	2877100	9220647	3705882	4292025	4495386	9202004
Q8BX02	Kank2	1	10.0796	25	9034856	7347457	5230705	4760671	8035550	7715509	2303539	5945752	5249546	8374368	5.13165e+06	5538768
Q8VC30	Tkfc	1	87.1224	25	15248550	16781960	13584370	12650340	14856710	14274455	10250660	15894760	13345350	14780970	8676386	7773279
Q91VR5	Ddx1	1	46.9482	25	13991570	10079705	7.41393e+06	11058370	5.6052e+06	8.79593e+06	11118390	9.74307e+06	10278630	8465524	8.03077e+06	7935522
Q91Y97	Aldob	1	111.766	25	16587325	2.09377e+07	6415375	14546000	29346010	28583770	25635280	23284069	19460810	24260470	1.42687e+07	13347910
Q920B9	Supt16h	1	59.2446	25	9175333	6860304	8462450	4532636	6255330	7.79039e+06	2731120	5860735	3369292	5.93642e+06	6657907	5369561
Q99KW3	Triobp	1	6.48103	25	11413385	9.3425e+06	4.08093e+06	11740730	4.65203e+06	7.86027e+06	6.90707e+06	8.74697e+06	3717720	5159056	4672624	4475710
Q9CZU6	Cs	1	93.2853	25	71278008	63118640	25677990	24105590	13977924	19772515	27511790	33348110	1.95901e+07	29248830	42596960	40698395
Q9JIF7	Copb1	1	101.137	25	15295525	10629910	16737170	15624890	10018193	8592389	18378420	10679720	9142928	13849200	16934560	14992125
Q9JII6	Akr1a1	1	75.7755	25	27737175	27882265	22638450	11850300	7455243	9147016	37884826	35862640	18237943	25981170	32136990	23962870
Q9R111	Gda	1	107.293	25	7.22293e+06	8126310	8118040	7313266	16239120	10915225	10303350	1.00062e+07	9468719	13960265	9621432	1.20772e+07
Q9WU42	Ncor2	1	3.83899	25	2.05351e+07	5.82049e+06	17633120	9835651	9868720	10239940	5.1511e+06	11265330	11224642	7860961	7.56218e+06	9816098
Q9Z2I0	Letm1	1	68.3428	25	5.59002e+06	5376366	5909655	3807280	7.38177e+06	7259165	5501149	4724438	4780714	5.89538e+06	3391516	4.02513e+06
A6X935	Itih4	1	68.8192	24	3148006	1.89489e+06	2193529	2.81406e+06	2132932	3453488	469733	1070897	5238893	6.23198e+06	659628	1451067
D3Z7P3	Gls	1	73.5657	24	7156208	5871996	6700501	4.84703e+06	5111698	7.84674e+06	9.34892e+06	10518750	5280689	5924691	7491541	7081305
O08529	Capn2	1	47.6682	24	7728223	7.7711e+06	5584369	2640568	7454244	19084967	5144868	6498686	5.06343e+06	4797933	9.30586e+06	6104036
O35638	Stag2	1	3.82446	24	6.03402e+06	7.38766e+06	3837700	6819496	4.5847e+06	11108480	4741467	2.96601e+06	5749744	6498950	6.70554e+06	3965630
O54988	Slk	1	8.87323	24	4236691	3691109	3719053	5409547	4721727	3.71876e+06	9.05476e+06	3890113	2594225	4.7578e+06	4078792	2844952
P17426	Ap2a1	1	76.9222	24	6954436	6582808	4666051	2759089	12170410	16060765	4.31452e+06	5759114	1655457	6163495	6441896	7019142
P24549	Aldh1a1	1	140.737	24	13970515	15485110	9.6395e+06	13470120	12654760	10989040	15210260	18211100	7301271	8420031	8559600	8839003
P26638	Sars1	1	49.0197	24	15488220	11594450	10628510	13074310	9077491	12693020	12549090	12563375	10918528	12025110	13326420	12927990
P32921	Wars1	1	44.0239	24	15342940	11174450	4603891	8149542	4825727	5289023	5257556	6388753	5.64861e+06	6539589	9366664	10973800
P33173	Kif1a	1	11.7436	24	7782343	4317099	10210740	8044949	5.3581e+06	4.50963e+06	5.91745e+06	6988299	3374302	1.02177e+07	7502463	7842959
P35700	Prdx1	1	167.581	24	201524896	234844304	182976448	164512400	55369912	53838700	172527630	168682824	1.17211e+08	149318255	329165184	314046112
P39447	Tjp1	1	35.6898	24	3166201	3.0696e+06	5.47568e+06	6808683	6.55408e+06	3253779	2260094	6501459	3.95998e+06	3349653	2.07136e+06	1643151
P54869	Hmgcs2	1	75.4775	24	2732312	1.71213e+06	1.0273e+07	4.1133e+06	5621231	2731461	9231230	8679202	3613405	5.67381e+06	9838970	7949563
P97371	Psme1	1	79.9897	24	33368200	24068860	22954831	22371542	9704530	11739115	28155060	26992979	18960480	21093715	37180240	35603310
P97447	Fhl1	1	97.3427	24	21512130	15823615	11943725	19576185	22902689	17209930	9373331	17750745	4710969	15731260	1.47718e+07	1.08777e+07
Q01097	Grin2b	1	77.0511	24	8.17987e+06	433341	2727747	7.37326e+06	10739000	1934546	4.67625e+06	5089252	6.12838e+06	5438310	12473520	8.10662e+06
Q01320	Top2a	1	17.51	24	6592989	6905042	7712542	4786068	4752774	15018845	2.0608e+06	9918613	6.79535e+06	4.63539e+06	5530068	1.0066e+06
Q02257	Jup	1	96.1816	24	10630685	11531575	8645272	8837793	16702990	10618100	11436510	10489870	7319154	8259309	6430734	5550552
Q0P5X5	Zbbx	2	2.3356	24	5296690	23083300	20397500	6366842	7.08332e+06	8605599	2702275	4.44519e+06	8.66301e+06	5512290	5587561	9.31709e+06
Q3U0V1	Khsrp	1	45.042	24	5303940	4785165	4665940	4.38056e+06	3432771	8.927e+06	10523075	7.00141e+06	5.08658e+06	3.9487e+06	9814900	8719453
Q3UH68	Limch1	1	3.811	24	4470128	2590430	6900089	3759134	4823959	7720695	15990280	25931050	2100815	1.82482e+06	1216776	10814670
Q52KI8	Srrm1	1	26.176	24	4151569	3860720	8.79271e+06	7064946	4.19863e+06	4851845	5007485	5335426	3918501	3771431	5.05778e+06	5514989
Q60864	Stip1	1	60.0396	24	15131380	1.48405e+07	1.26157e+07	8707971	12431310	9.82968e+06	9.01594e+06	7645229	6.21386e+06	10145586	9.80072e+06	10870470
Q6GQT1	A2m	1	69.1463	24	10675295	31101384	6539768	4737604	3187927	863316	1.6185e+06	9.70813e+06	4.30954e+06	17458185	5040349	8065200
Q6GYP7	Ralgapa1	1	3.86412	24	7.56199e+06	3798363	7649430	8627553	11535120	6.53482e+06	1.55551e+06	10738515	6360140	9420661	9696158	13308189
Q6ZWN5	Rps9	1	34.4598	24	14806045	30172005	15798480	17566090	44245072	34388856	12736165	13350495	19417220	11437455	18262375	15436990
Q7TSQ8	Pdpr	1	57.912	24	3.34509e+06	7.06838e+06	37150120	1.2394e+06	12582860	2223238	547729	3.33054e+06	714512	1.85899e+06	4.69917e+06	3.1531e+06
Q8BFW7	Lpp	1	55.5101	24	16360150	17892222	1.38427e+07	8031380	11345307	9106616	8.08864e+06	9.62449e+06	6461469	9.439e+06	9555338	8.10627e+06
Q8BSS9	Ppfia2	1	15.4316	24	4647624	9.80183e+06	6972877	8350215	1214482	5.64707e+06	3563938	4453621	988917	3406040	2.34588e+06	8155994
Q8BVA4	Lmod1	1	20.537	24	19330400	1.5632e+07	8.60128e+06	9.14719e+06	8.24169e+06	16596010	14380160	24545160	9.02322e+06	13920060	6643002	6314443
Q8K0C9	Gmds	1	54.1648	24	21807995	19373720	12787575	13343810	13444580	13564520	9.59813e+06	12044270	11259104	15295840	10972190	16375950
Q8K297	Colgalt1	1	21.5872	24	2002506	2509809	6.8404e+06	7918711	7484533	3.56554e+06	4728139	6.74784e+06	4.67369e+06	3.56489e+06	3754272	4.10087e+06
Q8R081	Hnrnpl	1	71.4245	24	3327223	1.14737e+07	2900955	7680494	3.52994e+06	3978743	5711503	6820320	6537797	6774137	3109794	6068363
Q8R4Y4	Stab1	1	3.88646	24	3632416	3586870	3410333	1858723	4619590	3.2698e+06	4.43242e+06	9408443	9456307	1460926	9.10315e+06	1.90263e+06
Q8VCW8	Acsf2	1	39.0804	24	9.52803e+06	1991628	9.06957e+06	4630717	4846382	429402	6890065	1712063	9908484	3847278	6.20518e+06	3151719
Q91YE8	Synpo2	1	16.7024	24	12176770	10092344	11677830	15386835	8.52044e+06	10071610	5527889	5751650	6081858	8809536	6853849	6986405
Q99JY9	Actr3	1	165.158	24	25462010	23171000	30232000	25364810	12565560	12474870	2.2119e+07	21621120	21347663	15788810	32182910	2.7998e+07
Q99K67	Aass	1	72.7264	24	11554420	8611544	9510349	6.59808e+06	4636065	5.22609e+06	5.21028e+06	4.81156e+06	3.49852e+06	14140350	11168750	1.10661e+07
Q99LC5	Etfa	1	118.239	24	25802320	19245010	13433630	11938870	10463960	14923970	1.79986e+07	11665256	1.36742e+07	16188630	1.08483e+07	13192820
Q99MN1	Kars1	1	35.6776	24	9.33284e+06	9597117	4765505	9.33429e+06	7.94324e+06	8.81357e+06	6241488	7840810	6217009	8.49127e+06	5667945	6222835
Q99MR6	Srrt	1	20.5838	24	2472037	7466886	5102286	6.47241e+06	9.7898e+06	2653524	6139497	7.13804e+06	5.28311e+06	1837084	6462302	6427015
Q9D0K2	Oxct1	1	82.9319	24	14564720	13180715	9.14733e+06	11674630	10669355	13459730	5725328	10774040	4267474	7208639	9704392	11100850
Q9D819	Ppa1	1	57.4411	24	15792280	14133160	18470230	17674180	16403000	11836198	13138710	12717770	9653579	23046865	11660110	10259100
Q9DCD0	Pgd	1	93.2562	24	10724580	13465020	9.61175e+06	15074070	11235680	12139670	19582740	38941248	20296520	1.76838e+07	17428390	18962536
Q9ES64	Ush1c	1	10.4477	24	4023281	5317351	7101073	6.19573e+06	7885877	12995710	6282208	9954777	2.98006e+06	9618762	4.67464e+06	4016040
Q9ESB3	Hrg	1	30.8142	24	10067750	2288209	1.01249e+07	4327367	2919321	3.19848e+06	3.75692e+06	7.4487e+06	6500467	4954036	6634827	5934894
Q9JLI8	Sart3	1	19.5272	24	4.16884e+06	7861526	2502178	22897735	5338552	8.11246e+06	3.80592e+06	7784578	5965925	22268480	5271189	8654009
Q9QY06	Myo9b	1	7.68436	24	2006948	5.94023e+06	5457097	6.57351e+06	5.5014e+06	7.66718e+06	5008557	3595792	17173110	4505445	1.63967e+07	7.97255e+06
Q9QYC0	Add1	1	64.2953	24	9948880	10148449	8931443	13890210	5383805	4795242	8066317	6407462	6.18818e+06	11872170	5145924	8611342
Q9R0P5	Dstn	1	76.3247	24	31931735	33122800	37951700	36248968	24698930	20558570	33380330	67734114	38153133	55106188	29679044	53437210
B2RXS4	Plxnb2	1	36.5635	23	4.58671e+06	4.91146e+06	4538433	3.6379e+06	4.48301e+06	7840388	3129813	3882889	2805535	6.33439e+06	6.94861e+06	4.01271e+06
E9QAM5	Helz2	1	3.81281	23	7949754	4658507	4459270	4074163	8.1873e+06	7072316	3252449	6.02608e+06	5216336	2.39353e+06	4846137	7225247
O09159	Man2b1	1	35.7911	23	12352544	1.43928e+07	7.84123e+06	10452788	8.01801e+06	11722553	6214234	5123632	4131515	4900395	5261407	5634509
O35643	Ap1b1	1	137.916	23	11558275	8482858	9746565	9785030	6679943	5.45976e+06	7571543	8538694	4922530	5756713	4978919	9289253
O55111	Dsg2	1	77.9791	23	6.84211e+06	8790600	6914309	8584719	6496129	9969934	7816735	7.47606e+06	3442223	5037237	8331935	8508307
O70475	Ugdh	1	74.6068	23	10473970	11575105	9074420	8231586	1.03139e+07	13680530	14962855	15176090	16307575	20789230	12681100	11455965
P11087	Col1a1	1	31.0242	23	5653405	2188427	3585843	873441	5283699	6559468	2878400	2295433	3.63137e+06	7.68272e+06	3.79564e+06	1882482
P16014	Chgb	1	26.1573	23	2.91232e+06	4138163	5.87691e+06	5022143	4.119e+06	5318934	3534331	4028011	11149890	7756107	8.14266e+06	19958560
P18760	Cfl1	1	124.427	23	87090000	74525117	65580183	111773200	15267580	30722380	104080324	114683071	6.37386e+07	92173800	81650010	116390496
P28867	Prkcd	1	21.6973	23	15536150	14459450	11107340	8716926	4334214	6.65933e+06	10382005	10502630	10460950	5.49707e+06	9625633	7527080
P35438	Grin1	1	34.706	23	0	3559525	9025427	1.31041e+07	8805109	3835888	1854801	5.43072e+06	4906130	9.72345e+06	1871977	1766965
P35822	Ptprk	1	3.82633	23	3.29679e+06	5864089	6398951	6112062	4295067	5941803	29718510	22393885	4886147	5373694	8532025	9029199
P39053	Dnm1	1	61.4773	23	13853418	4.5774e+06	1663274	5667169	9119899	7.6363e+06	4383426	5179361	1.66781e+06	1823239	6764753	2214326
P47757	Capzb	1	66.6409	23	13356000	11543457	12470350	2.03778e+07	6.99123e+06	9.04589e+06	9655506	1.01704e+07	1.14408e+07	10579220	11528320	9849996
P49290	Epx	1	19.4472	23	7374373	7.51108e+06	5698032	12479010	14640730	6.69706e+06	9252091	3281548	6902915	5350838	4422735	11546010
P50580	Pa2g4	1	45.5691	23	25694920	6.90172e+06	10057130	7825177	9078585	11856390	21693945	23760190	16292480	19047385	23368590	23046120
P51150	Rab7a	1	80.9809	23	13185300	9241292	7139242	17582285	8243522	12876720	47819620	45968232	37175528	13488700	60743152	63998980
P51174	Acadl	1	65.7575	23	21974040	35441700	18273209	31047410	7688926	22932100	31839900	45686180	35492808	25923810	32477220	30214060
P63242	Eif5a	1	93.1361	23	22326255	34083006	24587400	25438920	16501395	12263090	41854112	40883320	13440390	22689950	39898426	37334160
P84091	Ap2m1	1	36.4735	23	7962206	5852229	9976179	7622318	4821016	3094600	6694523	10133330	7.63622e+06	6238161	10801060	10379450
Q3URU2	Peg3	1	3.91843	23	7288466	4.243e+06	2757344	21436880	6756275	11701260	4.43679e+06	5277617	4526039	5428804	5499602	3181877
Q3V3R4	Itga1	1	23.1864	23	4.01896e+06	3981760	3090470	2519049	6740125	11802515	3021971	1115790	6570062	7151617	3315735	2876270
Q4U2R1	Herc2	1	7.60447	23	3338883	7301541	7.43691e+06	6399166	8100186	48630793	17175205	17439696	1443967	6287072	32759820	3473488
Q61207	Psap	1	79.7862	23	9.65628e+06	14968360	5.67463e+06	1.10027e+07	15556520	1.21516e+07	20024340	14327135	1.71693e+07	36132316	25361450	44476220
Q61937	Npm1	1	74.2712	23	9.97473e+06	6030858	13347370	13663110	7836073	8291409	5379921	6284828	8.29155e+06	6322995	13295660	13124695
Q62465	Vat1	1	152.906	23	8727574	13114450	9247814	10530865	12494262	11833550	31181387	24412043	18467071	20902070	33697855	38391436
Q6PAJ1	Bcr	1	3.81463	23	6256834	5.6857e+06	2576679	23249890	4.37432e+06	6.06556e+06	10066061	12467530	2749105	4492442	4.35899e+06	4396620
Q8BPM0	Daam1	1	3.79099	23	8093923	8.94628e+06	6262168	9950119	8.34268e+06	6.12376e+06	15845696	1.33132e+07	5120239	7107083	5672864	6920332
Q8BU30	Iars1	1	32.3103	23	5123972	5618088	8111799	3752647	9048147	9380039	6833394	3358197	5330308	6881140	5067162	5.28554e+06
Q8C1A5	Thop1	1	56.9145	23	7478526	1.14322e+07	7942555	5662180	7487290	6278132	7685037	8411286	6219413	7.1174e+06	3913444	6176757
Q8CH18	Ccar1	1	3.80265	23	2314211	4083630	2.97681e+06	2.65029e+06	7377059	15946875	8812529	4.45865e+06	4676046	4.03496e+06	3785985	6632215
Q8K310	Matr3	1	22.4557	23	6768286	14347440	11592570	1885726	8.43699e+06	4434150	7217144	7585771	4918549	5617509	5359600	5313989
Q8R146	Apeh	1	41.8497	23	11319000	11006150	15782645	1.02532e+07	7244673	2608192	10330690	2118050	6.16067e+06	3984415	17476529	9.04311e+06
Q91YR1	Twf1	1	68.4059	23	19461970	18779495	18125915	18560540	10359670	12188380	20264450	19360540	12030970	12824030	15910495	15992760
Q99K01	Pdxdc1	1	42.8282	23	8.06837e+06	12951540	6141963	6276877	6.72467e+06	9431659	10204395	8856703	8774518	8851943	1.00083e+07	8955738
Q9CZD3	Gars1	1	52.1508	23	8881900	7862760	10386970	4729311	2131905	8852553	6884729	3132461	11273100	7.89252e+06	8358400	6108043
Q9D8Y0	Efhd2	1	48.1043	23	16995540	12248985	11134790	10553680	22930570	24659570	10409330	15505110	11008035	13590510	12067310	10563040
Q9ESE1	Lrba	1	13.6247	23	7292477	1411318	16517935	4888957	15233385	1.27507e+07	4318072	7540149	6148007	5612659	5.20122e+06	4370319
Q9JJ28	Flii	1	21.8657	23	6189251	6912494	17333148	7.32529e+06	4634016	5361698	5319071	2982918	7.03369e+06	2.68495e+06	1813137	1634205
Q9WUM4	Coro1c	1	64.9193	23	17925990	27542920	9.10012e+06	8749896	12381950	6534435	19465580	22920135	11487490	14596760	19687794	16727090
A2AR02	Ppig	1	7.7363	22	8040035	7095211	5820210	1753371	7.35082e+06	41083474	3709631	22633945	7236827	9337369	6553596	14638860
A2BH40	Arid1a	1	3.84351	22	1462946	11074960	5266473	3.43311e+06	3243418	3167598	1205872	31813980	4.10745e+06	9.44218e+06	8522921	6124366
E9PZJ8	Ascc3	1	3.81463	22	5551243	11002130	6964203	7312970	1745371	561522	1.17585e+07	10473390	2635435	9.80503e+06	14564910	15643020
O55103	Prx	1	19.0745	22	3640506	990108	1.06627e+07	9473618	5876469	1.87829e+06	1.66642e+07	1.47046e+07	11511767	13961714	1684517	1559829
P08071	Ltf	1	30.7949	22	4638595	46098998	3874977	8725668	12506865	10483376	5.54225e+06	5327684	6.30406e+06	6628195	6046773	6659566
P08121	Col3a1	1	3.78584	22	5172233	4585045	7407772	5728146	8422267	764051	9.76343e+06	7.59822e+06	4941966	6.5429e+06	9397437	5558639
P10852	Slc3a2	1	49.5701	22	5255623	3967755	3005697	1594923	8442897	11603416	6704234	9460331	7649938	11704230	5610843	7277150
P17225	Ptbp1	1	80.8692	22	26025970	18375340	21798100	23946170	8.46713e+06	8.24233e+06	21639510	22861450	15654130	18957980	22637415	20926780
P17751	Tpi1	1	116.365	22	91511912	9.3466e+07	85555992	8.20714e+07	46482088	5.32711e+07	110910496	9.72541e+07	24930330	84827952	109912448	93763632
P27612	Plaa	1	60.3452	22	3329005	6150857	7301698	3571976	13067530	11820760	6510921	9125828	1719630	4.33076e+06	7332730	3730118
P46935	Nedd4	1	19.4705	22	5515499	6034050	4905167	6331774	3.50178e+06	7130058	4399247	3805491	3434037	4505586	4988315	3475913
P47856	Gfpt1	1	103.223	22	26250810	19438930	7.40295e+06	7895958	14544220	12875415	17027780	12558795	9199610	11821513	15041326	10207190
P51881	Slc25a5	1	149.127	22	159261812	66509172	78445698	1.00901e+08	3.15098e+07	2.52412e+07	56330688	54487900	24113422	23810530	40275648	40862740
P53657	Pklr	1	62.9553	22	11325270	7.81034e+06	8.72483e+06	10434940	9040736	17787720	1.19875e+07	7406235	5969776	6552620	6670174	6338355
P54775	Psmc4	1	48.3585	22	12108030	10770660	6097104	8.59198e+06	9.93859e+06	1.01968e+07	8.76946e+06	8721814	4703003	6.86035e+06	11925170	7438661
P55012	Slc12a2	1	25.9157	22	9948375	12711960	6820370	7084943	5468226	8757641	8522592	6.15457e+06	7850906	4192312	4.53653e+06	8.60548e+06
P97500	Myt1l	1	3.88219	22	3689770	4.05711e+06	4559638	7505097	9.31985e+06	8.45025e+06	8.98181e+06	5.87691e+06	3376252	3934980	4755202	6.73078e+06
P97807	Fh	1	89.0923	22	20592470	16717650	9129571	20730058	24993330	1.22723e+07	19035940	12133050	7059071	10616594	10891550	12998380
Q05512	Mark2	1	15.5223	22	1.10608e+06	3164021	2549144	2766717	10563550	9764955	2565137	1965547	4488922	2240150	751208	5472884
Q0VGY8	Tanc1	1	2.60206	22	2423092	4511570	7321485	1296419	3390010	7.10698e+06	13583820	5479714	6680446	12501690	588095	4521147
Q2KN98	Specc1l	1	7.76083	22	10707783	5.00883e+06	15854560	3678944	2944604	4818051	18032260	8.54501e+06	4313907	8268462	3818239	1988600
Q4QRL3	Ccdc88b	1	6.18462	22	5195960	74028848	4979939	5.29746e+07	6558634	7941039	8.0834e+06	3895009	12342120	9335226	3059846	46815634
Q60598	Cttn	1	56.3644	22	9048989	9413587	7975855	10239870	10030260	4.47773e+06	10057530	8.49126e+06	7.93728e+06	4.90138e+06	4277903	6559064
Q60662	Akap4	1	27.0838	22	2359171	3034873	2865979	1119172	11643020	12232700	1569070	2774456	15951310	13625025	6346587	9611375
Q60841	Reln	1	7.60298	22	6955349	7905625	1.91264e+06	8478317	5.54755e+06	6947745	14006740	6.07693e+06	3062380	2.45065e+06	1453919	4415629
Q61830	Mrc1	1	38.38	22	1692727	826798	3.23855e+06	13804210	4957383	5091350	2416671	4.54772e+06	5.27355e+06	2563283	3130646	2062008
Q62318	Trim28	1	93.5214	22	8730484	8.39343e+06	8263559	1.27856e+07	7810674	6289439	7.25701e+06	16640215	1.22385e+07	8378062	9.59831e+06	1.10389e+07
Q62523	Zyx	1	43.0815	22	8111534	7.0772e+06	9085981	7184419	19875820	8.56839e+06	8.72903e+06	5804327	5.20804e+06	5417320	2506300	3524020
Q6P4S8	Ints1	1	3.78301	22	6297099	7380242	21415610	5640323	12479800	11651540	2481989	12379810	9728412	7480021	9.65605e+06	1.6564e+07
Q80UG2	Plxna4	1	11.468	22	1.03146e+07	11105322	4810438	4775868	5.09031e+06	9.03933e+06	4345613	2372588	4957858	8.29286e+06	9.13939e+06	7.97091e+06
Q810B6	Ankfy1	1	12.0572	22	16775203	9435644	9.33571e+06	7646904	1.32323e+07	4873093	4.29537e+06	7747129	6827770	5713910	1.22058e+06	8205784
Q8BH59	Slc25a12	1	92.081	22	5.91118e+06	3.14278e+06	8943618	7537199	34263020	3478034	3615168	3733364	1.57372e+07	10041180	7450140	8242170
Q8BHG1	Nrdc	1	25.3574	22	2660958	5273501	6395479	2397901	9120696	2.49319e+06	9.49578e+06	3694397	6672452	3041986	2.61301e+06	7.97473e+06
Q8BVE3	Atp6v1h	1	44.4063	22	3.98224e+06	3.73132e+06	6043221	3502478	1.0235e+07	8.54273e+06	7257714	5992486	5199001	5622471	8978103	8001854
Q8C0D5	Efl1	1	7.71844	22	6926733	7102394	4.69516e+06	6229713	4.58567e+06	17238620	7593650	10941410	1.10474e+07	1.32455e+07	18080990	6031742
Q8CIH5	Plcg2	1	3.83515	22	2589368	7.90127e+06	6838055	5524964	9.98787e+06	5.60662e+06	7785960	5352471	3528850	5015858	9904306	6112097
Q8JZN5	Acad9	1	41.0027	22	7430751	9.83855e+06	7088069	5.46335e+06	7.04486e+06	3.8105e+06	2640506	5456738	5238752	28740560	5105667	4.41355e+06
Q8K182	C8a	1	53.8742	22	4.43856e+06	3.6648e+06	11776350	761598	3.32943e+06	5178285	6720224	408208	1628509	5805548	4814929	2279829
Q8K2V1	Ppp4r1	1	3.84677	22	5243670	4828293	6468829	5218832	2751818	2724898	8.28932e+06	4146934	10471266	6306759	4088723	6705330
Q8VDC0	Lars2	1	30.9697	22	3971058	3670504	2034139	4372139	6.88964e+06	4454510	6.86499e+06	8420218	4425313	4939203	4.13325e+06	2400294
Q91W90	Txndc5	1	101.53	22	37299760	36131360	33735370	1.34871e+07	20130135	2.87259e+07	34345545	3.14822e+07	13746090	18255320	17735870	19733075
Q91YI0	Asl	1	65.9719	22	8.87787e+06	3328996	12085370	4592671	9407665	5870551	7734982	9257222	7821890	6644907	7326236	4592909
Q91YR7	Prpf6	1	11.6145	22	12081130	2343653	5272547	6222029	10443678	7845454	4759757	8408051	4442411	1.69002e+06	7.95726e+06	6186139
Q91ZA3	Pcca	1	80.2519	22	2950577	8842898	12049470	7.39602e+06	6162389	7864495	6269234	6023943	5650853	4186893	4633695	8.04202e+06
Q91ZJ5	Ugp2	1	48.0573	22	26889513	26730770	15448373	18862700	8584187	9.27408e+06	20702795	22242255	6.35031e+06	18944290	11878345	13894730
Q921M4	Golga2	1	15.5315	22	9802117	15391245	3.63299e+06	4637228	7214079	7230953	10013470	9998130	5375371	7.20009e+06	8794800	4998995
Q921X9	Pdia5	1	34.631	22	5852227	5.55489e+06	3060932	4578704	4597807	2.7046e+06	1507607	4260581	3.35009e+06	3459559	1769500	2043652
Q99K30	Eps8l2	1	83.623	22	12926030	4721227	5.36318e+06	5058441	9724799	3592652	8.99135e+06	8550457	10641620	12636125	5.14024e+06	8775016
Q9CQQ7	Atp5pb	1	32.0646	22	6014194	43442712	9580878	22848620	6170079	8.79912e+06	8424193	13471330	17530780	9359718	5740252	16801555
Q9CY64	Blvra	1	53.9849	22	11843040	10734002	13632460	13148275	15159120	10636890	21957840	21645900	10622860	9950170	21389480	23516220
Q9CZU3	Mtrex	1	7.67906	22	7418514	2.27169e+06	3.32849e+06	4182265	3228443	10683140	13195270	11631040	10793430	13840620	15209915	12348090
Q9D0F9	Pgm1	1	67.2554	22	8.58665e+06	8455456	6.8067e+06	7087995	7.276e+06	7.18618e+06	10254635	9437684	5635060	7589871	8146186	8273172
Q9DBG6	Rpn2	1	130.019	22	18525570	24905960	15496905	17233390	14731343	9.20414e+06	23298270	23372309	13100960	13674370	18079820	21648930
Q9EQP2	Ehd4	1	50.7038	22	17051400	9510551	5894908	9.71553e+06	13703765	7989168	6900478	12984210	7427351	4.76704e+06	14692990	7173509
Q9ERK4	Cse1l	1	45.1138	22	4898372	5638114	6869369	10516400	4311957	7841301	5554998	5.45252e+06	4032806	5.23304e+06	6601165	8266494
Q9QYI3	Dnajc7	1	19.2491	22	8662464	5498909	1259086	26960450	5405643	8.66359e+06	10473640	12381520	12539840	6792536	8820968	5718205
Q9R0K7	Atp2b2	1	63.1255	22	2.7925e+06	3215211	7617560	9.25464e+06	8178924	7252705	5559902	1872745	4.19024e+06	9.04578e+06	4615224	6116210
A2AX52	Col6a4	1	12.147	21	5846698	4513363	6298562	6246688	4130235	6.83974e+06	4409524	11685580	3.68722e+06	3198305	10141330	8.91515e+06
A6H584	Col6a5	1	3.81402	21	10085730	6297796	7518256	9083861	4209389	1.03594e+07	4148833	798782	2913173	6542268	2510283	1.99227e+07
B2RX88	Cspp1	1	4.04672	21	4843619	11715560	12304840	25817620	4305562	31985274	11074960	14529320	8.92913e+06	7124794	9310026	3796324
E9PYK3	Parp4	1	7.70196	21	6.09693e+06	4.87039e+06	9659594	6153571	6840180	7647389	5201790	5387184	5.61189e+06	2688371	5271132	2112797
E9Q8I9	Fry	1	3.86208	21	6186392	3.9436e+06	4251561	4158398	3601288	4121364	7029768	3408954	7.30117e+06	5882985	2.92567e+06	5751682
G5E829	Atp2b1	1	93.9972	21	7479327	13314250	19411650	8.09055e+06	1.43685e+07	4945913	4.84553e+06	10184610	2717501	3861948	6713757	8522852
O09131	Gsto1	1	45.0776	21	56989860	28733410	18758090	18602350	17964240	17646980	27515275	46824970	33816020	7415360	24766000	22395465
O35488	Slc27a2	1	46.0028	21	3.5098e+06	172691	3934007	17029690	8.69119e+06	4858737	10205259	5.89634e+06	7.12287e+06	4880123	9331018	3768030
O70400	Pdlim1	1	71.1245	21	45218920	42987140	27345525	31163250	11852290	1.24337e+07	36150700	37173694	11298610	31322240	28244730	27586785
O88322	Nid2	1	39.9033	21	5825497	3651256	8.14103e+06	7.61892e+06	5.97825e+06	4.19611e+06	5478107	4489013	6198777	7008295	6168349	5374311
O89053	Coro1a	1	94.0304	21	19957390	13853630	13149160	22837760	9.43624e+06	13191398	26657980	24016950	15552860	1.86817e+07	38409051	35949896
P02088	Hbb-b1	1	159.899	21	38496020	75263775	95276505	31942320	57001036	36423938	4.4026e+07	46239835	2.83906e+07	22036749	55035215	38543420
P06800	Ptprc	1	35.2487	21	5.92162e+06	4039381	11649130	6.05218e+06	5.19821e+06	5.38851e+06	5141951	6322985	5623831	9964062	7269494	7.187e+06
P10126	Eef1a1	1	190.423	21	142365952	176866304	119948904	110096050	43828008	42902505	194147392	1.99156e+08	146473433	172158768	137044712	137029891
P14094	Atp1b1	1	45.5544	21	40648534	43833684	25784250	27391580	8026566	40697300	8318419	26369150	16942080	20146760	1.27388e+07	7614614
P14152	Mdh1	1	96.3519	21	78987984	77432680	73597536	57879040	29556535	31851690	42932210	67292392	46537695	37148552	39726712	65041280
P16015	Ca3	1	38.3326	21	23493690	16412220	23927010	17337490	11042435	9863162	27648910	21149350	1310840	1.28089e+07	15450395	13766670
P17742	Ppia	1	99.8465	21	124244638	194652720	8.82936e+07	112175629	21830950	11657054	82345558	65329730	233821959	99889360	70809658	49755879
P19324	Serpinh1	1	30.3482	21	17588460	15866495	18845000	16587607	5011545	8210414	13176010	6462235	10234383	1.94782e+07	6.32452e+06	5.72126e+06
P23492	Pnp	1	45.6733	21	22505000	2.20748e+07	7.61073e+06	2.05526e+07	14819095	11302284	2.35059e+07	6822093	6849233	26726061	7.11561e+06	17712627
P23953	Ces1c	1	64.8693	21	4086394	2888710	9.06808e+06	9124395	5.67971e+06	4390467	9.42916e+06	9072342	3.46604e+06	1093210	5612381	6398246
P25444	Rps2	1	73.0141	21	24828640	25045320	15970970	15534790	18514220	12069083	15160425	22694100	14240101	11823270	15487755	16607900
P30275	Ckmt1	1	129.026	21	57595194	41520480	41152008	41748928	19399835	19593740	41382560	22207770	38019420	47803392	16570350	16775535
P34914	Ephx2	1	47.2299	21	4374652	8246166	2948312	6485566	5.93337e+06	6.81075e+06	5407773	7388948	5433434	4.27114e+06	4755492	2.44926e+06
P49312	Hnrnpa1	1	80.8564	21	14170460	24158270	17340780	11284710	18623580	14534830	11510820	15722255	16725120	15121655	2.4447e+07	13433930
P62270	Rps18	1	44.6848	21	16401710	13420620	9903314	4990399	2.39149e+07	19814950	12260410	10584710	14698200	8.99958e+06	13751960	12719730
P62960	Ybx1	1	42.4308	21	5091746	7.06259e+06	4057044	4603331	3272829	4216516	6800431	5335096	3382714	2778280	4697615	3459454
P97310	Mcm2	1	11.5607	21	2249776	5377197	5103041	4186545	7.7643e+06	4986179	5.30535e+06	2.23253e+06	2346719	3278459	2677622	4.47511e+06
P97496	Smarcc1	1	15.4394	21	5030771	5.33863e+06	3.31006e+07	9.11947e+06	5018825	3694367	7.95254e+06	7421521	4814880	5788723	11401525	6783086
Q03517	Scg2	1	32.6439	21	7223728	4617451	4.90334e+06	4443035	11735100	3909431	6117005	5408085	5178562	2.38096e+06	4954903	4171095
Q08943	Ssrp1	1	8.30107	21	14360060	18157525	5.15871e+06	5543163	8.11176e+06	2342485	7847061	8.27092e+06	6248594	6698600	6.42591e+06	9.10043e+06
Q2EMV9	Parp14	1	3.84416	21	19667565	3567920	8.56414e+06	2470599	11034445	2780231	7398282	2.45758e+08	9720727	2941760	1167910	10831030
Q3B7Z2	Osbp	2	3.87236	21	9.0515e+06	6.69358e+06	5353556	6.6224e+06	6823720	8.65318e+06	4839259	14028625	11409882	4873479	8569264	8087380
Q3TRM8	Hk3	1	72.4646	21	7.51307e+06	8418830	4.71402e+06	4214780	32797420	13608045	8.31068e+06	11445055	4719435	6968588	6.47189e+06	12751750
Q3UGY8	Arfgef3	1	3.96997	21	5320553	2646483	4732242	2.42808e+06	6555180	6077079	9847284	1933316	8957908	1889878	5.89485e+06	4430377
Q3UHQ6	Dop1b	1	19.1288	21	8.70386e+06	7573473	4986022	8.61754e+06	19173100	5024520	4869255	6.56833e+06	6270442	6592208	4609728	2.71786e+06
Q5SW19	Cluh	1	23.1171	21	3078931	4245498	10032350	6397186	1.05357e+07	2974061	4587727	5.15644e+06	3076855	3366282	2289444	8673458
Q61425	Hadh	1	65.6616	21	19685953	5677272	8.51691e+06	28809136	3.391e+06	8.69666e+06	28485510	28199825	3935930	27520670	31609634	36104601
Q61703	Itih2	1	74.4735	21	10197560	5879159	1019705	1954250	1417993	8.88655e+06	4.3594e+06	4053622	1737655	3304096	4731519	7.56763e+06
Q6A068	Cdc5l	1	14.6428	21	5113887	3.28635e+06	7.00009e+06	6770972	3880703	3989104	5950643	6658115	54974780	4655070	6757183	2595352
Q6B966	Nlrp14	1	61.7804	21	2132312	6.53584e+06	902889	12837660	3.52213e+06	1564402	1.5584e+07	6174986	1457980	714737	5.81805e+06	424648
Q6P9K8	Caskin1	1	38.219	21	6657041	7.86235e+06	8680648	3.38488e+06	12456900	12189880	5914762	11632665	7129981	962212	13938625	5.43398e+06
Q76MZ3	Ppp2r1a	1	113.85	21	21611490	21180170	12670330	8.04414e+06	12521005	9787278	18419315	18346425	7932413	9191065	11693070	13372188
Q80YA9	Cnksr2	1	15.3571	21	4261418	7487982	11280945	1993229	1554497	3049305	4816999	18299786	7.38378e+06	8286545	4499688	5524914
Q8BG95	Ppp1r12b	1	35.0394	21	31076110	5.08739e+06	26507945	1.00347e+07	8827614	4337899	10669270	15553980	6007797	7.13275e+06	10896780	13442390
Q8BH61	F13a1	1	34.6989	21	3546591	2.16764e+07	4.71437e+06	8.78955e+06	9849484	25884700	3281969	7.9995e+06	6344994	6844858	1571643	3.41646e+06
Q8BKX6	Smg1	2	2.55091	21	10093100	8567822	9.00562e+06	5812460	7046345	6612231	8146910	6996447	7074357	9071574	7578029	7482625
Q8BML9	Qars1	1	49.0711	21	7476843	6771925	8032280	1.05238e+07	10514734	17649910	4957177	7750817	6.93634e+06	6810258	7.6359e+06	7355464
Q8C5N3	Cwc22	1	8.95213	21	7.76653e+06	7.87524e+06	1.51296e+06	4346347	5415749	7941153	577587	4271525	3.39506e+06	962274	1155894	962791
Q8CH77	Nav1	1	3.85669	21	8.4091e+08	7502773	6886547	9.2575e+06	14403880	7542410	2.50527e+06	17972600	9905604	8459606	1.08392e+06	4829604
Q8CHC4	Synj1	1	46.0992	21	6.30095e+06	2154839	3996548	8.91727e+06	4980256	2112641	761102	3.06952e+06	867540	10597123	2.99353e+06	7081912
Q8K284	Gtf3c1	1	3.8257	21	9.20027e+06	9.72811e+06	1.33971e+07	5686631	7165042	7198069	3555655	4.38861e+06	1477398	8.22486e+06	7891951	3.95794e+06
Q8R418	Dicer1	1	3.88148	21	5006122	5219076	3674788	3601407	4528345	3302759	5044681	3848414	1996458	3001094	2591870	4919573
Q8VEM8	Slc25a3	1	74.7102	21	1.80555e+07	18298280	16092740	9889920	7379034	7454407	12131270	12755210	7.37083e+06	5877979	9637331	23609890
Q91W97	Hkdc1	1	27.0069	21	6738782	6669168	4728084	8.61892e+06	4864145	13195220	8202697	4.34429e+06	6668764	8.73607e+06	3928216	6528924
Q91WD5	Ndufs2	1	34.1229	21	2.50048e+06	14922230	10729375	10562884	10370425	6.53043e+06	9.02513e+06	9.98482e+06	4129549	9.55398e+06	7233887	3210464
Q91WQ3	Yars1	1	58.5049	21	4.75744e+06	6137064	7857823	9175439	8109953	8941442	5174340	7659438	4.22665e+06	5320579	3573151	4778441
Q91Z67	Srgap2	2	3.80324	21	6337530	8.3929e+06	6257854	2005408	10612880	6.86595e+06	7.67414e+06	10418090	5311234	7953771	7906012	6562829
Q920I9	Wdr7	1	19.1807	21	4974881	887804	1448595	2609445	3666520	2.45254e+06	1.4606e+06	3.80318e+06	1210706	1292637	3027537	2408089
Q921U8	Smtn	1	35.7607	21	11558930	13700695	13962670	19542400	10551920	10759542	7.21311e+06	9.7569e+06	5427456	6.0729e+06	4.35545e+06	7271287
Q99JI4	Psmd6	1	39.8567	21	6015750	4.71241e+06	3352851	5851905	6214747	6032614	5473660	6563613	4713351	5032081	5426550	5024334
Q99KC8	Vwa5a	1	36.3469	21	5034545	5.71214e+06	6.00087e+06	7920597	8634510	6748082	14887260	8.0137e+06	9530497	8026107	11964495	6.08556e+06
Q99KK7	Dpp3	1	60.338	21	9.4164e+06	9089826	14292955	13708470	10749180	11219940	19476020	16359070	10120540	15388990	14758720	10952650
Q99MI1	Erc1	1	7.64599	21	1651549	7449547	4761452	1624688	1757725	5176645	4840262	5597430	5085295	1117618	4408259	5256241
Q99PT1	Arhgdia	1	103.859	21	25672530	16177430	29841885	30168639	17360760	17644125	28945140	38498530	2.78401e+07	25604317	81381160	22657750
Q99PU8	Dhx30	1	38.3596	21	1858252	3511268	5.77182e+06	2053185	3818412	4651039	1989356	2911287	1.53717e+06	2405630	1930802	1.49171e+06
Q9CWK8	Snx2	1	32.1112	21	8.16544e+06	9114303	4834490	7269324	2099117	3171265	9563613	9048244	4.97046e+06	7810413	8.1932e+06	9409860
Q9DC50	Crot	1	45.991	21	4.06179e+06	4971408	6905049	4230533	5576902	6499588	6879285	6955937	4661339	2.70743e+06	5934353	3192824
Q9DC69	Ndufa9	1	74.155	21	11486630	10835870	13386950	15803605	12065270	11473250	10629883	9.24915e+06	8246999	11513950	13148580	9110916
Q9DCN2	Cyb5r3	1	78.4081	21	32146230	29529595	19428600	20103095	20068550	8.57711e+06	41615100	52366481	33202036	3.43239e+07	19497760	51373900
Q9EPL9	Acox3	1	48.6836	21	12482098	147500000	21932500	74697972	1.21418e+07	23038829	8501939	9109349	13935070	5464001	3.88368e+06	5309603
Q9JLJ2	Aldh9a1	1	81.2617	21	20576362	30977890	24572235	23278260	19002915	18881185	25127330	24400590	1.32814e+07	1.09779e+07	13497365	9097135
Q9JMH6	Txnrd1	1	71.2204	21	11937145	13471130	17027040	13998530	7153649	9024274	22872170	26748850	1.56887e+07	23932880	21416550	8757289
Q9QWI6	Srcin1	1	23.0799	21	5260355	3378174	6807098	9.393e+06	3781163	8095468	7807479	3034197	4839561	4.41865e+06	1.53868e+06	10641670
Q9R0P3	Esd	1	94.864	21	9671310	9.76861e+06	7087668	6964535	12217300	4.86278e+06	18621340	1.88963e+07	1.35125e+07	12862955	14723648	16499960
Q9R269	Ppl	1	7.5972	21	7294584	827089	7402856	13323643	5.21537e+06	7683510	6155991	6306100	10619497	7.49378e+06	6705604	3305389
Q9Z1Z0	Uso1	1	86.3408	21	13915050	5159036	4585578	4047661	7328755	4449642	8657742	5643025	6617298	3708428	4481061	5370446
Q9Z277	Baz1b	1	3.82198	21	6434190	5033916	3999574	3877665	4090330	6.94883e+06	7706693	6.45897e+06	3360752	5.85825e+06	6380036	4667026
O08532	Cacna2d1	1	38.3979	20	9309366	5326188	9079599	7338220	3689704	5.83834e+06	3286447	8698662	11518990	6168731	9514663	1.61257e+06
O08795	Prkcsh	1	31.7082	20	15484650	15009650	13912380	7148216	16467810	14865775	16854080	8515660	13554765	18396014	14726260	16665480
O54724	Cavin1	1	63.156	20	26613820	27087586	8807400	17262010	5770887	9.56409e+06	11258970	9690578	12348828	10072510	9803526	9.06462e+06
O88987	Akap3	1	30.7104	20	91697136	46389139	47899255	3000827	3.13774e+06	9463067	5510700	9958728	4646474	5188395	3525595	12570920
P11835	Itgb2	1	72.5994	20	6.40455e+06	4668787	5.40372e+06	5.45474e+06	4657642	4714416	10780380	10318740	6.00477e+06	11256870	19674600	17957630
P13595	Ncam1	1	61.6201	20	5122940	6912408	15803070	7.98263e+06	5313461	910795	3277703	4288774	1.904e+06	2142158	1217003	8.22817e+06
P14602	Hspb1	1	63.872	20	25527675	72021456	60958912	65732608	14889760	35412632	17903730	16821440	15845700	20728420	18768120	17707670
P14685	Psmd3	1	45.0825	20	10685835	10728175	8000169	9.19568e+06	6464872	5279299	9790113	9209640	5023643	6801563	7186250	9272625
P16332	Mmut	1	44.3844	20	6997490	13881372	7363561	7919264	2648948	8.49527e+06	3.27793e+06	4.35257e+06	4098881	3285020	6.67033e+06	6233210
P28700	Rxra	2	3.8614	20	7.2058e+06	1975250	9077831	7928200	11342945	2943080	8924628	3.84869e+06	5754059	2609870	2533169	8.11768e+06
P28843	Dpp4	1	28.6058	20	4863575	4985880	5136105	4778227	7402803	10467330	5915134	9717624	2815735	7387415	5.90717e+06	5217964
P39054	Dnm2	1	74.4063	20	4.68495e+06	6301634	5091359	5004362	8.45726e+06	8744591	5635435	7216527	6006465	3.21253e+06	4878091	4588633
P42227	Stat3	1	39.7728	20	3591301	4627029	8383345	7879811	3.92559e+06	8277611	7989518	5036993	4653555	3.34836e+06	5.69564e+06	4.49629e+06
P42859	Htt	1	15.3704	20	4471468	1612469	12636250	11125870	4.6683e+06	5354130	8.50439e+06	9.89764e+06	14852755	6783018	15776275	12356750
P45376	Akr1b1	1	75.2877	20	28971240	16742280	18447820	19459690	20730600	17110100	37270048	14997820	19048640	19122060	33681040	19384680
P46471	Psmc2	1	54.5352	20	8308508	8.22959e+06	6114386	6714177	3732845	4265442	8.4407e+06	10594808	6231035	6119542	9.56002e+06	9.83473e+06
P48758	Cbr1	1	39.6944	20	17943605	15870830	13864361	8085359	9290898	18595810	26831580	26637500	19053420	16715250	9862253	7.70209e+06
P48962	Slc25a4	1	115.935	20	82215824	131857310	37314889	72937100	48580018	25836850	12039590	12000970	7360277	27163298	12440560	15892495
P54276	Msh6	1	5.88162	20	3642483	10925503	15286960	8.08336e+06	8.05406e+06	3.5401e+06	21246570	18872000	7389022	4291939	7538125	13207177
P57016	Lad1	1	19.7813	20	6601390	4156924	13248190	6.56377e+06	8.44846e+06	6220223	4.93953e+06	8473884	3565332	4.75809e+06	3076702	5202253
P62082	Rps7	1	42.6954	20	23575440	2.22687e+07	10647350	7916492	54254368	22158580	74971960	22832930	12155315	14201065	8125855	10531500
P62196	Psmc5	1	53.8616	20	4.55148e+06	8.29872e+06	7.86955e+06	6707758	12215985	8.13662e+06	10560480	12448350	5961916	6438012	9373360	8.92267e+06
P63094	Gnas	2	27.509	20	5.8569e+06	4302133	2032485	4780230	7086997	7018469	3541891	7248723	1718406	5286469	5092764	6467708
P84309	Adcy5	1	15.4373	20	10494185	5868482	1.2812e+07	7721529	9186302	5817794	4358459	5.8409e+06	1.34216e+06	3066256	3479254	3415546
Q07076	Anxa7	1	39.6776	20	16748495	17750990	13735845	16769715	15173670	14303260	18089060	16347490	17038930	14936320	17683230	1.08261e+07
Q3UPF5	Zc3hav1	1	3.06496	20	4475250	6845844	4596767	7965696	5765068	5.56092e+06	9812281	5525218	3408592	5.73064e+06	3933317	4448538
Q4ACU6	Shank3	1	19.3039	20	6.47439e+06	6205826	6.47993e+06	9042884	5795080	827167	9.46325e+06	1.0394e+07	1352571	3.3681e+06	6326619	1.008e+07
Q4VA53	Pds5b	1	21.5713	20	2558832	4494139	1.25241e+07	1909677	2654723	8743342	2.2351e+06	2.98895e+06	1324798	2.52178e+06	3.50704e+06	1953545
Q58A65	Spag9	1	24.9685	20	2.08737e+06	8747156	12949160	7.93096e+06	3.99216e+06	3381136	4272780	4.4384e+06	2.1737e+06	3338688	4479560	3.84843e+06
Q5SUR0	Pfas	1	28.8616	20	11255780	4929719	2428844	4774144	6.19298e+06	5.94231e+06	10025700	7.84174e+06	4.22107e+06	6.65795e+06	7711315	6.19998e+06
Q5SX40	Myh1	1	155.257	20	6.79352e+06	5384585	6399824	6833071	1.5946e+06	9865803	10183726	4965869	3083704	4.68089e+06	6335666	5.81198e+06
Q61171	Prdx2	1	89.8839	20	52967520	52752792	38424656	39395352	25957200	32966225	48014072	46282680	32733470	39025168	44418080	44470140
Q61792	Lasp1	1	40.6453	20	21718150	22574590	18930000	16657075	6.97276e+06	5.30829e+06	35379288	34011770	10789051	19353450	26513200	12397241
Q62018	Ctr9	1	7.70657	20	5650238	13110100	10419610	13093785	6647638	3454639	10199340	8.25108e+06	3629256	22018220	1.10822e+07	7679329
Q62108	Dlg4	1	80.64	20	1215870	5724999	2252680	3.93679e+06	2830586	6.55899e+06	1418973	2843029	5036742	1372908	6557322	1511188
Q640N1	Aebp1	1	3.81221	20	3275661	9.87877e+06	6.95103e+06	7365575	3496187	5638154	5072008	5.88762e+06	3904574	8017994	1.79022e+06	5104770
Q6NZL0	Soga3	1	7.68194	20	9.01611e+06	27997300	9.59339e+06	7939169	8.69005e+06	8.20914e+06	2976034	5.85123e+06	5315950	13488540	11043574	3349032
Q6PH08	Erc2	1	7.65979	20	2.02581e+07	8780797	15652530	15567530	4739720	3.75426e+06	6938071	8.19425e+06	5064513	5.3904e+06	8778888	6.22905e+06
Q6ZQB6	Ppip5k2	1	3.90626	20	4.29224e+06	3604023	6552248	5066034	7.51349e+06	1.60101e+07	7768953	3580399	3507902	2405927	2201372	1449510
Q6ZWX6	Eif2s1	1	54.0528	20	6224503	7911878	9315845	7514490	8332741	5857790	16101069	2.48723e+07	6842728	16517359	12794380	22210590
Q7TMK9	Syncrip	1	36.0374	20	19855670	14207000	20630330	13094130	5160870	10897817	15144830	11582425	8.15771e+06	1.13817e+07	6485024	5.01512e+06
Q7TPD3	Robo2	1	7.64952	20	14552560	6675907	7930528	16309990	4352516	7148564	1.15945e+07	2829308	3.90603e+06	2.15081e+07	6331175	25230164
Q7TQG1	Plekha6	1	16.2872	20	4883500	8888638	8.20526e+06	6076514	9409748	9251465	1.94682e+06	4108234	2.98169e+06	7185783	1228287	1309759
Q80X19	Col14a1	1	11.647	20	2007716	2237030	1962033	3504188	2.47209e+06	4869055	5.00523e+06	2490429	1.72638e+06	8204640	12098170	4.39026e+06
Q8BH04	Pck2	1	75.5634	20	9.90541e+06	10591790	6897823	6.87217e+06	11104985	10209340	8829351	7654500	6.52137e+06	7313036	10671320	8675512
Q8BMF4	Dlat	1	65.6528	20	13803170	13044640	9.06253e+06	8671924	9434938	10832650	9145198	8920004	5976349	7510583	10372660	9525511
Q8BND5	Qsox1	1	49.9628	20	8.53504e+06	4372404	6216248	22045460	7547750	6.98514e+06	1.48272e+06	2755748	13405894	4900788	3.45991e+06	9171358
Q8BWF0	Aldh5a1	1	41.7377	20	2964191	4905887	4097785	2316912	7549829	7390681	5277600	7573488	5597150	6073841	3.67941e+06	5381882
Q8CG16	C1ra	1	38.498	20	2.49093e+07	5014400	2576920	7482549	8.5914e+06	1.5185e+07	1081054	1640391	3771991	27449060	555454	2850959
Q8CH25	Sltm	1	7.62321	20	2.89663e+06	15714517	12046790	10429550	10194110	14984310	12212210	11814119	9293619	4.58714e+06	7144208	13558580
Q8CI51	Pdlim5	1	17.1156	20	6875952	5887015	5107377	3387192	5.12064e+06	7503272	2308859	1402567	4173669	3.39676e+06	6320886	1772652
Q8CJF7	Ahctf1	1	11.4993	20	2213573	4002107	2949983	2364860	2517544	3100162	9831071	926572	8305571	5805611	5533992	6602816
Q8K019	Bclaf1	1	11.5622	20	9992544	8989305	4796084	4724347	8.95594e+06	8.8715e+06	4655211	4630467	3035153	6725687	3097851	5.71683e+06
Q8R420	Abca3	1	3.90927	20	2698477	2733814	4993262	2636443	3810007	4.05791e+06	31465270	36114854	3416167	7891973	7435903	9.10657e+06
Q8VCI0	Plbd1	1	23.9915	20	8897741	5.61868e+06	8329121	6418501	18394455	7248298	10555729	11515080	17841895	6420599	4273586	4115366
Q8VDF2	Uhrf1	1	38.3496	20	2.34854e+06	612798	2.4783e+06	982966	11900960	4.39066e+06	367056	5166301	4256587	576107	0	0
Q91VC3	Eif4a3	1	35.9312	20	13528500	6567881	10757499	11983785	9132208	9185247	9813046	8593430	8696356	3304096	6.82839e+06	6317440
Q91W50	Csde1	1	9.70633	20	6128879	1.11898e+07	4896663	1.10923e+07	5455169	4.0532e+06	13892900	7779286	6.22268e+06	6.23075e+06	2857709	508257
Q91WG8	Gne	1	15.777	20	8250588	9.46393e+06	5194334	7469009	6485572	1353378	5940382	7984225	6155173	1667045	4779056	6125329
Q91XM9	Dlg2	1	76.8564	20	5.59099e+06	5852307	5065954	2.01814e+06	2413496	5388404	9122150	1270125	6379172	1346389	856085	4.13889e+06
Q922R8	Pdia6	1	55.9115	20	3.403e+07	32393674	20861950	21785520	14213540	20804100	48435426	47377552	10537719	44113072	33476311	52231928
Q99JF8	Psip1	1	19.2108	20	1.63767e+07	4586837	6.04213e+06	7071103	2624117	9675439	3676732	2533476	6285954	2235508	6.85667e+06	5030975
Q99K41	Emilin1	1	50.6597	20	2822669	3485798	2731774	5.36305e+06	12906760	4.77532e+06	6426835	4661404	3386854	4675327	2064397	7.17061e+06
Q99KY4	Gak	1	21.3869	20	9884891	5.61883e+06	7657658	15358350	12217380	1.93436e+06	9259228	5.90106e+06	4.21052e+06	7074498	5493921	4205214
Q99MS7	Ehbp1l1	1	3.79214	20	5008971	3.8802e+06	2844748	2275161	4.12448e+06	10613790	13107976	7629344	7720623	5245160	4277251	5.15755e+06
Q9CSN1	Snw1	1	11.5171	20	7010344	7675833	5850119	14494320	10879500	13554540	4140800	6156447	3386465	5680934	9843973	5680323
Q9CZW5	Tomm70	1	53.3452	20	1.25909e+07	5805911	3772421	4171045	1252405	4782527	3780748	2791570	4086588	8.3902e+06	6479263	3293991
Q9D154	Serpinb1a	1	68.9248	20	26579917	30105530	21239330	15017570	3.75232e+06	7558411	26919550	14600790	20524740	1.57591e+07	16085775	15259735
Q9EPL8	Ipo7	1	39.6662	20	7026888	7204155	4401616	8.66378e+06	12238350	5310152	6888694	7115825	4819527	5132215	7208357	4140245
Q9JL35	Hmgn5	1	10.0489	20	3902818	4326993	4.97232e+06	5480465	1.23078e+07	7877233	6328170	6479467	3783940	2828165	5.37279e+06	4.39327e+06
Q9JM99	Prg4	1	15.4501	20	2738130	3809676	4556252	6925469	3630255	3304569	5804773	16663890	5490467	10434099	4043390	4698357
Q9QUR6	Prep	1	40.4929	20	8.4273e+06	8.16912e+06	11225380	6952291	3.46486e+06	7458022	5653802	5796200	4104294	4992249	8.85056e+06	4.08993e+06
Q9QZD9	Eif3i	1	34.8641	20	9157102	8.8091e+06	5.53482e+06	4949875	7055652	6420314	7944439	6598527	4924267	6.17967e+06	6027719	8745537
Q9R1M5	Nlrp5	1	73.435	20	7750828	4635626	2539306	11050335	3117853	6578771	5061471	4615457	718174	3419830	5479856	12940900
Q9WTX6	Cul1	1	26.9132	20	3556374	3.8618e+06	1.0221e+06	878910	6515779	3363729	1885501	1320108	3260655	3491822	4.50425e+06	2036053
Q9WVA4	Tagln2	1	94.5618	20	8.7488e+07	9.08948e+07	81366989	53683580	25293390	54224620	97509656	97237045	64153552	75104712	61254220	90857536
Q9Z1S0	Bub1b	1	23.1262	20	7262585	7930031	3795451	6916467	5052663	4.39211e+06	4.92435e+06	3.54048e+06	7903001	4187116	11072134	3318154
Q9Z2H5	Epb41l1	1	26.8334	20	2616894	2832366	1.31283e+06	1285973	3578122	1867900	3.1477e+06	1983498	4655674	2785065	4363708	4151974
A2A5R2	Arfgef2	1	11.4582	19	2.63529e+06	4708074	2.17381e+06	5.37509e+06	12124420	8240534	15489312	3629675	4561408	5506977	7.33696e+06	4128198
B2RY04	Dock5	1	7.56173	19	9341645	4386479	4.27407e+06	6370009	8.15184e+06	3120735	9990456	13243480	3092032	9.3239e+06	10307743	13633045
O35685	Nudc	1	24.4562	19	7262012	5.71491e+06	7.12935e+06	7266759	2577934	4355709	6576951	6843752	6711113	1.18371e+07	8581172	4.44562e+06
O35857	Timm44	1	43.8157	19	5969472	3847206	6452220	4.82325e+06	1.69379e+06	6.21966e+06	12666670	4964883	4399038	1.19296e+06	2.61706e+06	3799391
O54734	Ddost	1	58.9212	19	30625545	32053930	23273855	17198380	7218042	8100175	35260592	20631580	13793483	8783471	21477580	21074635
O88307	Sorl1	1	3.90927	19	8545434	3695628	5748441	2.2481e+06	5761846	6591989	9.27805e+06	2835149	1896325	1947875	2284614	2613041
O88487	Dync1i2	1	42.9637	19	6538002	5.88611e+06	6964024	5.87239e+06	1.02263e+07	6.4161e+06	9554080	6766131	6049466	6035736	6.02004e+06	7530306
P01872	Ighm	1	63.835	19	5609547	4007248	5627073	6.21826e+06	9.15712e+06	5.88782e+06	2251925	9.70052e+06	1.02137e+07	5.34999e+06	1817623	5731176
P03958	Ada	1	40.5153	19	7224345	6613480	15575520	1.04709e+07	5874805	11260535	6.41656e+06	5188077	8312480	10575610	3480863	4933919
P07759	Serpina3k	1	103.662	19	10033400	4.19155e+06	16451870	7.86723e+06	5213000	3570192	3903168	4351343	7814485	2666764	7735890	2.2831e+06
P11680	Cfp	1	34.407	19	3.82527e+06	348485	2994091	2.49353e+06	5.51391e+06	8152858	516701	1624718	2868627	1388104	609001	7357557
P15331	Prph	1	21.7062	19	7746972	7025190	4.63741e+06	4250366	4865067	5662067	5.65672e+06	5922604	3969003	5.556e+06	6.34821e+06	5584039
P16330	Cnp	1	30.8133	19	989318	2.20541e+06	485138	4710825	9797510	5118309	2647970	1438622	2414519	1300346	1.37636e+06	1.04666e+06
P17156	Hspa2	1	106.442	19	1.11828e+07	14661065	10483540	11699145	8956454	9828834	1.03194e+07	11842255	5075636	8875543	10066460	8880036
P39061	Col18a1	1	16.985	19	12784835	6783209	11018910	4169017	9.48985e+06	8.89276e+06	7387588	7488639	11299720	5850794	6.42835e+06	6325978
P42208	Septin2	1	20.5683	19	8953303	5.6447e+06	7208527	9.23951e+06	4781652	8.60338e+06	12852365	6698814	7780161	7761836	7374932	5485513
P47911	Rpl6	1	43.5243	19	12773535	8943453	10923170	9888125	8555429	11849470	3.80817e+06	1076012	4.80896e+06	5.86752e+06	8192268	12159221
P47934	Crat	1	38.4167	19	1.98337e+06	1254802	1870404	7097809	3899564	7865374	7.68985e+06	5878301	6899361	2.23443e+06	3844274	1.15849e+07
P50518	Atp6v1e1	1	46.2689	19	5.40227e+06	9583036	11423000	9.86734e+06	8.94742e+06	7677527	13495910	8811621	4892292	7052476	7.59606e+06	7539115
P51830	Adcy9	1	3.82883	19	4016601	7.96762e+06	7496313	9.04027e+06	7368694	7880197	4282842	6.31038e+06	4977256	8.43875e+06	4.8793e+06	9.83243e+06
P53994	Rab2a	1	60.2963	19	15246410	14056480	1.24959e+07	9.87129e+06	15323775	7072042	10221010	13457270	9.58931e+06	10345940	13761530	10802600
P59999	Arpc4	1	33.458	19	41360794	43962352	22487560	22982190	8924658	18683895	39046059	55608760	32827500	3.05148e+07	30664320	45485635
P60469	Ppfia3	1	11.5605	19	3.02952e+06	1416557	11676120	7035755	9891362	10795310	12284420	10114570	4619223	11726930	6229737	14534490
P63005	Pafah1b1	1	21.4765	19	7978196	9041535	9454457	8226474	7111175	9673686	9.01306e+06	9388569	7837470	9811972	12321900	9022080
P97311	Mcm6	1	33.2015	19	4391817	4731526	4372817	3.41481e+06	13494870	7700620	5506443	5520125	3.66921e+06	5234853	3534919	6843188
P97742	Cpt1a	1	19.3198	19	2.94013e+06	9.9362e+06	4.10001e+06	11636990	5819894	5318791	1973702	6207588	4504779	16922597	4449709	3.51754e+06
Q19LI2	A1bg	1	65.4291	19	14334830	4924644	6.24019e+06	7542420	6695566	9624537	3064049	1.12017e+07	5351647	7.53558e+06	3828304	12497240
Q3TEA8	Hp1bp3	1	22.9807	19	4761456	11394175	10930754	14937720	1718687	3.52578e+06	3895772	6446631	2170500	2637820	3917248	4439142
Q3TW96	Uap1l1	1	36.4742	19	3325933	3.6876e+06	3876744	5.18241e+06	4934049	4835292	6590847	7290886	5799646	8826710	11828247	8948390
Q3U9G9	Lbr	1	25.0803	19	9839339	9.45166e+06	6457563	6487327	7.8171e+06	9.33424e+06	7673128	7773347	6252563	5.20919e+06	9.5863e+06	8453248
Q3ULD5	Mccc2	1	46.131	19	3172514	7597846	5478934	6.63492e+06	6037109	4.28087e+06	1368990	792027	6261316	7.32665e+06	5748710	5.83417e+06
Q60932	Vdac1	1	108.438	19	30421750	21124270	1.84377e+07	14631870	1.13216e+07	12361400	16506260	26364165	16995346	22395285	20486070	23060380
Q61245	Col11a1	1	7.6982	19	17498290	2519823	1.15748e+07	7199010	11410400	8.91283e+06	7439198	9.31102e+06	9322365	5487341	9.59193e+06	6458045
Q61510	Trim25	1	23.0988	19	1766475	2439217	4082941	6.50571e+06	5083863	5848233	2.87105e+06	4254321	1561090	3078829	2042584	3044563
Q61584	Fxr1	1	34.2301	19	5248446	3698912	6782938	4139199	1.82592e+06	2.07332e+06	8726788	7215017	1.04598e+06	6.6626e+06	10361970	687193
Q61941	Nnt	1	34.5174	19	13018430	8.26376e+06	3726916	2570379	7653649	10347373	1.51462e+06	2505594	12356442	109166738	5990724	12542515
Q62141	Sin3b	1	3.82946	19	9178792	2248545	5736111	9501846	6820035	7287863	8.23191e+06	4782686	10495480	10707030	3601375	7691154
Q64433	Hspe1	1	47.1275	19	81893896	82892364	20848410	23664290	42010128	36830005	44623340	29955280	46313467	86981560	51844126	46059640
Q64459	Cyp3a11	1	42.6079	19	3645336	5747669	5.30183e+06	3519772	36049720	3818026	1.02579e+06	48703205	1.93201e+06	11014800	1.04111e+07	2634626
Q6A4J8	Usp7	1	19.0354	19	3307750	3835201	10675945	6761337	5.04618e+06	4.7754e+06	8.08849e+06	4999128	2.10381e+07	4.16634e+06	5524533	4182683
Q6P5U7	Nwd2	1	3.83009	19	7737132	7942789	17601330	19670910	24845015	1.0848e+07	10001510	8060456	5102588	18165280	3268442	8055917
Q6PIC6	Atp1a3	1	200.557	19	7311114	17763960	6330643	12228500	10313950	2568544	3.36973e+06	913893	6.59281e+06	3.96299e+06	5512976	6494508
Q80TV8	Clasp1	1	3.8104	19	5008680	5.47258e+06	5.5875e+06	8.23171e+06	10877150	12044690	6909997	2711685	4.34162e+06	6840109	6.6774e+06	2232633
Q80ZX8	Spag1	1	7.60918	19	5123246	8.29829e+06	3620439	11168882	2232124	15670940	2.54776e+06	1.24983e+07	3375446	12266520	6.95105e+06	10758890
Q8BMD8	Slc25a24	1	89.4061	19	6844556	5528408	6.93519e+06	3340094	9006175	5.74968e+06	7837135	1.06471e+07	2590684	10609270	3.67037e+06	1.12107e+07
Q8BMI0	Fbxo38	1	7.8361	19	1.09199e+06	4299899	3716810	4823474	1.0447e+07	7299604	1.13128e+07	20062020	7939773	10838380	18442050	5.52234e+06
Q8BY87	Usp47	1	7.70542	19	1.44916e+07	38756650	4231020	3370384	8504587	5832468	8381721	2728237	3549522	6.00612e+06	1.67692e+07	17557870
Q8C1D8	Iws1	1	3.82075	19	9.83752e+06	13426120	17872530	11240125	9.04592e+06	6780110	5115001	9973214	3335637	16621590	5391286	766689
Q8C7R4	Uba6	1	38.4345	19	1617512	3.07268e+06	8.5751e+06	4.32755e+06	4.21031e+06	1288040	3356181	3995533	1.52576e+06	4069794	4461187	2739275
Q8CFI7	Polr2b	1	3.81221	19	4615559	7416099	2501409	2607125	9.92493e+06	6.16648e+06	5466294	8.88387e+06	5908355	4204338	1.40824e+06	10252890
Q8R016	Blmh	1	11.46	19	6666971	12457935	10264099	15861572	1.21673e+06	7325132	2435505	6908087	6333519	5.61165e+06	3870178	5.25243e+06
Q8VCT4	Ces1d	1	82.9143	19	8815472	9280307	9.94083e+06	1.17098e+07	11742075	6242544	6.12645e+06	6782371	3475694	7719815	5105533	5.68248e+06
Q91YP2	Nln	1	19.9339	19	6252882	1.26591e+07	6042362	7370370	8177156	22935010	10507430	8.59401e+06	6278449	3.28391e+06	2668147	3633881
Q91Z83	Myh7	1	105.65	19	6165955	7081287	5200119	4861391	8304002	8779449	12522395	5033099	4103729	9371109	11358560	9086351
Q920E5	Fdps	1	41.6347	19	9726019	19923900	14127510	15328800	11831730	15531775	1.21144e+07	16347523	11232124	7294756	15674800	13984963
Q924A2	Cic	1	3.81281	19	4.64486e+06	683984	6.80578e+06	4495959	11478800	2811382	4.87241e+06	5509373	5023654	1.24646e+07	7177084	7695744
Q99MD9	Nasp	1	19.1525	19	3436650	5172528	1500279	3.51566e+06	2.80504e+06	1844494	1.86295e+06	4088996	2114547	3.61847e+06	3355175	1422093
Q9CR68	Uqcrfs1	1	62.1007	19	22704480	23376290	11585350	20711385	13717480	7.11846e+06	22033540	17697665	10538090	12051910	17333770	16740930
Q9D180	Cfap57	1	7.63048	19	24874760	12957300	18936360	13861437	14344050	6440716	1.6359e+07	5404792	8578256	4.81735e+06	20976985	2373621
Q9DBG3	Ap2b1	1	99.1324	19	5285305	7.55384e+06	8291941	6897985	2363172	5425609	11341790	8.54127e+06	5862640	6055182	8.18738e+06	7407236
Q9EP69	Sacm1l	1	17.7857	19	5663873	7612813	7515828	5825615	7152704	7.6943e+06	8082337	8450832	2931855	4500002	5115805	6369405
Q9ER72	Cars1	1	7.81729	19	8159620	3537839	5012278	8589092	5.66266e+06	6347004	3474539	3682732	3971579	6.36001e+06	10077614	3658706
Q9JHI5	Ivd	1	33.9482	19	3786462	7561481	8580844	8740102	8432174	1.07004e+07	8287864	7978317	4052406	7525789	6863434	4065139
Q9JLQ0	Cd2ap	1	19.1569	19	3894868	3114369	5005960	6.12015e+06	4.16085e+06	5402443	5922750	4932839	2921312	4266214	7875155	6174971
Q9R1P4	Psma1	1	59.7558	19	15549645	18719730	13372155	16811660	21079560	13631127	28457110	26657380	17908310	17080725	26054915	27022060
Q9WUM3	Coro1b	1	49.8186	19	9605167	8.69878e+06	9106776	5658519	6689444	4.28559e+06	9524686	9973673	9759841	9.55931e+06	18073922	11102400
Q9WVK4	Ehd1	1	64.0146	19	5418366	6.42617e+06	6946218	10578245	5266612	6406931	8766130	10978540	5215696	7632425	7541237	8418310
Q9Z0H8	Clip2	1	14.8684	19	6091805	7749943	4454314	2233393	7468437	11040560	9.69173e+06	5.87921e+06	7368632	4.07358e+06	7467371	4715469
Q9Z1X4	Ilf3	1	13.7806	19	1.04471e+07	6346199	5.2071e+06	10527715	4496585	8562796	5478082	6370734	7815621	5.76739e+06	5599705	7284029
Q9Z2D6	Mecp2	1	27.1931	19	2363487	4.53653e+06	695814	7602897	7048121	5012949	5257421	0	5003320	9.80764e+06	2917366	3922571
Q9Z2Z6	Slc25a20	1	17.9249	19	4.80975e+06	7300163	1490611	4017952	3234286	5051595	7048161	9.31491e+06	4260710	1656680	5609291	5557854
A2AF47	Dock11	1	6.2745	18	1613469	2675099	8809044	4387763	9203039	19619390	2018970	8.05422e+06	5837575	5256365	5197999	5.94548e+06
A2AHJ4	Brwd3	1	3.78698	18	6808366	2465369	9354455	7183260	9426079	15231680	10455080	4644129	2179992	4.74167e+06	4426866	11043950
A3KGV1	Odf2	1	15.3896	18	2212897	5191796	5871690	2734103	15287630	16285680	6.63245e+06	2.81167e+06	2.36109e+06	3.11437e+06	3095753	1439307
E9Q4Z2	Acacb	1	15.4052	18	9582906	12340346	8250850	9394959	1941332	1498328	7.5179e+06	6477537	6069160	13438550	53201380	7128480
O08663	Metap2	1	33.5766	18	8521507	7956081	13991756	2168642	13635660	4445396	12541435	4892188	6.13e+06	7047191	7366176	7738309
O08691	Arg2	1	17.4547	18	9.02666e+06	4.54096e+06	10437395	13082886	12304640	12326860	6618618	4958207	5155148	5599559	4247031	42225250
O08692	Ngp	1	15.688	18	4458189	6960501	3294065	3460592	2011363	3191575	16326860	10790819	6.95165e+06	4827673	11204430	11510460
O35245	Pkd2	1	3.8189	18	5.80898e+06	27417470	15395165	1.31852e+07	7629692	7532661	23153790	4.20708e+06	12829950	3.29596e+07	4781284	13012740
O35887	Calu	1	49.1877	18	7159036	14279450	11899825	5.45368e+06	1.01563e+07	10240810	7.05593e+06	9011659	8.25216e+06	7580306	6400849	9.64784e+06
O70194	Eif3d	1	33.9485	18	14193030	1.12268e+07	9.16683e+06	10160120	8.43128e+06	10052660	8.54709e+06	15980270	11659100	10160920	1.02928e+07	11328932
O70362	Gpld1	1	26.8835	18	2270645	19045430	3944174	7450995	10078690	5265732	2032832	20116400	3.39933e+06	2152431	4937058	2227324
O70373	Xirp1	1	15.3949	18	532960	5.49007e+06	9382094	9752965	896562	7013472	8514535	7259445	9078434	8.38371e+06	3940729	1.75544e+06
O70589	Cask	1	7.71706	18	3464918	6674059	11566540	11084950	3.84957e+06	16491685	11027840	4894493	15868570	7639366	11214820	23184990
O89001	Cpd	1	15.5185	18	3187753	487610	4022763	1613381	4673450	2.96037e+06	2.93479e+06	1057723	7677342	4088628	6006309	4.45859e+06
P01942	Hba	1	80.8739	18	78826082	144335060	48080891	3.00569e+07	30226460	47810620	29274880	5.24754e+07	29130440	84885240	64689232	8.96469e+07
P03995	Gfap	1	31.7111	18	2578767	3046319	13149600	8226998	1.00009e+07	9.88236e+06	1758294	2916946	4488172	1607897	3002725	3832863
P06837	Gap43	1	42.4154	18	5.55038e+06	5127649	1.94319e+06	5094785	2169207	3582547	3.02724e+06	3874562	1.22153e+07	850078	5514183	5850273
P08553	Nefm	1	32.0047	18	3613620	5813494	6987234	5230833	4316345	4716363	6951952	4612435	12437154	1840660	3517744	8203533
P0DP26	Calm1	3	75.8745	18	161724704	166349344	49520146	51151720	27155390	28131810	140508150	137213122	22530780	1.12061e+08	108489952	117666924
P10605	Ctsb	1	92.6889	18	4196485	7.64556e+06	10463130	19460899	1.49382e+07	21621045	25101065	29528420	28990760	4.07641e+07	4.47603e+07	36275266
P11725	Otc	1	61.5924	18	3849099	9.86367e+06	9.49679e+06	7710419	13121275	1.2298e+07	19516890	17089915	1160410	1505141	2.19244e+06	1092095
P12023	App	1	22.4462	18	4655969	2.77282e+06	2.11497e+06	3393738	6724862	5398886	4.80455e+06	7.35748e+06	2160608	3911389	4126070	4.39442e+06
P12265	Gusb	1	37.1354	18	2307584	4.30693e+06	7031836	2791240	4456366	4.89033e+06	12233330	14105200	7.62886e+06	8513317	11837010	11614510
P15105	Glul	1	49.5132	18	6650098	5.28301e+06	12006200	11155250	13368870	8.1276e+06	4240092	1.11601e+07	4859869	6473387	3589700	1888359
P16675	Ctsa	1	39.6875	18	15783523	13201881	13409990	13855110	5.66028e+06	4578461	18313070	18446325	1.17252e+07	10164571	24789900	1.90643e+07
P17427	Ap2a2	1	75.711	18	7648706	5939218	4.42877e+06	5710949	5.64603e+06	1.37841e+07	6519609	6215506	5782352	6975385	5.40386e+06	5448022
P24452	Capg	1	53.4654	18	3619424	3876143	5471875	16387675	6.61326e+06	7387758	17216780	21530870	21497205	26083410	2.55226e+07	34283015
P25688	Uox	1	65.1982	18	730117	4683358	40919608	3984849	262349	18366840	1190713	267984	708113	2786488	2028048	4.35123e+06
P29699	Ahsg	1	78.3231	18	6.10187e+06	3962088	7636409	21270115	20579700	13824170	35531316	1.278e+07	8.66525e+06	18369950	1.35544e+07	2.14662e+07
P33267	Cyp2f2	1	27.1141	18	2774616	2057766	11491640	5378784	1014864	4460491	3.86671e+06	4102792	4.79886e+06	3917553	1818937	4.67324e+06
P35601	Rfc1	1	3.91535	18	8.23288e+06	14649515	13870695	12966980	7154151	3.2336e+06	20061550	6449458	3604934	3292379	2342392	9.52291e+06
P42225	Stat1	1	11.5306	18	7083840	6519448	5022580	9122164	3549164	6649021	5.23003e+06	3.98087e+06	7849961	6.17196e+06	10415670	5.13695e+06
P46660	Ina	1	59.5218	18	24065160	32378555	19307885	5302350	13326250	47413632	4311213	3266940	41686581	12579417	11186760	11478402
P46978	Stt3a	1	34.9189	18	12585750	11995680	2872541	4444763	2178949	3063281	7186016	7040674	3635340	2404774	7.0946e+06	6449008
P47791	Gsr	1	63.2053	18	18039250	14831530	1.77251e+07	16694240	4664958	8199723	1.70332e+07	24412869	20786880	19039930	1.9491e+07	17567250
P51162	Fabp6	1	81.4766	18	115872896	54883088	26817603	17473413	86038080	75572803	87248658	81228055	29493325	48770312	153845296	67229710
P51885	Lum	1	45.9921	18	43393280	42095120	32808454	3.09395e+07	11010680	16832710	13660450	10976220	1.10467e+07	1.05938e+07	15849970	10218370
P53026	Rpl10a	1	31.4953	18	6376966	24252254	12088170	27046000	20835035	31986720	6.19875e+06	24309932	7987761	12936310	12432010	19392380
P53810	Pitpna	1	23.8758	18	5322099	7.40154e+06	8731293	6840150	5913724	8.95658e+06	8.20064e+06	3678300	6838787	7.05794e+06	2327597	5.90346e+06
P54099	Polg	1	3.89369	18	4400125	5.20348e+06	8.19153e+06	8.95735e+06	3.32259e+06	3.89672e+06	8.0585e+07	2495458	20606070	2.36603e+06	1691269	973660
P55264	Adk	1	33.9416	18	12923585	11754630	14219420	8904486	12876030	22408916	14154550	13715170	10793430	7.14013e+06	7893237	11359340
P60229	Eif3e	1	35.6167	18	11088020	10521910	4350362	6937961	7874949	10076090	9.63076e+06	10927966	7774240	8.3098e+06	10124450	10291640
P61027	Rab10	1	52.2757	18	11714075	8623237	7261104	13032490	11832116	8.6575e+06	13594495	10827130	8.59517e+06	8191190	13696650	1.12268e+07
P63037	Dnaja1	1	24.0526	18	6766532	6200484	4314379	10517009	4565731	5811268	5806961	2302880	6333241	6861558	3996661	2725850
P63085	Mapk1	1	48.3914	18	10965320	4.59609e+06	5977933	8.62193e+06	7678874	8065484	6.21721e+06	8.56758e+06	4607934	8.73527e+06	5764607	3.92235e+06
P82198	Tgfbi	1	50.4032	18	7.95234e+06	9.72393e+06	1.11436e+07	8.4252e+06	8.39633e+06	6356174	4907805	8633528	5423284	1677299	4394279	4224295
P98064	Masp1	1	34.4645	18	2931187	19660400	1529248	4.91529e+06	2.88737e+06	7180491	4.80823e+06	2602240	3.69245e+06	2142218	3735303	5.85662e+06
Q06138	Cab39	1	17.3297	18	11878790	11896340	4728738	3791629	7.28398e+06	13322360	8.49475e+06	12211730	3600978	6334535	4841611	1.25581e+07
Q07113	Igf2r	1	41.1886	18	10011070	11618095	2873967	6467035	6330179	7349131	4.09632e+06	4580301	1.55896e+06	6.83866e+06	1.57001e+06	7154471
Q07797	Lgals3bp	1	52.9193	18	4765804	7040799	3341082	846833	3065565	3935829	16758120	12317170	3303489	6242014	9647217	8.41818e+06
Q08879	Fbln1	1	30.8295	18	4318071	4480103	3.12715e+06	2517930	8316424	10690251	6671523	6542422	2.99956e+06	6759798	3396946	6868187
Q3THK7	Gmps	1	25.9487	18	1.75446e+06	3.14208e+06	962638	6587293	13255080	7629149	6102986	6280644	8213846	5812570	7.99897e+06	1.99716e+06
Q3UDE2	Ttll12	1	20.8125	18	3036835	3.90036e+06	2014974	16574070	5088641	4585410	3.15902e+06	3321682	2819350	4608506	3188638	3181472
Q3UH06	Rreb1	1	3.8098	18	4243141	13944619	3.18314e+06	6901036	9.22649e+06	3171428	4519393	4090724	9762933	32141045	6117033	6803181
Q3UH66	Wnk2	1	12.2116	18	4508928	4981057	8524289	6826084	11549910	12393500	3070254	5765208	3851305	5825376	3410579	4023483
Q3UMU9	Hdgfl2	1	11.4477	18	5878289	3018675	1539934	12244735	11634800	6948090	5080193	3197430	3206984	4676020	4417880	3.89432e+06
Q3UVX5	Grm5	1	3.8257	18	4504645	8.23433e+06	10654620	5222782	14266225	143634982	7947578	4.5387e+06	4.09971e+06	1414633	7553018	3.47613e+06
Q5SSZ5	Tns3	1	21.0618	18	8862582	7777034	10497130	59030643	11634970	4775176	9.32663e+06	3533480	17483160	5.01581e+06	11263489	3925757
Q60737	Csnk2a1	1	40.6147	18	4.5517e+06	7879616	9675826	5164168	8992777	8886640	9493941	6915452	2986879	5.7609e+06	6533980	6530142
Q61035	Hars1	1	39.2582	18	7113666	6381217	5.58906e+06	4859396	13536620	20270208	3435382	4684635	4395026	4322845	6367105	5887375
Q61191	Hcfc1	1	11.4186	18	4545369	3550792	19380830	1378967	3.32274e+06	5928969	2.57199e+06	24931760	3818922	3.62182e+06	1788552	1.95246e+06
Q61508	Ecm1	1	41.8977	18	1.48325e+07	8.38197e+06	5450422	2.57101e+06	4650530	4476081	5.86311e+06	1376266	1.73943e+06	2.22369e+06	9336593	4276235
Q61738	Itga7	1	7.7643	18	1.64219e+06	1594480	6.03557e+06	6.20966e+06	5109202	9152879	8963889	17072990	4532507	2075356	963282	1889949
Q62376	Snrnp70	1	16.9067	18	3.54045e+06	2794539	5276943	10537580	8536457	3169014	8565846	5.00631e+06	3111672	4969949	4.26647e+06	6683639
Q62418	Dbnl	1	46.1409	18	7392496	8.48083e+06	5.67564e+06	4308689	6297392	8.47439e+06	11144625	13317870	9456870	6270541	7.63235e+06	11623660
Q64442	Sord	1	39.4	18	21839940	7622352	7209232	12029255	11003405	10666170	17319065	16094550	1.17051e+07	7.56482e+06	8.17423e+06	5.68269e+06
Q66X05	Nlrp4f	1	19.3282	18	4138684	7824501	13825660	1724722	5839204	9101641	2.47997e+06	1803344	7633989	6333821	416352	3443237
Q6EDY6	Carmil1	1	4.55453	18	18076790	2364870	4.72844e+06	3317012	4.64028e+06	6024394	5.13934e+06	5.92337e+06	2257977	5915379	6807707	3.79186e+06
Q6PB97	Fbxl19	1	3.94303	18	5423583	3.33219e+06	5941000	10933990	4175940	7732027	3505135	4937573	17496701	10932136	1.11414e+07	5.18932e+06
Q6PFD9	Nup98	1	19.6089	18	659453	35484275	5508700	5718798	12782186	28380690	5702951	2.01526e+06	2736260	5051567	1869247	7819469
Q6Q477	Atp2b4	1	51.3395	18	8.26352e+06	12809835	2675326	8702043	10691070	8467311	18771940	10734210	6.82412e+06	6423573	10198350	20094060
Q6VH22	Ift172	1	3.77131	18	5380579	5.64297e+06	7.45293e+06	6.56498e+06	8.70374e+06	10544270	8.81035e+06	4332890	9.78817e+06	16538370	5.66166e+06	12816255
Q6ZPF3	Tiam2	1	3.82198	18	5098995	5971000	5481280	3756530	3342428	3496635	6517120	3.80741e+06	6125772	4538742	5607203	4520294
Q7TQI3	Otub1	1	31.5564	18	10257355	10123940	8.68991e+06	9392350	5086639	6271770	12690425	11794360	7132370	9748442	9090649	11109610
Q80UM3	Naa15	1	21.0308	18	11593432	14206890	2958006	2.08871e+06	4394028	7.3214e+06	7.53576e+06	7026629	1.21111e+06	2120575	562236	24526907
Q80WJ7	Mtdh	1	29.7304	18	11790955	14061465	38858128	43020592	11501726	7424667	6.44683e+06	5918917	25308289	6844863	7700375	6761693
Q811D0	Dlg1	1	25.3813	18	25030210	8475486	30425815	1.50434e+06	6534884	5211480	5894976	7.0202e+06	3.37608e+06	6002408	5131012	4.59797e+06
Q8BGH2	Samm50	1	38.6062	18	7388792	9.61741e+06	5825917	13880950	5.63613e+06	3.48075e+06	5.89032e+07	8147637	8839365	5.01084e+06	7.73273e+06	8.4513e+06
Q8BH95	Echs1	1	63.3312	18	16768870	16762130	18502635	18428850	17630250	22880670	23679230	23097880	15176110	21850430	24494030	24112210
Q8BI79	Ccdc40	1	3.89882	18	6025766	6.41285e+06	5136932	6802426	8119949	4826113	1998315	14644080	11684960	6075551	6464096	11735120
Q8BK67	Rcc2	1	16.3882	18	9692602	11376660	5.52062e+06	9592567	6697406	7.24351e+06	8.83844e+06	8899039	5.43622e+06	6386966	8656583	6834405
Q8C3Y4	Kntc1	1	11.6045	18	12064900	7.42073e+06	4062448	5603295	5163652	23622105	6574542	3553002	3.72052e+06	11932350	12536710	4344069
Q8C547	Heatr5b	1	11.5225	18	5688974	10670380	3810986	1.41101e+06	3115885	3395950	30215130	29139220	14116670	9.34203e+06	4121802	6735686
Q8CG19	Ltbp1	1	7.72067	18	22123641	3.59802e+06	11494570	18607900	6409856	3260659	5.16499e+06	6.82839e+06	1513711	5964686	1334205	5417416
Q8CHH9	Septin8	1	46.3374	18	3743585	8987676	4.78037e+06	2898507	4961301	3.21499e+06	5163912	4927635	6317890	2548362	7.60151e+06	7314604
Q8K370	Acad10	1	38.5487	18	5863486	2566571	3256939	4.73013e+06	3085219	7.82041e+06	5582750	7767157	15169150	6248775	2088760	6694247
Q8K3V4	Padi6	1	77.1152	18	2.42428e+06	4.7396e+06	5.26e+06	3812963	834248	6.29989e+06	1.37487e+06	1.82489e+06	894453	3626149	4023583	834245
Q8K419	Lgals4	1	85.6524	18	68260418	8.31588e+07	22019440	32983291	12540275	13051760	54389210	56675208	57382661	90548488	35601166	35282130
Q8R2G6	Ccdc80	1	15.1919	18	4607779	7306963	6218069	11019920	907522	8.66402e+06	4040624	6.79436e+06	1586049	7472667	2030651	4.33508e+06
Q8VD65	Pik3r4	1	7.63353	18	3173417	2.91271e+06	9.94877e+06	2.3274e+06	7.73476e+06	4720102	5163659	18215430	7460572	8.79289e+06	2184653	4324722
Q91VS8	Farp2	1	3.83009	18	8260517	5.06515e+06	3.91423e+06	1265261	1.50926e+07	10226210	8294229	6284650	8003837	9851913	5847190	6497177
Q91W43	Gldc	1	42.1571	18	4631340	34732621	4101386	2465233	7171404	5496294	3075006	1.05694e+07	3055561	1209747	8668188	1963546
Q99KJ8	Dctn2	1	78.6092	18	12983620	13453557	8392419	11863260	5857571	11550128	12604135	1.21248e+07	10991290	12804005	12264900	11539610
Q99L13	Hibadh	1	47.1657	18	7908809	9302386	8.96054e+06	9813343	7263205	7939608	6141410	7314408	5.99664e+06	3997783	8.17481e+06	10654131
Q99LF4	Rtcb	1	33.4848	18	9.26476e+06	13005010	12556177	10245982	11108950	12931395	10900010	11915370	9738587	10573770	5025232	11393660
Q99LX0	Park7	1	59.4543	18	13101620	1.38335e+07	22714240	21998190	7920075	6934223	13011635	1.27122e+07	9942479	10471770	9.40168e+06	9313794
Q99MR8	Mccc1	1	74.4112	18	5.76428e+06	5096931	3.78219e+06	2.4194e+06	3360413	9.65409e+06	2.91839e+06	3442484	2.56411e+06	3466870	3828528	4.62142e+06
Q99NB1	Acss1	1	41.1697	18	5.95957e+06	5166027	4.912e+06	4582188	9.78984e+06	12274330	8.58321e+06	5608661	8.22251e+06	5528461	785244	5559843
Q9CQA3	Sdhb	1	59.5767	18	19787860	31320360	10008730	15753150	1.25625e+07	5983931	9.54563e+06	13516480	9687343	11107720	13612975	12901740
Q9CR62	Slc25a11	1	31.3275	18	5.03264e+06	8128970	8607882	7739656	3513487	3.75583e+06	5437902	12780650	5981467	4749832	17081390	5403557
Q9CY58	Serbp1	1	37.2095	18	18361910	16682804	15538660	15006790	9878690	7.03213e+06	1.54741e+07	10466260	13590715	16421430	1.12707e+07	1.28236e+07
Q9CZ30	Ola1	1	16.1689	18	13253560	14606460	11496760	13344520	10303090	10860650	8383044	7496791	8230014	9437408	11831355	10069360
Q9D051	Pdhb	1	70.5204	18	14502020	16280365	14224165	13894540	10088170	21079650	12812910	15665974	12835875	9493045	9704696	10949890
Q9DBJ1	Pgam1	1	100.177	18	2.24058e+07	28121413	23161525	24944690	7000650	1.44331e+07	38626640	43139946	26654980	35403456	32625790	30762430
Q9DBN5	Lonp2	1	50.2977	18	80564664	11605230	59480520	837801	9.01564e+06	3037752	4406554	18220250	2.20607e+06	1025173	5767599	11106485
Q9DBS5	Klc4	1	18.7096	18	11507710	7.55598e+06	4120608	6372317	16661620	12146000	7489150	5142465	3735109	9377566	5185183	5599420
Q9DCW4	Etfb	1	80.8189	18	26052410	27950500	18011500	28358870	6214705	5.62326e+06	22046220	1.3524e+07	13315379	22059305	29120195	19228010
Q9EPC1	Parva	1	47.8624	18	18029050	20939940	15480410	14444610	13392210	10718350	10908800	9.37955e+06	5619989	5522973	10058050	11971550
Q9EQJ9	Magi3	1	3.89515	18	5205075	11804980	8017611	11194700	9.06698e+06	3383220	7372197	7.99387e+06	3785661	6634281	6029034	1.0907e+07
Q9ES00	Ube4b	1	7.74544	18	6273057	2.08287e+06	5159387	5275400	11811380	1.03672e+07	11855130	35160980	8919869	156989889	27265131	5459521
Q9JK53	Prelp	1	46.9658	18	20927020	23427335	12448760	11928270	9037129	9707516	18785595	15661160	10942670	12400825	19008110	23949590
Q9JKS4	Ldb3	1	7.62504	18	8.84274e+06	4913924	3715214	4.31188e+06	9.72903e+06	6274638	8472809	7847111	1566566	6.09154e+06	3993762	3.16965e+06
Q9JKY5	Hip1r	1	3.86616	18	4869588	5765360	4431596	6599099	3.83576e+06	5.64145e+06	3.28352e+06	1302945	3348446	36355200	1841751	2758033
Q9QY30	Abcb11	1	20.2109	18	28184186	10505280	9658663	14899595	3361617	13538490	5.28577e+06	6248408	6361111	4342556	7895600	5527985
Q9R0L6	Pcm1	1	7.65768	18	2214770	24893840	824521	5.20602e+06	10576850	9376628	12135915	10399350	2557988	10060380	2902519	3602525
Q9WTM5	Ruvbl2	1	34.9938	18	4310597	5.36385e+06	5584579	8503874	7794353	15253450	8.45212e+06	5.91497e+06	5810851	10518970	6225812	6586117
Q9WUA2	Farsb	1	43.7935	18	7673793	8601412	8189861	7.38519e+06	4710879	6717328	9089798	8359952	9.22488e+06	10938480	7659240	8445327
Q9WUB3	Pygm	1	83.4156	18	5.7857e+06	995855	2.49667e+06	2679338	1.97466e+06	4406736	814379	2187524	616929	1641418	2736162	1.2316e+06
Q9WV32	Arpc1b	1	91.1675	18	15694940	15353780	1.17902e+07	10294800	8788358	12401513	20116020	23850650	2.2789e+07	28087015	25959170	25991725
A2A432	Cul4b	1	32.6494	17	6658608	3.33733e+06	1221603	4018196	5938330	5421652	3.6062e+06	2473554	1481199	1919293	513688	3735104
A2ASQ1	Agrn	1	3.80324	17	6.94077e+06	2733965	8.1413e+06	3185334	2.06446e+06	7916824	1854973	9.1595e+06	2837736	5750259	5840662	5724926
A2AWA9	Rabgap1	1	19.148	17	7736564	5140868	3328887	6193732	2987794	20342980	6380880	2059325	1126621	5889657	4.70364e+06	1.78923e+06
A6H8H2	Dennd4c	1	7.08451	17	2079468	3318645	3144396	4032000	8380477	2092669	3499329	7915460	4786681	2812401	4.46178e+06	8456751
E9QAT4	Sec16a	1	3.85736	17	4940754	3818436	9.29921e+06	8.31097e+06	7.97343e+06	5653457	1826483	3597953	4178279	4343979	6.48043e+06	9503378
G3X982	Aox3	1	26.8521	17	7400955	10401370	8939759	8.04352e+06	4028145	2037211	5532652	23061985	7757052	10418657	7000835	11944420
O08756	Hsd17b10	1	58.4776	17	13651409	8.55642e+06	6.23776e+06	8.27461e+06	4843923	8342306	7299451	8.77825e+06	5487988	9373155	12301820	6372779
O08796	Eef2k	1	11.5935	17	1.67431e+07	3.34728e+06	2.45087e+06	2.67341e+06	2117434	2618267	13262670	1413290	45284660	2863128	4.87292e+06	2.56883e+06
O35516	Notch2	1	15.4584	17	3006962	9.1886e+06	7368963	7.391e+06	5.38041e+06	4.80092e+06	1475582	13067831	5.00974e+06	7206217	12589050	3.57958e+06
O35604	Npc1	1	15.9921	17	11604660	12138525	7.81725e+06	10252920	5909488	8380133	5462821	4464285	3.67206e+06	12954730	6115294	4388806
O35927	Ctnnd2	1	26.9106	17	9.47687e+06	1.73897e+07	9324581	14328285	3877949	1.19659e+07	7.19757e+06	5195304	2.75602e+06	7993952	5647786	9857832
O54824	Il16	1	6.17953	17	8.41725e+06	14934540	9136266	982059	7.73568e+06	8757529	8.24056e+06	16858090	11902405	861784	23613240	7014735
O70435	Psma3	1	30.0003	17	13808930	14353190	21153935	21036280	5.48876e+06	11776690	1.43561e+07	24715910	13113400	16192760	16231890	14999550
O88310	Itln1	1	6.42209	17	50926100	53378420	14645270	15539550	43460075	6809011	5.46669e+06	3075463	5260623	7118585	7501816	2823703
O88544	Cops4	1	46.1779	17	6598336	6734622	7848100	9.10766e+06	6.6752e+06	6941231	7117189	10018079	6764798	9.73544e+06	8.28501e+06	6119828
O88935	Syn1	1	46.2537	17	5312825	5.09876e+06	15098770	5710271	1972866	11444620	3.25622e+06	3417096	5352762	3.96638e+06	1.4627e+06	2.1045e+06
P00329	Adh1	1	37.0065	17	19402560	4489323	4494852	7064906	7452188	10922770	8367448	4.04909e+06	24954692	17409940	1.16928e+07	15981760
P09470	Ace	1	15.5011	17	1744920	7177080	2923358	8.32971e+06	4533962	5830999	9.06999e+06	760175	4.10532e+06	3520999	5021136	14601990
P10711	Tcea1	1	24.3533	17	5.05418e+06	6987042	6461808	3961138	6053203	7272891	8.13731e+06	6.23075e+06	4.76885e+06	6180077	4.46715e+06	4680135
P12970	Rpl7a	1	38.634	17	9173990	9.56753e+06	1.10985e+07	7943364	17160500	18017720	6871074	6242680	6384072	7180522	9.12178e+06	9880734
P16125	Ldhb	1	92.0692	17	34481420	35215300	26787070	20941050	15037060	19111760	17436215	18210840	9909528	7848882	19989490	18643675
P20060	Hexb	1	53.605	17	4417072	5776806	4134561	4129339	825262	2690114	9.91642e+06	5962628	7019822	6.25111e+06	9.65421e+06	9756871
P24788	Cdk11b	1	3.85736	17	5.91142e+06	3.90308e+06	6997849	17725940	9706642	7482650	13818980	0	1.10068e+07	10937250	4076147	1471720
P25911	Lyn	1	3.83643	17	446622	2.66686e+06	4.942e+06	4.9838e+06	4161847	6.22818e+06	7.90427e+06	4701049	3.21775e+06	1282401	5569878	7329421
P26369	U2af2	1	32.5413	17	12151812	14118530	11010228	1.14082e+07	2.6667e+06	5832146	7.07632e+06	5940238	8160479	10342448	7446628	5347230
P28474	Adh5	1	56.2661	17	3234437	4.28374e+06	6262783	7578621	9964467	8.5363e+06	7811242	10698840	6798765	6.74749e+06	11032360	7273432
P28481	Col2a1	1	3.95713	17	3626655	9.30245e+06	7654783	3.20199e+06	3480594	3076479	12951000	13435800	8553718	3841351	2.83623e+06	2.34856e+06
P29452	Casp1	1	17.8766	17	7474615	7491810	5309025	5240717	6.48935e+06	4143404	6888483	8998924	4253102	8.0593e+06	9385552	4094761
P34152	Ptk2	1	5.20173	17	18161030	3.46321e+06	10973480	5243454	4.49488e+06	1951854	9727511	2475627	4784908	4.86059e+06	6.08426e+06	12412380
P37889	Fbln2	1	26.8318	17	21000040	1952724	784917	1.27661e+07	7103361	6395431	4259771	65610488	3672885	6.42344e+06	4284660	3.30916e+06
P43006	Slc1a2	1	23.1029	17	8.42744e+06	6279281	1517418	1350423	12284540	14406839	4.29433e+06	3483687	4.46413e+06	1.14018e+06	4497494	3.23171e+06
P47962	Rpl5	1	42.6479	17	11419660	1.0523e+07	10962070	4777516	5244851	11410477	9.09542e+06	10154510	5254691	6841834	2886558	7607678
P49182	Serpind1	1	34.757	17	711469	2029413	1.57636e+06	1894662	5001720	17520220	877276	1.90699e+06	0	7678578	3060624	5119559
P50396	Gdi1	1	91.8528	17	9623659	9860366	4532911	7991105	10568230	10568555	8.12627e+06	7955272	8.2861e+06	8.85046e+06	9245411	7589867
P52196	Tst	1	38.719	17	3675705	7058780	4347370	420925	11559760	7.86855e+06	8.24239e+06	11586180	12095010	10004414	10154283	5895566
P54822	Adsl	1	28.0126	17	8969673	6998903	6891192	8242592	3779518	4491550	5708193	7381394	5605703	6.80746e+06	8153108	5709166
P55302	Lrpap1	1	23.2625	17	29002320	6380066	14858015	15483980	13415811	6597846	7188372	1.01716e+07	4496164	6.57749e+06	7120352	12826415
P58771	Tpm1	1	95.9203	17	116641491	1.08742e+08	108475250	9.93637e+07	159993321	116159425	169373256	50117409	38569035	44857940	154376964	59698240
P60335	Pcbp1	1	71.7059	17	38675120	36982140	30360110	35562085	38996112	34639195	43190548	39944700	32171910	30004840	30260720	30215805
P61161	Actr2	1	50.7067	17	17456870	16750830	15187220	14579835	13954670	12877530	24934860	23716720	14960955	19816810	24170200	23898120
P62192	Psmc1	1	34.1074	17	13063645	12983690	8.09879e+06	1.06359e+07	10276782	8849842	16702405	14801430	3839528	10238530	12357030	1.01677e+07
P62281	Rps11	1	31.3721	17	11476170	18023430	20696225	6888507	8428265	16222140	14138170	1.12819e+07	9.05945e+06	10358655	1.05466e+07	12809470
P62334	Psmc6	1	44.7497	17	1.31942e+07	9184703	4845342	17910605	9.44516e+06	6.48472e+06	8081922	5.29585e+06	1.20862e+07	2033694	4050842	7561293
P62806	H4c1; H4c2; H4c3; H4c4; H4c6; H4c8; H4c9; H4c11; H4c12; Hist1h4m; H4c14; H4c16	1	56.942	17	172862270	62363764	411010592	111681800	15244430	34706940	205661007	339480288	63709549	126128600	214486608	206474927
P62962	Pfn1	1	102.344	17	88474296	84181480	67895738	68346655	27406180	20655969	68365251	8.0277e+07	68694879	86237601	105349215	105761504
P70290	Mpp1	1	67.9141	17	1.37931e+07	11869590	12156805	12353935	8347348	7080752	16390765	15452490	8.23364e+06	11724170	8323040	10597906
P81117	Nucb2	1	19.631	17	11917710	11621370	3637810	8.18719e+06	8.13968e+06	4554351	8.55175e+06	539917	7659152	15871116	6542289	7266448
P97864	Casp7	1	3.71056	17	10687500	5999278	6816862	5418778	4130838	4690893	6896047	6119700	2281840	7768657	6.26336e+06	6.31918e+06
P97872	Fmo5	1	24.5993	17	4945157	5185267	7151014	6.5428e+06	3.019e+06	5677432	4.76632e+06	6429965	5.70225e+06	9.74856e+06	3396722	6879169
P99027	Rplp2	1	63.5308	17	50745530	36880020	49537370	53870140	39570832	38562740	126719440	39832232	21588620	3.45387e+07	99699103	65902149
Q02566	Myh6	1	128.869	17	8.73973e+06	1.50643e+06	8753911	6593401	2159144	4521513	3478279	5496874	5744584	720684	7469177	1464926
Q07417	Acads	1	69.3704	17	8154067	7364727	15835105	13888270	12132730	1.02277e+07	8878494	12130820	9.15143e+06	9815534	1.01875e+07	12875340
Q1XH17	Trim72	1	22.9012	17	1202440	9166034	4.59435e+06	7.88115e+06	2642901	1.67828e+06	2545043	3828224	1.0653e+06	1631255	2070148	759439
Q3TJD7	Pdlim7	1	61.0033	17	27143430	35745390	24253425	22109210	2.22309e+07	12220540	12723620	13058830	5113797	10314775	9948181	9826126
Q3UKC1	Tax1bp1	1	7.76564	17	9.11635e+06	4847460	9813126	2661800	1.03744e+07	6.79695e+06	5237620	7.82598e+06	2893286	3.00126e+07	7.56582e+06	5831581
Q3UNX5	Acsm3	1	27.0433	17	9571593	11892668	26691099	13590480	3.91224e+06	4030024	2725382	3630382	1.8606e+06	1.88864e+06	3166492	13844160
Q4PZA2	Ece1	1	7.66735	17	7078201	3544084	6740577	6685178	5.10231e+06	6675898	648166	3620186	1985829	2140008	896724	1231943
Q505F5	Lrrc47	1	24.0403	17	8814843	18813125	3.50079e+06	3045492	6297025	6.4115e+06	3.03949e+06	4758212	2.87678e+06	6305465	3418134	2705679
Q5SSW2	Psme4	1	3.83771	17	6972126	1709700	3.52933e+06	5257280	0	1953971	8.77824e+06	2.44353e+06	5949559	5387100	3.91462e+06	5134466
Q5SVR0	Tbc1d9b	1	7.67889	17	19693980	1910585	10972502	24969650	11488300	5875775	1.14506e+07	3043197	4600780	3597371	3.91044e+06	4.24828e+06
Q5SX39	Myh4	1	132.558	17	4990235	3.14762e+06	1.02499e+07	3305985	3178129	5631499	1909384	5860529	3.66273e+06	5.05585e+06	8.1403e+06	10758500
Q61136	Prpf4b	1	3.8189	17	2830049	2479841	5.89901e+06	2.60877e+06	6725020	6190495	2903305	3401861	3824890	4874848	2503688	6775877
Q61335	Bcap31	1	28.882	17	3.04912e+06	1.73223e+06	3023440	2.05529e+06	2189489	2904675	4998367	4718193	4051850	2769446	3888659	4261497
Q61704	Itih3	1	62.3601	17	7803611	4570670	6660417	3.19763e+07	8221904	7903844	3717318	9130747	1.81088e+07	12652400	5987119	5.11615e+06
Q62077	Plcg1	1	7.61568	17	3635968	6043165	7146061	4.0881e+06	6715596	4938712	0	6.83683e+06	3727170	2274690	4.15008e+06	6361527
Q62219	Tgfb1i1	1	28.6394	17	14240390	12870580	10488460	12544920	1.0321e+07	3.21537e+06	6520773	7735411	4682962	5.69212e+06	6012293	4998889
Q64010	Crk	1	34.7588	17	7540053	9176054	12026473	7.097e+06	6.28045e+06	4165277	10685973	9.15497e+06	6775017	4966576	10718543	7.07493e+06
Q64518	Atp2a3	1	22.0873	17	6410911	5477625	6356296	8555759	7454161	8.28205e+06	7872640	6.80158e+06	3707577	5303353	4461872	17122800
Q6A065	Cep170	1	15.2682	17	10231330	11002561	4344012	9.25397e+06	8.13668e+06	5319789	4.98426e+06	0	1.15817e+06	2.47629e+06	2034819	1155737
Q6A0A9	FAM120A	1	45.8131	17	14377735	7159189	10596290	6.71051e+06	7862009	12289160	6232932	6539633	9.63578e+06	11282085	8.95477e+06	13300110
Q6GQV7	Edrf1	1	3.8587	17	2524918	8213229	1398641	637340	1.618e+06	7.09288e+06	1743862	4724862	1.01029e+06	351922	6416405	2.17948e+06
Q6NZB0	Dnajc8	1	3.8116	17	1928684	5390119	1727051	9265901	13480087	7609536	6279233	8646815	4128587	5823386	5424369	4582965
Q6NZC7	Sec23ip	1	7.64657	17	3.20229e+06	6.87239e+06	8900789	5968197	9249819	8.28407e+06	8494833	3.49528e+06	1205051	3168546	1422907	1100398
Q6P1E8	Efcab6	1	3.78471	17	7746779	9917669	5026859	6903772	13662265	3938083	4512605	5714395	18280140	4040409	970205	4047999
Q6PB44	Ptpn23	1	7.62263	17	10822400	5594845	20790955	33168280	3504163	5243199	4.02155e+06	4903760	25123189	7294622	6512622	5572678
Q7TN75	Peg10	1	15.2661	17	13221685	7.63408e+06	4896849	6458310	6.38792e+06	5529255	16980130	2335288	11832110	654379	9.76041e+06	12856263
Q80TY4	St18	1	3.87375	17	2.68899e+06	2918715	2.26821e+06	11179268	9937714	11873740	1379318	2543487	11953300	1255629	3.68516e+06	4.58938e+06
Q80WE4	Kif20b	1	3.88575	17	9.07613e+06	9.18716e+06	11255770	9.60453e+06	6650109	5029189	8119069	429065	5247755	3491032	8724003	4376232
Q810A7	Ddx42	1	3.88077	17	1.84202e+06	1714009	736813	678497	6355358	7.2918e+06	4869194	2815612	570630	1.09774e+06	3.90488e+06	4.34459e+06
Q8BFR4	Gns	1	32.613	17	5669466	7422299	3.68939e+06	3147111	6889313	8536276	9266791	7.73751e+06	6316157	7783842	9462176	8882318
Q8BWY3	Etf1	1	62.6969	17	10937600	10220970	7062898	6822434	6210082	4862832	9.28929e+06	7796713	5.67099e+06	7171865	7070401	7137728
Q8C079	Strip1	1	3.91843	17	6.67544e+06	2870406	7846733	1.799e+06	2277348	1.7826e+06	6356670	4282839	2901968	2487568	17745200	12040790
Q8C0I1	Agps	1	19.0717	17	7.975e+06	3738795	6480563	1.36914e+07	3.30609e+06	2569203	5353046	5.55104e+06	6.32327e+06	5645150	12820010	6445511
Q8C129	Lnpep	1	6.37134	17	2.40837e+06	11646150	4610521	20165300	4632456	7008015	6128994	8753515	3238216	5347083	6529782	8.97495e+06
Q8C8U0	Ppfibp1	1	7.66608	17	1.08987e+07	12291210	1925442	2164180	3.20306e+06	9112513	1541241	3.08746e+06	2067559	1.7067e+06	6727459	352611
Q8C9J3	Spef2	1	3.90701	17	11766460	4.49382e+06	14075185	8.98447e+06	7488023	13901960	2098186	8947086	7835237	4410605	5048290	3.13683e+06
Q8CCP0	Nemf	1	3.91997	17	4600596	3743741	7335094	7.94501e+06	6.2351e+06	6.96891e+06	6.7402e+06	1605451	2178068	1.79575e+06	4.49073e+06	4.26995e+06
Q8K083	Znf536	1	4.11505	17	2726723	11376704	4.59503e+06	3659000	7948418	10953680	7158955	2805953	11534435	7072184	5.34872e+06	8.30613e+06
Q8K448	Abca5	1	3.89006	17	13454130	1203222	5.58251e+06	6250103	1.40726e+07	7198938	5570863	3.4102e+06	4772717	6764389	6.61447e+06	12636540
Q8R086	Suox	1	68.9093	17	18418370	17987000	12666420	9.25129e+06	4212844	3706490	13465685	10294580	5090310	2911329	4108754	6497993
Q8R1Q8	Dync1li1	1	42.9886	17	7605053	7382643	5747713	7182712	7950418	7.28529e+06	7801034	6.73042e+06	4610513	7.73138e+06	6227402	7294846
Q8R4U0	Stab2	1	3.78984	17	6.23053e+06	36405020	1.92528e+07	4.72756e+07	1.07072e+07	16301930	1410278	1.45066e+07	19889612	1.50465e+07	10848484	9.34277e+06
Q8VC28	Akr1c13	1	24.9601	17	9516055	10834110	14068810	13186190	6500044	12618820	8229970	11034250	5734391	10424930	10677440	10437160
Q8VCB3	Gys2	1	19.4778	17	16434050	6446692	14222355	7.6839e+06	4758698	5814199	2867284	16063560	1.22563e+07	4.80609e+06	11142460	17390040
Q8VE73	Cul7	1	6.09961	17	17143740	3.40072e+06	15482380	6.13027e+06	7.91748e+06	5250725	6991487	14303580	4010526	14247380	5114235	1121915
Q8VH51	Rbm39	1	28.4109	17	9632082	4951346	3959555	6035002	9772853	24831080	11455445	3474282	2.8118e+06	5278913	2912314	7.55833e+06
Q91V14	Slc12a5	1	38.8013	17	775628	3.23192e+06	1.33725e+06	2671751	2992623	5202735	18120110	2.4851e+06	13118290	15420990	55214380	3384347
Q91WC3	Acsl6	1	34.6992	17	495700	6.51901e+06	0	1.10565e+06	7.71568e+06	7348123	10145419	6860058	3.60498e+06	860710	0	475024
Q99KD5	Unc45a	1	7.00561	17	8.22518e+06	4989739	2803734	7515651	8688900	9.4073e+06	4838586	7352302	4.50755e+06	4675496	4.36454e+06	8527654
Q99L45	Eif2s2	1	32.0899	17	10205790	11711470	12064510	9032378	9.28044e+06	12266160	7.18722e+06	9.21901e+06	6747677	10684010	11540690	9.35181e+06
Q99LB2	Dhrs4	1	49.016	17	5243113	7.97455e+06	9111425	4596693	3554410	21390695	6558853	5002027	5119407	8621501	16800813	5.68489e+06
Q99LY9	Ndufs5	1	28.4987	17	4823449	5241184	3690213	5564300	12253305	9703044	7348188	3595457	3024501	3542171	3283403	6941968
Q9CQ62	Decr1	1	63.2403	17	12231340	13039250	10202840	12047680	14028054	4012418	13775480	11244320	8131459	17327960	1.12886e+07	11194730
Q9CQI6	Cotl1	1	51.9588	17	21551410	18769310	2.86262e+07	18529665	8896689	9.53953e+06	16359530	12669480	8700697	10359440	33316525	25658415
Q9CX56	Psmd8	1	10.2262	17	4434698	9.14023e+06	1039882	6498799	4776146	3548369	6929029	7893411	6769426	5.954e+06	13967750	10591285
Q9CZ44	Nsfl1c	1	40.3009	17	13927130	11070795	9.9605e+06	1.01865e+07	7486565	12740675	10631090	6132799	8937388	1.06322e+07	6.33418e+06	11471030
Q9D1Q6	Erp44	1	56.2269	17	8837068	13387295	1.31994e+07	9288527	13392340	16149460	10483370	7.37296e+06	5.10153e+06	7.21119e+06	6772672	2.81202e+06
Q9D2V7	Coro7	1	31.8517	17	5.55549e+06	8205371	4.88101e+06	8061233	4145590	2579440	11404700	6.7659e+06	10509440	9687948	4.15749e+06	4828652
Q9D5V5	Cul5	1	3.8257	17	5.22322e+06	5451253	2600059	5944767	11791447	8.4784e+06	20496660	9.77901e+06	6187420	4.31186e+06	5438544	5384459
Q9D855	Uqcrb	1	57.7953	17	25739780	24251920	1.51395e+07	16150220	5964994	3214473	22124880	1.13646e+07	8992186	1.42661e+07	4307107	1.10094e+07
Q9D8U8	Snx5	1	17.3514	17	9783579	9465240	10098350	9631147	12528670	9105638	9.58352e+06	7300739	8109472	5814118	7100764	6795797
Q9DB20	Atp5po	1	53.0908	17	47500688	68022176	18204710	12644060	15344345	21937180	15668330	11947776	6784203	7024323	8759544	7260851
Q9DBC7	Prkar1a	1	32.1388	17	6125771	6548694	6392702	5260479	8645697	10687535	6.18281e+06	6478377	5833694	4363479	6.84758e+06	6957572
Q9DBF1	Aldh7a1	1	44.6305	17	5241099	9.40025e+06	6279268	2841949	1.01243e+07	9252571	4500466	5.91268e+06	5331495	3011819	4695084	3320120
Q9DBR1	Xrn2	1	16.2758	17	4028172	6047192	7276904	3.18702e+06	11568005	12597220	1622789	3221086	1.28293e+06	3799934	6566278	2058058
Q9DC61	Pmpca	1	31.4133	17	1659258	2486935	1247647	1581713	6746079	5319390	4.11422e+06	3665886	2.77688e+06	5029711	4.31638e+06	3172790
Q9DCS3	Mecr	1	53.67	17	14670595	8825995	5.82807e+06	6176668	2118955	3.38733e+06	4766247	8.09178e+06	696304	2195184	2.33341e+06	6.17597e+06
Q9DCS9	Ndufb10	1	42.4463	17	8787952	6.98478e+06	5202402	2920752	1190534	2275637	4346112	4166268	5680698	8345993	13169415	2470397
Q9DCT2	Ndufs3	1	40.8669	17	17975900	18064905	13554205	10490480	6948772	8132807	9234343	8309240	18313845	9065766	15717990	10143500
Q9DCX2	Atp5pd	1	66.1039	17	4.12352e+07	36089020	15706600	16050943	21825137	6504118	19830220	24071715	12367005	12951590	19763300	26211210
Q9EPE9	Atp13a1	1	21.5509	17	4246379	8182961	8105012	6193064	2418148	6464982	4577941	2916924	1808865	3363505	8350884	5371489
Q9JI78	Ngly1	1	7.73939	17	0	2.51338e+07	27443860	3593782	5.69266e+06	6490407	5702253	1.16574e+07	2661904	4993761	1.13665e+06	2.53857e+07
Q9JMA1	Usp14	1	36.9161	17	12390560	5130612	6319355	8.04828e+06	5596918	7.60797e+06	8871820	9179886	4257943	6214896	6093018	6615614
Q9QYE6	Golga5	1	15.3929	17	3856406	8.56891e+06	3081773	2.33803e+07	3970314	13247698	1280121	2436145	5014464	4638409	3482581	1327337
Q9R0E2	Plod1	1	27.0609	17	4258819	6107193	7343714	21870230	10088446	6199223	6.72178e+06	5862711	4050315	12152205	3815958	9527701
Q9R1C7	Prpf40a	1	7.675	17	5260690	4.07913e+06	2.66132e+06	3323250	4348103	1664464	4048850	3834295	2862530	3899871	1.31949e+07	3.95391e+06
Q9WVJ2	Psmd13	1	46.6234	17	9.64596e+06	7640972	9974081	12522295	1.04512e+07	7670716	12411270	11165960	4.61411e+06	9592203	11496960	9.40802e+06
Q9Z0S1	Bpnt1	1	45.3688	17	11993490	12972370	16045630	16331310	10629660	20841315	9179702	11234918	7594286	13760750	6837237	5734501
Q9Z1B3	Plcb1	1	11.4734	17	2114429	4332136	2607095	1.17576e+06	4290453	821209	3.22401e+06	2.08323e+06	6742615	5937450	5520363	7.06891e+06
Q9Z1E4	Gys1	1	15.4205	17	3.8652e+06	1647151	4180661	2685421	7.25315e+06	9.57355e+06	3.97797e+06	6833934	3860912	6623861	5.44589e+06	3918819
Q9Z204	Hnrnpc	1	47.7362	17	14446155	8.3727e+06	6907651	7980013	11537570	16726280	4504852	5231301	7997724	9372945	12281190	19256275
Q9Z2U0	Psma7	1	55.0124	17	33651220	33473330	17887880	37543480	47098632	32152971	23041130	16780200	16963860	21856440	14785990	29514780
A2AAY5	Sh3pxd2b	1	3.83771	16	4303581	5958766	1552074	65904042	5466841	15013810	24874655	31168384	3882310	33637065	3287595	5062498
D3YZU1	Shank1	1	3.80088	16	1.5174e+07	14125835	24361760	19873040	6467221	6193222	8151771	7678880	2974498	3926809	8.13545e+06	6.69103e+06
E9Q7P9	Cdhr2	1	4.67609	16	7543907	2732890	22436450	3625071	9710400	7315045	6.21679e+06	4804401	2.87753e+06	6130848	2.6332e+06	6882974
E9Q912	Rap1gds1	1	25.158	16	8.72306e+06	2757719	2855515	3191618	5565127	2312896	3253246	3766449	3372092	3739758	3647078	3.72551e+06
O35744	Chil3	1	33.1663	16	11320640	15377730	5964107	5.09144e+06	12209825	14852710	6109130	5675143	14482120	16213730	8027328	7546362
O88207	Col5a1	1	7.71818	16	8.56784e+06	11058870	15161650	6257461	10426440	5573332	5828612	6922352	11854590	15709800	8146302	1927704
O88947	F10	1	42.2676	16	5.5148e+07	11405830	77840463	78171643	47397403	20806910	446316	4480276	4.41586e+07	3531067	3.40558e+06	1.58395e+06
P00493	Hprt1	1	47.2896	16	12085720	21070080	20790085	9376910	5147510	13944800	32591237	46736860	15368140	34234152	11190980	14950970
P08122	Col4a2	1	7.59501	16	1.8726e+06	6.6441e+06	1966071	7.83134e+06	8929809	4479438	2.20458e+06	12168280	3337130	2964347	1.18761e+06	1452898
P11627	L1cam	1	26.6908	16	4.92784e+06	7.82664e+06	5146636	5862629	9638044	12285568	10353818	16634721	10227764	3685877	2660537	573570
P13707	Gpd1	1	35.8574	16	11341900	19701140	8119497	24470630	26167550	23960960	9.07732e+06	19321700	10679950	13392110	9967726	11032048
P17879	Hspa1b	1	57.2312	16	11861760	1.0412e+07	1.19136e+07	7.05234e+06	1.40213e+07	23373880	16649960	17855850	11867350	7425471	5.75775e+06	14180000
P18653	Rps6ka1	1	66.4674	16	8.83185e+06	8.47012e+06	9903381	9.63728e+06	7.22662e+06	7594159	9635776	7414045	4315331	8.68377e+06	6320261	16312050
P19783	Cox4i1	1	40.596	16	8681224	15590690	10538380	16531730	1.05976e+07	9759967	8592203	1.07797e+07	5672679	5432996	17199530	7348451
P22892	Ap1g1	1	18.4605	16	5033616	5103490	3636564	3616097	4006421	3496927	6451460	7.22234e+06	4986330	4337989	4260483	5721144
P27659	Rpl3	1	34.1098	16	11841198	1.01984e+07	13883990	20600025	8.79237e+06	9857753	7.94428e+06	3996165	4863427	13843600	3612550	9.55845e+06
P28653	Bgn	1	61.1148	16	16064240	13576455	1.11397e+07	12462280	7.83861e+06	9435770	15074920	17395825	7671734	11808782	22189859	9953922
P28654	Dcn	1	32.5797	16	27344695	26478575	12968650	12976570	7844007	8508451	11715995	11665190	3926175	7502314	13033740	21690140
P31748	V-AKT	2	3.80383	16	3437828	5159367	13854790	4748047	5.46238e+06	1.44179e+06	5056441	4.94329e+06	7783854	5730586	5053167	5334762
P40336	Vps26a	1	62.2133	16	10361973	9.82341e+06	6455026	8004554	10872773	14612950	10600255	13616036	7789784	9.08568e+06	14937350	10806600
P42567	Eps15	1	12.694	16	2.84237e+06	4782994	7967815	6025554	5795148	8811730	3.63046e+06	6.4012e+06	3871414	5105708	4295626	4869438
P43276	H1-5	1	38.6273	16	22725720	27520100	49264114	18514990	8.44572e+06	26106775	1.13785e+07	12696223	7.56034e+06	11413885	13797755	15776590
P46467	Vps4b	1	35.9273	16	5460614	5479490	5740124	5.3999e+06	5.71465e+06	7309833	5648622	3570054	4432332	5690082	7053314	4928302
P47226	Tes	1	17.0215	16	3736573	3297619	4.63952e+06	4423733	5598802	6208316	2881487	2654179	2234750	2.74722e+06	4096705	2210382
P47740	Aldh3a2	1	53.9733	16	1.0006e+07	8194922	12376580	15154800	13619390	1.40734e+07	8294454	8.92358e+06	7883831	5.77818e+06	13118960	6190697
P48774	Gstm5	1	39.4812	16	15553310	17565850	5564059	7607872	23801320	14159200	11291540	21883550	5622917	18285785	14499130	15439970
P51863	Atp6v0d1	1	30.37	16	3701080	3185353	1969622	9349406	9.51312e+06	5229210	10418960	6365376	7529340	5334786	12357450	2673339
P60122	Ruvbl1	1	54.834	16	12378960	8395261	9254063	5344524	11973400	8.73014e+06	7071630	6976007	6250437	4998284	8027962	8.17618e+06
P63158	Hmgb1	1	64.4476	16	12859970	9343309	35557695	30599433	16040237	9088917	18815003	12668420	10256702	7433528	15460214	14092985
P68254	Ywhaq	1	122.056	16	32404730	57386632	18857770	28236940	11501095	6761407	43292386	17473860	9.42687e+06	41668768	15290950	17610460
P70392	Rasgrf2	1	3.79562	16	5572004	11749170	8.72347e+06	3429037	5499713	1.23533e+06	9790194	2.36073e+06	2701748	1.17014e+07	1.22855e+07	2414650
P70404	Idh3g	1	43.6803	16	9.36325e+06	11226218	1.69946e+07	4507682	1.6796e+07	2403871	6639307	4620348	4.26969e+06	34222890	6690926	6.09321e+06
P97290	Serping1	1	34.6633	16	2124511	3850184	2.57862e+06	2.1726e+06	1389740	2718615	1969514	2.63195e+06	1.83989e+06	2949603	15609530	1.95822e+06
P97315	Csrp1	1	100.955	16	110437012	119537200	111156196	133929200	19596410	14790610	27468610	29836020	26221240	2.52175e+07	46683449	49385889
P97372	Psme2	1	49.0845	16	25713075	22750036	12476570	7934496	10336682	7188344	14986995	11645900	15464170	15597822	1.91073e+07	26571325
Q05CL8	Larp7	1	3.84546	16	4934967	1367816	8108184	4703497	4085681	4336444	4587153	12939220	5.82219e+06	2108003	7.72838e+06	8.22165e+06
Q07968	F13b	1	38.3541	16	6288284	9.88074e+06	2648377	3.23409e+06	54816220	6975294	20446000	4203735	1.05419e+07	14325847	10789010	4405523
Q2VIS4	Flg2	1	3.8282	16	5.15545e+06	5932245	1406693	9137273	1.08352e+07	4136815	7711775	3742756	6371106	2037689	6027829	3802573
Q3TCN2	Plbd2	1	17.6553	16	4399660	584204	925783	6.50534e+06	1.26835e+07	9969264	5072454	5704466	4009248	8.09275e+06	3639745	2973726
Q3UH60	Dip2b	1	11.4515	16	3410437	5.46302e+06	1796232	3408007	4720216	5510699	4652457	9321952	3987157	3434380	9174943	6.21907e+06
Q3UZ39	Lrrfip1	1	11.497	16	5536073	8501064	3193515	5.86304e+06	3690688	3736725	4.35093e+06	5291255	2270114	2999386	3.95714e+06	4283385
Q4KMM3	Oxr1	1	19.3283	16	2.98715e+06	2175749	13104300	2.65149e+06	3206443	1.16823e+07	4661831	4.68083e+06	1660211	5.21507e+06	533750	4.11158e+06
Q5HZI1	Mtus1	1	3.84808	16	2839295	7013668	7248353	7196146	7519376	1.85244e+06	4792199	10274330	3601116	4826243	7.95654e+06	3837280
Q5I012	Slc38a10	1	15.2467	16	1.11475e+06	21495130	7367020	5.3511e+06	38435848	10841810	1.48924e+07	10031980	971395	14358350	7317743	2.13962e+06
Q5SUF2	Luc7l3	1	14.5609	16	6.44303e+06	2.24194e+06	4105999	715593	3363659	6.92684e+06	3570340	3163006	2012044	3072365	5.20794e+06	3759165
Q60520	Sin3a	1	19.2121	16	572694	7.78653e+06	762870	4198236	1.06071e+07	4.69514e+06	1.41088e+06	3.23417e+06	1.64943e+06	2.07812e+06	6275819	3.15422e+06
Q60631	Grb2	1	30.8375	16	6242380	6163886	6415965	8539504	2179552	12237385	9089492	9498692	8092408	1.10456e+07	7502610	9.14127e+06
Q60649	Clpb	1	30.6039	16	1.02434e+07	8057002	13377006	4.57095e+06	22548200	20315335	12737040	2031532	2725528	4.83727e+06	3.81954e+06	9.82141e+06
Q60865	Caprin1	1	41.8072	16	4898529	6822775	1.2072e+07	5.96185e+06	18722300	4948978	26682656	8161890	6670883	3.70167e+06	7005578	3469605
Q61026	Ncoa2	1	3.80029	16	1650757	6497327	9.20562e+06	3317168	3843857	7133254	5760802	11681320	3582983	7243676	4948010	8.35921e+06
Q61137	Astn1	1	3.80621	16	6.54867e+06	10844039	3.59974e+06	6.56157e+06	5395328	8.63316e+06	5879805	7974207	5338290	11745341	11269459	6694969
Q61496	Ddx4	1	7.63846	16	17200610	5797920	8432356	8969395	12154360	9.11379e+06	5.33871e+06	3.45895e+06	1639366	4791225	14973895	21384910
Q63844	Mapk3	1	43.6568	16	14429270	13298635	5893161	7.42374e+06	14925480	14520520	14964640	15250470	9.44259e+06	10098354	16370970	17166785
Q64213	Sf1	1	27.2652	16	7499735	7820830	2563555	5283615	1.04884e+07	6047303	3.41164e+06	6485199	4716553	20020990	17801020	11091780
Q64458	Cyp2c29	1	53.9703	16	4539623	7.63903e+06	8950471	8231018	13020450	27667709	3.9854e+06	2325392	1349256	4.96952e+06	2058970	6063728
Q64737	Gart	1	70.3089	16	6.22734e+06	5458108	5687607	4258805	4114547	5256868	6.47578e+06	7493154	6.2629e+06	5.27872e+06	11736112	12649069
Q66X19	Nlrp4e	1	3.82883	16	7559779	3845985	8.84071e+06	7339272	3698845	4744551	14993700	13617560	2778349	7939957	7801478	6.21637e+06
Q68FL6	Mars1	1	30.5898	16	1370793	4.02954e+06	1785264	3650729	7464971	10279080	3.76143e+06	5.3973e+06	5007204	2174269	4240745	3019814
Q6DVA0	Lemd2	1	3.8587	16	4162214	4.46794e+06	1.3476e+07	2943821	2320769	1678377	5309403	8435700	5754128	3828594	3466764	4.58512e+06
Q6DYE8	Enpp3	1	3.82946	16	10983590	6.04128e+06	8.20285e+06	8142217	2450807	9.88736e+06	16624790	8.87907e+06	5.77403e+06	5198471	6251996	2.02087e+07
Q6GQT9	Nomo1	1	37.3457	16	5446292	10324505	3.31617e+06	2771351	6990087	3341645	6636592	7748921	4175868	12811810	7821681	3251445
Q6P542	Abcf1	1	26.9526	16	6587958	6597984	6124366	6888476	2199762	5.48273e+06	3311698	6001010	4362455	3976499	5.72322e+06	4.69322e+06
Q6P5B0	Rrp12	1	7.67284	16	7210892	5781830	6938605	0	7190131	1.50488e+07	9840154	3974785	4.11829e+06	2516526	3597786	0
Q6PAR5	Gapvd1	1	15.399	16	1308653	2.87149e+06	3413809	6.8559e+06	5374667	4483338	4543417	3.5364e+06	10921810	1.78162e+06	3623812	2514134
Q6WKZ8	Ubr2	1	3.76099	16	234824	3855471	2603151	8312896	7183208	5761419	6642551	6061362	751590	1017041	1795426	2184860
Q6ZWV3	Rpl10	1	22.1629	16	8519024	9504153	9.21778e+06	9.24894e+06	4.92452e+06	15225240	1.65859e+07	11583175	6.61457e+06	7811323	8.82389e+06	8647259
Q7TNB8	Sbno2	1	3.85137	16	3.24313e+06	10046960	4213545	4795100	8810544	4063210	2632151	5350418	2612781	5062191	4788543	3.84266e+06
Q80U95	Ube3c	1	7.66722	16	6.19615e+06	5693543	5617808	11602173	6.84169e+06	8509257	2383398	4980501	11683580	1.14318e+07	7247688	7177726
Q80XL6	Acad11	1	42.2882	16	1.97199e+07	0	6982069	10563453	3.30834e+06	8998415	9312215	13215145	9497218	7722718	7329323	8.16886e+06
Q80XN0	Bdh1	1	57.403	16	14163830	1.41854e+07	8631969	8715412	6199458	5221057	6377821	2.75436e+06	6805004	8782533	6.40097e+06	7023218
Q80ZA4	Pkhd1l1	1	3.92075	16	5954602	3452090	10729670	1.20345e+06	9.81523e+06	14949165	36470008	20327570	1.73996e+07	10953136	2173361	20358673
Q8BH86	Dglucy	1	26.9286	16	1.18271e+07	16157645	5022390	16390665	7940576	8332463	16946600	12959980	3790842	14464600	11007872	10028900
Q8BK48	Ces2e	1	71.7187	16	23584985	23967245	17137055	15228950	12365060	11571450	38314488	3.56562e+07	3.53492e+07	22969056	31059930	3.43288e+07
Q8BL99	Dop1a	1	3.86412	16	3895785	40181975	32938280	33232070	32270850	3774692	5650620	1942936	8274350	2.46643e+07	6.94018e+06	11768080
Q8BMG7	Rab3gap2	1	27.5659	16	2622915	11870420	9680853	2673568	11456300	6241849	8310793	2793915	9.38453e+06	7366219	16044890	5208251
Q8BMP6	Acbd3	1	29.2797	16	5856657	4257480	16688310	5135769	4891218	12189300	2751794	7780180	4669238	3769505	5.09633e+06	2.61793e+06
Q8C6K9	Col6a6	1	3.85803	16	12651030	8527492	3373290	6678981	9570403	9030804	28161340	5.47897e+06	20379150	1.63407e+07	11032746	7322213
Q8CCJ3	Ufl1	1	33.6002	16	4.20632e+06	1691142	4669065	4.31443e+06	4577890	6.71337e+06	7887417	5.50408e+06	4171459	4.9401e+06	3521755	9641138
Q8CIN4	Pak2	1	35.0586	16	5025904	5792479	11902280	4.07391e+06	12308580	17398210	4185463	5388167	7897532	13288783	8375245	7.24754e+06
Q8JZQ5	Aoc1	1	21.519	16	10884050	10471480	8.75515e+06	8.91407e+06	4124844	19548340	16829710	8917203	12755060	15366960	12221064	16123760
Q8K1B8	Fermt3	1	23.136	16	4271306	5110576	6789578	3.89423e+06	2174433	63820200	10233815	25482970	8954003	10630615	1.00656e+07	10387240
Q8K2Q9	Shtn1	1	6.94448	16	6995871	6.4528e+06	8856710	7763723	5.75733e+06	2750072	4384989	6870477	2.71306e+06	4.52211e+06	2.4366e+06	5704326
Q8K3H0	Appl1	1	3.90851	16	2160322	2174652	16900465	1.19161e+07	2551600	1044407	40781213	9641669	8.38632e+06	17509750	4611195	1.62044e+07
Q8K4I3	Arhgef6	1	21.8071	16	3.71616e+06	8475660	1175975	1.10775e+07	5975937	6419566	9141481	3903980	4.18995e+06	4.36678e+06	1.05811e+07	3693945
Q8K4Q0	Rptor	1	3.81342	16	2768571	5493357	5975237	1.04238e+07	6158613	15399510	2578841	3236919	3473038	11704710	6665892	1220350
Q8R0I0	Ace2	1	24.212	16	4626516	3.95521e+06	4207832	5802872	8401294	6569243	4371233	5.00615e+06	4714825	4092697	2111417	9.53533e+06
Q8VDP4	Ccar2	1	2.3454	16	2831091	3841452	5715618	3.92583e+06	6873968	5968095	3174893	5259486	5090410	4.30955e+06	2853163	3309908
Q8VHE0	Sec63	1	22.2067	16	8491130	9.03507e+06	9258022	11120610	793864	9470250	7796055	2446456	2.27065e+06	6182512	7128456	9683228
Q91VR2	Atp5f1c	1	60.0436	16	23047710	10381500	13978520	9981786	1.96794e+07	25858990	8719256	18200199	15030719	23343530	24082720	9265544
Q91WG0	Ces2c	1	72.5814	16	1652898	1.01041e+07	37921048	1.01583e+07	8854443	9842003	25826180	1.81584e+07	10142180	24991665	9.41451e+06	8569076
Q91WK2	Eif3h	1	30.7015	16	3.89623e+06	4.86581e+06	6.59352e+06	6.18865e+06	6950670	5783659	10160490	1.03105e+07	5750865	8.22602e+06	6975454	4605744
Q91XA2	Golm1	1	13.7806	16	7.90094e+06	12170160	6113181	1.01863e+07	7940576	4660909	13425140	11329780	2880725	3285791	4662988	4279606
Q91YT7	Ythdf2	1	6.22589	16	3816489	5260193	4863359	5470180	3526901	3395190	3.86239e+06	4818814	5743712	4.96189e+06	5261903	4001767
Q91YW3	Dnajc3	1	21.9556	16	9.47976e+06	13635170	7702297	7143948	25786030	10856090	5907868	6887093	2808701	1.18591e+06	10831410	10131160
Q922Q8	Lrrc59	1	61.3758	16	22489955	36282860	27148580	16182490	11404390	10913740	14600300	16188070	14026500	16915480	22261805	1.72297e+07
Q99LC3	Ndufa10	1	64.914	16	19436690	20326820	9699985	9863516	5059934	6107475	12830960	12100400	7742484	8046272	10915650	5981987
Q9CQW5	Lgals2	1	58.1372	16	279861740	207402128	126040000	164895684	9.68166e+07	9.76531e+07	136037696	128092304	45791848	55892300	118866800	107116400
Q9D662	Sec23b	1	19.0253	16	13033280	12965620	14666160	5095624	2409679	1.44098e+06	8466215	4.1285e+06	2049536	131037200	1.02443e+07	4.67587e+06
Q9D8W5	Psmd12	1	31.4145	16	11873360	12685435	14851095	14028145	9666936	10755720	9777192	9240814	9919244	9424776	11353920	13137640
Q9DA19	Cir1	1	3.77457	16	1548816	2895364	4308005	5599681	4620110	5348286	16902496	11335820	2518418	1896777	1299837	8156924
Q9DBP5	Cmpk1	1	40.4366	16	61755968	31434286	15492400	18830285	35974180	15067785	50147688	39488442	21024380	26156260	2.5858e+07	26108255
Q9DBW0	Cyp4v2	1	19.1527	16	6091794	2.27669e+06	12343270	9445296	8.7151e+06	7956559	3907074	14798360	5390789	2341939	7226787	7897986
Q9JHR7	Ide	1	48.7856	16	3667653	8.45788e+06	6521782	6232755	8.28062e+06	1658998	4.74194e+06	6474773	7308783	1.69814e+06	5080993	4317823
Q9QXD1	Acox2	1	30.9255	16	908437	768732	1449401	2663601	5.58565e+06	3475340	2344014	726302	2278235	1.37934e+06	1573578	2749326
Q9QXK3	Copg2	1	25.2518	16	1.00349e+07	5126810	9107345	689789	6.89424e+06	4855206	1.37687e+07	4876192	8.86339e+06	5318071	3958480	3718019
Q9QXX4	Slc25a13	1	45.9446	16	532118	0	1.32168e+06	2.33449e+06	4.39515e+06	4830403	6034486	4659096	2.038e+07	898748	26084506	6186162
Q9QXY6	Ehd3	1	36.7162	16	1455955	4159429	9155446	4.06401e+07	11951240	9.71745e+06	1301947	43422919	6123380	2556364	7529716	4.9773e+06
Q9R0G6	Comp	1	42.0167	16	17134210	8369681	867745	12388610	1.31725e+06	4482068	10859456	4.00751e+06	4085545	10835250	531845	1.63569e+06
Q9WV80	Snx1	1	22.8653	16	8454692	5782809	6.41876e+06	8023101	5398742	5859372	7.19353e+06	6785028	7075568	8423785	7644960	6000284
Q9WVB3	Tle6	1	50.0013	16	3837361	1500798	5.14091e+06	5.77076e+06	9575263	91726192	3305969	13306344	4.69331e+06	4010467	2867266	776781
Q9WVE8	Pacsin2	1	6.18569	16	10853850	8.59244e+06	8127793	4414970	25753640	5.13962e+07	10558121	7428913	7009134	5.43063e+06	10233420	43271420
Q9Z1Q5	Clic1	1	70.0603	16	27168150	30309320	17881145	14249920	25299279	6417565	32990995	32986240	25921110	37003700	10872040	33901874
Q9Z1Z2	Strap	1	45.3152	16	7988345	6.66054e+06	4424402	6350543	5390557	7.35024e+06	8565006	8133444	4891230	6737281	4783013	7353818
Q9Z2M7	Pmm2	1	9.97414	16	22329365	1.00987e+07	1.03403e+07	9.51229e+06	5819142	22908850	17693320	16358210	6349135	6977758	6543153	10506870
Q9Z315	Sart1	1	17.3759	16	4439468	11975430	12270438	20613979	4.92164e+06	7269983	2724334	1.62707e+06	2625171	6051355	16806800	7563861
A2ABV5	Med14	1	2.82659	15	3279461	4497922	1907342	3.45861e+06	9957057	9674023	6176839	12523509	5264175	9352410	10120260	17678950
D3YYU8	Obsl1	1	3.88361	15	3511274	8465925	4350094	4045231	15233542	20988475	13092945	7710831	0	12605392	5.03964e+06	6726800
O35490	Bhmt	1	49.8587	15	9.4195e+06	4.40299e+06	1.5592e+06	4.36483e+06	649295	1967607	6.9117e+06	755628	1.94975e+06	1512755	692987	4332585
O35598	Adam10	1	9.47598	15	8310820	4274733	10873200	3214536	17958530	5269626	6142379	6541660	1.77208e+06	1.48757e+07	6281845	7.04022e+06
O55222	Ilk	1	8.83806	15	14814050	14034170	4147356	7794316	6911935	8.25894e+06	9.02176e+06	1.03712e+07	6564848	4617526	9356839	8.49492e+06
O70251	Eef1b	1	47.4279	15	32061810	25110200	12701295	14079500	10388800	3.84499e+07	60082288	17510822	4809927	18710120	1.04734e+07	32079220
O70310	Nmt1	1	7.76972	15	0	8747214	3537659	4384729	4214136	12192420	2.48927e+06	5064082	14515770	7.10417e+06	3.08262e+06	3601858
O70370	Ctss	1	91.6125	15	0	7902505	4317948	1.46576e+06	4574655	10690672	25876210	23967810	28643860	17745710	26249610	32879130
O70423	Aoc3	1	70.444	15	19539480	18202860	1.00525e+07	12445810	5224656	7069512	8974060	5181130	5063694	11935460	10800120	10858030
O70456	Sfn	1	46.4868	15	9857135	13674542	10377160	10466850	10983410	8798203	13039490	13754270	5762733	1.0588e+07	13833600	12054406
O88508	Dnmt3a	1	22.847	15	884784	3135167	2663281	1.95122e+06	3.06457e+06	8.69249e+06	2.16186e+07	6015388	2.60545e+06	4894754	11331500	1.68645e+06
O88531	Ppt1	1	16.7897	15	5.77827e+06	7128370	1.0337e+07	4434239	919515	1982866	5375972	6334232	7.89167e+06	8382985	14516620	1.08949e+07
O88572	Lrp6	1	7.78723	15	5900282	8.18385e+06	6898364	6559589	5.96693e+06	3.80724e+06	1953474	2824829	13409690	14671970	16365780	5317153
P08551	Nefl	1	20.757	15	10900100	1.54853e+07	1.06004e+06	6746360	6186953	6037674	12557810	479673	4258565	3577731	1068323	9788964
P10649	Gstm1	1	105.807	15	21212534	13856020	31033040	19470561	24252320	1.31254e+07	28695315	71921290	8786289	39752302	6.65328e+06	37973640
P10922	H1-0	1	29.4156	15	10788769	15383340	19715780	7482959	9175643	12428895	11901260	3.88635e+06	5209028	4990217	4.33443e+06	2709356
P12382	Pfkl	1	81.8499	15	8.20692e+06	6180645	6438282	7931774	7045899	4788335	5908972	1.03762e+07	5886480	5.94845e+06	6480908	7.73998e+06
P20108	Prdx3	1	32.4222	15	31716820	31506480	29881810	27488235	21008850	20151200	18557603	21551100	16442300	19865410	23959190	23915200
P21956	Mfge8	1	45.4344	15	527903	1.24824e+06	8948876	1.56294e+06	11961228	3746036	11513325	7841440	4463294	9.66279e+06	11913753	1.22209e+07
P23780	Glb1	1	7.57825	15	5522342	6370838	5785468	8517878	8302921	7844738	5.01066e+06	10003830	5464582	9684134	6700712	1839106
P26339	Chga	1	31.1034	15	5.45519e+06	1997180	5151698	5080832	5861144	6304731	9.81547e+06	4819398	1377925	2274849	14920130	2642050
P28658	Atxn10	1	30.9593	15	1178658	3438231	4109369	4785422	3913174	1.24992e+06	2501237	2014878	3.61941e+06	1.81523e+06	4.0116e+06	2242758
P28740	Kif2a	1	6.22175	15	3.65589e+06	4582571	3432697	4657813	4.8217e+06	3.07885e+06	2.79181e+06	14070592	2790000	3726223	7.35564e+06	5.11164e+06
P37913	Lig1	1	3.76314	15	2751929	13939730	3500141	8286076	11834850	12728360	8.84628e+06	7954773	3933657	4092357	5572472	7373654
P42125	Eci1	1	46.2095	15	10885999	30542060	16176175	23303340	14808030	1.05166e+07	16994955	11567333	12902590	4.17659e+06	1.52967e+07	4636274
P47753	Capza1	1	53.6281	15	7871585	8432642	11424870	12423555	7064523	1.43607e+07	10498214	10135201	1.12658e+07	1.12595e+07	1.28992e+07	9.78537e+06
P51855	Gss	1	23.4764	15	10099890	9.4938e+06	10233867	10240060	14399374	9365944	12424485	8551588	6365132	7776090	10100720	10021380
P58021	Tm9sf2	1	22.2338	15	10708350	7567723	9.26086e+06	8513071	4907958	23917045	13884818	9.82964e+06	11646620	5800952	10361970	10737070
P60766	Cdc42	1	56.7527	15	19894376	39682920	26425613	21409610	41770915	6299986	46111340	2.35879e+07	2.24648e+07	2.03697e+07	46018208	47884112
P61222	Abce1	1	24.2126	15	7049560	7855925	3179625	4.04101e+06	2.87705e+06	7602173	3495725	4394650	5156911	1.11409e+07	4.56741e+06	9.53873e+06
P62242	Rps8	1	38.1922	15	25966750	23005085	17435850	15347250	10586000	7300590	15210810	23198690	20762100	27313355	17416830	17379115
P70704	Atp8a1	1	15.5653	15	2195803	109493904	9.01948e+06	7048102	4.68038e+06	9.29148e+06	14394450	14416240	3.49124e+06	16329385	4077829	2566989
P97478	Coq7	1	26.9977	15	9.5629e+06	6701479	9.88437e+06	3251208	3884238	6698047	16306580	17553160	9958197	12540210	3.41894e+06	20113740
Q01149	Col1a2	1	30.6009	15	8048317	12607840	2668191	5001361	5.84941e+06	2939728	6422947	8.2909e+06	7546094	5520934	1859966	6556221
Q02858	Tek	1	3.82695	15	3960912	4713719	3282965	3454242	927291	4643390	2263611	1.56788e+06	9428831	7726503	2103366	951280
Q03141	Mark3	1	11.5117	15	12610190	3.05708e+06	6.82201e+06	10561804	5987923	5.7888e+06	519537	2203965	7.92059e+06	31874403	5.19558e+06	4317582
Q05421	Cyp2e1	1	65.2236	15	5271581	1048005	1923131	5988451	7.10699e+06	12146490	3.03464e+06	5173615	3.88687e+06	4250662	2684889	1.87838e+06
Q3UEB3	Puf60	1	19.5502	15	3.8108e+06	14037085	5973777	6558729	46330088	3582658	10153910	15480460	4556788	1.38741e+07	7114208	3343298
Q3UHD9	Agap2	1	19.1622	15	3464254	2958165	5252883	4830028	39759604	38211700	10415610	4458711	10708920	7.27934e+06	2.38868e+06	3518399
Q3UIR3	Dtx3l	1	16.9415	15	6565433	1910006	8.1251e+06	2187537	3.19973e+06	2603359	7796982	3.90601e+06	5416592	3421180	6800021	3197113
Q3UM45	Ppp1r7	1	20.127	15	15333050	1.0428e+07	11249810	9201886	3485503	8547150	1.08368e+07	14024500	8.35107e+06	11346810	11763710	4105382
Q3UMF0	Cobll1	1	15.3805	15	6.28747e+06	7.84372e+06	67224693	41475950	4020055	2943051	13977515	4272132	1.1392e+07	4355571	4.27489e+06	1.70468e+07
Q3UMY5	Eml4	1	22.2161	15	5763056	5237384	8.67299e+06	9.05913e+06	25150024	6.62986e+06	5012315	2.08895e+06	2431124	6.4037e+06	4.07563e+06	8818942
Q5DW34	Ehmt1	1	3.87167	15	1902433	6348379	10378720	2518294	2327833	2581068	7970698	9.07254e+06	10270896	5811750	11778590	5770433
Q5FWK3	Arhgap1	1	37.1657	15	11296020	10724440	9175183	5875413	8682850	6707609	9578274	11096480	9322716	10719780	12379220	11633700
Q5SSL4	Abr	1	7.60889	15	13459640	2563420	7797984	3.13223e+06	5296363	10140500	3294491	6713816	2.82986e+06	3747820	2391985	8137656
Q5U5Q9	Uimc1	1	2.11529	15	4791225	9.48664e+06	11518990	28215000	11664850	11293270	21980741	5445918	9246244	1779983	7.53948e+06	7.27499e+06
Q60605	Myl6	1	82.3352	15	231872944	351093421	124879594	127844364	39264848	24300531	143999848	117307400	30744541	53881594	169209531	155760680
Q60668	Hnrnpd	1	31.9507	15	10423250	17709850	1.56059e+07	8.97588e+06	3923672	5.54088e+06	10659440	20475840	4.08416e+06	5985441	6499495	1.26195e+07
Q60770	Stxbp3	1	16.1919	15	3606088	7061177	23450630	2107181	10543940	5439262	7026117	9.61304e+06	10436938	2250697	5990220	5396397
Q60902	Eps15l1	1	15.5428	15	3372993	6105431	3.10462e+06	5699140	4133018	5.86105e+06	6159540	5.98895e+06	2955652	2.85356e+06	4023172	6460002
Q60967	Papss1	1	11.5591	15	3351453	4088962	3093756	4.26927e+06	5687284	3112148	5679316	6756926	6460113	4.47658e+06	610446	6032635
Q61210	Arhgef1	1	21.6775	15	7801938	3356329	16011251	8509031	6498111	7053685	5613871	10222520	2615734	13584870	2059046	5372892
Q61247	Serpinf2	1	53.7701	15	3792096	14489405	1646565	10125340	1781706	5.03435e+06	1353183	1573476	2172315	305833	3208077	587960
Q61301	Ctnna2	1	55.6662	15	272627904	301909944	9.49451e+06	72092275	14100341	87476648	96616772	21052340	26917700	19008260	9.8453e+06	6230375
Q62188	Dpysl3	1	51.4521	15	9598596	9.97606e+06	11124412	1.22612e+07	10865190	10328630	5385019	8694565	6839936	5619415	7380170	6068969
Q64105	Spr	1	49.1372	15	10625266	17745240	5906749	6199986	9992198	13774220	17057503	5706409	6221778	7.07758e+06	8.19628e+06	12571340
Q64324	Stxbp2	1	18.1543	15	7902128	1.36136e+07	12120082	5811667	4311883	5595570	4234364	7435040	8.66915e+06	8798771	9.89286e+06	6949424
Q64739	Col11a2	1	15.3555	15	3.94445e+06	1207964	6332115	6061348	1298861	2.94549e+06	9.00114e+06	6207106	3508133	2444825	6888062	3.60273e+06
Q6A026	Pds5a	1	14.1457	15	5737088	2618614	4.56294e+06	3.66483e+06	1106903	5644393	4598426	608084	4047019	5647173	4327350	2735733
Q6DIB5	Megf10	1	3.86276	15	6492135	6.6289e+06	4958305	7661348	7621242	8656742	4860925	1363434	3.25737e+06	5745793	9017896	3.56845e+06
Q6P4T0	Atg2a	1	3.92543	15	19831442	8954679	7.73973e+06	2977840	4844916	8501500	9.37513e+06	4.45268e+06	1.19297e+07	3871579	8939904	2.38192e+06
Q6ZPZ3	Zc3h4	1	11.4868	15	4290187	4701174	2.17874e+07	762452	9615164	16600430	7901206	12472440	2843080	10948760	3761951	27026670
Q6ZQK5	Acap2	1	4.38056	15	28421280	15770375	14713415	23026730	6.32889e+06	9.30992e+06	5.41955e+06	8736236	4864034	27305646	7.26361e+06	18914650
Q791V5	Mtch2	1	51.38	15	16774280	15403175	14235360	10542240	7445293	4.5253e+06	9576639	6.38295e+06	7.04421e+06	6363841	9861177	8492927
Q7TNV0	Dek	1	17.8726	15	5.83573e+06	836963	6625567	11423370	9922065	3328561	8973564	3468227	9848364	5.76291e+06	5322655	12176410
Q80SY3	Atp6v0d2	1	6.67918	15	5400966	1824536	11246666	12586100	6.76432e+06	3790086	4344104	9820232	3.48282e+06	7.0779e+06	6916250	8855143
Q80TE7	Lrrc7	1	15.2434	15	5229264	1.18985e+07	2602561	2079384	6339417	4595887	4.69422e+06	11509070	3979978	2.41334e+06	3392730	6664369
Q80TS3	Adgrl3	1	3.86073	15	34372460	8578150	2352299	25221650	6524965	28244555	5735445	6.38273e+06	6.57887e+06	6136456	4397183	8778699
Q80U87	Usp8	1	6.15587	15	3092020	2593438	5369214	15562995	2867274	6.13848e+06	12154320	2034808	19331599	8212990	10825270	10367630
Q80UJ7	Rab3gap1	1	26.7251	15	3637907	6362529	1.23832e+07	3723287	8.50362e+06	9.55476e+06	12695620	15579645	1.31941e+06	5241192	11077590	1780384
Q80ZF8	Adgrb3	1	3.84157	15	5206247	2.84193e+06	3156813	5267304	6024233	2.70377e+06	4959690	1.13973e+07	4.23439e+06	6086729	8.42454e+06	10447131
Q8BG32	Psmd11	1	37.5426	15	7942968	8294325	5625537	7573002	13978280	7885997	12028973	7487701	8175215	7049226	8.72401e+06	15440120
Q8BIJ7	Rufy1	1	15.4602	15	1946849	3.32511e+07	7999817	76144948	1.51481e+07	9017728	2855633	6.24512e+06	3802453	4893152	14902108	9.92031e+06
Q8BKF1	Polrmt	1	7.79001	15	42702272	2626369	10500710	11113070	2.97075e+06	7938374	22711181	8280296	5.48619e+06	2.2183e+06	3242363	3922638
Q8BU40	Nlrp4a	1	34.4208	15	4729134	2599208	3430491	1.63871e+06	818426	3406342	12816890	1210614	2017296	6.76266e+06	8.03852e+06	10042505
Q8BUK6	Hook3	1	7.61463	15	0	1031668	9296896	8518996	6.01611e+06	1763435	2.24222e+06	2485940	2517659	4576114	3394977	3047799
Q8BYW1	Arhgap25	1	23.4735	15	6570683	14763685	17816450	16042560	9.36592e+06	7561591	5.83308e+06	7414578	3569029	4757115	7.5417e+06	7113757
Q8CDG1	Piwil2	1	11.5228	15	2.58542e+07	45170880	7156285	1.04169e+07	1.05939e+07	8.69942e+06	7375259	8652352	2.07109e+06	7756151	1442421	1.99424e+06
Q8CDG3	Vcpip1	1	6.14649	15	1017887	1.43353e+06	15112770	10569300	2.31204e+06	4.74906e+06	3031249	3668472	2.90083e+06	4.72558e+06	4420543	8381662
Q8CG48	Smc2	1	11.6125	15	5.23651e+06	8325467	4207877	6.92535e+06	4.20553e+06	4223050	3199355	5.8825e+06	782891	942409	2425501	2.57671e+06
Q8CHG7	Rapgef2	1	7.67278	15	3.11589e+06	2087559	7523281	4188412	9453395	4554087	12361040	7537797	9365472	3546002	3.10624e+06	601777
Q8CHR6	Dpyd	1	23.368	15	2982011	4.03887e+07	110787435	6.51776e+06	5894175	2827703	3015167	4763629	2.14993e+06	123721266	5.06985e+07	3683507
Q8K1X4	Nckap1l	1	12.2622	15	2993085	6356669	3819840	1.16267e+07	9.23732e+06	4487655	5107279	4953095	4006918	7.37516e+06	6211594	2249561
Q8K2I3	Fmo2	1	15.268	15	3455258	888526	6132145	2436893	2.0662e+06	8309961	1770826	818974	3371213	6.89306e+06	3.79775e+06	4420496
Q8R0S2	Iqsec1	1	11.5447	15	7009807	7290225	14237700	36251580	7763026	4809784	10143070	9569489	2485158	2424516	8.25531e+06	7372850
Q8R3B1	Plcd1	1	16.8078	15	5.95837e+06	5.10451e+06	46504460	9.01709e+06	2835327	5.59023e+06	30424436	35760420	5570117	4822706	40989225	54047152
Q8R429	Atp2a1	1	76.7368	15	4.21948e+06	5059509	2096909	3.2252e+06	2.33127e+07	938122	2.90236e+06	3145621	4139200	5.50329e+06	669562	5770669
Q8VC12	Uroc1	1	23.0399	15	2.64113e+06	1.78152e+07	5318923	1.94737e+06	816918	11223847	3817479	3.02234e+06	4267838	1656971	2186328	4118994
Q8VCN5	Cth	1	35.0883	15	15441800	15680660	16488040	9310146	23177830	12303170	9196904	9.6205e+06	2.6079e+06	3041822	9.45145e+06	9050008
Q8VDM6	Hnrnpul1	1	7.61584	15	7.71002e+06	15385593	7028548	9688952	35994569	35109458	9381867	9699786	7648101	20626025	14787930	2.68407e+07
Q8VDQ8	Sirt2	1	20.0628	15	4321108	4987205	2.62934e+06	4374796	3437009	1.33949e+06	5945502	6305104	1.06528e+07	5485565	8.67768e+06	3.83431e+06
Q8VEE4	Rpa1	1	8.31441	15	9.64327e+06	19885780	1.0974e+07	6012364	4331323	2616308	4335327	6976612	1883983	3.34345e+06	15031240	5721458
Q8VHG2	Amot	1	7.64369	15	5877773	4.33017e+06	18077660	2258259	7046893	5494337	15369020	9.7766e+06	5.04908e+06	2988179	0	12625075
Q8VHQ2	Socs7	1	2.34279	15	1.97213e+07	4254752	3528557	36260120	4997588	16588890	25608720	1.85348e+07	1382391	1444480	1.36374e+07	23085780
Q8VHR5	Gatad2b	1	7.67295	15	2181741	4877286	2226869	4001297	2.5433e+06	4.00807e+06	8.44063e+06	6.82742e+06	4.22979e+06	13497920	4.66271e+06	4845728
Q8VHY0	Cspg4	1	7.68775	15	6.91311e+06	2740566	7280262	10737020	40235928	4640636	6221102	14133560	2642607	3196929	4.98886e+06	2579902
Q91VM9	Ppa2	1	38.3252	15	3429252	8.54867e+06	1279778	5054059	6648990	7746231	7639367	9567614	3885855	3.00896e+07	2933426	5867719
Q91WP6	Serpina3n	1	69.4204	15	5490438	1926799	921094	449353	4593095	5372031	2567036	4.39023e+06	2828053	9.02109e+06	8676349	4989775
Q91XV3	Basp1	1	72.6488	15	3.41775e+06	3.69102e+06	3897902	3539783	4474757	4894353	8323127	8079351	6103074	7942663	4919396	7862465
Q91ZV0	Mia2	1	30.7373	15	3346473	5.67187e+06	5544773	6424481	7.05504e+06	11034586	10618910	8819216	15500280	10211270	10512880	15272068
Q922D4	Ppp6r3	1	7.73285	15	5388796	3.28322e+06	2498601	3022607	3.60839e+06	9655113	11529880	4.79266e+06	2365110	3428590	2475515	2.41322e+06
Q922Q1	Mtarc2	1	26.569	15	14178170	10619680	5.738e+06	3511860	24710850	24104220	12084750	5684347	6794290	9680902	2688408	9762943
Q922S4	Pde2a	1	11.6601	15	14508720	1989632	4.10857e+06	4217188	32733350	1.79452e+07	13457220	6346901	14813180	1.251e+07	5616254	5.31508e+06
Q924X2	Cpt1b	1	34.7524	15	17547360	3207523	4626219	3211140	10793260	9205529	3.85334e+06	61392992	1.84497e+06	2888238	3723059	8549655
Q99020	Hnrnpab	1	53.4228	15	5.7847e+06	16714180	1.35002e+07	37001975	15404380	17077770	6693772	6667974	9.21202e+06	14359640	9411769	10150590
Q99KN9	Clint1	1	16.2373	15	2254241	5068172	8917748	17654160	9.60449e+06	10396230	2875969	9.80856e+06	9165756	12124380	13010802	5318302
Q99KQ4	Nampt	1	31.2775	15	3.08491e+06	4.91102e+06	4.18263e+06	8.05026e+06	8356437	7624280	6185801	9.1137e+06	4665489	5548755	8.75707e+06	8149385
Q99KV1	Dnajb11	1	28.3419	15	6252831	8982491	8.009e+07	8656139	5.4601e+06	10493175	11502650	7.2235e+06	5089456	15652470	12813498	9.54339e+06
Q99MN9	Pccb	1	56.6821	15	8.91588e+06	8834362	14723715	9131933	11308730	11101590	4.85608e+06	6.35222e+06	5224335	6.84353e+06	7039190	6106886
Q99MV1	Tdrd1	1	25.3412	15	66255968	6587712	6212050	1992468	1.2475e+06	10614330	2669326	1956580	7.53074e+06	7778819	5.75835e+06	5.08082e+06
Q9CQC6	Bzw1	1	19.5451	15	7.26942e+06	13226050	9.64636e+06	22431254	6322748	17165630	11136500	9.42781e+06	5539577	7290407	8623715	7.33591e+06
Q9CR16	Ppid	1	25.4936	15	8.58992e+06	6343870	9.13911e+06	7261462	13828770	1563122	7367746	2433127	5136007	6842897	7302909	7628321
Q9CRB9	Chchd3	1	21.232	15	1.2204e+07	11610385	10380896	2878154	11350270	7026992	5.78081e+06	5.73885e+06	5115356	4854755	6715438	11405050
Q9CZM2	Rpl15	1	31.7887	15	14645430	18704350	9.60878e+06	7670456	7357868	6457803	10686970	18952250	10881390	13778640	24586210	8038472
Q9D485	Efhc2	1	3.85938	15	16165810	3.30457e+06	4038663	1984808	5.43207e+06	5.67446e+06	9.34552e+06	9.22089e+06	7.29382e+06	4344918	6.35163e+06	3.09826e+06
Q9D6J5	Ndufb8	1	26.8461	15	3.89119e+06	12805275	13086379	1.44583e+06	5852130	4688111	907845	3.99349e+06	6535354	4693353	7430370	3.42541e+06
Q9D8T2	Gsdmd	1	30.9074	15	7112885	7460072	6838237	6014307	3894043	4533327	11863140	14593915	8629205	9402759	6641994	7931192
Q9D9T8	Efhc1	1	7.73461	15	3082158	128977782	5681691	6387584	12466415	6.10412e+06	35523607	5330486	36672219	18721520	62991040	2600921
Q9DB05	Napa	1	16.7038	15	10391730	9501248	7.0065e+06	5150416	3527494	5756891	9036650	8613008	3.8405e+06	8609489	11476486	7.70101e+06
Q9DBG5	Plin3	1	60.9866	15	9187151	9.49575e+06	16228025	11585150	12000880	23830260	22679960	18799800	5.92151e+06	10422500	10280070	1.29052e+07
Q9DBT5	Ampd2	1	7.71472	15	3962594	7727468	19843140	13430460	1414580	6460989	10978025	8740795	13040390	11258150	1.08514e+07	8990227
Q9DCJ9	Npl	1	20.5907	15	3826291	3.80788e+06	2953590	3.64955e+06	5.56883e+06	1497668	9804169	6770790	7153055	7111043	5262371	10534650
Q9JHW9	Aldh1a3	1	15.1522	15	7660260	8077970	4683516	6.10879e+06	5806352	6963203	4269772	10702529	3951487	4767941	5309217	6073739
Q9JLV5	Cul3	1	11.6379	15	1675668	7117799	5738177	2.67629e+06	2.24517e+06	2593355	6.5943e+06	7882108	12299470	7.51548e+06	3225884	6633484
Q9QUM9	Psma6	1	41.5472	15	23003240	20700680	21257100	23797570	7151253	7413670	26794040	19823050	13911005	17380690	13950590	13756440
Q9QXS6	Dbn1	1	15.4129	15	18859040	7154124	18433023	5.74204e+07	6796699	3471344	1318006	0	2912793	3422834	9.40167e+06	4.73161e+06
Q9QYB5	Add3	1	34.4597	15	13461780	9725808	7424359	3822700	10696590	8033277	7061429	6669176	4954765	8559419	9931768	5.50919e+06
Q9QYJ0	Dnaja2	1	55.4078	15	11250440	10854760	11702670	7960151	5518785	5.75397e+06	9.9455e+06	10880230	4766759	8784905	6670990	7.20256e+06
Q9R0G8	Nrk	1	7.64439	15	2.17023e+06	7.32824e+06	702899	1.02113e+07	6.32766e+06	8.1622e+06	12544100	6.89347e+06	3634450	5490356	4.3851e+06	11153460
Q9R1P0	Psma4	1	20.304	15	12409585	14918430	11333725	11879735	9.60579e+06	11482815	27588150	29379620	22117710	12100240	18274090	23729535
Q9R1T4	Septin6	1	40.1874	15	2938822	8566157	3742738	1986559	6.38823e+07	16597351	7.59712e+06	44083441	4.5072e+06	14003850	7576097	4113994
Q9WTP7	Ak3	1	50.8118	15	6.74046e+06	1.26036e+07	8.05086e+06	5735864	15628640	14606590	15540010	6518329	7929204	13031330	13195760	13887380
Q9Z218	Dpp6	1	9.9906	15	9.72648e+06	4058666	1.97082e+06	2256268	7832039	3.3278e+06	3242454	3596581	9877051	4530744	5963778	5609794
Q9Z2W0	Dnpep	1	66.5086	15	7811120	15963530	7946904	7204839	20552170	10518470	13477510	13280100	12101603	10626750	17117530	6.81808e+06
Q9Z2X1	Hnrnpf	1	55.4826	15	20446165	14582570	20649665	18803010	5190914	6691769	9.88436e+06	17528250	16014830	18318070	27041450	16289540
A2AGH6	Med12	1	3.86753	14	11969560	1.10091e+07	779326	2.20255e+07	2.58706e+06	1475363	5722972	1768974	2264470	5873628	6.61555e+06	1213831
A2AJA9	Ajm1	1	7.74459	14	1.09147e+07	2961329	2.08354e+07	4.04856e+06	36246265	35187154	2585785	6.59557e+06	639731	0	2326323	3.83186e+06
A2APB8	Tpx2	1	7.72928	14	2.14942e+06	2881311	1679001	10761730	2738353	4.26514e+06	6.38028e+06	4658277	5.00242e+06	4475546	1014639	6315557
E9Q5G3	Kif23	1	19.1467	14	42732352	39221586	29121320	31138430	3.29183e+06	57650145	1.3241e+07	9.89532e+06	3193765	11889340	6.28765e+06	2580237
E9Q735	Ube4a	1	6.27073	14	15460165	8091244	1.35521e+07	8398078	9.01196e+06	6320986	2205035	4385619	5435977	7.27954e+06	3415176	6.86583e+06
G5E8K5	Ank3	1	23.104	14	6866114	2660714	2117891	6803185	11594555	5.49813e+06	10474070	16415250	12992730	1267658	22268341	5700719
O08967	Cyth3	3	3.84939	14	4.42666e+06	2936716	7373755	6.38925e+06	5107539	11854240	9.67431e+06	6.51267e+06	6208402	7964256	2157183	7.36652e+06
O55125	Nipsnap1	1	22.8743	14	8412336	4529067	5.06704e+06	7782069	16138560	4828826	6521648	1869202	2.64833e+06	4945301	439160	1633867
O88986	Gcat	1	15.2705	14	1049878	9141308	5439600	1791518	4273234	8601691	1.2522e+07	16098160	1.59739e+06	15170750	2363708	2.60188e+06
P00342	Ldhc	1	54.6374	14	9.92103e+06	3.06246e+06	1.13363e+07	1.16065e+07	9.36807e+06	6.96634e+06	957422	27474454	2.82761e+06	1010533	1732174	2255929
P01878		1	26.5492	14	62934220	5.80319e+06	29977200	54937232	1917805	872877	5786497	8.17233e+06	1.11276e+07	8545267	6702572	3310774
P02463	Col4a1	1	11.3891	14	6346922	9.60837e+06	10493596	12551040	1602363	13970235	9600822	5741066	8.71342e+06	7833653	6831705	4.91797e+06
P03975	Iap	2	3.86822	14	4.62145e+06	4576210	6368936	2084656	3746657	3562692	3.38867e+06	3.6721e+06	314997	25758135	6.85291e+06	5.29494e+06
P08207	S100a10	1	22.43	14	6.20954e+06	1.19768e+07	1.31732e+07	8.14827e+06	8.07256e+06	6830143	27651040	8.39754e+06	11226930	4530744	7427018	18844630
P11103	Parp1	1	14.4367	14	1391009	1187379	2.121e+06	871368	8157401	2294831	4.90454e+06	4171422	28179990	5.11935e+06	3.6617e+06	3.20974e+06
P11688	Itga5	1	14.8118	14	7356667	6.8463e+06	6255178	8305425	7215397	5.66218e+06	6.36688e+06	9024583	4676914	4003236	8237069	9260509
P12710	Fabp1	1	34.9471	14	12582055	11265480	5107009	6.46104e+06	30908576	44942352	13625850	9.19893e+06	22548920	25477360	25516540	6943649
P16110	Lgals3	1	40.1802	14	26119210	22176030	12005817	16004540	1.44659e+07	11712999	55389728	55074592	36326720	51483166	154040930	140817168
P23249	Mov10	1	15.2233	14	18131840	3133851	7099500	4.70199e+06	9797127	9.2534e+06	4004943	9.64693e+06	1002214	2952694	5926017	5.50574e+06
P26516	Psmd7	1	30.0838	14	7118404	14883580	5633499	9515525	4933448	5.35907e+06	12504920	14042813	6.7101e+06	6464281	9391083	6603528
P27048	Snrpb	2	23.3651	14	3828885	19792040	7843807	6334409	6481039	4940509	20113030	13110710	1.02566e+07	12398765	1.31207e+07	4482651
P27870	Vav1	1	6.93562	14	4.23862e+06	2468125	4023680	5680272	2.05929e+06	6321095	2018061	6.52082e+06	6.69297e+06	3.14011e+06	2.5684e+06	3495523
P28738	Kif5c	1	24.4118	14	6175101	5518470	2278673	1.03005e+07	5410475	905279	5080610	5899262	5.34683e+06	8.40205e+06	3543317	4718850
P29788	Vtn	1	22.8722	14	1254736	2036515	3378696	3119220	4470030	6056127	2490949	2440518	1244423	5157057	1.5914e+06	1866603
P30115	Gsta3	1	56.0587	14	7.99884e+06	6879895	5188531	28513914	6701673	2500003	2041528	4374886	4450946	6.0446e+06	8.14274e+06	8287428
P30681	Hmgb2	1	39.6308	14	1.17326e+07	11953500	3720179	5.94317e+06	10757440	6420987	17470850	13116050	1.09534e+07	3.35409e+06	18473730	15446450
P35235	Ptpn11	1	16.7004	14	8.92373e+06	1.24694e+07	14906390	7299353	685905	6213389	12242390	4.88296e+06	9.039e+06	3650246	2400142	7.76882e+06
P45700	Man1a1	1	19.322	14	1888235	1959143	2.64772e+06	5792647	5299308	4392467	1463922	2941717	512796	11144780	9.6426e+06	2.54031e+06
P46061	Rangap1	1	27.7654	14	6703434	7362893	13145050	7497773	16417100	5840049	8870210	5059108	6.97513e+06	5435433	5895334	5567632
P46664	Adss2	1	46.5522	14	7.58661e+06	12150440	5.98809e+06	11931980	2.06791e+06	8.81924e+06	12097840	12739660	9.5091e+06	11790480	13878550	8697665
P47754	Capza2	1	66.1099	14	32748960	27694940	34822192	36845426	9130480	12732345	36703645	21348340	19181550	21713615	16448025	34835154
P47802	Mtx1	1	31.5635	14	555159	8515755	1.8964e+06	2512783	2921009	8982518	7.60203e+06	3825016	6312753	5.08831e+06	5682255	3601897
P47857	Pfkm	1	40.9739	14	3685658	15580340	8504880	9.4299e+06	12084140	8355668	9.18253e+06	10306850	4835024	2031733	10192680	16609950
P51125	Cast	1	50.195	14	5531093	8517791	10017810	5307319	7.72121e+06	4879776	12868132	5810121	4.25515e+06	8254478	8471336	5745084
P51859	Hdgf	1	38.2845	14	8.62207e+06	11499550	5.53811e+06	12158920	8970350	11205535	16885420	13607950	11148535	14413410	15288065	6.16528e+06
P53395	Dbt	1	15.4242	14	2529862	2165822	8789138	1132598	8.87046e+06	9195596	14307240	9999904	5.15857e+06	516970	4263244	8210471
P53996	Cnbp	1	45.1037	14	1.11994e+07	7117397	10448010	12140990	24713735	15530285	13365630	1.30584e+07	9.88815e+06	14482905	10489614	1.04781e+07
P56391	Cox6b1	1	42.7707	14	50636832	52725048	36495075	32414700	107619800	68783265	13212520	27062566	23865100	49276480	49112860	49771080
P56593	Cyp2a12	1	42.3182	14	2808882	877136	3.30403e+06	4747030	3.53267e+06	3209487	1.19523e+07	2.44466e+07	14662300	7979994	12963221	5.49025e+06
P56695	Wfs1	1	7.64122	14	9.00546e+06	3471577	3.4507e+06	2984264	14398969	15924545	1.6586e+06	7571684	4.83182e+06	3375897	10379246	7125648
P56959	Fus	1	38.6813	14	12130790	17641870	6731244	5375224	1.00368e+07	7072663	14577935	14004880	9871908	9.19914e+06	1.30666e+07	9109487
P57776	Eef1d	1	39.4826	14	62103272	60784980	33978352	33178590	2.06661e+07	10977370	33664568	33572180	8407284	41829972	37356080	44750832
P58802	Tbc1d10a	1	2.03673	14	8.09314e+06	6.317e+06	6578790	1.65166e+07	11566490	5.32246e+06	5.45354e+06	9510794	7723536	6442668	6.48457e+06	5.13658e+06
P60843	Eif4a1	1	100.684	14	21628390	23432590	37680780	29764360	14877175	14324540	29708935	30824890	23983840	34388170	26257610	24254395
P70296	Pebp1	1	80.7312	14	48267840	41629400	36174280	34481072	26986946	36188328	41879648	14412740	38834190	19296220	32100655	37809872
P70372	Elavl1	1	45.758	14	7250462	1.05745e+07	1.87824e+07	9198579	3.78623e+06	2.26092e+06	5.09327e+06	2.32624e+06	3.10901e+06	8.07564e+06	16510210	4566323
P97494	Gclc	1	16.1983	14	3739203	7.73798e+06	7397601	3.95152e+06	7255999	6315546	1.54572e+07	5.96414e+06	5.54372e+06	4848832	1356160	7053602
P97821	Ctsc	1	23.066	14	3795061	9761134	13225050	12844400	5309637	4554064	9.00874e+06	12060490	12917525	12800665	6.30579e+06	12217831
P97857	Adamts1	1	3.79446	14	9.55745e+06	8.05266e+06	4.11967e+07	6402952	22093200	3537299	1535074	39215272	2.02698e+06	2.6636e+06	1209651	5380896
P99029	Prdx5	1	91.7979	14	20364720	24415360	14829930	15312820	38826840	14221750	32362400	31048700	24990277	29571885	41693060	84694840
Q01768	Nme2	1	92.9638	14	44636770	44011392	41306236	42084860	13014554	1.60708e+07	52488660	45851808	40547100	46883280	2.08294e+07	2.41248e+07
Q03173	Enah	1	3.87585	14	9643267	23425165	37069379	6.31474e+06	3291945	7889906	7808112	8.03601e+06	1592250	14099650	10813551	21984011
Q05816	Fabp5	1	122.651	14	9882009	7045823	9151071	5477294	5740539	2.20396e+07	45760626	17182884	40793065	130618916	142935200	111077834
Q18LF2		1	2.34318	14	8722662	1.55614e+07	4.25345e+07	8.54776e+06	7868042	7163464	16885150	21437810	8.06407e+06	9.42035e+06	7241662	7080727
Q1HFZ0	Nsun2	1	19.8121	14	7337354	6461988	8.34537e+06	12444080	7084296	3241178	20653940	4812200	5730903	6514422	7.24055e+06	7278656
Q3TCH7	Cul4a	1	15.36	14	8742488	3085999	3343913	3878449	8.24542e+06	1.20579e+07	13825990	1335567	1624097	2673529	6237112	8608594
Q3TDD9	Ppp1r21	1	10.9735	14	2463735	1.67904e+06	4691388	14053700	18551745	13181480	10859350	9263100	2905329	4.62365e+06	12511740	5.84407e+06
Q3TDN2	Faf2	1	11.5082	14	16179593	6671125	5879175	1.19895e+07	6.57323e+06	44875901	3.74457e+06	2898704	4534009	4351993	5133283	7.45493e+07
Q3U2A8	Vars2	1	30.6999	14	9787254	8747851	2008983	11165319	17332005	1.01572e+07	8327845	4.10429e+07	1285368	1.05036e+07	1383734	1477875
Q3U2P1	Sec24a	1	15.2464	14	4947810	4342609	5622723	4760798	5.12339e+06	8.05798e+06	8880328	9342120	3570002	6.43414e+06	3.78719e+06	4934531
Q3UGC7	Eif3j1	2	9.41779	14	12113820	9.48377e+06	13037450	14648360	9.30227e+06	4.34966e+06	8794955	12775960	6979738	10458440	18493780	11050950
Q3UJD6	Usp19	1	23.0955	14	1931176	1919782	6090398	11731670	9.00285e+06	13282510	7986318	6971536	8.36931e+06	1.0266e+07	4456937	7.83982e+06
Q3ULF4	Spg7	1	23.1343	14	10621710	2.74041e+07	1.4678e+07	5.12749e+06	6149772	10233850	7695385	3.75175e+06	7.21998e+06	5085256	34584160	1.88399e+06
Q3URE9	Lingo2	2	3.78076	14	10390945	12738509	6785673	7390752	4752711	3.21901e+07	4381348	7672720	6324672	3651311	7492448	7.75157e+06
Q3UW53	Niban1	1	3.77407	14	3797133	7161309	8.30031e+06	8.03519e+06	2006868	8.86889e+06	2.26466e+06	3706604	5603140	12987920	3809333	3463988
Q4LDG0	Slc27a5	1	26.7518	14	5076859	9012973	2891657	2480838	0	1975408	9.43732e+06	5144389	1559034	6082448	7.285e+06	419518
Q5BL07	Pex1	1	19.5824	14	5521073	3280356	1658223	3364754	4963117	8538932	4659849	4717963	2487479	2175746	2522387	7.30884e+06
Q5DU09	Znf652	1	2.04353	14	2924098	19432125	3208079	6558832	8.3063e+06	3628821	1.88661e+06	1183310	6698894	0	2090303	11376920
Q5RKZ7	Mocs1	1	23.1507	14	2.65616e+06	8480251	13754090	7088057	3540925	0	9957110	0	1038931	3480498	4.17642e+06	1279128
Q5SXY1	Specc1	1	3.8226	14	6736474	12391080	4090389	6440352	18069855	8411899	20679070	2533175	11041281	14447353	14932883	4.70524e+06
Q60590	Orm1	1	57.5103	14	4505602	3072339	2991384	5805688	6.37797e+06	3750246	1153861	3.189e+06	2401763	1426085	3.17906e+06	2492408
Q60715	P4ha1	1	23.095	14	8.25525e+06	3942561	5807755	2.58343e+06	714908	0	12890780	963483	5.68745e+06	12144520	6888352	6.71042e+06
Q60930	Vdac2	1	72.4019	14	27919550	42033205	25932320	21869020	9114419	24160595	30371951	23908110	13812242	22861690	31393943	43003715
Q61029	Tmpo	1	37.845	14	1.13685e+07	10070603	8.07961e+06	11628350	6826780	7006959	11559515	1.04235e+07	8.07801e+06	11328810	9476311	12106570
Q61166	Mapre1	1	27.8954	14	1.32675e+07	16984225	8373174	1.4008e+07	27019553	6165329	1.34043e+07	13936775	7170972	1.17597e+07	1.42421e+07	6113781
Q61545	Ewsr1	1	34.5259	14	8447308	11175030	11319450	13205910	11238065	11148055	5877267	7671172	4439819	7920586	7368788	5654539
Q61599	Arhgdib	1	37.8025	14	9.04926e+06	10301580	9.41129e+06	10701509	5.82822e+06	5432933	33771680	12411030	9674638	21286565	14238905	12327440
Q64332	Syn2	1	30.556	14	2055920	2818649	9.50175e+06	1.30661e+07	845671	1063259	5149163	8553295	675050	5112523	3.82786e+06	262441
Q64378	Fkbp5	1	12.9598	14	7307926	6.53393e+06	7.38474e+06	7310582	4877412	3303883	4205902	1536451	3076778	3621563	2193533	4234282
Q64516	Gk	1	53.2877	14	6870739	6.43362e+06	11828100	11871760	12531528	5343364	10652580	8.86154e+06	2139554	3406354	6191457	4574334
Q66X03	Nlrp9a	1	19.2697	14	2088235	7345874	134669792	11788398	8.87283e+06	1.53753e+07	10605360	36246208	10381600	11830860	2738369	11434280
Q6NVF9	Cpsf6	1	7.60472	14	4273415	3607376	3927614	8.00775e+06	4172158	3138696	2498096	4.66395e+06	2748612	3.58775e+06	7.24125e+06	2520341
Q6ZPE2	Sbf1	1	7.65908	14	1.46878e+06	3054252	9415982	7170645	2038229	7863154	8998929	2.45201e+06	8755974	5.86283e+06	3123928	6534046
Q7M6Y3	Picalm	1	39.2743	14	5.99393e+06	6097367	5.88827e+06	5.85877e+06	5649230	5677246	9078454	7509182	4859943	5859415	5.49676e+06	6204160
Q7TMB8	Cyfip1	1	38.0476	14	4332131	10744890	5716305	12086060	22793470	3.16599e+06	19968720	11070927	6844562	8274239	2756470	13160558
Q7TQK5	Ccdc93	1	3.85536	14	5106561	16663410	2.58129e+07	5865766	3635010	3964330	5698510	1.36288e+07	30083141	4687568	3.41637e+06	8308536
Q80TH2	Erbin	1	7.60009	14	2.10766e+06	3.7826e+06	1.29644e+06	2.07814e+06	2812911	683496	7931142	3457452	3386801	1427555	5563687	4969981
Q80X50	Ubap2l	1	29.1966	14	4868155	5650416	2841288	3139014	13766195	9087716	5208316	8933477	1674567	4743970	2761800	2620324
Q80YD1	Supv3l1	1	7.70976	14	4928926	7.20136e+06	10850150	1.33822e+07	17326040	8.99592e+06	4875120	2950607	7070062	4238657	4308927	4.7365e+06
Q80Z38	Shank2	1	3.86276	14	6179718	6784899	6511974	9309108	7.8971e+06	6677638	8541618	6710380	5713007	1731580	3.90671e+06	5849469
Q810V0	Mphosph10	1	3.85336	14	8360341	3411361	7633130	3.52093e+06	4.56103e+06	1.38081e+06	1.32498e+06	6706087	5.34293e+06	2563006	38324860	6087482
Q812A2	Srgap3	1	3.84351	14	4917406	10128830	52432220	21223080	9637546	28389221	2.35085e+06	1.85869e+07	24790285	1.61282e+07	6.58214e+06	8.20038e+06
Q8BIL5	Hook1	1	7.63079	14	3.06523e+06	3773703	4951738	7904806	5.93503e+06	7608039	4.60524e+06	4697322	3.02553e+06	2442222	3.62777e+06	2.8352e+06
Q8BIP0	Dars2	1	23.1439	14	4116435	27694932	1744531	658828	7413149	5304184	9130375	7295021	8.55261e+06	3341674	19045130	6.66606e+06
Q8BJ71	Nup93	1	3.80502	14	2559591	2401874	3.86951e+06	4893350	2662361	4.17249e+06	1787955	6456721	3600573	3.09244e+06	7.41024e+06	6227955
Q8BKZ9	Pdhx	1	27.066	14	3488630	870961	19326005	2927360	3726828	6.53787e+06	565976	44465473	6421735	6330698	5442043	8449821
Q8BPB5	Efemp1	1	26.9045	14	12287491	10718551	1607579	784713	3.30002e+06	8461335	1351651	1.24264e+06	2.06431e+06	2.10896e+06	0	4034140
Q8BTZ7	Gmppb	1	39.5812	14	11204130	10276765	6521362	5783729	9518222	9.96519e+06	10370982	3933709	7381170	10759580	7.09903e+06	3.93952e+06
Q8BYJ6	Tbc1d4	1	3.78358	14	5.32562e+06	5904023	6.11985e+06	13523120	10424750	8346532	4.40157e+07	6.35693e+06	9952620	8.91459e+07	3956596	2.20019e+06
Q8C0C7	Farsa	1	30.8902	14	5.32876e+06	5048340	5358715	14238754	4411047	2720220	4844066	2909590	5.16186e+06	3006407	4562691	4635144
Q8C419	Gpr158	1	7.62412	14	1.04426e+07	3.45737e+06	1.31968e+06	0	1917489	2612141	4.38394e+06	12839080	4.23115e+06	578787	8420768	5212900
Q8CAY6	Acat2	1	27.0647	14	5.01532e+06	5488602	14130520	13373370	7.84374e+06	7620720	3547532	4618486	7628228	5.90302e+06	6022072	7396882
Q8CG47	Smc4	1	3.81707	14	596048	5581732	7480497	2073272	1.18343e+07	5563122	6224841	3854632	3.90194e+06	1015087	9.81519e+06	10185059
Q8CGY8	Ogt	1	21.7962	14	4.71607e+06	5530359	10061650	5843153	14155990	8.29768e+06	5694971	14929550	3.14995e+06	2362581	4112534	1.94306e+06
Q8CHT0	Aldh4a1	1	32.0507	14	4464657	11394375	6547274	3.11748e+06	7821720	5135227	8.60726e+06	11762630	6.10735e+06	4221046	10535210	5.60137e+06
Q8CJG0	Ago2	1	14.2534	14	4734116	6.97301e+06	3121692	1.01124e+07	9989338	11763369	10789530	1905092	8850982	4637400	15532810	14847360
Q8K009	Aldh1l2	1	41.3792	14	2943325	1955663	4756676	9923741	6359279	2403424	891971	4113402	2.87641e+06	2427029	3778937	14783233
Q8K124	Plekho2	1	17.9684	14	2.88101e+06	1.06575e+06	4013023	6360593	6.14617e+06	9.09363e+06	7.35391e+06	6.59236e+06	2209717	7958376	3748473	7577911
Q8K3K8	Optn	1	8.33689	14	2469498	6976985	3894293	9.77101e+06	6870407	7706004	7855504	6.09881e+06	12426933	11961100	12640070	10088383
Q8QZS1	Hibch	1	57.7003	14	2.3348e+06	786149	4875629	27060724	12146720	9769890	4719457	16056085	3577449	10271070	1.42899e+06	4836494
Q8R0G9	Nup133	1	7.53576	14	35638054	41495828	1.01064e+07	11611570	7.70593e+06	6915045	5.93711e+06	5.7096e+06	7637147	7570667	6.83154e+07	5254048
Q8R121	Serpina10	1	46.2371	14	2302648	7318773	1.10259e+07	9.66303e+06	815905	5.56238e+06	1452171	1925603	880091	5374758	3116252	2592706
Q8R5H1	Usp15	1	23.0328	14	180571	3.60232e+07	2482708	0	3865548	3.12687e+06	6906559	40864768	46192848	3812838	2779280	4753793
Q91VM5	Rbmxl1	1	28.9884	14	9238610	1.26528e+07	5846612	1.0327e+07	12953681	1.09032e+07	5473391	11404941	14937840	1.34333e+07	10873260	9.65408e+06
Q91WJ8	Fubp1	1	16.3539	14	3747452	7439700	6894473	9084635	10419178	4958788	3390584	3.44898e+06	5182026	5227352	8638055	5.52169e+06
Q91WK0	Lrrfip2	1	17.6453	14	5307221	24529470	12225805	2148823	6450052	9.24648e+06	5710288	5131163	1.45517e+06	5069510	5794283	5267406
Q91WL0	Eps8l3	1	23.5306	14	5500294	5.77214e+06	2803246	15906155	5715098	8085081	6806838	6068358	4763839	4095054	2854735	3233731
Q91WT8	Rbm47	1	12.4063	14	4726204	6968936	6620377	5033395	4146290	3116825	4358252	3.19211e+06	8.76171e+06	4.72007e+06	5.655e+06	3885211
Q91Z40	Gbp7	1	7.68216	14	2563150	7077686	8470357	5.11558e+06	13858107	4122930	6.10471e+06	6895671	3.78112e+06	7.66311e+06	4486309	3593066
Q91Z53	Grhpr	1	23.9211	14	4320165	10920670	8240652	2.92513e+06	15676310	8.55943e+06	6194157	8129080	7444765	5.26512e+06	8166271	8329185
Q922U1	Prpf3	1	3.8074	14	17366740	3043866	5023656	4.27857e+07	0	321392	5036542	10496280	4.34652e+06	2.1636e+06	8419665	1.46705e+06
Q99JB2	Stoml2	1	45.4579	14	8.47374e+06	9250750	9.21884e+06	9.6466e+06	8.03956e+06	5.49097e+06	6921771	6284422	8138427	10543386	8933662	7324473
Q99JR1	Sfxn1	1	35.5452	14	12712178	10087280	2611505	3870318	7.08723e+06	11938860	5.08527e+06	7815225	7.07878e+06	8.71161e+06	9.34723e+06	9494780
Q99K43	Prc1	1	7.68084	14	4380229	6558130	8324928	5322000	7.25825e+06	4533877	12914400	5319983	4013831	3.56241e+06	17143765	13807700
Q99KP6	Prpf19	1	47.1698	14	9664911	8713879	6.92558e+06	10869730	12252540	8816568	15531110	9739000	9.23603e+06	9.6954e+06	16210530	6558291
Q99L04	Dhrs1	1	29.4623	14	8230858	29172171	3334919	6127097	17576100	6196812	5130723	6827991	5.76198e+06	3.78033e+06	4.64355e+06	7131429
Q99PG0	Aadac	1	50.9856	14	1.23013e+07	4695014	14705920	5289228	4032392	8.8471e+06	2035771	5198126	4794144	5325960	6716685	3247430
Q9CPU0	Glo1	1	30.0287	14	21551510	8954606	12936054	22729805	40886819	16152720	19850380	26998290	14268045	19121130	13565340	19765110
Q9CQ60	Pgls	1	26.7955	14	19388860	16619610	13519600	16707890	9317259	19418810	25043625	1.41085e+07	25385165	21700615	1.49314e+07	21130030
Q9CQV8	Ywhab	1	93.7765	14	53455120	57582470	42093620	43796728	25047270	22909720	62979328	59323380	39069080	44451590	30522120	50527600
Q9CS84	Nrxn1	1	23.035	14	0	2769322	10084760	8910793	1.13655e+07	1.15831e+07	8182803	9629515	1.07697e+07	3132006	1185630	7987248
Q9CX34	Sugt1	1	27.7258	14	6715371	1084180	5613348	5684020	88752612	4.09433e+06	5249435	4923902	3135791	4438484	4314656	3527613
Q9CYA6	Zcchc8	1	7.7646	14	6393454	973136	6464109	8193076	6967678	1853396	9173551	9.97831e+06	2133283	1.67153e+07	12792763	3347778
Q9CZX8	Rps19	1	31.774	14	9307871	16761680	8971506	5.01533e+06	13196090	19775340	22733270	20122750	17551190	18066830	14086570	14296460
Q9D0M3	Cyc1	1	62.333	14	8164683	33646150	1.01318e+07	5153680	4.67643e+06	4137279	13819890	13584560	9178515	9910688	16727980	11427100
Q9D1D4	Tmed10	1	42.7134	14	7167503	8.4843e+06	2421387	5411300	11947982	13284060	9267913	6980042	9783428	11648990	9848128	8135863
Q9D2G2	Dlst	1	51.3049	14	29563555	28885350	16586825	24544370	9463397	19481270	21860620	24407220	13479920	13769875	14090430	18037390
Q9D379	Ephx1	1	42.1639	14	355666	9830016	5454713	3.00077e+06	22137210	3272685	7192754	9951237	7.65045e+06	12160749	2.74959e+06	28054510
Q9D6Y9	Gbe1	1	24.6752	14	6.63593e+06	2.04057e+06	0	2747135	33641981	11362895	4304348	4066831	3173464	5139183	3801850	4.32482e+06
Q9D6Z1	Nop56	1	19.1549	14	7645147	9642715	9.18106e+06	12840150	16224350	35176888	35964740	6.10044e+06	6067520	9003211	7333006	1.07115e+07
Q9DBA8	Amdhd1	1	7.66882	14	20829110	17572450	6257854	1.48926e+08	9.63097e+06	2.35685e+07	11439800	12149580	1.96885e+06	9933562	3989160	1.10571e+07
Q9DBG1	Cyp27a1	1	26.7712	14	12090656	4966594	1598145	1.22676e+06	4598714	4547253	2313907	4532571	3388148	813948	1230234	2.62782e+06
Q9EPK7	Xpo7	1	3.87725	14	842084	12830607	6573172	4.20975e+06	5648513	10438268	4992947	4.36727e+06	5246108	3249680	20436890	1806474
Q9EST3	Eif4enif1	1	7.76752	14	8.37973e+06	7.95873e+06	7474353	1.90092e+07	7.7947e+06	12898760	2.38949e+06	5411441	1.13082e+06	5.43314e+06	1.55487e+06	4350673
Q9JHC0	Gpx2	1	13.6053	14	1.40383e+07	15419430	15679570	7401656	3.19715e+06	4.83866e+06	10342710	9633648	8.89502e+06	12852305	9.41447e+06	10796260
Q9JHS4	Clpx	1	30.9034	14	7736566	9059542	6892284	6814878	510694	5198440	5394463	9508247	3409418	3475152	1.05776e+06	5.31405e+06
Q9JI91	Actn2	1	98.7138	14	0	2679912	9202697	13941171	5.29337e+06	9.72165e+06	4567604	15250010	2293083	4505772	5005292	3994966
Q9JIG7	Ccdc22	1	8.32468	14	8486556	5.65624e+06	6707665	4853272	6567674	6581826	9.19816e+06	1.03188e+07	5257065	7395501	10890540	10627310
Q9JIL4	Pdzk1	1	34.3415	14	3.87913e+06	4898602	1.93435e+07	4.76358e+06	8.5948e+06	7.59614e+06	1044347	5.39354e+06	1452984	1691291	2168601	2862076
Q9JKB3	Ybx3	1	27.29	14	8828036	9155479	5.16573e+06	7289176	6330526	3.09042e+06	6157010	4064202	4635138	7989167	4049697	5639064
Q9QUI0	Rhoa	1	69.7002	14	1.03173e+07	15448910	5763608	9.50678e+06	13717370	13130427	6592617	24515600	4120882	1.28898e+07	2.09329e+07	12935980
Q9QWG7	Sult1b1	1	18.2769	14	6.83789e+06	9.17684e+06	11567754	8503957	19834050	9.96772e+06	10944634	7.75424e+06	6990146	4682255	5616262	4254827
Q9QXE0	Hacl1	1	46.0642	14	6.42593e+06	2225692	1.29104e+06	4048690	4891552	2.03963e+06	2.6318e+06	2589255	1.2195e+06	5033329	4199312	2456021
Q9QY23	Pkp3	1	6.15558	14	7418165	7.89754e+06	10350340	7.03342e+06	1.0859e+07	3.27565e+06	7.55974e+06	6366083	6.21655e+06	7.49451e+06	11345530	5573137
Q9R0P9	Uchl1	1	55.5208	14	5.22012e+06	7570365	20083475	7358001	8328993	5006100	6964941	17530070	4384257	5959214	1370221	6692867
Q9R0X4	Acot9	1	33.6124	14	5881362	5.78579e+06	7170988	8333233	10793480	11191240	6284044	6331155	4144936	4667261	6312426	6893380
Q9R190	Mta2	1	7.8342	14	19973334	1.25005e+07	2.03918e+06	1.30463e+06	8.50371e+06	7312262	4687260	3663723	2682858	2161042	2344100	1697537
Q9R1V6	Adam22	1	11.4066	14	28995150	7365064	2.15582e+06	2.59993e+06	6449818	3.54675e+06	4.30737e+06	997213	1235384	563184	3.05563e+06	481502
Q9WU79	Prodh	1	30.8687	14	3973792	3.14899e+06	11492106	29405825	521564	5545856	4.5196e+06	7188518	2460657	2203779	3556699	1801477
Q9WUM5	Suclg1	1	62.7334	14	27099391	9.76208e+06	11802470	8026452	14831978	1.0318e+07	2.3163e+07	29444630	2.35611e+07	26338660	10139290	26829765
Q9Z0E6	Gbp2	1	34.6889	14	9009249	8.73294e+06	5576611	5616391	9349798	5.02857e+06	10004630	7133562	4789005	5339861	12765485	1.09779e+07
Q9Z1F9	Uba2	1	36.4887	14	4512743	5625412	6776706	5096751	7639361	8.53562e+06	6858319	4636860	3386669	3864623	6372352	5.22727e+06
Q9Z1L5	Cacna2d3	1	3.83579	14	3958711	3916956	7981300	7664195	1.22496e+07	16184305	12105330	5018459	10156226	7.66441e+06	6873064	12752117
Q9Z1R2	Bag6	1	21.8368	14	5.77291e+06	6.81742e+06	7292097	4485308	3235986	6749759	7.00869e+06	5948125	6012719	4375573	4.47729e+06	4.14819e+06
Q9Z1T2	Thbs4	1	38.3989	14	1771477	3221835	0	4158991	671532	2310094	5274918	2293613	4690947	3604823	2.2477e+06	2998219
Q9Z2W9	Gria3	1	7.69551	14	4.53927e+06	4210289	771898	2433413	4981782	7030013	5286856	3891876	1178326	30885794	2538133	493264
A2APX8	Scn1a	1	3.76748	13	692905	730370	5171019	1528463	2.55896e+07	1.23366e+06	3895654	6294372	4874381	5333419	7.19764e+06	8.49565e+06
A2ATU0	Dhtkd1	1	42.3363	13	11256280	6890314	1.31868e+07	16807920	4987172	3616828	714484	0	26402200	1.5776e+07	8762824	4.4091e+07
A6H5Y3	Mtr	1	7.77121	13	11302824	6.62929e+06	3586653	4614298	14694270	10707500	4207051	6791686	3.48669e+06	7304775	2.8108e+06	7893271
B2RPV6	Mmrn1	1	3.82322	13	2106893	7490841	4232888	8747109	5215960	3861438	11341452	25447780	7329052	3299773	6.19025e+06	5265956
B2RXC1	Trappc11	1	3.79446	13	5429739	14117060	6.09323e+06	2.72057e+06	2.39391e+06	1.53362e+07	3631700	4631308	3949111	3823061	2270367	6436711
L7N1X6	Fbxw15	1	11.8147	13	12449648	7242445	7186406	6282619	2142024	6201727	6815688	5999755	2254700	4402749	2870970	753806
O08917	Flot1	1	24.9753	13	5471315	7.80968e+06	1792047	2.10777e+06	2.32057e+06	2535976	1.44042e+06	2521195	4081810	5489328	4.85211e+06	4.06966e+06
O09000	Ncoa3	1	3.76206	13	3.80009e+06	6876725	4.7748e+06	1605059	3898402	9390075	4550368	2328518	3963692	6167063	5032604	2227676
O09158	Cyp3a25	1	3.80502	13	11877100	4.04582e+07	9.30932e+06	10474310	33931475	4657990	30142140	14999680	2144206	14116900	13852120	20818838
O35114	Scarb2	1	15.8907	13	6438738	5760421	1824929	5.92978e+06	3500427	6.46006e+06	4.15276e+07	12383510	4441495	6964928	4337393	10973410
O35459	Ech1	1	25.2543	13	8243159	5948810	11985600	6.08362e+06	2.59096e+06	0	2716597	2466350	5.59265e+06	4641966	4616833	4230013
O35904	Pik3cd	1	7.75847	13	20351380	5.44972e+06	9.39315e+06	2420296	0	0	4042126	7837116	3675712	9.17791e+06	7002123	11306860
O55023	Impa1	1	20.1502	13	22295985	22744380	17919500	18043120	14230505	16263860	23390425	22115260	13456670	17300415	19903950	20915280
O70305	Atxn2	1	7.68017	13	5.4487e+06	12899470	5.31864e+06	11557943	23408140	4.87782e+06	15214015	18597080	5107969	2901876	2.3431e+06	11141630
O88456	Capns1	1	19.8963	13	13142555	14221110	11572670	18244040	7.97324e+06	11459600	10525140	10808750	11032500	11097370	6.79047e+06	19341560
O88685	Psmc3	1	49.7399	13	8992865	2726845	4.45157e+06	5417448	7.23435e+06	4016146	21377730	19695060	10888780	6579158	12416850	7835536
O88990	Actn3	1	50.5558	13	5.17908e+06	0	2.07126e+06	1.1795e+06	9.22656e+06	6.41893e+06	12589730	20363300	9032406	9.85145e+06	14708730	0
O89079	Cope	1	42.2492	13	12390700	10744825	1.04195e+07	15057965	17615990	1.0168e+07	9065416	10517740	7095414	8.84637e+06	8238552	8025076
P00186	Cyp1a2	1	30.7282	13	3436049	9123509	1.73177e+06	12825605	13090020	5686236	2325727	2.34852e+06	2.14418e+06	1.52399e+06	4382369	3348422
P04247	Mb	1	38.4341	13	8149521	585962	1.78291e+07	4699928	5227966	0	673017	3987975	0	5.52888e+06	5.61983e+06	1.42884e+06
P08752	Gnai2	1	72.7013	13	7821856	8320235	6.77521e+06	6137829	13333630	11356590	8.89867e+06	9118566	21314830	4.61983e+06	14865480	9.37777e+06
P10630	Eif4a2	1	62.0464	13	7057027	14883911	7991134	5585184	8918449	704508768	17418052	8250650	5459691	1.03686e+07	4.86987e+06	5135269
P11214	Plat	1	7.68385	13	13823076	11933360	37271488	0	1252295	1124272	24978130	28692830	106839504	0	21314479	423105
P11352	Gpx1	1	27.7408	13	12337815	9.38811e+06	10203530	12024100	22757150	6014092	25023100	13437235	8.92788e+06	13522820	17491630	9.70764e+06
P13542	Myh8	1	120.88	13	2618735	2.9107e+06	3.43406e+06	1.30793e+06	2635021	2804658	4706890	11293640	3373783	3394724	1455002	1335216
P18872	Gnao1	1	42.698	13	480970	4004351	0	2903071	3063608	5009079	5.44721e+06	974851	527826	1.23851e+06	956039	3561627
P19253	Rpl13a	1	20.6478	13	15031990	13341290	37543328	20971580	7000961	7968926	16438250	14600451	1.13863e+07	6524620	11985470	19391990
P20852	Cyp2a5	1	15.3033	13	13544844	10245983	8147516	12485043	106571011	5476267	9725009	1366012	5339447	8706772	4688234	3967793
P21107	Tpm3	1	69.773	13	30633789	45209820	34652596	50308920	19032155	18595840	72457104	14558580	2.86124e+07	37404195	64670980	40077006
P21278	Gna11	1	23.32	13	5.27039e+06	5442498	2199183	4.98803e+06	6473369	6526645	10266450	8662922	4.19569e+06	3889659	9311483	7488362
P21661	Pcsk2	1	7.61612	13	6262401	6122147	3253728	8.22153e+06	8.73322e+06	2.52666e+06	5700330	5812954	5923405	7968912	6442541	4654834
P22437	Ptgs1	1	3.25172	13	5.20914e+06	12970958	5272697	7130925	2075666	6.07365e+06	5339666	5386847	5234471	5459275	5.94289e+06	3.11058e+06
P24472	Gsta4	1	30.5114	13	8.84731e+06	12027320	19894900	25772140	9737200	5999713	17021760	16575260	13604764	9.33513e+06	1.12395e+07	1.30583e+07
P25206	Mcm3	1	28.3823	13	12187400	13755980	1007294	9497704	1238955	8.10578e+06	11760080	17131260	6723645	4783706	9884897	8614174
P26043	Rdx	1	82.0621	13	11993960	4959085	7903472	2866928	13529480	3972473	5646125	5420840	4174623	3004254	12039470	6.14569e+06
P26645	Marcks	1	49.4029	13	3749517	4270317	5.80683e+06	5.5666e+06	6837957	6340055	7161078	7113160	4161759	4925861	5.64558e+06	5.6843e+06
P28660	Nckap1	1	32.9759	13	4317442	3.61329e+06	0	3057642	4.20777e+07	35565260	8.87097e+06	7680415	7303262	6212585	1.22134e+06	2.03409e+06
P35831	Ptpn12	1	3.82446	13	4916220	4.96966e+06	5.81506e+06	3907187	5.72631e+06	9996259	9880481	14887950	4.7142e+06	9440668	5.62634e+06	3207998
P43404	Zap70	1	6.25858	13	1.03965e+06	12740120	5.99871e+06	11638575	4564260	1494660	1549657	593287	2235481	13231370	8470923	0
P43406	Itgav	1	9.76328	13	5122101	3.88787e+06	4673006	2.325e+06	3778332	5052147	5839888	4936596	2024326	3958197	4008216	2.338e+06
P47878	Igfbp3	1	22.9633	13	6425334	7002469	86847320	6192718	2.04519e+07	2.16023e+07	16302360	1074502	5557332	14495970	1.44694e+07	7032423
P55065	Pltp	1	26.8077	13	15860920	107857052	9370545	1.48326e+06	7091510	3.68747e+06	624627	3377613	9.04595e+06	1189789	21784730	5471800
P58710	Gulo	1	42.2197	13	3240248	4892009	1.42401e+07	4617953	9638723	16301200	846009	3.07082e+06	4878971	2920256	43039561	963444
P59325	Eif5	1	10.0087	13	9.85038e+06	9.6888e+06	13693150	6964520	7455079	1.28608e+07	5000329	6905806	2460087	5891086	7.80882e+06	7.19075e+06
P60670	Nploc4	1	11.681	13	2.83348e+06	1795913	8968112	5916020	2.99837e+06	7783453	0	2480428	0	1706562	2.17132e+06	2.30085e+06
P60867	Rps20	1	21.4854	13	56997488	58723928	6.07292e+06	46676568	8.43666e+06	5.59345e+06	14247882	58876352	10778470	10193920	47422960	45757872
P61982	Ywhag	1	70.6876	13	1.31311e+07	16960611	1.19753e+07	13827449	8.40757e+06	7110908	11180750	21712033	9700367	1.09464e+07	11372300	34779440
P62264	Rps14	1	38.582	13	47291848	14482995	1.27706e+07	15978800	9549215	1.50465e+07	29133710	3.81519e+07	7260480	5645684	57099380	8244811
P62827	Ran	1	39.1844	13	65156800	60467960	65079900	64498920	13013505	11538590	57210176	52125832	42174240	33107175	44559248	40975960
P68369	Tuba1a	1	162.851	13	182722543	117427256	183298800	1.15255e+08	263998496	7912643	63509068	65939548	48650695	48606436	163884293	43578448
P68510	Ywhah	1	98.7975	13	21899800	22564590	17454260	21663950	13341330	15584730	30335610	29080420	16905155	15871210	18491330	17318550
P70399	Tp53bp1	1	11.4256	13	3344174	5961420	10294810	27473160	3304390	16171685	4.38402e+08	7135498	4.12364e+06	1942954	2128654	4.29751e+06
P70699	Gaa	1	34.3986	13	5209445	9.13424e+06	3606939	2.75069e+06	15497379	921449	4.53403e+06	3.81335e+06	5153106	4049155	1786421	4568450
P97434	Mprip	1	7.69939	13	3536804	3024230	3.53699e+06	2190626	3558637	4444955	1737404	1299250	3705005	5873346	722297	805240
P98200	Atp8a2	1	3.79678	13	1.43645e+06	4.87624e+06	5617595	3432067	114552355	3652176	2483402	11890330	5934562	5817141	6626616	2586517
Q01730	Rsu1	1	53.0443	13	19402945	15757250	15605790	4090158	16631440	15766410	13550876	23352730	14417720	10444190	13556760	1.10325e+07
Q05117	Acp5	1	45.5591	13	4887838	5.55047e+06	37536320	8.67158e+06	3611867	6.29577e+06	16696740	13916345	10805010	9.36898e+06	22470875	2.46129e+07
Q08509	Eps8	1	4.01641	13	27485395	4157926	2.08504e+07	17010370	5.13464e+06	7937096	2.58186e+06	4976657	5775078	4076976	15516730	17712170
Q0VBL3	Rbm15	1	13.337	13	3631788	1393802	10945850	10798370	4442667	3.39132e+07	20173160	2050938	6124516	2643858	10262330	13843550
Q148V7	Relch	1	19.28	13	6087626	4.12328e+06	5180549	1.02323e+07	22060900	13144415	3208479	2112131	453653	0	2836209	1906675
Q2PFD7	Psd3	1	3.88575	13	2871403	29584396	8200244	137060981	7.75831e+06	43911140	3104350	2738397	3012272	4631352	2.62996e+06	0
Q3TDQ1	Stt3b	1	15.3865	13	4.35456e+06	7502082	1983722	11238390	45760032	5105998	8275573	10407312	4732816	1.73843e+07	1.95392e+08	18358355
Q3TIX9	Usp39	1	3.81463	13	2381978	10806620	3502401	2894403	7344105	7862395	2450985	3314507	1637914	4432217	7503192	1576344
Q3TTY0	Plb1	1	15.4238	13	33273070	5879254	5.80656e+06	10615760	7911256	8.11122e+06	3275132	5689460	6531395	4.29467e+06	1.63682e+07	1.00106e+07
Q3TZZ7	Esyt2	1	11.6372	13	3770879	6859694	8493380	12897980	3.65999e+06	7516364	15036585	5689019	7.66721e+06	26120119	5254548	5757639
Q3UHJ0	Aak1	1	28.9379	13	2.66534e+06	2176943	5.93268e+06	30062211	4.91835e+06	3.17553e+06	4217581	7.75521e+06	1.94984e+06	726990	4964288	2937104
Q3UJB9	Edc4	1	34.5428	13	4.32416e+06	5.49269e+06	4.87361e+06	1.1307e+06	2493767	5732746	3770196	4.93477e+06	1.19736e+06	6181680	4928944	3.27514e+06
Q3URE1	Acsf3	1	23.1711	13	8.30188e+06	7042929	3914926	2584314	4.35124e+06	4077863	5.0553e+06	1.0209e+06	2.89871e+06	5043200	2232704	2524033
Q3URV1	Tbc1d32	1	2.23257	13	3509473	3691066	3047296	6959755	538741	0	7939826	1.28777e+07	2.83804e+06	15738830	3930683	14767425
Q3UZZ6	Sult1d1	1	23.7931	13	10376458	13699000	6972433	9806129	5004013	10397800	14390650	15445540	6713564	14426324	8.59933e+06	7913832
Q5QNQ9	Col27a1	1	3.90327	13	2.84396e+06	1169246	23319420	5399127	4508892	1658887	1.7238e+07	5.96233e+06	12141795	2053985	5035523	5.2056e+06
Q60714	Slc27a1	1	3.86344	13	2.02893e+07	887890	7847233	3007579	15951040	1.33659e+07	6660902	5092979	8.05113e+06	6354220	4.96676e+06	9.6184e+06
Q60803	Traf3	1	3.88862	13	0	8.35009e+06	44578680	14343110	5084744	7328048	4217775	10130093	14656700	9394342	9139218	17374040
Q60953	Pml	1	13.8386	13	2366472	5432722	14886800	5.41043e+06	4167646	3860214	4360008	7817390	3.42045e+06	3289570	3546212	1.39893e+07
Q61282	Acan	1	11.5206	13	2.79572e+06	2.78663e+06	35004555	59623208	31776345	11773890	90719151	2986629	1763901	28160900	149616800	741615
Q61847	Mep1b	1	30.0074	13	7.10028e+06	8838236	5358713	4984695	9512472	1.0778e+07	1.0049e+07	7585022	6.12537e+06	3994251	4594563	4654249
Q61881	Mcm7	1	31.1125	13	5.13067e+06	5394927	4038255	5315048	0	5817464	4246315	4796073	2606289	5160431	4.76669e+06	6342330
Q62165	Dag1	1	11.4485	13	5889988	3.91692e+06	3.47554e+06	561131	13252110	5247356	3280867	6.04513e+06	5070428	2.10116e+06	8.77843e+06	4.10394e+06
Q62288	Spock1	1	3.86208	13	16744260	1939285	3776022	0	2092374	11284005	1.75127e+06	2818271	1383730	12358540	0	5128636
Q62393	Tpd52	1	46.2364	13	36232100	1.88264e+07	20949030	15061900	10533860	15649340	6963452	18719050	13955170	24593400	26078960	26629855
Q68FH0	Pkp4	1	3.85203	13	7726514	5291139	4592330	2856636	2452837	2874680	3126792	3733630	1759378	735052	4670572	2578111
Q6P9Q6	Fkbp15	1	17.5162	13	2137481	7257913	1.43194e+06	6566392	6034125	6.9609e+06	6.78491e+06	5924992	6215171	4558801	3677642	5273167
Q6PAV2	Herc4	1	3.81402	13	3107990	7266395	10496570	8.42527e+06	1205711	22776360	55579497	31009264	8387634	7560363	36289476	5878194
Q6PDM2	Srsf1	1	46.7011	13	11254290	12747480	9343476	11271408	15491540	6344428	1.22156e+07	10383220	13834890	13678490	13546130	10157600
Q6PFD5	Dlgap3	1	19.2578	13	6.15824e+06	26320505	960580	15596235	10961230	5165326	4.05092e+06	4.04718e+06	3.17838e+06	6689457	2.56749e+06	4864749
Q6PGN3	Dclk2	1	7.67506	13	1.51575e+07	1.30298e+06	3618378	22833010	8553438	7428537	5663811	17666640	2729078	4007682	8.0289e+06	36929060
Q6PHQ8	Naa35	1	3.85071	13	8.17153e+06	2405309	5155717	9442523	9748621	4.22207e+06	4885952	6.59321e+06	3.43126e+06	5.02344e+06	8308194	3080841
Q6WKZ7	Nostrin	1	3.83198	13	4528454	5.54471e+06	4.48481e+06	6400905	4626902	4807343	11018480	3.44973e+06	4921330	4199119	8701362	8336546
Q6ZPJ3	Ube2o	1	3.86276	13	1.15506e+07	10421040	9.03999e+06	2047737	12847463	6614159	10966166	4.29433e+06	1302837	4485391	1.73344e+06	5947363
Q7TMY7	Ipo8	1	7.68512	13	0	2.43679e+06	7149466	4.74784e+06	2638645	6.47367e+06	2681169	2904166	7.87835e+07	185284704	277976	3435478
Q7TNC4	Luc7l2	1	16.4425	13	4560890	2648806	5470923	5.01945e+06	8568649	10911680	1.77135e+06	5390715	4.14163e+06	6813682	3.59683e+06	4198283
Q7TNG5	Eml2	1	17.2442	13	9.48163e+06	7123209	1725737	6301071	5.84412e+06	6820435	7564959	3297895	7680729	8.29681e+06	9.20115e+06	4044144
Q7TPZ8	Cpa1	1	7.66937	13	0	1141706	4451393	4610014	11352695	17041529	2242098	3300241	4706315	6.78679e+06	2706263	4696239
Q7TSG2	Ctdp1	1	3.76857	13	6898939	7.76194e+06	11631405	8.78186e+06	11250350	7.94071e+07	18368860	6033457	3.80581e+06	3.16185e+07	23370755	2.05713e+07
Q7TSJ6	Lats2	1	4.00336	13	2303023	4004332	3175812	3.68018e+06	0	2141788	6911646	15838310	6.67713e+06	6453076	4834290	4.26117e+06
Q80U63	Mfn2	1	11.5688	13	835617	2872602	743371	17722990	3.35434e+06	8.03537e+06	2.09035e+06	2.75394e+06	1.46474e+06	1431649	4607973	752125
Q80U93	Nup214	1	3.85137	13	2163919	2408867	678011	3756898	8125928	4527308	6359091	8414641	3636810	2208085	2.53308e+06	3712721
Q80UK0	Sestd1	1	3.77351	13	7200951	4903236	3417530	4.94109e+06	6563827	9748295	1745638	4621669	6194731	6.03635e+06	8.55599e+06	6.41557e+06
Q810U3	Nfasc	1	23.0503	13	2923760	5396324	3166194	8260538	4.4055e+06	0	1.94579e+07	12806970	1.17836e+06	4641529	31470340	6614236
Q8BGC4	Ptgr3	1	19.1949	13	5.16643e+06	15599800	10101765	12051153	9284712	13912380	9.88013e+06	6013941	707544	11884810	4.49579e+06	1.31379e+07
Q8BJ05	Zc3h14	1	11.5523	13	14741810	27680769	9116065	835760	3.14807e+06	2.64846e+06	6497835	1.24265e+06	5360665	24832916	14927810	11034400
Q8BJ42	Dlgap2	1	11.4456	13	577930	481436	15576950	1457411	3116364	1.30669e+06	2713321	22519630	1604221	5941739	2000896	2029834
Q8BMK4	Ckap4	1	34.9318	13	4446367	10583800	7639903	11352760	10567190	4259371	12087845	14738720	7520907	4878615	3652189	3415174
Q8BRF7	Scfd1	1	29.643	13	8465347	2133694	6437624	27523200	7899407	10795130	14013150	4964183	1442151	2880852	8026368	9260602
Q8BRN9	Cc2d1b	1	3.82946	13	2672458	3.42611e+06	8068368	26495970	21275676	6075170	15385820	8122151	6555164	7959140	9.24498e+06	3.17128e+07
Q8BRT1	Clasp2	1	7.68289	13	5453458	2.64815e+06	4772775	6963106	11145700	5839129	3.32622e+06	1746762	3589662	4736252	1324421	743216
Q8BSY0	Asph	1	30.2561	13	14107422	12483235	10653285	20040710	8.12439e+06	10554870	10030960	11403540	8.29626e+06	4619525	4.73675e+06	6557763
Q8BWM0	Ptges2	1	11.5757	13	3.98015e+06	33891992	3781064	3.98753e+06	624030	4.7089e+06	2.41078e+06	3.76391e+07	10536181	3.57288e+07	2.16518e+06	3013496
Q8BXA1	Golim4	1	3.83707	13	816204	1331701	15905470	1.30093e+07	9226262	11624150	2193798	2584958	3140872	4.86817e+06	999765	3337500
Q8BYA0	Tbcd	1	29.932	13	19431170	8.13415e+06	17145250	5227811	39220072	7466746	2966175	5384329	1494325	2556695	4.21817e+06	7045987
Q8C3K6	Slc5a1	1	3.88718	13	4238239	6.04822e+06	5594397	6758124	10714900	10279810	8230505	4386205	6577500	5942617	2107085	3527428
Q8C5H8	Nadk2	1	27.0244	13	1455858	4323522	3.206e+06	0	14525846	1.11269e+07	2.33351e+06	0	1.66699e+06	4794682	4558301	944965
Q8C9S4	Ccdc186	1	3.81952	13	6216053	1.48621e+07	4841715	19700880	6796709	5547205	3876829	4916554	11642410	2925267	15190095	10455337
Q8CAA7	Pgm2l1	1	15.4658	13	2140666	3151457	1.59337e+06	6061834	1463194	575494	516364	5379491	2.99265e+06	7102527	4283403	3257676
Q8CAS9	Parp9	1	10.3137	13	4.92452e+06	4670993	6868924	6560152	12508060	41789825	6.62407e+06	8.94768e+06	3862832	5.7795e+06	5754268	5382052
Q8CC35	Synpo	1	23.0058	13	3572395	22446000	13548560	7172730	10165800	13947510	6439330	11038208	8.32035e+06	2303057	13746615	7.18018e+06
Q8CCB4	Vps53	1	3.89296	13	5520071	4418091	5.68859e+06	7769179	4.55425e+06	7.23254e+06	908152	5920433	1961810	0	4591081	2013661
Q8CHT1	Ngef	1	3.86685	13	3915281	5333587	8316387	5184931	8765100	7.24133e+06	5.44559e+06	3269719	2632159	8.11687e+06	1.80603e+06	1917921
Q8CI04	Cog3	1	3.7962	13	6104002	11282440	6685166	9.27489e+06	2.38639e+06	9042272	8.44719e+06	22378910	6824487	10714380	6224547	10039125
Q8CIG3	Kdm1b	1	2.20137	13	3.99728e+06	1362025	11263069	1.27434e+07	7766930	5035708	8.46143e+06	2532123	3436928	3750724	1624444	6316408
Q8K0C4	Cyp51a1	1	13.8057	13	7890573	5.97442e+06	7724522	5105191	11318590	6016809	5686602	3483484	8776233	7873983	3.74597e+06	1.48027e+07
Q8K0D2	Habp2	1	42.3923	13	2.9413e+06	14215869	1.31163e+06	30568480	11775920	25524380	3.99319e+06	13694600	8.71184e+06	1.11576e+07	11575263	3824758
Q8K0U4	Hspa12a	1	15.2086	13	11470550	11635545	3183229	7914025	766959	14549255	15801090	11294071	9698222	3568790	1.3623e+06	9319086
Q8K1X1	Wdr11	1	3.83643	13	6311380	3.56956e+06	9862347	5553862	1.1954e+06	9657527	10313170	10207863	5.27188e+06	4743347	2875559	3.11943e+06
Q8K2C7	Os9	1	7.77116	13	0	9.20848e+06	4068314	10766660	6791844	9866353	2828557	1.11459e+07	3554960	1.24988e+06	8119851	422996
Q8K371	Amotl2	1	3.81585	13	8.23104e+06	6.57866e+06	9172364	10059004	8.28002e+06	7245736	11083877	1.57016e+06	5.84552e+06	1.32324e+07	12902793	3.3944e+06
Q8K400	Stxbp5	1	7.75258	13	3158163	3.75993e+06	788313	4.45611e+06	8511145	3470620	2.67469e+06	2039677	2874775	3129155	1.86709e+06	2236281
Q8K4G5	Ablim1	1	22.9991	13	12135650	3.36756e+06	8204719	6167481	898072	2.38757e+06	2437112	5186429	2282850	13580153	1278537	2405623
Q8R059	Gale	1	32.7648	13	13406625	11687295	9.61778e+06	10181710	5949224	4881464	7510226	8577393	6380441	6415627	10657420	4283613
Q8R0X7	Sgpl1	1	25.4035	13	12140625	21022180	3.50018e+06	5.78033e+06	5.16871e+06	3068430	2286003	4.23395e+06	3699139	10084490	4619843	4902456
Q8R164	Bphl	1	15.5332	13	1.03428e+07	3478129	3764194	6448670	2236595	2155473	4455536	8264082	4.06738e+06	1.63185e+07	4.93628e+06	5495176
Q8R2Q4	Gfm2	1	30.5034	13	1.49e+07	10778570	6404352	0	6028168	4.28002e+06	4629858	4341496	3437985	2.51616e+06	1.62427e+06	764249
Q8R4H7	Nags	1	11.7072	13	591420	12430410	4888573	5804299	10377603	1.00726e+07	2723237	7586267	4664881	2.66716e+06	9226119	1264706
Q8R5F7	Ifih1	1	4.3346	13	4.9592e+06	12933232	5.09048e+06	6.19864e+06	4048415	5006588	4.3506e+06	8.00473e+06	7071582	7.79128e+06	6046840	1.53121e+07
Q8VDP3	Mical1	1	3.25289	13	4119471	8.74754e+06	7.29231e+06	7539339	1.56771e+07	7857924	4392250	2968292	7021293	7461170	5019604	5035507
Q8VEB4	Pla2g15	1	6.27156	13	8721837	0	15288241	6.76141e+06	4415174	1.25591e+07	5723162	1534144	2701826	1.88375e+06	3.49515e+06	1.44399e+06
Q8VI36	Pxn	1	11.4498	13	6.60631e+06	4072524	2.78614e+06	147007808	5312992	32124697	2479166	0	519600	0	0	4567118
Q91V41	Rab14	1	31.0349	13	19987970	23586980	11338900	27669836	15434210	17942204	28404900	13333143	12029460	1.40354e+07	15108288	21905981
Q91V61	Sfxn3	1	33.173	13	9.37758e+06	10749270	8.01947e+06	9709629	3576788	5084931	2484317	13891670	2.01763e+07	4661974	12638469	45441493
Q91VH2	Snx9	1	12.5981	13	8045908	5132794	9540779	6657928	8.34254e+06	5908775	15295410	9.1841e+06	7173433	9.95907e+06	7929554	5406560
Q91WU0	Ces1f	1	42.1293	13	7.54094e+06	14808610	5.57887e+06	11925350	4.00464e+06	2005476	6.96409e+06	3095336	1.29097e+07	22343600	3528437	31331775
Q91XE0	Glyat	1	61.8684	13	5.10737e+06	16388553	6452017	2.33191e+07	18979610	18166270	1.19218e+07	19058730	2749877	6.73758e+06	15972230	2040766
Q921C5	Bicd2	1	3.81585	13	7.05537e+06	20566955	7741056	9813990	2841905	10402020	9066535	6671310	8457393	6700334	8.02072e+06	3121346
Q921F2	Tardbp	1	39.7206	13	12455540	12376410	9864131	23887240	2964317	1.18005e+07	10033780	12709550	9.36746e+06	10341140	11130960	9337991
Q921G8	Tubgcp2	1	3.90252	13	6508252	44216189	3641117	7.77394e+06	8.7575e+06	4907240	7197402	7.77213e+06	4819256	4269039	6068612	5467140
Q924C6	Loxl4	1	7.62434	13	8.41729e+06	10878621	11747670	7247636	8484907	8.79267e+06	7.2916e+06	111615292	7347688	9209368	7870303	6697055
Q924M7	Mpi	1	17.8066	13	3454537	3560605	2477520	2672752	13318660	6608094	3953305	6706872	4924117	575177	6462423	11165440
Q99J77	Nans	1	24.0766	13	23509750	12880700	17287210	6967760	7.86447e+06	8.92018e+06	24076920	15253570	10934082	6589784	16150080	16602060
Q99JR5	Tinagl1	1	7.65339	13	4629209	7287037	6974326	11063610	8.48047e+06	6050000	1.72984e+07	9.47242e+06	11317964	24859030	7.82792e+06	26199416
Q99JW2	Acy1	1	13.4939	13	7151233	7761934	8425210	8.80246e+06	4338388	11392030	8270652	8952540	5508618	8.32605e+06	7052567	4540121
Q99JW4	Lims1	1	15.5173	13	3.43583e+06	5193673	1.18764e+07	13182080	15415945	16894990	27935605	1.19e+07	2.94256e+06	15604850	4.20615e+06	4644538
Q99JY3	Gimap4	1	14.1018	13	2.45799e+06	0	7506400	6318115	11634910	3983210	12339740	1.60854e+07	8564581	8154896	8.34327e+06	6285844
Q99KF1	Tmed9	1	32.9393	13	7505146	10103651	1.5159e+07	1.63646e+07	23328080	22865610	9.34014e+06	8.76076e+06	5302895	3.59231e+06	4.60082e+06	2.75458e+07
Q99KG5	Lsr	1	6.59944	13	5.33221e+06	5644540	3472773	4371374	7469945	1.02325e+07	4172570	6369361	4087370	5018675	2540372	4849658
Q99KP3	Cryl1	1	48.2195	13	8383888	6925090	9580822	8141343	1.04772e+07	12579445	12968250	12938650	10798780	3.88306e+07	11014640	6665877
Q99L47	St13	1	29.5903	13	16250667	25017590	30353110	24503440	27828750	1.88777e+07	27486990	11869520	20307510	19670800	13417200	12897480
Q99LD4	Gps1	1	32.593	13	6668550	5.86065e+06	8.54472e+06	8511160	4.41802e+06	2.22376e+07	4.79142e+06	6107589	5267350	4482340	4314658	4786990
Q99NE5	Rims1	1	3.7962	13	859930	4851074	1.92534e+07	6.30363e+06	8.04177e+06	43227020	11603060	3583639	1494633	2937411	6294407	1.11872e+07
Q99NH0	Ankrd17	1	3.83771	13	7780104	5.78625e+06	3643791	2091744	4.6359e+06	1567256	4178626	6974403	1915827	6221331	7022752	6744185
Q9CQE1	Nipsnap3b	1	6.16424	13	4.9028e+06	10321290	7351852	16848000	12236167	10372665	13952865	8.95291e+06	11562590	5261819	12526825	3.72107e+06
Q9CQJ8	Ndufb9	1	34.648	13	7465474	3.37611e+06	10884608	19448180	2.45386e+07	3.29961e+06	15751210	3775305	10994430	6188147	9562338	5.9406e+06
Q9CQZ5	Ndufa6	1	28.8335	13	10189410	22723640	19915310	11253270	8510540	5.99998e+06	16251900	7488557	6707768	7532671	8.54506e+06	11223440
Q9CRB6	Tppp3	1	23.8809	13	16142990	14256610	17523915	32100720	1.05265e+07	41026792	1.56871e+07	9739147	14926970	17353170	7464180	8307855
Q9CYI4	Luc7l	1	9.60813	13	6312067	21844380	9168742	4716514	1828583	2779788	3.93399e+06	4489642	4563660	2940610	1.64764e+06	4.63115e+06
Q9CYR6	Pgm3	1	32.5217	13	10381740	9327685	4340478	4689688	3900350	3705133	5144811	6788779	3271306	4.5299e+06	7202624	6.40276e+06
Q9CZA6	Nde1	2	3.83835	13	4160609	2.49503e+06	7062857	3552731	1.78735e+07	29831620	4359999	9.10676e+06	6627945	3022736	3671845	7564765
Q9D0F3	Lman1	1	27.477	13	4291478	4029007	1848677	1309640	1768764	13034130	3.0021e+06	6.088e+06	3808838	6.29236e+06	783714	1990777
Q9D5V6	Syap1	1	13.635	13	4.04223e+06	4090230	4417577	5528859	20019830	9267135	2110768	4581270	5355609	1140967	4970555	6.07445e+06
Q9D7B6	Acad8	1	17.7205	13	5614494	4436147	10309670	3.84257e+06	8.48222e+06	18486480	2732517	24765280	9.2714e+06	4187675	6924316	9.33582e+06
Q9D7N3	Mrps9	1	11.5317	13	3520435	5670156	6728458	7.75599e+06	6.40526e+06	3499510	1819376	1682196	1026277	6.95781e+06	6.67696e+06	4182736
Q9D824	Fip1l1	1	7.58604	13	6488867	9557737	3134032	5316588	7094654	1.55733e+06	8.12252e+06	7533827	29621280	5271659	5419670	6860315
Q9D880	Timm50	1	35.7211	13	9461371	5938309	5201603	15312810	19477060	4083268	4.51985e+06	11761390	5533768	4077817	5.75888e+06	5479308
Q9DBP0	Slc34a2	1	10.4826	13	3544936	3640612	2.76023e+06	4151942	2268457	1.32325e+07	4388543	5169293	2350206	2.7758e+06	3622699	3.14341e+06
Q9DBR0	Akap8	1	6.95399	13	5185235	3803416	3.1098e+06	1.70266e+06	6559566	3675653	3.99573e+06	4848439	4527134	3930898	4764355	3913610
Q9DC22	Dcaf6	1	3.8282	13	1938580	0	5.37502e+06	7105099	6371545	6.67146e+06	7259329	3.99229e+06	3.28961e+06	2.86846e+06	1173470	18928600
Q9DCJ5	Ndufa8	1	53.8252	13	11501340	4569557	4184850	12737635	18292210	15506520	7436407	10920930	5743279	7663938	6.96443e+06	9738129
Q9DCM0	Ethe1	1	30.4808	13	24257250	25304070	15875580	4386300	16030510	8.64757e+06	9502602	4688221	2639846	5787115	10721379	3297424
Q9EPB4	Pycard	1	44.4217	13	33481290	32939910	18686900	16732855	21192110	23371200	24280680	26759685	17873800	20192015	28115202	37078920
Q9EQZ6	Rapgef4	1	3.85803	13	10233530	6.53871e+06	6368935	13754138	13395510	6615232	4.38498e+06	5010089	18873820	24459235	17326650	206588416
Q9ESV0	Ddx24	1	3.80147	13	2382368	844930	2505956	7360491	8960020	0	4912643	2278750	34838768	23637060	558096	1.15616e+07
Q9ET22	Dpp7	1	25.3475	13	9.54387e+06	4.54709e+06	6781771	5244840	16863008	7.75367e+06	5.15839e+06	11870530	4.98442e+06	4234859	8892073	8.70993e+06
Q9ET30	Tm9sf3	1	24.6456	13	7875176	8877259	5306271	6884241	15391783	5.31823e+06	6743906	1059093	3791224	5410142	3387331	3109222
Q9JHH6	Cpb2	1	38.3762	13	0	0	8567773	3.01066e+06	9.94444e+06	1721766	8.28695e+06	16228647	585583	394986	7529496	1.60762e+06
Q9JKX4	Aatf	1	7.59049	13	667616	8880096	19577400	6.39002e+06	4.38998e+06	6888796	0	2429360	4746951	477143	2414976	3361684
Q9JME5	Ap3b2	1	7.72579	13	3429014	4.67389e+06	4653872	4508481	6780905	2876369	2.09259e+06	27306970	2.08148e+06	12668820	1800477	4439003
Q9QWK4	Cd5l	1	26.9601	13	2625225	9789888	8.35007e+06	5422150	1.75101e+06	1.40466e+06	2885668	2282543	2461507	2233147	3.43352e+07	770218
Q9QWR8	Naga	1	15.5928	13	14244410	3.47469e+06	7396688	6280993	7224571	13466720	11424677	7100017	2.70363e+06	1.49525e+07	10374360	1.21933e+06
Q9QZQ8	Macroh2a1	1	36.5991	13	14685740	10232370	7.86609e+06	13433000	16283419	19662740	1.91188e+07	27058055	1.35815e+07	8766968	10779626	16866116
Q9R1T2	Sae1	1	40.3524	13	4318809	4740938	5056248	5592227	4.24243e+06	5817830	6082925	6000127	4307521	5308134	4943898	5602353
Q9R1V7	Adam23	1	3.85071	13	5592620	1196097	4810662	4970019	8.52817e+06	1082944	5363387	6253521	2.33656e+06	0	1740849	2403514
Q9WTP6	Ak2	1	41.4136	13	14236770	13535400	12671650	18698120	12612590	8.32342e+06	1.18808e+07	16054730	10136940	12458945	9.27219e+06	10766630
Q9Z0P4	Palm	1	21.6345	13	5020028	6922380	12988580	7.83263e+06	4985719	7.07919e+06	7.16675e+06	6.55078e+06	881271	2511691	3.18441e+06	6.57159e+06
Q9Z148	Ehmt2	1	3.81952	13	1.01623e+07	8835547	6203756	5641256	1.0135e+07	17094115	6.01764e+06	7586264	11054500	12512330	916300	7.51331e+06
Q9Z1K5	Arih1	1	17.6667	13	3.00929e+06	6486255	3703562	10451196	5.41349e+06	792675	7788188	6701107	7018262	4026538	3.13785e+06	1189498
Q9Z1T1	Ap3b1	1	22.8507	13	6943080	12361800	8250291	13825810	7540901	11191054	28059570	20239810	11695498	17161750	5423344	4902661
A2AG58	Bclaf3	1	3.90776	12	6.67831e+06	2110472	4886844	6.71239e+06	42397180	8096918	3880556	2.58146e+06	4647152	3119765	2.92485e+06	4.91984e+06
A2AJI0	Map7d1	1	3.86891	12	2.13831e+07	6082347	7381093	8.57279e+06	0	35594300	7326136	4055355	1198719	2.36313e+07	2.61623e+06	3.18291e+07
B0V2N1	Ptprs	1	7.69282	12	4639618	4805639	5351869	1448415	31671804	0	7.14449e+06	6072649	3816205	19262872	6954911	4993542
B1AWN6	Scn2a	1	3.84286	12	13098250	48069730	45361562	1994419	9497024	959899	7889782	9366484	730925	2977883	3287061	5353332
B1B0V2	Ezhip	1	7.82669	12	14005583	6191138	5020140	10853062	3698845	4669021	5517451	18540310	8.88453e+06	4.06814e+06	7615132	11862530
B9EKR1	Ptprz1	1	7.54372	12	7266857	6830674	774316	6.27269e+06	4.985e+06	2719212	7870920	3253177	3536619	689485	1751586	2162554
O08739	Ampd3	1	11.4344	12	9.81237e+06	10887136	5.11584e+06	5127232	1.22498e+07	11880690	9.33091e+06	6.03152e+06	4.19247e+06	6897787	9.51659e+06	12280320
O35136	Ncam2	1	7.67076	12	13668200	24383855	865759	2063515	4.60392e+06	2418333	1.0642e+07	16122390	7000308	939272	2.33436e+07	27653520
O35215	Ddt	1	49.6291	12	18474569	1.90447e+07	8631819	8586128	18604260	22638974	23020760	23481675	8917153	13934080	22950110	2.60022e+07
O35382	Exoc4	1	10.816	12	5694879	5.80605e+06	16266310	37622098	12810160	5136708	4489557	8696159	6.06516e+06	4159450	2.73438e+06	6614622
O35454	Clcn6	1	7.64754	12	4085036	6.4724e+06	4.01501e+06	2266174	5.81155e+06	3045910	5.45609e+06	635339	6058792	3.14853e+06	4408170	6.08443e+06
O54931	Akap2	1	7.67628	12	6886128	2.57676e+06	1558327	9.15877e+06	2457465	1.28518e+07	1.69548e+06	5.1799e+06	3.15931e+06	1240359	944580	2763967
O88398	Avil	1	3.83579	12	6.27287e+06	8086881	7484011	8243850	1.17593e+07	3991694	2.39229e+06	2886340	3.83103e+06	3734443	1966774	1.92465e+06
O88492	Plin4	1	7.62815	12	3.93779e+06	2839215	7056192	5993046	1.01831e+07	3.5836e+06	6458964	6.76212e+06	3470495	4665228	10747900	11795120
O88587	Comt	1	43.2508	12	5040538	11208968	7.29672e+06	5928113	10416124	5421557	11154320	6830642	13664400	13125860	13292415	4720789
P04104	Krt1	1	36.7504	12	5755125	4.90564e+06	13254600	4.4741e+06	7861309	7072876	10144497	5.46986e+06	2715341	4965940	3.61722e+06	4979570
P09581	Csf1r	1	26.6627	12	3528801	3.27956e+06	2.78922e+06	3555490	6290128	0	6873720	7373040	1.55157e+06	4.12474e+06	8.58749e+06	2492032
P09671	Sod2	1	47.6319	12	4.48624e+07	31819110	31015730	22884370	13714115	10024536	39181020	24042290	26690350	22637775	26287950	58795077
P09803	Cdh1	1	22.1186	12	12653930	12688880	1.12975e+07	16102600	9.68236e+06	5792620	20243120	18166905	8865530	13362790	5877799	14341960
P10639	Txn	1	43.8968	12	27502510	12180510	9.10133e+07	20285720	115718800	115327200	68342632	201564896	8.29777e+07	154140496	59077800	45310375
P11247	Mpo	1	7.71607	12	930914	1337525	9.93512e+06	1.15217e+07	8.77611e+06	8116780	6.67519e+06	1972641	5724369	1311731	3041207	3002071
P12787	Cox5a	1	58.8199	12	44239432	40708472	35669305	23287265	15070270	17530250	9.42214e+06	9133895	11908510	6487608	9795279	1.1887e+07
P12960	Cntn1	1	30.542	12	396103	2.01119e+07	5.37731e+06	827878	4719815	6706331	3414218	0	0	2816648	1777365	0
P16092	Fgfr1	1	3.87865	12	3622147	5.46876e+06	3.74009e+06	8.67494e+06	6353218	13190960	6748617	6216157	5619464	3577303	3.30188e+06	4073008
P17439	Gba1	1	10.7314	12	4467428	5669529	5659926	5245194	8.70423e+06	5445995	14123185	11447890	9832133	10653010	7725931	9780889
P17717	Ugt2b17	1	39.185	12	1719472	2.79392e+06	12708090	17975724	3409298	3439487	1417016	1849936	464729	2504634	4285303	1833842
P17918	Pcna	1	22.4854	12	10299450	9.97621e+06	12305155	7139930	6710237	10706360	63266643	13445065	4115637	8950727	4862965	1.274e+07
P18654	Rps6ka3	1	18.8405	12	7442573	1.35602e+07	8720046	1848496	4085245	3079115	4.67574e+06	5558380	2.83891e+06	5701832	4265249	10676866
P19157	Gstp1	1	69.3352	12	77143973	5588044	9.68471e+06	53151688	1.75352e+07	2.07052e+07	2.90306e+06	1.26113e+07	4.02714e+06	52262000	4.9439e+06	4657688
P19536	Cox5b	1	22.7485	12	2.36194e+07	24779500	4565784	15905905	20250815	10731292	29403052	18478330	15373470	12924390	19409570	17301900
P21180	C2	1	38.5606	12	4622075	934611	3.4581e+06	4282376	4089743	4344456	2312604	4.92857e+06	1851660	2141268	1.57581e+07	2455604
P23591	Gfus	1	40.9979	12	11077080	9945992	3571399	12282680	4573636	4.03373e+06	14272720	16420560	8943755	10267886	11017030	15836330
P28352	Apex1	1	20.3228	12	7402160	6836084	8266285	7122773	7983108	7.83962e+06	8767814	9202381	6555488	7667525	8322613	6581770
P32067	Ssb	1	20.6689	12	5320995	5.49965e+06	2974289	8599879	4034133	2978525	17322665	8.16157e+06	4790258	5396821	5616329	9023185
P35123	Usp4	1	19.3862	12	16133047	7936894	5.78831e+06	4.1952e+06	6.74772e+06	12059310	2.31286e+06	11645190	5089073	1.06084e+06	4.4726e+06	5129202
P35550	Fbl	1	33.6275	12	5.85215e+06	5614178	5478498	3.99159e+06	11313250	12512815	2824376	6284579	4396534	6173655	5.4705e+06	4305185
P36552	Cpox	1	30.7361	12	3.0508e+06	11001070	1.09061e+06	4881989	7242426	6936508	11978452	9150815	36411376	1695501	4810234	10621960
P41241	Csk	1	7.03684	12	2.06669e+06	5854711	6.2149e+06	4897240	8.32956e+06	23151610	7364637	6316665	4951068	5030760	4802032	7645578
P49717	Mcm4	1	19.2267	12	6711617	9.28737e+06	11511880	9.12213e+06	25431910	1332092	8.1419e+06	11948410	11855740	11537920	9.22246e+06	11495210
P50136	Bckdha	1	30.696	12	26465210	3373768	5387055	4189253	0	3.30565e+07	62207323	724245	1.06797e+07	1172681	73559196	7203699
P50285	Fmo1	1	34.4976	12	349632	1.72156e+06	2.91601e+06	4854189	3121859	5.02719e+06	0	2.0916e+06	355362	0	684210	4.59364e+06
P50431	Shmt1	1	20.7482	12	12324530	12253680	10905210	9497624	8351046	4985671	17138345	7888596	8750785	10269380	9726350	8243283
P56657	Cyp2c40	1	30.9124	12	10351420	5.94377e+06	4458550	4639142	5425885	2.24161e+06	1.54963e+06	1.14574e+06	2.97128e+06	3157127	4.26672e+06	2531436
P57746	Atp6v1d	1	15.5147	12	4439641	5636189	5.34671e+06	5742120	9752100	19303390	4690929	5654952	3353980	13358100	5542260	7.96959e+06
P58404	Strn4	1	11.4369	12	4.25542e+06	2819218	8983587	1.27138e+07	3312723	1.5369e+07	14360130	1311284	4931189	4547500	2998261	1.68317e+06
P59470	Polr3b	1	3.83835	12	1779102	817085	2.74111e+06	850034	20414215	9410361	9342072	3133701	5930989	6990899	5228737	1.07151e+07
P60879	Snap25	1	34.8752	12	4909769	1606996	0	39920564	13252297	5562472	8.02758e+06	1636344	2596322	2694018	4511984	30032010
P61264	Stx1b	1	15.3808	12	3.06621e+06	1308718	3165556	7.77546e+06	9206594	8569507	692185	3.67816e+06	9276242	2691332	874338	0
P62245	Rps15a	1	38.0174	12	49147392	49703808	25029300	22704390	31996620	30041610	13499370	42989310	1.50139e+07	27802470	49022790	47707040
P62748	Hpcal1	1	13.6724	12	6485569	5.72289e+06	4130499	4273172	6063822	5803556	6941059	6916688	7.31117e+06	3.33153e+06	12602330	12282705
P62751	Rpl23a	1	24.5096	12	13888900	10587910	19844990	18082150	10842650	10586000	9.21855e+06	7461412	8308657	9280851	6.96289e+06	6.87499e+06
P62874	Gnb1	1	68.3304	12	15350140	1.10876e+07	7595857	9.20313e+06	17830472	16485590	17333905	17038745	12773510	14238410	14809160	10409450
P62897	Cycs	1	31.3605	12	24454150	2.67794e+07	35487080	36183356	15109630	7676095	41132128	5098843	1.41376e+07	2.21583e+07	8596619	5964078
P63028	Tpt1	1	37.2699	12	10250859	68757669	30450415	7904304	1.39973e+07	1.5908e+07	23561005	13422350	13632350	22375670	2.74838e+07	17907740
P63276	Rps17	1	48.1715	12	11742375	12857660	14166280	24563970	4148254	11212014	3959640	14317980	6.56869e+06	7.25025e+06	14595430	15507230
P63325	Rps10	1	27.4721	12	2.43076e+07	49592556	11460730	11608270	4640833	9341856	11136590	6658576	6.01498e+06	7346332	30612505	38780060
P68037	Ube2l3	1	56.7136	12	12967230	27670400	14372260	11167770	16847610	10837120	25280485	21326212	11774735	13933280	17002825	26453780
P70175	Dlg3	1	26.9217	12	2.93041e+06	411923	6378154	2065360	1.13685e+07	8479388	618414	3211341	2142080	1072878	4.54513e+06	1272627
P70349	Hint1	1	31.182	12	51516440	55964090	53567288	36283168	49935540	10571810	56138700	17493010	12309908	40859168	18587760	1.99104e+07
P70460	Vasp	1	33.2768	12	8241026	8.74556e+06	9017566	9612722	7.16833e+06	7946801	7124069	10370820	7438504	9.72556e+06	8.35107e+06	9620289
P70697	Urod	1	7.62495	12	8.08583e+06	13193680	1485018	5502109	5815920	4382105	4666391	3.0285e+06	5.59796e+06	9.89086e+06	2346196	6159395
P82343	Renbp	1	19.0027	12	1827983	4833237	2596601	6.65241e+06	6.55323e+06	1.51284e+07	6590253	9805334	3892739	4161393	6546446	5100345
P97379	G3bp2	1	31.4373	12	5150829	5982266	3.98937e+06	3.96502e+06	5933012	5049119	6.15555e+06	7164417	4476358	4266297	4993660	4726611
P99026	Psmb4	1	24.268	12	4.2339e+06	0	10486190	14165190	2.55384e+06	887260	34717550	3.11327e+06	4170355	6367603	23090835	6713903
Q01339	Apoh	1	49.7897	12	52656873	4889879	4432479	3.39299e+06	5.93839e+06	891276	8400104	17956930	6.48619e+06	7019910	1.03152e+07	5.74447e+06
Q03391	Grin2d	1	3.8257	12	28335590	2.05121e+06	5221118	9750717	4849761	1781660	85836672	950885	5.24289e+06	965591	2608112	9019977
Q06770	Serpina6	1	72.5485	12	5944667	4.33674e+06	202754496	24486070	41581931	35816608	1.22667e+07	4819596	12044620	20719893	3839556	0
Q07456	Ambp	1	38.2475	12	5.14343e+07	1036970	7.98728e+06	19708060	3325535	5.12049e+06	1.05645e+06	3532420	2.37966e+06	327297	2624568	12750760
Q08331	Calb2	1	13.8711	12	12875400	7.80765e+06	1217058	3707993	5569756	7.01815e+06	2055080	9.40296e+06	3656997	6199802	3.3412e+06	3373865
Q08652	Rbp2	1	34.3366	12	15039585	46363586	53112712	54047974	19385500	19900960	169032096	109592808	30768859	29979853	76166250	73936760
Q148W0	Atp8b1	1	9.31103	12	10847450	9410971	3.50048e+06	4.23951e+06	2864238	2607114	3.81563e+06	7351852	2397894	5088334	7229762	3254521
Q3TL44	Nlrx1	1	34.7195	12	3652722	3429100	12266060	4.78144e+06	1.10576e+06	2.67389e+06	2.45195e+06	1731446	10913880	4308814	8321057	1.37915e+06
Q3TMH2	Scrn3	1	7.62325	12	2.08795e+08	9.9031e+06	508942	9821102	6326697	3727270	4361312	6.28452e+06	5887407	20590350	7639258	18584120
Q3TVI8	Pbxip1	1	7.61513	12	25640400	5772334	2504210	2.42433e+06	2.0329e+06	2482803	1.09569e+06	3700193	9413168	21578390	6092937	408448
Q3U186	Rars2	1	19.3013	12	6.5946e+06	403615	6641893	1.53764e+07	9929283	5.42743e+06	8800511	3517457	1652464	8.66789e+06	4226313	1.01822e+06
Q3UEG6	Agxt2	1	22.9904	12	15645380	1.56368e+07	3536633	3.52909e+06	6848864	6138093	11834403	1.6012e+07	6614821	5759214	8534525	5908034
Q3UL36	Arglu1	1	3.87515	12	50288843	4.7876e+07	0	3.84283e+06	6484131	8.13544e+06	1600715	20672320	5298779	3.0729e+06	14258780	0
Q3ULJ0	Gpd1l	1	18.7726	12	8641981	8834149	6642180	5.34218e+06	11284580	9.25156e+06	6867254	6464121	3853055	4959317	8047775	7050424
Q3V1L4	Nt5c2	1	11.5811	12	14135290	9855085	1040961	9.73475e+06	3.39948e+06	3.99891e+06	49536160	30455410	2.19281e+07	7169515	2108858	2.40356e+07
Q501J6	Ddx17	1	45.1986	12	6.44173e+06	6.16751e+06	4339102	4.22433e+06	7779360	76182938	6892465	3.30922e+06	5126035	7.17743e+06	4.37277e+06	5.17173e+06
Q5DTU0	Afap1l2	1	3.83515	12	15960180	10086240	9370979	12910435	5809501	7936143	3016995	13418330	6423120	4616688	4634700	8546237
Q5SV85	Synrg	1	3.82695	12	1717665	112327949	9569112	4.79306e+07	16148833	2.58146e+06	30529883	2068063	8309794	15384140	4314301	1931587
Q5XKE0	Mybpc2	1	3.927	12	0	13856530	4097381	2973974	44334285	9.20832e+06	5756828	0	2903527	4729060	0	0
Q61093	Cybb	1	8.52466	12	15455950	9.35736e+06	17009190	9789095	1.2868e+07	11521890	5689837	5604445	3964785	5211551	5915405	7228109
Q61129	Cfi	1	76.7425	12	1.87708e+06	2.41783e+06	2.77777e+06	498896	3988559	769438	1.07831e+06	2885092	757646	2503732	530423	1.33616e+06
Q61655	Ddx19a	1	24.1398	12	8927625	2806449	10805780	12628970	8115719	9.47403e+06	938003	10327900	5122858	4499272	4576546	3069965
Q63918	Cavin2	1	29.406	12	7163326	7313481	12786245	6031634	3.75525e+06	4335410	4477090	4.98464e+07	6.21811e+06	2880766	16820420	1.10839e+07
Q64012	Raly	1	16.2496	12	6895557	4777119	15887340	7.9724e+06	7769094	4811913	6.05424e+06	8099645	3.90713e+06	3875306	4040221	3569990
Q64285	Cel	1	3.81585	12	2932184	843839	4.48873e+06	4978708	9723245	18683540	0	31104256	11148827	2696904	7578473	18144139
Q69ZZ9	Macf1	1	34.5998	12	14337410	5.6527e+06	1.1111e+07	7510864	9.2104e+06	8416994	4406844	3922538	585575	4204387	2.92289e+07	3829451
Q6NVE8	Wdr44	1	3.74881	12	6.04564e+06	5693039	2757088	4148922	4395047	1.62302e+07	2.77548e+07	5330397	5.23148e+06	5.5715e+06	11523788	8145144
Q6P1F6	Ppp2r2a	1	18.44	12	7296552	5606742	3254867	3691417	8256750	22130216	4235556	4.46082e+06	3.11244e+06	2510165	6931398	3510330
Q6P8U6	Pnlip	1	3.86616	12	2824772	5550546	8.84094e+06	7490102	7439845	15721710	12376635	9.73732e+06	6279512	3.33132e+06	3431365	3284593
Q6PD03	Ppp2r5a	1	3.82633	12	9.78906e+06	6244093	14045750	8213888	15528925	14828110	5187861	0	2.10302e+06	4990621	5454483	31606370
Q6PDL0	Dync1li2	1	18.6311	12	6316710	3807492	716824	3064495	9451463	6.91389e+06	2541186	3.64497e+06	5.70374e+06	5618174	3.59419e+06	8088838
Q6PGF7	Exoc8	1	3.7962	12	8761765	4196490	49651512	1.31975e+07	13106677	5.69075e+06	3.83264e+06	17904380	7471518	9.1589e+06	4331146	4.52123e+06
Q6Q899	Rigi	1	9.40729	12	8856721	0	3690150	20441025	12304470	12300930	5845286	3035194	21139220	9.75194e+06	10760143	6.21724e+06
Q6ZPF4	Fmnl3	1	3.82946	12	3930335	3884283	6.18302e+06	1.6652e+07	2.42865e+06	3.09828e+06	6888610	0	1678209	2703293	4.81272e+07	3302010
Q6ZQI3	Mlec	1	18.5024	12	7629858	7.72479e+06	9867085	8564080	8.01124e+06	7239552	7287856	8096237	6666518	6665987	7332492	7677522
Q7TMC8	Fcsk	1	3.82013	12	1191783	2720552	1345857	3875915	4.70227e+06	5290126	3.26609e+06	2821849	1.05886e+06	4.13226e+06	2646048	896001
Q7TNG8	Ldhd	1	34.4147	12	6685395	490433	6811099	553942	2648374	3811303	1.19687e+06	713553	3.58731e+06	1909052	721953	1.09019e+07
Q80U70	Suz12	1	3.75672	12	5948336	5815005	1080002	562224	13504990	6.46736e+06	5301679	5784925	2785806	2010709	8991014	6778790
Q80VC9	Camsap3	1	3.89882	12	11461517	6471848	14614460	10161430	6838743	1.98304e+06	3.53304e+06	21047560	4210060	12070595	2947963	9021686
Q80WQ2	Vac14	1	3.70173	12	2207788	2600353	5957208	2.85311e+06	6575910	6902026	16272460	1.01603e+07	0	4646752	9.59241e+06	5524748
Q80XC3	Usp6nl	1	3.80502	12	10606460	12162400	10566413	11631660	9967028	5.9677e+06	7651770	7.02751e+06	6264634	4263226	7359853	6941397
Q8BFY9	Tnpo1	1	24.2081	12	4858892	4.66368e+06	4498260	4.0054e+06	7870457	5371517	4783171	4604416	3733923	4370728	6268343	4357156
Q8BFZ3	Actbl2	1	55.8811	12	3665037	27193705	1.37929e+07	7201901	104497248	81519720	12706570	20503135	1.13287e+07	17806630	14946590	17417400
Q8BFZ9	Erlin2	1	46.3025	12	8.8004e+06	9331359	5459630	8.99099e+06	5705225	9301849	7601297	10279770	5038762	5904766	8409298	6.87049e+06
Q8BH55	Thnsl1	1	31.0946	12	5115928	0	3837025	2.44366e+06	837664	2245414	22638930	2.77328e+06	0	1.02422e+07	2717522	5.60394e+06
Q8BHD7	Ptbp3	1	23.7242	12	8423568	1429906	3915413	7005061	13770560	8.20816e+06	6.13136e+06	9.08299e+06	5044669	7764056	6128000	6.51781e+06
Q8BHW6	Spata21	1	3.86208	12	2463246	4921949	9359190	3417397	10116360	4929423	1.96605e+06	33357449	1597998	6410028	2409181	1242682
Q8BIZ1	Anks1b	1	23.0153	12	21404660	8.16092e+06	8471169	11792430	16493130	1.38082e+06	16610060	11511420	4.3499e+06	6842743	6.14539e+06	2.76407e+06
Q8BJY1	Psmd5	1	28.0587	12	8.63831e+06	9.60017e+06	4855376	7451210	3371312	4406649	8357709	9052108	4560280	6291613	6017269	6403158
Q8BKG3	Ptk7	1	3.87865	12	0	6210348	8.31236e+06	603134	486991	24695970	2.24488e+06	6363276	3446597	4011223	6977665	10997810
Q8BMA6	Srp68	1	23.0157	12	1.16793e+07	9.7737e+06	1940281	11793562	6223434	4.95897e+06	15285460	16359670	6973993	3655319	9086980	5655347
Q8BQC8	Rbak	1	3.20867	12	649189	3802766	4969390	1222896	3119227	5.57614e+06	2372094	2299018	350330	1.46513e+06	3701712	2744748
Q8BU03	Pwp2	1	3.78132	12	4.99137e+06	7883134	2591325	3257535	8029313	27552479	16544625	5217859	6.35872e+06	4.42172e+06	10376540	14057440
Q8BUV3	Gphn	1	25.4691	12	5237851	9961415	1.17837e+07	762265	6.05318e+06	7797909	3825876	10333760	4190302	3061880	1873463	9.00276e+06
Q8BWQ1	Ugt2a3	1	15.4281	12	718649	1.2124e+06	772441	554351	6171469	1.29312e+06	1.03943e+06	1.92677e+06	1377695	1359783	570488	1879458
Q8C1B7	Septin11	1	43.7016	12	14347789	1.49361e+07	11936034	1.22491e+07	9.45938e+06	7717264	11884834	14727946	7402428	11675831	11102080	12129920
Q8C2Q3	Rbm14	1	11.7237	12	6505257	5796554	4570624	8561810	3.38704e+06	16746464	106282839	1.0699e+08	3501572	4638409	4233922	22273490
Q8C7E9	Cstf2t	1	15.3853	12	3728296	1824665	0	5153415	27515032	31570486	12798210	30064180	1.00067e+07	2881633	1.30249e+07	3.81214e+06
Q8C854	Myef2	1	19.204	12	25255370	1.20553e+07	15410218	1.26008e+07	20443780	1.05071e+07	2433978	2647517	4.50967e+06	4158421	4631094	13390200
Q8CBY8	Dctn4	1	3.80621	12	17205540	7153661	1.73873e+07	17658470	14148970	18966200	1.70466e+07	9.90941e+06	3359158	11314535	7101209	5851480
Q8CCT4	Tceal5	1	11.5451	12	7194977	2.63405e+07	14363496	13247713	2.59053e+06	4544632	2477378	7.98274e+06	4419803	5628622	6158746	7388823
Q8CIM7	Cyp2d26	1	49.8057	12	5066652	5.97702e+06	2368553	0	2.83435e+06	1350067	0	2.14859e+07	1441596	2972670	3530653	598603
Q8JZU2	Slc25a1	1	30.3061	12	6055649	3166495	14185210	1.51037e+07	4328205	3656225	1965994	4987732	2573115	3.00606e+06	7875904	7262918
Q8K010	Oplah	1	15.4995	12	445216	1.26773e+06	6207664	2428616	3815509	3845403	924826	24935540	929569	1054605	3942424	3268747
Q8K0D5	Gfm1	1	26.972	12	2386964	2572548	0	0	6822626	13337765	925536	1412453	6338759	7565676	2048326	11633310
Q8K0L3	Acsm2	1	46.1905	12	8899971	2.43339e+07	724725	41710336	2.62207e+06	772495	5412568	4603611	35215134	6.54262e+06	3.51016e+06	6256115
Q8K183	Pdxk	1	48.7205	12	20866270	27571610	6.91257e+06	17702175	3132152	7.74924e+06	2.12393e+07	22609073	16189675	13861860	23975910	16291090
Q8K2C6	Sirt5	1	11.5682	12	4003934	1447282	3.36971e+06	12237110	8478571	18647680	4078030	685080	4024164	725201	4.60911e+06	3754389
Q8K2I4	Manba	1	23.2244	12	2.49113e+06	4545228	791203	4255265	2898846	1370853	4782711	3515475	3644234	5263830	6.81817e+06	3989358
Q8K482	Emilin2	1	3.82695	12	660986	2016446	335453	2158499	1.01279e+07	3234247	1.11131e+07	932476928	2496033	0	0	5668597
Q8QZR3	Ces2a	1	83.1783	12	12234230	1.81588e+07	8941544	9488355	7315068	1.02438e+07	3230078	3.1706e+07	16040111	10206733	17471825	12334080
Q8R2Y2	Mcam	1	21.7756	12	10939180	7324734	8.23065e+06	8.68138e+06	7967464	8458319	4.61113e+06	11417181	16253510	4095274	8065664	3112619
Q8R3S6	Exoc1	1	11.5166	12	2140672	24297222	7388118	18232395	1.00582e+07	4.14865e+06	4241162	3580578	20608187	2192693	8.95831e+06	3.89662e+07
Q8R4N0	Clybl	1	53.4505	12	13270360	6.96035e+06	13814718	13470170	4.92482e+06	6212480	2845192	19292520	8027831	4594722	6050766	8207905
Q8R4U7	Luzp1	1	2.43302	12	6.53097e+06	6.17846e+06	2567540	7759913	9.29982e+06	12527958	7422896	7.32405e+06	2351413	3043571	4219055	2159634
Q8VBT9	Aspscr1	1	15.4927	12	6485742	5270919	6961566	5963522	4327215	2034223	2.20965e+06	7.77143e+06	9.145e+06	8.32164e+06	2.50324e+06	4799067
Q8VCX5	Micu1	1	20.0259	12	1359949	4.9243e+06	6.19984e+06	6223516	2037466	15310190	2869025	2416689	2350226	14457751	3.36644e+06	9568984
Q8VEL2	Mtmr14	1	19.1937	12	566713	2.15594e+06	2.36839e+08	2.77062e+06	1.14678e+07	6988429	9404556	3948927	793214	1.69551e+06	1455021	0
Q91VS7	Mgst1	1	27.0716	12	11095470	14878910	3.65484e+06	6752925	21178410	7.6568e+06	8043469	2109742	12397760	23651990	6209625	1.09025e+07
Q99JW5	Epcam	1	71.6461	12	7971161	8360289	7.31354e+06	5.00507e+06	5789173	7.2958e+06	1.21779e+07	13233490	7833329	11131180	9746168	17373780
Q99JX4	Eif3m	1	16.8956	12	13053560	8781613	10194170	9918683	11224670	17209790	2580401	8462680	11890560	8586755	12962285	10553780
Q99K51	Pls3	1	81.4207	12	4203263	7.71211e+06	327355	1.14865e+07	1.95558e+07	6.11041e+06	7.98431e+06	9.57349e+06	4422508	3.92893e+06	1.23419e+07	4.77881e+06
Q99KG3	Rbm10	1	3.82883	12	5039244	5267686	3840061	8.38845e+06	13018855	7745148	3.8434e+06	6528869	8.78255e+06	13433780	5677385	4311927
Q99LB6	Mat2b	1	18.037	12	3434551	2896673	4063861	11531370	2998027	6.34291e+06	2.06793e+07	1.25355e+07	11238560	3973954	1807047	5.18796e+06
Q99LI7	Cstf3	1	3.83963	12	10091010	6415070	3048868	4219747	4034133	14134192	9.94302e+06	4851975	7430328	1.14949e+07	1197973	4190027
Q99M87	Dnaja3	1	12.0065	12	5.79916e+06	6.88927e+06	13678190	14624280	6.43615e+06	6523339	1.0408e+07	7962232	8.01038e+06	9.54634e+06	3518469	7489123
Q99P88	Nup155	1	17.3675	12	6407239	4201663	9.70747e+06	7281359	2588544	5414238	5496694	4780052	2427601	11753430	5.24538e+06	1.4029e+07
Q99PP7	Trim33	1	3.87725	12	28843500	27628970	17609130	11032130	1.45988e+07	2.95879e+06	1.02259e+07	14006070	8267229	12424870	14531305	12105740
Q9CPV4	Glod4	1	50.8769	12	12931525	23316940	15489320	12635305	7338453	3444119	10180890	11269834	10527150	10321850	13603530	11660930
Q9CPW0	Cntnap2	1	15.223	12	6441353	4.84647e+06	1.59578e+06	1935556	5086204	4288019	1631019	6688292	9190222	2548688	979431	8056734
Q9CQE8	RTRAF	1	48.6717	12	8030825	15938880	1.18573e+07	5054107	9824068	9.89448e+06	15627880	9842320	7715462	8.57831e+06	9553073	11517250
Q9CR61	Ndufb7	1	15.3864	12	4630135	1.93678e+06	11438040	1.4656e+06	3.02652e+06	4.45863e+06	6286310	8.8538e+06	2.99215e+06	6807271	2140425	548059
Q9CWU5	Khdc3	1	19.1344	12	4900288	960231	5389626	5316666	19045500	10008340	3999587	0	3745205	2635756	6.2874e+07	1.60106e+06
Q9CXS4	Cenpv	1	20.8779	12	3972055	3031272	4973189	8685487	4939810	5524553	6069107	5365567	7250939	9.08949e+06	4962937	7.05322e+06
Q9CXW3	Cacybp	1	19.8385	12	1.20137e+07	8.42599e+06	1.60699e+07	11802496	3.00761e+06	7281618	9.1479e+06	9.5217e+06	5.28945e+06	2236956	5796636	13049680
Q9CXZ1	Ndufs4	1	32.543	12	9372574	12339460	11163580	11355975	3.38994e+06	4.82088e+06	22572967	8964294	8072421	1.34046e+07	29510446	8.22879e+06
Q9CY27	Tecr	1	10.0077	12	3559130	4.75404e+06	4197409	2.45336e+06	11466705	4872151	5881222	5018357	2.45659e+06	2.96999e+06	3884282	6409518
Q9D0L8	Rnmt	1	11.3773	12	8050706	1.37929e+07	7.94133e+06	64071025	2213419	18041160	10247373	4836279	3839597	3.24523e+06	1009879	6.60268e+06
Q9D172	Gatd3	1	37.8661	12	14336380	16112740	9.00331e+06	17885540	19059761	9.97395e+06	24080860	23108015	7348004	17733715	17063785	11545260
Q9D826	Pipox	1	19.4356	12	4.0565e+06	664718	967150	30374910	215778000	1262604	5.43671e+06	1.80843e+06	2.09431e+06	3.79079e+06	6651269	1617630
Q9D8S3	Arfgap3	1	10.0302	12	200030448	180783104	7.46593e+06	3631126	2857276	5909121	4707571	6939020	4104211	19671405	11637380	204899600
Q9D8S4	Rexo2	1	3.88432	12	17762620	18481310	18234915	17655530	8522263	12745260	5337017	5039001	6.75065e+06	7.36743e+06	8821932	2396038
Q9D964	Gatm	1	34.439	12	1.31595e+06	2.07898e+06	4355980	4.67394e+06	564599	1779464	8723579	1275508	1665071	7.19118e+06	2443386	2889846
Q9DB25	Alg5	1	12.8909	12	3917439	8.32823e+06	5.87533e+06	5376562	6.82753e+06	4.46631e+06	2.81301e+06	3170604	503225	4363782	5819567	4795479
Q9DBB9	Cpn2	1	42.423	12	2.44292e+06	790229	3602516	1512632	9.48267e+06	2153616	1063651	5570088	943212	1221976	679816	2434232
Q9DBH5	Lman2	1	25.4598	12	11436300	13299175	5930571	5563028	3.62018e+06	8.62214e+06	10589450	6737894	4430137	6117855	6954768	5927813
Q9DBX3	Susd2	1	11.5453	12	6402713	8495695	13261960	15870365	7311047	10064660	6289722	6.2514e+06	0	459405	3335453	1.0921e+07
Q9DCL9	Paics	1	38.2308	12	4207103	10308140	14717920	15710910	9.50152e+06	14996135	6849660	8956565	9.38662e+06	10824560	10914470	4.65333e+06
Q9DCM2	Gstk1	1	26.7737	12	3358076	9035235	6.82784e+06	940952	9.16495e+06	9574278	4747015	2.40367e+06	1510999	1506534	10865090	803170
Q9EP71	Rai14	1	11.5101	12	10303720	6.86475e+06	376450	0	4.59022e+06	4.48104e+06	3409735	6591812	6320765	11006740	2.26241e+06	4266948
Q9EQ06	Hsd17b11	1	37.2844	12	13394956	8862779	1.32033e+07	9547969	9.1903e+06	1.46043e+07	41401841	61413768	2845547	1.32006e+07	40148380	34708910
Q9EQU5	Set	1	55.5183	12	36925720	34174927	35810331	35299877	34295027	22406086	28169200	17534170	23713800	20028910	31148730	23586040
Q9ER88	Dap3	1	21.7518	12	5090915	3428672	3556238	4081448	8787267	19982670	5259255	3797468	3768243	4692455	9.12221e+06	3727678
Q9ERS2	Ndufa13	1	26.757	12	2541301	7430576	9257611	7280372	6833404	6171242	8400861	6611633	7219761	19965434	3727283	7581514
Q9JHW2	Nit2	1	20.7487	12	9718927	6795715	11315322	9.47427e+06	8.83995e+06	7.07503e+06	4286257	5269841	3900718	6541404	2611177	4.40094e+06
Q9JII5	Dazap1	1	30.4874	12	10794890	21995220	7380058	6964635	7.58677e+06	9.97411e+06	11107735	11434270	6970766	11234330	18094110	7363796
Q9JJN5	Cpn1	1	30.8063	12	1515442	2549057	577298	0	2374707	6862563	499374	1411442	610985	3.54009e+06	546253	0
Q9JKA5	Gpa33	1	27.0452	12	13375050	3940055	9.14803e+06	10889961	4674533	1.11363e+07	14725670	24081710	15633476	19767215	9.33573e+06	11826725
Q9JLM8	Dclk1	1	15.4261	12	7033782	2521544	0	4958139	5225307	5854440	3.11382e+06	2425629	5.67065e+06	2935579	3208668	1.71267e+06
Q9JM76	Arpc3	1	15.6474	12	18879870	25805405	10344660	8204779	6080064	4.45613e+06	15579110	7263423	3.55125e+06	5408876	10335640	23563020
Q9QYB8	Add2	1	7.65049	12	3841341	23829160	11742905	25789610	6831051	4680723	5.15984e+06	6.48958e+06	1.03858e+07	7923402	896635	13417449
Q9QYM8	Cenph	1	3.88361	12	868824	2727578	5227760	5045854	6884640	9181089	7.05748e+06	12811230	3144398	8587439	7011756	7089679
Q9R0B9	Plod2	1	19.1689	12	25876930	6678538	4.58885e+06	2.9755e+06	9564843	3158758	6683972	11147181	0	5456153	5633288	13353675
Q9R1E6	Enpp2	1	15.2632	12	23859000	1.19922e+07	1.35007e+07	5723777	4240772	4866796	9168810	1.13865e+07	0	25336172	3809239	9348375
Q9R1V4	Adam11	1	3.89442	12	10681790	8177032	5.8286e+06	5186918	3397120	6543677	0	1891110	10880470	13235380	3.13772e+06	3413671
Q9WUK2	Eif4h	1	22.4578	12	14693550	13967630	13165575	14569850	1.00079e+07	6144277	7054933	8190035	6901446	8609037	5831298	5705532
Q9WUP7	Uchl5	1	28.4727	12	6.55235e+06	5.34253e+06	5086375	5360531	2134928	18403270	6.36467e+06	7115255	3379997	6755837	7141866	5929546
Q9WUR2	Eci2	1	36.6641	12	6657828	5163661	8647949	14377380	5.90034e+06	8012159	3887436	10949170	5.8625e+06	5375551	11031290	14353830
Q9WUU7	Ctsz	1	53.5703	12	3644017	4094802	13549820	15524230	9.7664e+06	15954310	14323520	12906920	11266927	18040660	10614800	18882694
Q9WVJ3	Cpq	1	33.4092	12	61627165	5315781	1.43497e+06	2170485	4.02204e+06	4933226	2582561	4426438	3310678	2122923	7405707	5.24775e+06
Q9Z268	Rasal1	1	7.6378	12	2024633	1297773	9915397	9486392	1.27626e+07	23508680	4.72088e+06	1.7884e+06	5994361	7.82015e+06	3840466	1.16651e+06
Q9Z2D3	Gsdme	1	10.8617	12	6382158	4169212	2.27197e+06	7.09524e+06	29875560	12005133	8125060	6.96392e+06	3.48555e+06	1813483	4612117	5515063
Q9Z2Q6	Septin5	1	38.1505	12	7792800	5.41567e+06	9157223	7531909	11016775	11359250	10692010	9479958	7972174	8654963	7613811	7919582
Q9Z2V5	Hdac6	1	3.8092	12	4.59356e+06	4.51183e+06	4156842	17809080	10645520	846714	27539180	32873730	2997505	11618327	9637169	26704939
A2AKG8	Focad	1	3.8282	11	5195753	1576838	3299206	4.69778e+06	3590126	2951349	7.20284e+06	8979638	983058	2.89703e+06	12988610	7494768
A2ARA8	Itga8	1	7.68238	11	2134597	0	1840134	5076044	0	9082202	25538346	0	24387850	1451447	8536417	0
E9PY46	Ift140	1	3.8257	11	6978081	1110360	5.96805e+06	11419420	675406	1229355	6528087	5998476	9865503	1715232	3763499	4.61108e+06
O08738	Casp6	1	15.1866	11	7555183	7549700	5989501	5886806	5137049	6163584	6209423	8.95835e+06	13119010	14946600	5.54474e+06	7684969
O08997	Atox1	1	43.5279	11	15860980	39146620	24076430	14788275	16326150	16419080	45364780	45273848	47255520	51920800	57478240	12608430
O09167	Rpl21	1	22.5244	11	7629032	6198423	14299590	14107470	3.44244e+06	15906550	11082420	11436650	539599	9.06122e+06	14236510	6365870
O35309	Nmi	1	37.5403	11	6.58829e+06	10039600	6958262	8.63952e+06	1902318	9782607	12925160	8282816	8.10691e+06	9198763	11530750	13627800
O35326	Srsf5	1	27.929	11	13414525	11566200	6478445	3567538	1.00572e+07	7277285	7106247	14730610	7780983	9044516	5875696	9.13234e+06
O35691	Pnn	1	7.75932	11	7045478	9.78055e+06	3916606	10461650	15819980	2927095	1.05513e+07	2.7536e+06	0	2211036	0	1749383
O35841	Api5	1	10.6389	11	5206386	5666291	7.88257e+06	2349509	7394922	8437150	5618081	1.64344e+07	3.19484e+06	7769941	8.01699e+06	9400741
O54865	Gucy1b1	1	3.83963	11	5.50116e+06	4644527	3338969	6446486	4096140	5045793	3.54124e+06	10856720	2692894	27441140	3149795	6292860
O54984	Get3	1	28.9852	11	12663850	13090320	11941220	21653015	5461043	11720450	13746580	16393520	9231660	8896748	18135320	13173275
[truncated: 2,828 more rows]

## Sheet: Tab2
Column1	Column2	Column3	Column4	Column5	Column6	Column7	Column8	Column9	Column10	Column11	Column12	Column13
Category	Term	Count	%	PValue	Genes	List Total	Pop Hits	Pop Total	Fold Enrichment	Bonferroni	Benjamini	FDR
KEGG_PATHWAY	mmu01100:Metabolic pathways	88	22.16624685138539	1.254923000610169E-11	P23591, P84309, Q9WUZ9, Q8BFR4, Q923D2, O08709, Q7TSV4, P50172, Q8JZR0, Q99KB8, Q9R0P3, Q8JZV7, P16858, Q8BVI4, Q64464, Q9JLJ2, Q9CR21, Q9DCJ9, Q99MN9, Q9Z1B3, P52480, Q9CZ13, Q9EPL9, P08249, Q8R1I1, Q8C196, Q00519, P27046, Q8R0F8, Q64GA5, P47791, P97478, P12787, Q9CR51, P54869, P17439, P50427, P12265, P70698, D3Z7P3, P15532, Q9DCM0, Q9JHU9, Q99KI0, O88844, Q8BMS1, Q9JJY3, Q9D1A2, Q9DB20, Q9D0K2,…	243	1621	9011	2.0131047491387473	3.488673128160258E-9	3.48868594169627E-9	3.2753490315925414E-9
KEGG_PATHWAY	mmu00520:Amino sugar and nucleotide sugar metabolism	10	2.518891687657431	7.1183880376297224E-6	P23591, Q9DCN2, Q7TSV4, O70475, P20060, Q8JZV7, O08528, Q3TW96, Q9D0F9, Q9DCJ9	243	51	9011	7.271040103284112	0.001976962148744099	9.34095807828443E-4	8.76974841162675E-4
KEGG_PATHWAY	mmu05020:Prion disease	22	5.541561712846348	1.0080170588076723E-5	P51881, P97450, Q60864, P46471, Q9CX56, Q61768, Q9R1P0, P12787, Q9R1P4, Q9CR21, P52503, Q91VD9, P20029, Q61093, Q9CZ13, O88685, Q6ZWX6, P48962, Q8R1I1, Q9Z2U0, Q91YT0, Q9DB20	243	268	9011	3.0440697745838707	0.002798378765507592	9.34095807828443E-4	8.76974841162675E-4
KEGG_PATHWAY	mmu04142:Lysosome	15	3.7783375314861463	1.4769776668887185E-5	P10605, Q9Z0J0, Q8BFR4, Q9WV54, Q61207, P20060, P18242, Q8K2I4, P17439, P12265, Q9R1Q9, O09159, O35114, P22892, O89023	243	135	9011	4.120256058527663	0.004097610028396481	0.0010264994784876594	9.637279276448888E-4
KEGG_PATHWAY	mmu01200:Carbon metabolism	14	3.5264483627204033	2.0469872531918302E-5	Q9DCD0, Q9R0P3, P16858, O08528, Q9WUM5, Q99MN9, Q9DBJ1, Q99KI0, O88844, P52480, Q9EPL9, P08249, Q8C196, P05202	243	121	9011	4.290514573342857	0.005674521543176603	0.0011381249127746576	0.0010685273461661354
KEGG_PATHWAY	mmu05012:Parkinson disease	21	5.289672544080604	2.6965358977558572E-5	P51881, P84309, P97450, P46471, Q9CX56, Q61768, Q9R1P0, P12787, Q9R1P4, Q9CR21, P52503, Q91VD9, P20029, Q9CZ13, O88685, Q6ZWX6, P48962, Q8R1I1, Q9Z2U0, Q91YT0, Q9DB20	243	264	9011	2.9497287691732135	0.007468442412870702	0.001249394965960214	0.001172993115523798
KEGG_PATHWAY	mmu05415:Diabetic cardiomyopathy	18	4.534005037783375	5.0952950336200294E-5	P51881, P97450, P47791, P12787, P16858, P58389, P18242, P11103, Q9CR21, P52503, Q91VD9, Q9Z1B3, Q61093, Q9CZ13, P48962, Q8R1I1, Q91YT0, Q9DB20	243	211	9011	3.16341934351413	0.01406542553394241	0.002023560027637669	0.0018998171482497537
KEGG_PATHWAY	mmu05016:Huntington disease	22	5.541561712846348	6.010805519281816E-5	P51881, P97450, P46471, Q9CX56, Q61768, Q9R1P0, Q8CBY8, P12787, Q9R1P4, Q9CR21, P52503, Q8R5C5, Q91VD9, Q9Z1B3, P42859, Q9CZ13, O88685, P48962, Q8R1I1, Q9Z2U0, Q91YT0, Q9DB20	243	302	9011	2.701359932412177	0.016571694944528925	0.002088754917950431	0.0019610253006656924
KEGG_PATHWAY	mmu00190:Oxidative phosphorylation	13	3.27455919395466	2.666770893064033E-4	P97450, Q9CR51, P12787, P50516, Q9CR21, P52503, Q9R1Q9, Q91VD9, Q9CZ13, P62814, Q8R1I1, Q91YT0, Q9DB20	243	135	9011	3.5708885840573084	0.07146399171220386	0.00823735898079779	0.007733635589885696
KEGG_PATHWAY	mmu00010:Glycolysis / Gluconeogenesis	9	2.2670025188916876	4.001970724954706E-4	P16125, Q7TSV4, Q9DBJ1, P16858, P52480, O08528, Q9JII6, Q9JLJ2, Q9D0F9	243	67	9011	4.9812050856826975	0.1053091631002886	0.011125478615374083	0.010445143592131783
KEGG_PATHWAY	mmu05010:Alzheimer disease	23	5.793450881612091	6.181482970699869E-4	P51881, P97450, P46471, Q9CX56, Q61768, Q9R1P0, P12787, P16858, Q9R1P4, Q99P72, Q9CR21, P52503, Q91VD9, Q9Z1B3, Q61093, Q9CZ13, O88685, Q6ZWX6, P48962, Q8R1I1, Q9Z2U0, Q91YT0, Q9DB20	243	383	9011	2.2268746843739593	0.15793524489835897	0.015622293325950578	0.01466697323047878
KEGG_PATHWAY	mmu04141:Protein processing in endoplasmic reticulum	14	3.5264483627204033	7.228701175646927E-4	P57759, Q61335, Q61699, P07901, Q62186, Q9ES00, P14211, P20029, Q9JKR6, Q9WUD1, P08113, P08003, P09103, Q6ZWX6	243	172	9011	3.0183271126423583	0.18211256423092292	0.01674649105691538	0.015722425057032065
KEGG_PATHWAY	mmu05022:Pathways of neurodegeneration - multiple diseases	26	6.54911838790932	8.413259858782781E-4	P51881, P46471, Q9R1P0, Q8CBY8, Q9R1P4, Q9CR21, Q8R5C5, Q9Z1B3, Q9CZ13, P48962, Q8R1I1, Q9Z2U0, Q91YT0, P97450, Q9CX56, Q61768, P12787, Q8K3K8, P52503, Q91VD9, P20029, Q61093, P42859, O88685, Q6ZWX6, Q9DB20	243	471	9011	2.0470061946825333	0.20862794981647648	0.01799143262108933	0.01689123710109466
KEGG_PATHWAY	mmu05014:Amyotrophic lateral sclerosis	21	5.289672544080604	0.0021774676552598965	P97450, P46471, Q9CX56, Q61768, Q9R1P0, Q8CBY8, P12787, Q9R1P4, Q8K3K8, Q9CR21, P52503, Q8R5C5, Q91VD9, P20029, Q9CZ13, O88685, Q6ZWX6, Q8R1I1, Q9Z2U0, Q91YT0, Q9DB20	243	369	9011	2.1103750543678275	0.4544692015719649	0.04323828629730366	0.040594218430202354
KEGG_PATHWAY	mmu00230:Purine metabolism	11	2.770780856423174	0.0032090117638786985	P84309, Q9WUZ9, Q61503, Q7TSV4, Q64737, P08030, P24547, Q8CA95, Q9D0F9, Q00519, P15532	243	134	9011	3.0440697745838707	0.5907952873080549	0.054848751060205564	0.051494690743574295
KEGG_PATHWAY	mmu01250:Biosynthesis of nucleotide sugars	6	1.5113350125944585	0.0032619617813580285	P23591, Q7TSV4, O70475, O08528, Q3TW96, Q9D0F9	243	38	9011	5.855100714749837	0.5967939729482057	0.054848751060205564	0.051494690743574295
KEGG_PATHWAY	mmu05132:Salmonella infection	16	4.030226700251889	0.0033540603166312757	P62908, Q9D8T2, Q8VHX6, Q9WV32, P07901, P51150, Q61768, Q8CBY8, P16858, O35250, Q64331, Q8R5C5, P84096, P61161, P08113, Q9D4H1	243	253	9011	2.3451259779762195	0.6070197742467751	0.054848751060205564	0.051494690743574295
KEGG_PATHWAY	mmu01230:Biosynthesis of amino acids	8	2.0151133501259446	0.005179330513575477	Q9DBJ1, Q99KI0, O88844, P16858, P52480, Q8VCN5, Q8C196, P05202	243	79	9011	3.755170078658124	0.7639225966623929	0.07999188237633237	0.07510029244684441
KEGG_PATHWAY	mmu00620:Pyruvate metabolism	6	1.5113350125944585	0.006196249895029495	P16125, Q99KB8, P52480, Q9JII6, Q9JLJ2, P08249	243	44	9011	5.0566778900112235	0.8223458004012685	0.09066091951674735	0.08511690645277359
KEGG_PATHWAY	mmu03050:Proteasome	6	1.5113350125944585	0.008202146025082103	Q9CX56, P46471, Q9R1P0, Q9R1P4, O88685, Q9Z2U0	243	47	9011	4.7339112161807195	0.8986929523296909	0.11400982974864124	0.10703800562732145
KEGG_PATHWAY	mmu00640:Propanoate metabolism	5	1.2594458438287155	0.009030642557671411	P16125, Q99MN9, Q9WUM5, Q8BMS1, Q9EPL9	243	31	9011	5.981016859153059	0.9196949797405036	0.1195485062396501	0.11223798607391611
KEGG_PATHWAY	mmu00511:Other glycan degradation	4	1.0075566750629723	0.01158297238082854	O09159, P20060, Q8K2I4, P17439	243	18	9011	8.240512117055328	0.9607914546073669	0.1463666509941061	0.13741617233619313
KEGG_PATHWAY	mmu04918:Thyroid hormone synthesis	7	1.7632241813602016	0.014273970903028451	P84309, P20029, Q9Z1B3, P47791, Q6PIE5, P08003, P08113	243	74	9011	3.5077855633411192	0.9816248681262624	0.17252886569747433	0.1619785393778446
KEGG_PATHWAY	mmu04810:Regulation of actin cytoskeleton	13	3.27455919395466	0.021819288019236723	Q7TPR4, Q9WV32, P26041, O08808, Q64727, P45591, Q60604, P11835, O08638, Q9JKF1, P61161, Q8VDD5, Q3UMT1	243	231	9011	2.0868829387347905	0.997829756716139	0.2527400862228254	0.23728475720919937
KEGG_PATHWAY	mmu04145:Phagosome	11	2.770780856423174	0.024794833352653547	O89053, P14211, P51150, Q61093, P11835, Q9CR51, P01898, P50516, P62814, O70439, Q9R1Q9	243	182	9011	2.2412381856826302	0.9990695646617808	0.2689290434495927	0.25248374223145215
KEGG_PATHWAY	mmu01232:Nucleotide metabolism	7	1.7632241813602016	0.025151637157156154	Q9WUZ9, Q61503, P08030, P24547, P70698, Q00519, P15532	243	84	9011	3.090192043895748	0.9991595642180204	0.2689290434495927	0.25248374223145215
KEGG_PATHWAY	mmu05017:Spinocerebellar ataxia	9	2.2670025188916876	0.03602443896787837	P51881, Q9CX56, Q9Z1B3, P46471, Q9R1P0, Q9R1P4, O88685, P48962, Q9Z2U0	243	141	9011	2.3669556080903598	0.9999628161301457	0.35953948425795607	0.3375532568033328
KEGG_PATHWAY	mmu05208:Chemical carcinogenesis - reactive oxygen species	12	3.022670025188917	0.03698964506329355	P51881, P97450, Q91VD9, P12787, Q9CZ13, Q9JII6, P48962, Q8R1I1, Q9CR21, P52503, Q9DB20, Q91YT0	243	222	9011	2.004448893337782	0.9999718546898003	0.35953948425795607	0.3375532568033328
KEGG_PATHWAY	mmu05230:Central carbon metabolism in cancer	6	1.5113350125944585	0.03750591742259254	P16125, Q9DBJ1, O88844, P52480, O08528, D3Z7P3	243	69	9011	3.2245482197173017	0.9999757527246926	0.35953948425795607	0.3375532568033328
KEGG_PATHWAY	mmu00480:Glutathione metabolism	6	1.5113350125944585	0.04381379900051861	O08709, P47791, O88844, Q9DCD0, Q9CPY7, P97449	243	72	9011	3.0901920438957475	0.9999961023107693	0.4060078707381392	0.3811800513045119
KEGG_PATHWAY	mmu04714:Thermogenesis	12	3.022670025188917	0.046939885264048395	P84309, P97450, Q91VD9, Q8JZR0, P12787, Q7TPS0, Q9CZ13, Q8R1I1, Q9CR21, P52503, Q9DB20, Q91YT0	243	231	9011	1.9263534819090373	0.9999984316536928	0.42094477752920817	0.39520355012634295
KEGG_PATHWAY	mmu00053:Ascorbate and aldarate metabolism	4	1.0075566750629723	0.0494983537646987	O70475, Q9JII6, Q9JLJ2, P12265	243	31	9011	4.784813487322448	0.9999992571539797	0.43001694833082	0.4037209478933238
KEGG_PATHWAY	mmu00410:beta-Alanine metabolism	4	1.0075566750629723	0.053573251204017014	Q9JLJ2, Q8BMS1, Q9EPL9, Q9D1A2	243	32	9011	4.635288065843622	0.9999997749972989	0.43804011278578614	0.4112534871837777
KEGG_PATHWAY	mmu00020:Citrate cycle (TCA cycle)	4	1.0075566750629723	0.053573251204017014	Q99KI0, O88844, Q9WUM5, P08249	243	32	9011	4.635288065843622	0.9999997749972989	0.43804011278578614	0.4112534871837777
KEGG_PATHWAY	mmu00600:Sphingolipid metabolism	5	1.2594458438287155	0.056475682676684576	Q9WV54, Q61207, P20060, P17439, Q9JJY3	243	54	9011	3.4335467154397192	0.9999999042009619	0.4485782795462375	0.42114723367470497
KEGG_PATHWAY	mmu00500:Starch and sucrose metabolism	4	1.0075566750629723	0.06218803964331543	Q7TSV4, Q8CI94, O08528, Q9D0F9	243	34	9011	4.362624061970468	0.9999999822914386	0.48022986169004694	0.45086328741403686
KEGG_PATHWAY	mmu00280:Valine, leucine and isoleucine degradation	5	1.2594458438287155	0.06636356966803433	Q9D0K2, Q99MN9, P54869, Q9JLJ2, Q8BMS1	243	57	9011	3.2528337304165764	0.9999999948781664	0.4965676441378831	0.4662019968344874
KEGG_PATHWAY	mmu05146:Amoebiasis	7	1.7632241813602016	0.06787615279582575	Q7TPR4, Q64727, P51150, Q9Z1B3, P11835, P14602, Q80Z19	243	107	9011	2.42594515595554	0.9999999967366318	0.4965676441378831	0.4662019968344874
KEGG_PATHWAY	mmu04724:Glutamatergic synapse	7	1.7632241813602016	0.08341090094414265	P62880, P84309, Q9Z1B3, Q64GA5, D3Z7P3, D3YZU1, Q8BLE7	243	113	9011	2.297133908736662	0.9999999999694815	0.585091901445096	0.5493129002775902
KEGG_PATHWAY	mmu04260:Cardiac muscle contraction	6	1.5113350125944585	0.08436771868823456	Q8BSY0, P58771, Q6PIE5, P12787, Q9CZ13, Q8R1I1	243	87	9011	2.557400312189584	0.9999999999771721	0.585091901445096	0.5493129002775902
KEGG_PATHWAY	mmu00250:Alanine, aspartate and glutamate metabolism	4	1.0075566750629723	0.08629053222751416	D3Z7P3, Q8C196, Q9JHW2, P05202	243	39	9011	3.803313284794767	0.999999999987275	0.585091901445096	0.5493129002775902
KEGG_PATHWAY	mmu04216:Ferroptosis	4	1.0075566750629723	0.09152307239959663	Q8JZR0, Q61093, Q61990, Q921I1	243	40	9011	3.7082304526748975	0.9999999999974221	0.6057955744544729	0.5687505213403505
KEGG_PATHWAY	mmu01210:2-Oxocarboxylic acid metabolism	3	0.7556675062972292	0.0994663892449552	Q99KI0, O88844, P05202	243	20	9011	5.562345679012346	0.9999999999997756	0.6064091910935037	0.5693266146597282
KEGG_PATHWAY	mmu00220:Arginine biosynthesis	3	0.7556675062972292	0.0994663892449552	D3Z7P3, Q8C196, P05202	243	20	9011	5.562345679012346	0.9999999999997756	0.6064091910935037	0.5693266146597282

## Sheet: Tab3
Ingenuity Canonical Pathways	-log(p-value)	Ratio	z-score	Molecules
Sirtuin Signaling Pathway	6.23	0.0648	1.291	ATG16L1,ATP5PF,CPS1,GLS,GOT2,H1-0,HMGCS2,LDHB,NDUFAB1,NDUFS1,NDUFS6,NDUFV1,PARP1,PGAM1,SF3A1,SIRT2,SLC25A4,SLC25A5,TOMM22
BAG2 Signaling Pathway	5.85	0.119	-1	CTSB,HSP90AA1,HSPA5,PSMA1,PSMA4,PSMA7,PSMC2,PSMC3,PSMD8,STUB1
Remodeling of Epithelial Adherens Junctions	5.71	0.132	2	ACTN1,ACTR2,ARPC1B,EXOC2,IQGAP1,NME1,RAB7A,VCL,ZYX
Phagosome Maturation	5.56	0.0823	#NUM!	ATP6AP1,ATP6V1A,ATP6V1B2,ATP6V1G1,CALR,CTSB,CTSD,CYBB,DCTN4,HLA-A,PRDX6,RAB7A,YKT6
CLEAR Signaling Pathway	5.15	0.0596	1.213	ASAH1,ATP6AP1,ATP6V1A,ATP6V1B2,ATP6V1G1,CTSB,CTSD,GBA1,GNS,GUSB,HEXB,IGF1,PSAP,PTPA,RAB7A,STUB1,TPP1
Protein Ubiquitination Pathway	4.79	0.0586	#NUM!	HLA-A,HSP90AA1,HSP90B1,HSPA13,HSPA5,HSPB1,HSPH1,PSMA1,PSMA4,PSMA7,PSMC2,PSMC3,PSMD8,STUB1,UBE4A,UBE4B
Granzyme A Signaling	4.44	0.107	2.121	H1-0,NDUFAB1,NDUFS1,NDUFS6,NDUFV1,NME1,PARP1,SET
FAT10 Signaling Pathway	4.4	0.125	#NUM!	HTT,PSMA1,PSMA4,PSMA7,PSMC2,PSMC3,PSMD8
Clathrin-mediated Endocytosis Signaling	4.28	0.0625	#NUM!	ACTR2,AP1G1,APOA1,APOA4,ARPC1B,ARRB1,IGF1,ITGB2,MYO6,PICALM,RAB7A,SH3GL1,TF
RHOGDI Signaling	4.03	0.0591	-2.333	ACTR2,ARHGAP1,ARHGDIB,ARPC1B,CD44,CFL2,GNB2,ITGB2,MSN,MYH11,MYH9,PPP1R12C,RHOG
Huntington's Disease Signaling	4.03	0.053	#NUM!	ATP5PF,CTSD,GLS,GNB2,HSPA5,HTT,IGF1,PLCB1,PSMA1,PSMA4,PSMA7,PSMC2,PSMC3,PSMD8,YKT6
Oxidative Phosphorylation	3.97	0.0811	-3	ATP5PF,ATP5PO,COX5A,NDUFAB1,NDUFS1,NDUFS6,NDUFV1,UQCR10,UQCRC1
EIF2 Signaling	3.9	0.0573	-0.816	EIF2S1,EIF3H,EIF4G1,EIF5,HSPA5,RPL13,RPL14,RPL17,RPL3,RPL9,RPS25,RPS26,RPS3
NRF2-mediated Oxidative Stress Response	3.71	0.0549	0.816	AKR1A1,CUL3,Cyp2a12/Cyp2a22,CYP2C8,CYP3A7,ERP29,FKBP5,GSR,HSP90AA1,HSP90B1,PPIB,STIP1,TXNRD1
Mitochondrial Dysfunction	3.59	0.0464	3.357	ACO2,ATP1A2,ATP5PF,ATP5PO,COX5A,GSR,HTT,NDUFAB1,NDUFS1,NDUFS6,NDUFV1,PRDX6,PRKAR2A,TOMM22,UQCR10,UQCRC1
Endoplasmic Reticulum Stress Pathway	3.43	0.19	-1	CALR,EIF2S1,HSP90B1,HSPA5
Signaling by Rho Family GTPases	3.22	0.0487	1.897	ACTR2,ARPC1B,CFL2,CIT,CYBB,GFAP,GNB2,IQGAP1,ITGB2,MSN,PPP1R12C,RHOG,STMN1
Immunogenic Cell Death Signaling Pathway	3.1	0.0778	-0.378	ANXA1,ATG16L1,BCAP31,CALR,HSP90AA1,HSP90B1,HSPA5
Glycogen Degradation II	3.04	0.25	#NUM!	PGM1,PGM2,PYGB
GDP-glucose Biosynthesis	3.04	0.25	#NUM!	HK2,PGM1,PGM2
Glucose and Glucose-1-phosphate Degradation	2.93	0.231	#NUM!	HK2,PGM1,PGM2
Epithelial Adherens Junction Signaling	2.87	0.0573	1	ACTR2,AFDN,ARPC1B,CFL2,DIAPH1,IQGAP1,KIF23,PTPA,VCL
Glycogen Degradation III	2.83	0.214	#NUM!	PGM1,PGM2,PYGB
Urate Biosynthesis/Inosine 5'-phosphate Degradation	2.83	0.214	#NUM!	IMPDH2,NT5E,XDH
Caveolar-mediated Endocytosis Signaling	2.79	0.08	#NUM!	COPE,COPG1,COPZ1,FLNC,HLA-A,ITGB2
Phenylalanine Degradation I (Aerobic)	2.79	0.5	#NUM!	PCBD1,QDPR
ILK Signaling	2.67	0.0498	0.632	ACTN1,CFL2,FLNC,ITGB2,MYH11,MYH9,PARVA,PTPA,RHOG,VCL
Iron homeostasis signaling pathway	2.64	0.058	#NUM!	ACO2,ATP6AP1,ATP6V1A,ATP6V1B2,ATP6V1G1,HEPH,HPX,TF
Tetrahydrofolate Salvage from 5,10-methenyltetrahydrofolate	2.57	0.4	#NUM!	GART,MTHFD1
Actin Cytoskeleton Signaling	2.55	0.0451	0.632	ACTN1,ACTR2,ARPC1B,CFL2,DIAPH1,IQGAP1,ITGB2,MSN,MYH11,MYH9,VCL
Superpathway of Geranylgeranyldiphosphate Biosynthesis I (via Mevalonate)	2.5	0.167	#NUM!	FNTB,HADHA,HMGCS2
Purine Nucleotides Degradation II (Aerobic)	2.43	0.158	#NUM!	IMPDH2,NT5E,XDH
NAD Signaling Pathway	2.4	0.053	-0.707	H1-0,HMGCS2,IGF1,LDHB,Nmnat3,NT5E,PARP1,SIRT2
tRNA Charging	2.4	0.103	1	CARS2,DARS1,FARSB,TARS1
Neutrophil Extracellular Trap Signaling Pathway	2.36	0.0363	-0.775	COL6A1,CYBB,GSDMD,Ighg2b,ITGB2,NDUFAB1,NDUFS1,NDUFS6,NDUFV1,PLA2G4C,PLCB1,PRDX6,SLC25A4,SLC25A5,TOMM22
Superpathway of Methionine Degradation	2.32	0.0976	0	CTH,EHMT1,GOT2,PCCB
RHOA Signaling	2.31	0.0565	0.378	ACTR2,ARHGAP1,ARPC1B,CFL2,CIT,IGF1,MSN
Aspartate Degradation II	2.26	0.286	#NUM!	GOT2,MDH2
Inhibition of ARE-Mediated mRNA Degradation Pathway	2.22	0.0494	#NUM!	PRKAR2A,PSMA1,PSMA4,PSMA7,PSMC2,PSMC3,PSMD8,PTPA
TCA Cycle II (Eukaryotic)	2.19	0.13	#NUM!	ACO2,MDH2,SUCLG1
Coronavirus Pathogenesis Pathway	2.12	0.0441	0.333	ATP6AP1,ATP6V1A,CCDC22,EEF1A1,PA2G4,RAB7A,RPS25,RPS26,RPS3
SNARE Signaling Pathway	2.09	0.0515	0.378	ADCY5,MYH11,MYH9,PRKAR2A,RAB7A,SYT1,YKT6
RAC Signaling	2.08	0.0511	0.816	ACTR2,ARPC1B,CD44,CFL2,CYBB,IQGAP1,ITGB2
HIF1α Signaling	2.06	0.0433	-1	CYBB,HK2,HSP90AA1,HSPA5,IGF1,LDHB,PKM,STUB1,TF
Estrogen Receptor Signaling	2.02	0.0342	0.378	ADCY5,CFL2,DDX5,GNB2,HSP90AA1,HSP90B1,IGF1,MED14,NDUFAB1,NDUFS1,NDUFS6,NDUFV1,PLCB1,PRKAR2A
Glycolysis I	2	0.111	#NUM!	GAPDH,PGAM1,PKM
Gluconeogenesis I	2	0.111	#NUM!	GAPDH,MDH2,PGAM1
mTOR Signaling	1.99	0.0421	1	EIF3H,EIF4G1,FKBP1A,PTPA,RHOG,RPS25,RPS26,RPS3,RPS6KA6
Dopamine Receptor Signaling	1.96	0.0625	#NUM!	ADCY5,PCBD1,PRKAR2A,PTPA,QDPR
Regulation of eIF4 and p70S6K Signaling	1.94	0.0442	#NUM!	EIF2S1,EIF3H,EIF4G1,ITGB2,PTPA,RPS25,RPS26,RPS3
Ketolysis	1.94	0.2	#NUM!	HADHA,OXCT1
Role of MAPK Signaling in Promoting the Pathogenesis of Influenza	1.91	0.0526	1.342	ATP6AP1,ATP6V1A,ATP6V1B2,ATP6V1G1,PLA2G4C,PRDX6
Role of Tissue Factor in Cancer	1.87	0.0517	#NUM!	ARRB1,CFL2,F10,P4HB,PLCB1,RPS6KA6
Ketogenesis	1.86	0.182	#NUM!	HADHA,HMGCS2
Purine Nucleotides De Novo Biosynthesis II	1.86	0.182	#NUM!	GART,IMPDH2
Xenobiotic Metabolism PXR Signaling Pathway	1.8	0.0417	-0.707	ALDH9A1,CES1,CYP2C8,CYP3A7,ESD,HSP90AA1,HSP90B1,PRKAR2A
Leukocyte Extravasation Signaling	1.79	0.0415	0	ACTN1,AFDN,ARHGAP1,CD44,CYBB,ITGB2,MSN,VCL
L-cysteine Degradation II	1.78	1	#NUM!	CTH
Triacylglycerol Degradation	1.77	0.0678	1	CES1,Ces2e,PPME1,PRDX6
PPARα/RXRα Activation	1.76	0.041	0.378	ADCY5,APOA1,CYP2C8,GOT2,HSP90AA1,HSP90B1,PLCB1,PRKAR2A
Unfolded protein response	1.75	0.0556	-2	CALR,HSP90B1,HSPA5,HSPH1,P4HB
Aryl Hydrocarbon Receptor Signaling	1.75	0.044	#NUM!	ALDH9A1,CTSD,CYP2C8,CYP3A7,HSP90AA1,HSP90B1,HSPB1
Semaphorin Signaling in Neurons	1.72	0.0656	#NUM!	ARHGAP1,CFL2,DPYSL3,RHOG
Guanosine Nucleotides Degradation III	1.71	0.154	#NUM!	NT5E,XDH
Actin Nucleation by ARP-WASP Complex	1.7	0.0538	2	ACTR2,ARPC1B,ITGB2,PPP1R12C,RHOG
Assembly of RNA Polymerase III Complex	1.65	0.143	#NUM!	GTF3C1,SF3A1
Mevalonate Pathway I	1.65	0.143	#NUM!	HADHA,HMGCS2
Colanic Acid Building Blocks Biosynthesis	1.65	0.143	#NUM!	GFUS,UGDH
PXR/RXR Activation	1.63	0.0615	-2	CYP2C8,CYP3A7,HMGCS2,PRKAR2A
Ferroptosis Signaling Pathway	1.62	0.0455	0.447	CTH,CTSB,CYBB,HSPB1,TF,TXNRD1
Chaperone Mediated Autophagy Signaling Pathway	1.62	0.028	0	ATP6AP1,ATP6V1A,ATP6V1B2,ATP6V1G1,EEF1A1,EIF4H,GFAP,HK2,HSP90AA1,HSP90B1,HSPA5,HTT,IDH1,PSMA1,PSMA4,PSMA7,STIP1,STUB1
Germ Cell-Sertoli Cell Junction Signaling	1.61	0.0412	#NUM!	ACTN1,AFDN,CFL2,IQGAP1,RHOG,VCL,ZYX
Superpathway of Citrulline Metabolism	1.6	0.133	#NUM!	CPS1,GLS
Pyrimidine Ribonucleotides Interconversion	1.59	0.0789	#NUM!	CTPS1,ENTPD5,NME1
Mitotic Roles of Polo-Like Kinase	1.59	0.0597	#NUM!	HSP90AA1,HSP90B1,KIF23,PTPA
Aldosterone Signaling in Epithelial Cells	1.58	0.0407	#NUM!	HSP90AA1,HSP90B1,HSPA13,HSPA5,HSPB1,HSPH1,PLCB1
Integrin Signaling	1.57	0.0377	0.378	ACTN1,ACTR2,ARPC1B,ITGB2,PARVA,RHOG,VCL,ZYX
Chondroitin Sulfate Degradation (Metazoa)	1.54	0.125	#NUM!	HEXB,OGA
Adenosine Nucleotides Degradation II	1.54	0.125	#NUM!	NT5E,XDH
Sumoylation Pathway	1.53	0.0485	-2	ARHGDIB,RCC1,RHOG,SAE1,STUB1
Pyrimidine Ribonucleotides De Novo Biosynthesis	1.51	0.0732	#NUM!	CTPS1,ENTPD5,NME1
Tight Junction Signaling	1.5	0.0391	#NUM!	AFDN,MYH11,MYH9,PRKAR2A,PTPA,VCL,YKT6
Dermatan Sulfate Degradation (Metazoa)	1.49	0.118	#NUM!	HEXB,OGA
UDP-D-xylose and UDP-D-glucuronate Biosynthesis	1.48	0.5	#NUM!	UGDH
Thyroid Hormone Biosynthesis	1.48	0.5	#NUM!	CTSD
Cysteine Biosynthesis/Homocysteine Degradation	1.48	0.5	#NUM!	CTH
GDP-L-fucose Biosynthesis I (from GDP-D-mannose)	1.48	0.5	#NUM!	GFUS
Formaldehyde Oxidation II (Glutathione-dependent)	1.48	0.5	#NUM!	ESD
Glutamine Degradation I	1.48	0.5	#NUM!	GLS
Paxillin Signaling	1.47	0.0467	-2	ACTN1,GIT2,ITGB2,PARVA,VCL
Telomerase Signaling	1.45	0.0463	0	DKC1,HSP90AA1,HSP90B1,PTPA,TPP1
Estrogen Biosynthesis	1.41	0.0667	#NUM!	CYP2C8,CYP3A7,HSD17B12
Serotonin Receptor Signaling	1.41	0.0667	#NUM!	ADCY5,PCBD1,QDPR
Coronavirus Replication Pathway	1.41	0.0667	#NUM!	COPE,COPG1,COPZ1
Cellular Effects of Sildenafil (Viagra)	1.39	0.04	#NUM!	ADCY5,MYH11,MYH9,PLCB1,PRKAR2A,SLC4A10
Maturity Onset Diabetes of Young (MODY) Signaling	1.36	0.0506	#NUM!	APOA1,APOA4,APPL1,GAPDH
Retinol Biosynthesis	1.36	0.0638	#NUM!	CES1,ESD,RBP2
PFKFB4 Signaling Pathway	1.33	0.0625	#NUM!	HK2,PRKAR2A,XDH
eNOS Signaling	1.32	0.0385	-1	ADCY5,HSP90AA1,HSP90B1,HSPA5,PRKAR2A,STUB1
Necroptosis Signaling Pathway	1.32	0.0385	-2.449	CYBB,FKBP1A,PLA2G4C,SLC25A4,SLC25A5,TOMM22
Oxytocin Signaling Pathway	1.31	0.0319	-0.333	ARRB1,CTH,GNB2,HSPB1,MYH11,MYH9,PLA2G4C,PLCB1,PRKAR2A
L-carnitine Biosynthesis	1.31	0.333	#NUM!	ALDH9A1
NADH Repair	1.31	0.333	#NUM!	GAPDH
Methylglyoxal Degradation I	1.31	0.333	#NUM!	HAGH
Serine Biosynthesis	1.31	0.333	#NUM!	UBAC2
5-aminoimidazole Ribonucleotide Biosynthesis I	1.31	0.333	#NUM!	GART
D-glucuronate Degradation I	1.31	0.333	#NUM!	AKR1A1
Geranylgeranyldiphosphate Biosynthesis	1.31	0.333	#NUM!	FNTB
Adenine and Adenosine Salvage I	1.31	0.333	#NUM!	APRT
Glutamate Degradation II	1.31	0.333	#NUM!	GOT2
Tyrosine Biosynthesis IV	1.31	0.333	#NUM!	PCBD1
N-acetylglucosamine Degradation I	1.31	0.333	#NUM!	AMDHD2
Aspartate Biosynthesis	1.31	0.333	#NUM!	GOT2
Sphingosine-1-phosphate Signaling	1.29	0.0417	2	ADCY5,ASAH1,PLCB1,RHOG,SMPD3
Neuroprotective Role of THOP1 in Alzheimer's Disease	1.28	0.0413	#NUM!	ECE1,HLA-A,PRKAR2A,PRSS2,TPP1
Xenobiotic Metabolism Signaling	1.24	0.0309	#NUM!	ALDH9A1,CES1,CUL3,CYP2C8,CYP3A7,ESD,HSP90AA1,HSP90B1,PTPA
LPS/IL-1 Mediated Inhibition of RXR Function	1.19	0.0315	#NUM!	ACOX3,ACSL5,ALDH9A1,Cyp2a12/Cyp2a22,CYP2C8,CYP3A7,FABP5,HMGCS2
Bupropion Degradation	1.19	0.08	#NUM!	CYP2C8,CYP3A7
Retinoate Biosynthesis II	1.19	0.25	#NUM!	RBP2
Heme Degradation	1.19	0.25	#NUM!	BLVRB
Methylmalonyl Pathway	1.19	0.25	#NUM!	PCCB
L-cysteine Degradation I	1.19	0.25	#NUM!	GOT2
N-acetylglucosamine Degradation II	1.19	0.25	#NUM!	AMDHD2
Apelin Adipocyte Signaling Pathway	1.16	0.0435	2	ADCY5,CYBB,PRDX6,PRKAR2A
fMLP Signaling in Neutrophils	1.16	0.0382	1	ACTR2,ARPC1B,CYBB,GNB2,PLCB1
Oxidative Ethanol Degradation III	1.15	0.0526	#NUM!	ALDH9A1,Cyp2a12/Cyp2a22,CYP2C8
Atherosclerosis Signaling	1.14	0.0376	#NUM!	APOA1,APOA4,ITGB2,PLA2G4C,PRDX6
NAD Salvage Pathway II	1.13	0.0741	#NUM!	Nmnat3,NT5E
Tryptophan Degradation X (Mammalian, via Tryptamine)	1.13	0.0741	#NUM!	AKR1A1,ALDH9A1
Cysteine Biosynthesis III (mammalia)	1.1	0.0714	#NUM!	CTH,EHMT1
Pentose Phosphate Pathway (Oxidative Branch)	1.09	0.2	#NUM!	PGD
Superpathway of Serine and Glycine Biosynthesis I	1.09	0.2	#NUM!	UBAC2
Glutathione Redox Reactions II	1.09	0.2	#NUM!	GSR
Myo-inositol Biosynthesis	1.09	0.2	#NUM!	ISYNA1
2-oxobutanoate Degradation I	1.09	0.2	#NUM!	PCCB
Folate Polyglutamylation	1.09	0.2	#NUM!	MTHFD1
UVA-Induced MAPK Signaling	1.08	0.0408	#NUM!	PARP1,PLCB1,RPS6KA6,SMPD3
Synaptogenesis Signaling Pathway	1.08	0.0286	0.707	ACTR2,ADCY5,AFDN,ARPC1B,CLASP2,NAP1L4,PRKAR2A,SYT1,YKT6
Glutathione Redox Reactions I	1.07	0.069	#NUM!	GSR,PRDX6
Superpathway of Cholesterol Biosynthesis	1.07	0.069	#NUM!	HADHA,HMGCS2
Insulin Secretion Signaling Pathway	1.06	0.0294	0.707	ADCY5,EIF2S1,EIF4G1,PLCB1,PRKAR2A,SEC11C,SSR4,YKT6
MicroRNA Biogenesis Signaling Pathway	1.02	0.0321	-0.816	DDX5,HSP90AA1,HSP90B1,IGF1,PIWIL2,SF3A1
Pyruvate Fermentation to Lactate	1.02	0.167	#NUM!	LDHB
Urea Cycle	1.02	0.167	#NUM!	CPS1
Rapoport-Luebering Glycolytic Shunt	1.02	0.167	#NUM!	PGAM1
NAD Biosynthesis III	1.02	0.167	#NUM!	Nmnat3
Glutamate Receptor Signaling	1.01	0.0455	#NUM!	GLS,GNB2,SLC17A6
Xenobiotic Metabolism CAR Signaling Pathway	0.991	0.0314	-2.449	ALDH9A1,CYP2C8,CYP3A7,HSP90AA1,HSP90B1,PTPA
Dilated Cardiomyopathy Signaling Pathway	0.967	0.0333	-0.447	ADCY5,CNN1,MYH11,MYH9,PRKAR2A
Semaphorin Neuronal Repulsive Signaling Pathway	0.967	0.0333	1.342	CD44,CFL2,DPYSL3,ITGB2,PRKAR2A
Phospholipases	0.963	0.0435	#NUM!	PLA2G4C,PLCB1,PRDX6
α-Adrenergic Signaling	0.955	0.0367	#NUM!	ADCY5,GNB2,PRKAR2A,PYGB
NAD Biosynthesis from 2-amino-3-carboxymuconate Semialdehyde	0.955	0.143	#NUM!	Nmnat3
Trehalose Degradation II (Trehalase)	0.955	0.143	#NUM!	HK2
Thioredoxin Pathway	0.955	0.143	#NUM!	TXNRD1
NAD Salvage Pathway III	0.955	0.143	#NUM!	Nmnat3
Ceramide Degradation	0.955	0.143	#NUM!	ASAH1
Glucocorticoid Receptor Signaling	0.947	0.0241	#NUM!	ANXA1,FKBP5,HLA-A,HSP90AA1,HSP90B1,HSPA5,IGF1,KRT20,MED14,NDUFAB1,NDUFS1,NDUFS6,NDUFV1,PLA2G4C
Synaptic Long Term Depression	0.936	0.0303	0	CTH,IGF1,PLA2G4C,PLCB1,PRDX6,PTPA
Ethanol Degradation II	0.936	0.0571	#NUM!	AKR1A1,ALDH9A1
Fatty Acid β-oxidation I	0.936	0.0571	#NUM!	ACSL5,HADHA
Relaxin Signaling	0.924	0.0323	#NUM!	ADCY5,CTH,GNB2,PDE10A,PRKAR2A
Antioxidant Action of Vitamin C	0.903	0.0351	#NUM!	PLA2G4C,PLCB1,PRDX6,TXNRD1
Histidine Degradation III	0.9	0.125	#NUM!	MTHFD1
Sphingomyelin Metabolism	0.9	0.125	#NUM!	SMPD3
Regulation of Actin-based Motility by Rho	0.896	0.0348	#NUM!	ACTR2,ARPC1B,ITGB2,RHOG
Noradrenaline and Adrenaline Degradation	0.896	0.0541	#NUM!	AKR1A1,ALDH9A1
Complement System	0.896	0.0541	#NUM!	C1QBP,ITGB2
GPCR-Mediated Integration of Enteroendocrine Signaling Exemplified by an L Cell	0.883	0.04	#NUM!	ADCY5,PLCB1,PRKAR2A
Neuregulin Signaling	0.876	0.0342	#NUM!	ERBIN,HSP90AA1,HSP90B1,ITGB2
Leptin Signaling in Obesity	0.87	0.0395	#NUM!	ADCY5,PLCB1,PRKAR2A
Hypoxia Signaling in the Cardiovascular System	0.87	0.0395	#NUM!	HSP90AA1,HSP90B1,P4HB
Virus Entry via Endocytic Pathways	0.866	0.0339	#NUM!	AP1G1,FLNC,HLA-A,ITGB2
Antigen Presentation Pathway	0.86	0.0513	#NUM!	CALR,HLA-A
Sphingosine and Sphingosine-1-phosphate Metabolism	0.851	0.111	#NUM!	ASAH1
Citrulline Biosynthesis	0.851	0.111	#NUM!	GLS
Purine Ribonucleosides Degradation to Ribose-1-phosphate	0.851	0.111	#NUM!	PGM2
Folate Transformations I	0.851	0.111	#NUM!	MTHFD1
IL-8 Signaling	0.848	0.0286	1.342	CSTB,CYBB,GNB2,IQGAP1,ITGB2,RHOG
Mechanisms of Viral Exit from Host Cells	0.824	0.0488	#NUM!	PDCD6IP,SH3GL1
Cardiac Hypertrophy Signaling	0.824	0.0268	-0.816	ADCY5,GNB2,HSPB1,IGF1,PLCB1,PRKAR2A,RHOG
LXR/RXR Activation	0.818	0.0325	2	APOA1,APOA4,HPX,TF
Heparan Sulfate Biosynthesis (Late Stages)	0.812	0.037	#NUM!	Ces2e,PPME1,PRDX6
Calcium Transport I	0.81	0.1	#NUM!	ANXA5
Autophagy	0.81	0.0278	0.816	ATG16L1,IGF1,OPTN,PRKAR2A,PTPA,RAB7A
FXR/RXR Activation	0.793	0.0317	#NUM!	APOA1,APOA4,HPX,TF
Acetone Degradation I (to Methylglyoxal)	0.79	0.0465	#NUM!	CYP2C8,CYP3A7
Calcium Signaling	0.783	0.0273	#NUM!	ASPH,CALR,MYH11,MYH9,PRKAR2A,Tpm1
Pentose Phosphate Pathway	0.772	0.0909	#NUM!	PGD
Xenobiotic Metabolism AHR Signaling Pathway	0.747	0.0345	#NUM!	ALDH9A1,HSP90AA1,HSP90B1
Heparan Sulfate Biosynthesis	0.738	0.0341	#NUM!	Ces2e,PPME1,PRDX6
P2Y Purigenic Receptor Signaling Pathway	0.735	0.0301	#NUM!	ADCY5,GNB2,PLCB1,PRKAR2A
Cardiac β-adrenergic Signaling	0.733	0.0278	0	ADCY5,GNB2,PDE10A,PRKAR2A,PTPA
Chronic Myeloid Leukemia Signaling	0.73	0.0252	-0.378	HSP90AA1,HSP90B1,PA2G4,PCBP2,PLCB1,RCC1,SET
Role of IL-17F in Allergic Inflammatory Airway Diseases	0.73	0.0426	#NUM!	IGF1,RPS6KA6
CCR3 Signaling in Eosinophils	0.728	0.0299	#NUM!	CFL2,GNB2,PLA2G4C,PLCB1
Regulation of Cellular Mechanics by Calpain Protease	0.719	0.0333	#NUM!	ACTN1,ITGB2,VCL
Opioid Signaling Pathway	0.719	0.025	0.447	ADCY5,ARRB1,GNB2,PLCB1,PRKAR2A,RPS6KA6,SLC12A5
Role of PKR in Interferon Induction and Antiviral Response	0.712	0.0294	1	EIF2S1,HSP90AA1,HSP90B1,HSPA5
Neurovascular Coupling Signaling Pathway	0.71	0.0259	0	CTH,ENTPD5,PLA2G4C,PLCB1,PRDX6,PRKAR2A
Ceramide Signaling	0.708	0.033	#NUM!	CTSD,PTPA,SMPD3
NAD biosynthesis II (from tryptophan)	0.706	0.0769	#NUM!	Nmnat3
γ-glutamyl Cycle	0.706	0.0769	#NUM!	ANPEP
UDP-N-acetyl-D-galactosamine Biosynthesis II	0.706	0.0769	#NUM!	HK2
DNA Double-Strand Break Repair by Non-Homologous End Joining	0.678	0.0714	#NUM!	PARP1
Phenylalanine Degradation IV (Mammalian, via Side Chain)	0.678	0.0714	#NUM!	GOT2
NOD1/2 Signaling Pathway	0.676	0.0265	-1.342	ATG16L1,ERBIN,HSP90AA1,HSP90B1,HSPA5
Production of Nitric Oxide and Reactive Oxygen Species in Macrophages	0.664	0.0262	1.342	APOA1,APOA4,CYBB,PTPA,RHOG
IL-1 Signaling	0.664	0.0312	#NUM!	ADCY5,GNB2,PRKAR2A
Death Receptor Signaling	0.664	0.0312	#NUM!	ARHGDIB,HSPB1,PARP1
Fatty Acid Activation	0.65	0.0667	#NUM!	ACSL5
Hepatic Fibrosis / Hepatic Stellate Cell Activation	0.646	0.0258	#NUM!	COL6A1,ECE1,IGF1,MYH11,MYH9
Endothelin-1 Signaling	0.646	0.0258	#NUM!	ADCY5,ECE1,PLA2G4C,PLCB1,PRDX6
Melanocyte Development and Pigmentation Signaling	0.646	0.0306	#NUM!	ADCY5,PRKAR2A,RPS6KA6
D-myo-inositol-5-phosphate Metabolism	0.64	0.0256	-1	ATP1A2,PLCB1,PPP1R12C,PTPA,SET
VEGF Signaling	0.638	0.0303	#NUM!	ACTN1,EIF2S1,VCL
Axonal Guidance Signaling	0.629	0.0216	#NUM!	ACTR2,ADAM22,ARPC1B,CFL2,EIF3H,GNB2,IGF1,ITGB2,PLCB1,PRKAR2A,RTN4
ATM Signaling	0.629	0.03	#NUM!	CBX3,PTPA,SMC2
Granzyme B Signaling	0.625	0.0625	#NUM!	PARP1
Extrinsic Prothrombin Activation Pathway	0.625	0.0625	#NUM!	F10
D-myo-inositol (1,4,5)-trisphosphate Degradation	0.625	0.0625	#NUM!	BPNT1
Endocannabinoid Neuronal Synapse Pathway	0.62	0.0268	#NUM!	ADCY5,GNB2,PLCB1,PRKAR2A
CSDE1 Signaling Pathway	0.618	0.0357	#NUM!	PIWIL2,RPL9
RAN Signaling	0.604	0.0588	#NUM!	RCC1
Ephrin Receptor Signaling	0.6	0.0248	1	ACTR2,ARPC1B,CFL2,GNB2,ITGB2
Protein Kinase A Signaling	0.597	0.0219	-0.378	ADCY5,FLNC,GNB2,H1-0,PDE10A,PLCB1,PRKAR2A,PTPRK,PYGB
Nicotine Degradation III	0.597	0.0345	#NUM!	CYP2C8,CYP3A7
Isoleucine Degradation I	0.582	0.0556	#NUM!	HADHA
Sertoli Cell-Sertoli Cell Junction Signaling	0.58	0.0243	#NUM!	ACTN1,AFDN,ITGB2,PRKAR2A,VCL
SPINK1 Pancreatic Cancer Pathway	0.575	0.0333	#NUM!	CTSB,PRSS2
Ovarian Cancer Signaling	0.564	0.0253	#NUM!	ARRB1,CD44,PA2G4,PRKAR2A
Glutaryl-CoA Degradation	0.562	0.0526	#NUM!	HADHA
γ-linolenate Biosynthesis II (Animals)	0.562	0.0526	#NUM!	ACSL5
Mitochondrial L-carnitine Shuttle Pathway	0.562	0.0526	#NUM!	ACSL5
Role of JAK2 in Hormone-like Cytokine Signaling	0.556	0.0323	#NUM!	CYP3A7,IGF1
Melatonin Degradation I	0.556	0.0323	#NUM!	CYP2C8,CYP3A7
Inflammasome pathway	0.542	0.05	#NUM!	CTSB
ERK/MAPK Signaling	0.535	0.0233	-1	HSPB1,ITGB2,PLA2G4C,PRKAR2A,PTPA
Induction of Apoptosis by HIV1	0.527	0.0308	#NUM!	SLC25A4,SLC25A5
Prostate Cancer Signaling	0.526	0.0263	#NUM!	HSP90AA1,HSP90B1,PA2G4
Valine Degradation I	0.524	0.0476	#NUM!	HADHA
Histamine Degradation	0.524	0.0476	#NUM!	ALDH9A1
Fatty Acid α-oxidation	0.524	0.0476	#NUM!	ALDH9A1
Colorectal Cancer Metastasis Signaling	0.52	0.0221	-0.447	ADCY5,APPL1,ARRB1,GNB2,PRKAR2A,RHOG
CDK5 Signaling	0.519	0.0261	#NUM!	ADCY5,PRKAR2A,PTPA
Nicotine Degradation II	0.519	0.0303	#NUM!	CYP2C8,CYP3A7
Superpathway of Melatonin Degradation	0.51	0.0299	#NUM!	CYP2C8,CYP3A7
CXCR4 Signaling	0.509	0.0238	#NUM!	ADCY5,GNB2,PLCB1,RHOG
Superpathway of D-myo-inositol (1,4,5)-trisphosphate Metabolism	0.509	0.0455	#NUM!	BPNT1
Putrescine Degradation III	0.509	0.0455	#NUM!	ALDH9A1
Androgen Signaling	0.503	0.0237	#NUM!	CALR,GNB2,HSP90AA1,PRKAR2A
GPCR-Mediated Nutrient Sensing in Enteroendocrine Cells	0.5	0.0254	#NUM!	ADCY5,PLCB1,PRKAR2A
Role of NFAT in Cardiac Hypertrophy	0.492	0.0223	-1	ADCY5,GNB2,IGF1,PLCB1,PRKAR2A
The Visual Cycle	0.492	0.0435	#NUM!	RBP2
Pyrimidine Deoxyribonucleotides De Novo Biosynthesis I	0.492	0.0435	#NUM!	NME1
Vitamin-C Transport	0.492	0.0435	#NUM!	TXNRD1
NGF Signaling	0.487	0.025	#NUM!	RHOG,RPS6KA6,SMPD3
Nitric Oxide Signaling in the Cardiovascular System	0.487	0.025	#NUM!	HSP90AA1,HSP90B1,PRKAR2A
p38 MAPK Signaling	0.487	0.025	#NUM!	HSPB1,PLA2G4C,RPS6KA6
Stearate Biosynthesis I (Animals)	0.484	0.0286	#NUM!	ACSL5,SIRT2
Eicosanoid Signaling	0.484	0.0286	#NUM!	PLA2G4C,PRDX6
Growth Hormone Signaling	0.476	0.0282	#NUM!	IGF1,RPS6KA6
Serotonin Degradation	0.476	0.0282	#NUM!	AKR1A1,ALDH9A1
Melatonin Signaling	0.469	0.0278	#NUM!	PLCB1,PRKAR2A
Ephrin B Signaling	0.469	0.0278	#NUM!	CFL2,GNB2
Ethanol Degradation IV	0.463	0.04	#NUM!	ALDH9A1
Glioma Invasiveness Signaling	0.461	0.0274	#NUM!	CD44,RHOG
Glioma Signaling	0.458	0.024	#NUM!	IDH1,IGF1,PA2G4
D-myo-inositol (1,4,5,6)-Tetrakisphosphate Biosynthesis	0.453	0.0223	#NUM!	ATP1A2,PPP1R12C,PTPA,SET
D-myo-inositol (3,4,5,6)-tetrakisphosphate Biosynthesis	0.453	0.0223	#NUM!	ATP1A2,PPP1R12C,PTPA,SET
Gαs Signaling	0.452	0.0238	#NUM!	ADCY5,GNB2,PRKAR2A
D-myo-inositol (1,4,5)-Trisphosphate Biosynthesis	0.45	0.0385	#NUM!	PLCB1
Superpathway of Inositol Phosphate Compounds	0.45	0.0214	-1	ATP1A2,PLCB1,PPP1R12C,PTPA,SET
Tryptophan Degradation III (Eukaryotic)	0.45	0.0385	#NUM!	HADHA
Methionine Degradation I (to Homocysteine)	0.45	0.0385	#NUM!	EHMT1
14-3-3-mediated Signaling	0.446	0.0236	#NUM!	GFAP,PDCD6IP,PLCB1
Endocannabinoid Developing Neuron Pathway	0.446	0.0236	#NUM!	ADCY5,GNB2,PRKAR2A
Macropinocytosis Signaling	0.439	0.0263	#NUM!	ITGB2,USP6NL
Antiproliferative Role of Somatostatin Receptor 2	0.432	0.026	#NUM!	CTH,GNB2
Acute Phase Response Signaling	0.426	0.0216	#NUM!	APOA1,HPX,RBP2,TF
Dopamine-DARPP32 Feedback in cAMP Signaling	0.423	0.0215	-1	ADCY5,PLCB1,PRKAR2A,PTPA
GABA Receptor Signaling	0.42	0.0227	#NUM!	ADCY5,ALDH9A1,GNB2
Role of JAK family kinases in IL-6-type Cytokine Signaling	0.418	0.0253	#NUM!	HSP90AA1,HSP90B1
Role of MAPK Signaling in Inhibiting the Pathogenesis of Influenza	0.418	0.0253	#NUM!	PLA2G4C,PRDX6
Macrophage Classical Activation Signaling Pathway	0.409	0.0212	1	ACO2,CYBB,NDUFS1,PKM
Estrogen-Dependent Breast Cancer Signaling	0.405	0.0247	#NUM!	HSD17B12,IGF1
GNRH Signaling	0.401	0.0209	#NUM!	ADCY5,GNB2,PLCB1,PRKAR2A
3-phosphoinositide Degradation	0.401	0.0209	#NUM!	ATP1A2,PPP1R12C,PTPA,SET
Role of p14/p19ARF in Tumor Suppression	0.401	0.0333	#NUM!	SF3A1
BEX2 Signaling Pathway	0.398	0.0244	#NUM!	LGALS1,PTPA
Reelin Signaling in Neurons	0.39	0.0217	#NUM!	ACTR2,AFDN,ARPC1B
White Adipose Tissue Browning Pathway	0.39	0.0217	#NUM!	ADCY5,LDHB,PRKAR2A
Sonic Hedgehog Signaling	0.389	0.0323	#NUM!	PRKAR2A
Role of MAPK Signaling in the Pathogenesis of Influenza	0.385	0.0238	#NUM!	PLA2G4C,PRDX6
Gαi Signaling	0.381	0.0214	#NUM!	ADCY5,GNB2,PRKAR2A
Cyclins and Cell Cycle Regulation	0.38	0.0235	#NUM!	PA2G4,PTPA
Dopamine Degradation	0.38	0.0312	#NUM!	ALDH9A1
Methylglyoxal Degradation III	0.38	0.0312	#NUM!	AKR1A1
Apelin Endothelial Signaling Pathway	0.376	0.0213	#NUM!	ADCY5,GNB2,PLCB1
Cardiac Hypertrophy Signaling (Enhanced)	0.375	0.0185	-0.707	ADCY5,CYBB,DIAPH1,GNB2,HSPB1,IGF1,ITGB2,PDE10A,PLCB1,PRKAR2A
HIPPO signaling	0.374	0.0233	#NUM!	CD44,PTPA
Gap Junction Signaling	0.373	0.0202	#NUM!	ADCY5,CTH,PLCB1,PRKAR2A
Oxytocin In Brain Signaling Pathway	0.37	0.0201	1	GNB2,PLA2G4C,PRDX6,SLC12A5
Adrenomedullin signaling pathway	0.37	0.0201	#NUM!	ADCY5,CTH,PLCB1,PRKAR2A
Sperm Motility	0.366	0.0195	#NUM!	GNB2,PLA2G4C,PLCB1,PRDX6,PRKAR2A
PI3K/AKT Signaling	0.366	0.02	#NUM!	HSP90AA1,HSP90B1,ITGB2,PTPA
Oxytocin In Spinal Neurons Signaling Pathway	0.351	0.0286	#NUM!	CTH
Coagulation System	0.351	0.0286	#NUM!	F10
Endocannabinoid Cancer Inhibition Pathway	0.35	0.0204	#NUM!	ADCY5,PRKAR2A,SMPD3
RAR Activation	0.347	0.0195	#NUM!	ADCY5,PARP1,PRKAR2A,RBP2
3-phosphoinositide Biosynthesis	0.347	0.0195	#NUM!	ATP1A2,PPP1R12C,PTPA,SET
MIF-mediated Glucocorticoid Regulation	0.341	0.0278	#NUM!	PLA2G4C
Interferon Signaling	0.341	0.0278	#NUM!	MED14
Pyroptosis Signaling Pathway	0.334	0.0215	#NUM!	GSDMD,PRKAR2A
Glutathione-mediated Detoxification	0.333	0.027	#NUM!	ANPEP
Circadian Rhythm Signaling	0.332	0.0187	#NUM!	ADCY5,CTH,GNB2,PLCB1,PRKAR2A
Myelination Signaling Pathway	0.33	0.0183	-0.816	ADAM22,ARHGAP1,FKBP1A,IGF1,ITGB2,PRKAR2A
Fcγ Receptor-mediated Phagocytosis in Macrophages and Monocytes	0.33	0.0213	#NUM!	ACTR2,ARPC1B
Agranulocyte Adhesion and Diapedesis	0.33	0.019	#NUM!	ITGB2,MSN,MYH11,MYH9
Corticotropin Releasing Hormone Signaling	0.329	0.0197	#NUM!	ADCY5,CTH,PRKAR2A
Type II Diabetes Mellitus Signaling	0.325	0.0196	#NUM!	ACSL5,PKM,SMPD3
Cell Cycle Regulation by BTG Family Proteins	0.324	0.0263	#NUM!	PTPA
IL-10 Signaling	0.321	0.0195	#NUM!	BLVRB,HLA-A,PKM
Phagosome Formation	0.304	0.0173	2.309	ACTR2,ADGRB3,AP1G1,ARPC1B,CFL2,DIAPH1,Ighg2b,ITGB2,MYH11,MYH9,PLA2G4C,PRDX6
Neuropathic Pain Signaling In Dorsal Horn Neurons	0.296	0.0198	#NUM!	PLCB1,PRKAR2A
Intrinsic Prothrombin Activation Pathway	0.294	0.0238	#NUM!	F10
Retinoate Biosynthesis I	0.294	0.0238	#NUM!	RBP2
Thrombin Signaling	0.283	0.0178	#NUM!	ADCY5,GNB2,PLCB1,RHOG
MIF Regulation of Innate Immunity	0.281	0.0227	#NUM!	PLA2G4C
BER (Base Excision Repair) Pathway	0.281	0.0227	#NUM!	PARP1
IGF-1 Signaling	0.278	0.019	#NUM!	IGF1,PRKAR2A
S100 Family Signaling Pathway	0.275	0.0168	0.832	ADGRB3,ANXA1,ATP5PO,CTSD,CYBB,Ighg2b,IQGAP1,MYH9,PLA2G4C,PLCB1,PRKAR2A,S100A13,Tpm1
PPAR Signaling	0.27	0.0187	#NUM!	HSP90AA1,HSP90B1
Role of OCT4 in Mammalian Embryonic Stem Cell Pluripotency	0.268	0.0217	#NUM!	PARP1
tRNA Splicing	0.268	0.0217	#NUM!	PDE10A
Apelin Pancreas Signaling Pathway	0.268	0.0217	#NUM!	PRKAR2A
Gαq Signaling	0.264	0.0176	#NUM!	GNB2,PLCB1,RHOG
Glioblastoma Multiforme Signaling	0.261	0.0175	#NUM!	IGF1,PLCB1,RHOG
Ephrin A Signaling	0.261	0.0213	#NUM!	CFL2
Apelin Muscle Signaling Pathway	0.255	0.0208	#NUM!	GNB2
IL-12 Signaling and Production in Macrophages	0.253	0.0169	-1	APOA1,APOA4,Ighg2b,RAB7A
WNT/β-catenin Signaling	0.253	0.0172	#NUM!	APPL1,CD44,PTPA
Spliceosomal Cycle	0.249	0.0204	#NUM!	SF3A1
MYC Mediated Apoptosis Signaling	0.244	0.02	#NUM!	PRKAR2A
FAT10 Cancer Signaling Pathway	0.244	0.02	#NUM!	EEF1A1
UVC-Induced MAPK Signaling	0.238	0.0196	#NUM!	SMPD3
Amyloid Processing	0.238	0.0196	#NUM!	PRKAR2A
Tumor Microenvironment Pathway	0.237	0.0168	#NUM!	CD44,HLA-A,IGF1
Amyotrophic Lateral Sclerosis Signaling	0.236	0.0172	#NUM!	IGF1,SSR4
PAK Signaling	0.233	0.0171	#NUM!	CFL2,ITGB2
Cholecystokinin/Gastrin-mediated Signaling	0.225	0.0168	#NUM!	PLCB1,RHOG
Transcriptional Regulatory Network in Embryonic Stem Cells	0.223	0.0185	#NUM!	SET
Phototransduction Pathway	0.223	0.0185	#NUM!	PRKAR2A
Triacylglycerol Biosynthesis	0.218	0.0182	#NUM!	SIRT2
CNTF Signaling	0.209	0.0175	#NUM!	RPS6KA6
Role of CHK Proteins in Cell Cycle Checkpoint Control	0.204	0.0172	#NUM!	PTPA
MSP-RON Signaling Pathway	0.204	0.0172	#NUM!	ITGB2
Primary Immunodeficiency Signaling	0.2	0.0169	#NUM!	Ighg2b
Pulmonary Fibrosis Idiopathic Signaling Pathway	0	0.00613	#NUM!	COL6A1,RPS6KA6
Pulmonary Healing Signaling Pathway	0	0.00503	#NUM!	CFL2
Wound Healing Signaling Pathway	0	0.00397	#NUM!	COL6A1
ID1 Signaling Pathway	0	0.00498	#NUM!	CUL3
IL-13 Signaling Pathway	0	0.00862	#NUM!	CLCA1
CDX Gastrointestinal Cancer Signaling Pathway	0	0.0099	#NUM!	CYBB,MUC2
Multiple Sclerosis Signaling Pathway	0	0.00901	#NUM!	HLA-A,PARP1
Pathogen Induced Cytokine Storm Signaling Pathway	0	0.00539	#NUM!	COL6A1,GSDMD
Role Of Osteoblasts In Rheumatoid Arthritis Signaling Pathway	0	0.0123	#NUM!	CTSB,CTSD,IGF1
Role Of Osteoclasts In Rheumatoid Arthritis Signaling Pathway	0	0.00971	#NUM!	ADAM22,COL6A1,RHOG
Ribonucleotide Reductase Signaling Pathway	0	0.00588	#NUM!	PARP1
Natural Killer Cell Signaling	0	0.0152	#NUM!	CFL2,HLA-A,HSPA5
Macrophage Alternative Activation Signaling Pathway	0	0.00495	#NUM!	Ighg2b
Synaptic Long Term Potentiation	0	0.0152	#NUM!	PLCB1,PRKAR2A
Fc Epsilon RI Signaling	0	0.00847	#NUM!	PLA2G4C
IL-33 Signaling Pathway	0	0.0108	#NUM!	ICAM5,PRKAR2A
Hepatic Cholestasis	0	0.0105	#NUM!	ADCY5,PRKAR2A
TR/RXR Activation	0	0.0119	#NUM!	F10
Activation of IRF by Cytosolic Pattern Recognition Receptors	0	0.0154	#NUM!	PPIB
Role of Pattern Recognition Receptors in Recognition of Bacteria and Viruses	0	0.00641	#NUM!	EIF2S1
Role of NFAT in Regulation of the Immune Response	0	0.00386	#NUM!	GNB2,HLA-A,Ighg2b,PLCB1
FcγRIIB Signaling in B Lymphocytes	0	0.00188	#NUM!	Ighg2b
CCR5 Signaling in Macrophages	0	0.002	#NUM!	GNB2
Calcium-induced T Lymphocyte Apoptosis	0	0.00217	#NUM!	HLA-A
Cytotoxic T Lymphocyte-mediated Apoptosis of Target Cells	0	0.00235	#NUM!	HLA-A
IL-17 Signaling	0	0.0107	#NUM!	HSP90AA1,HSP90B1
CTLA4 Signaling in Cytotoxic T Lymphocytes	0	0.00658	0	AP1G1,HLA-A,ITGB2,PTPA
T Helper Cell Differentiation	0	0.00212	#NUM!	HLA-A
CD28 Signaling in T Helper Cells	0	0.0058	#NUM!	ACTR2,ARPC1B,HLA-A
IL-15 Signaling	0	0.00189	#NUM!	Ighg2b
Dendritic Cell Maturation	0	0.00503	#NUM!	HLA-A,Ighg2b,PLCB1
Factors Promoting Cardiogenesis in Vertebrates	0	0.00654	#NUM!	PLCB1
Renin-Angiotensin Signaling	0	0.0165	#NUM!	ADCY5,PRKAR2A
ICOS-ICOSL Signaling in T Helper Cells	0	0.00197	#NUM!	HLA-A
Molecular Mechanisms of Cancer	0	0.0156	#NUM!	ADCY5,GNB2,ITGB2,PA2G4,PLCB1,PRKAR2A,RHOG
Lipid Antigen Presentation by CD1	0	0.00482	#NUM!	CALR,PSAP
HGF Signaling	0	0.00758	#NUM!	ITGB2
HMGB1 Signaling	0	0.00599	#NUM!	RHOG
FLT3 Signaling in Hematopoietic Progenitor Cells	0	0.0122	#NUM!	RPS6KA6
Human Embryonic Stem Cell Pluripotency	0	0.00995	#NUM!	HSP90AA1,HSP90B1
DNA Methylation and Transcriptional Repression Signaling	0	0.00893	#NUM!	GATAD2B
CREB Signaling in Neurons	0	0.00988	-0.447	ADCY5,ADGRB3,GNB2,IGF1,PLCB1,PRKAR2A
Type I Diabetes Mellitus Signaling	0	0.00196	#NUM!	HLA-A
Small Cell Lung Cancer Signaling	0	0.0104	#NUM!	PA2G4
Allograft Rejection Signaling	0	0.00411	#NUM!	HLA-A,Ighg2b
Autoimmune Thyroid Disease Signaling	0	0.00437	#NUM!	HLA-A,Ighg2b
Acute Myeloid Leukemia Signaling	0	0.011	#NUM!	IDH1
Thyroid Cancer Signaling	0	0.0127	#NUM!	IGF1
Bladder Cancer Signaling	0	0.00862	#NUM!	PA2G4
Graft-versus-Host Disease Signaling	0	0.00224	#NUM!	HLA-A
Non-Small Cell Lung Cancer Signaling	0	0.0106	#NUM!	PA2G4
p70S6K Signaling	0	0.00688	#NUM!	BCAP31,Ighg2b,PLCB1,PTPA
ERK5 Signaling	0	0.0135	#NUM!	RPS6KA6
Pancreatic Adenocarcinoma Signaling	0	0.00794	#NUM!	PA2G4
G Beta Gamma Signaling	0	0.0155	#NUM!	GNB2,PRKAR2A
G Protein Signaling Mediated by Tubby	0	0.00427	#NUM!	GNB2,PLCB1
Communication between Innate and Adaptive Immune Cells	0	0.00214	#NUM!	HLA-A,Ighg2b
Crosstalk between Dendritic Cells and Natural Killer Cells	0	0.011	#NUM!	HLA-A
Systemic Lupus Erythematosus Signaling	0	0.00187	#NUM!	HLA-A,Ighg2b
CDC42 Signaling	0	0.0156	1.342	ACTR2,ARPC1B,CFL2,DIAPH1,EXOC2,EXOC7,HLA-A,IQGAP1,ITGB2
FAK Signaling	0	0.00576	0.816	ACTR2,ADGRB3,ARPC1B,GIT2,ITGB2,SH3GL1
Retinoic acid Mediated Apoptosis Signaling	0	0.0167	#NUM!	PARP1
AMPK Signaling	0	0.0165	#NUM!	GNB2,PRKAR2A,PTPA,RAB7A
Role of Osteoblasts, Osteoclasts and Chondrocytes in Rheumatoid Arthritis	0	0.00439	#NUM!	IGF1
Phospholipase C Signaling	0	0.00624	1	ADCY5,GNB2,Ighg2b,ITGB2,PLA2G4C,PLCB1,RHOG
HER-2 Signaling in Breast Cancer	0	0.00881	#NUM!	COX5A,ITGB2
Altered T Cell and B Cell Signaling in Rheumatoid Arthritis	0	0.00213	#NUM!	HLA-A,Ighg2b
Role of Macrophages, Fibroblasts and Endothelial Cells in Rheumatoid Arthritis	0	0.00904	#NUM!	Ighg2b,PLCB1,PRSS2
B Cell Development	0	0.00409	#NUM!	HLA-A,Ighg2b
Breast Cancer Regulation by Stathmin1	0	0.0118	0	ADGRB3,GNB2,IGF1,PLCB1,PRKAR2A,PTPA,STMN1
NUR77 Signaling in T Lymphocytes	0	0.00195	#NUM!	HLA-A
PKCθ Signaling in T Lymphocytes	0	0.00179	#NUM!	HLA-A
OX40 Signaling Pathway	0	0.00209	#NUM!	HLA-A
PI3K Signaling in B Lymphocytes	0	0.00338	#NUM!	Ighg2b,PLCB1
Hematopoiesis from Pluripotent Stem Cells	0	0.00225	#NUM!	Ighg2b
VEGF Family Ligand-Receptor Interactions	0	0.0119	#NUM!	PLA2G4C
GDNF Family Ligand-Receptor Interactions	0	0.0132	#NUM!	PDLIM7
Netrin Signaling	0	0.0139	#NUM!	PRKAR2A
Salvage Pathways of Pyrimidine Ribonucleotides	0	0.0103	#NUM!	NME1
Granulocyte Adhesion and Diapedesis	0	0.0106	#NUM!	ITGB2,MSN
TEC Kinase Signaling	0	0.00519	#NUM!	GNB2,ITGB2,RHOG
STAT3 Pathway	0	0.00741	#NUM!	IGF1
Adipogenesis pathway	0	0.00719	#NUM!	SIRT2
WNT/Ca+ pathway	0	0.0152	#NUM!	PLCB1
Cell Cycle: G1/S Checkpoint Regulation	0	0.0147	#NUM!	PA2G4
SAPK/JNK Signaling	0	0.00398	#NUM!	GNB2,MAP4K5
PTEN Signaling	0	0.00662	#NUM!	ITGB2
IL-4 Signaling	0	0.00173	#NUM!	COL6A1
B Cell Receptor Signaling	0	0.00315	#NUM!	CFL2,Ighg2b
Insulin Receptor Signaling	0	0.00714	#NUM!	PRKAR2A
Chemokine Signaling	0	0.0123	#NUM!	PLCB1
cAMP-mediated signaling	0	0.0127	#NUM!	ADCY5,PDE10A,PRKAR2A
Apoptosis Signaling	0	0.00962	#NUM!	PARP1
T Cell Receptor Signaling	0	0.00325	#NUM!	HLA-A,ITGB2
G-Protein Coupled Receptor Signaling	0	0.00996	0.378	ADCY5,ADGRB3,ARRB1,GNB2,PDE10A,PLCB1,PRKAR2A
IL-6 Signaling	0	0.00775	#NUM!	HSPB1
BMP signaling pathway	0	0.011	#NUM!	PRKAR2A
Gustation Pathway	0	0.00985	#NUM!	ADCY5,PRKAR2A
PD-1, PD-L1 cancer immunotherapy pathway	0	0.00935	#NUM!	HLA-A
Th1 and Th2 Activation Pathway	0	0.0116	#NUM!	HLA-A,ITGB2
Th1 Pathway	0	0.0164	#NUM!	HLA-A,ITGB2
Th2 Pathway	0	0.0146	#NUM!	HLA-A,ITGB2
Osteoarthritis Pathway	0	0.0127	#NUM!	ANXA5,ITGB2,ITLN1
GP6 Signaling Pathway	0	0.0157	#NUM!	COL6A1,RHOG
IL-7 Signaling Pathway	0	0.0128	#NUM!	Ighg2b
Neuroinflammation Signaling Pathway	0	0.0158	1.342	CYBB,GLS,HLA-A,MFGE8,PLA2G4C
Th17 Activation Pathway	0	0.00413	#NUM!	HSP90AA1,HSP90B1
SPINK1 General Cancer Pathway	0	0.0145	#NUM!	PRSS2
Apelin Cardiomyocyte Signaling Pathway	0	0.0101	#NUM!	PLCB1
T Cell Exhaustion Signaling Pathway	0	0.00353	#NUM!	HLA-A,PTPA
Systemic Lupus Erythematosus In T Cell Signaling Pathway	0	0.00778	1.342	CD44,HLA-A,MSN,PTPA,RHOG
Systemic Lupus Erythematosus In B Cell Signaling Pathway	0	0.00138	#NUM!	Ighg2b
Senescence Pathway	0	0.00669	#NUM!	PARP1,PTPA
HOTAIR Regulatory Pathway	0	0.00613	#NUM!	CD44
Hepatic Fibrosis Signaling Pathway	0	0.0118	1	CYBB,ITGB2,PRKAR2A,RHOG,TF
Xenobiotic Metabolism General Signaling Pathway	0	0.00699	#NUM!	CUL3
MSP-RON Signaling In Macrophages Pathway	0	0.0084	#NUM!	ITGB2

## Sheet: Tab4
Upstream Regulator	Expr Log Ratio	Molecule Type	Predicted Activation State	Activation z-score	p-value of overlap	Target Molecules in Dataset	Mechanistic Network
MAPT		other		1.912	3.18e-26	ACO2,ACTN1,ANXA5,ASAH1,ATG16L1,ATOX1,ATP1A2,ATP5PF,ATP6V1A,BASP1,C1QBP,CAPG,CCT8,CD44,CFL2,CLASP2,CORO1A,COX5A,CTSD,CYBB,DOCK2,DPYSL3,DSTN,FKBP1A,FLNC,GAPDH,GFAP,GOT2,GPNMB,HEXB,HLA-A,HSP90AA1,HSPA5,HSPB1,HSPH1,HTT,ITGB2,LCP1,LDHB,LGALS3BP,MAN2B1,MSN,MTHFD1,NDUFS6,NME1,PGAM1,PKM,PLEC,PRDX3,PRDX6,QDPR,STIP1,STMN1,STUB1,SUCLG1,Tpm1	194 (11)
TP53		transcription regulator	Activated	2.434	2.65e-23	ACO2,ACTN1,ADGRB3,ALDH9A1,ANXA1,ANXA3,APOA1,ARHGAP1,ARPC1B,ARRB1,BCAP31,CD44,CNN1,CNN2,CORO1A,COX5A,Crip2,CSTB,CTSB,CTSD,Cyb5r3,DDX5,DSTN,EEF1A1,EIF5,ERBIN,FABP5,FHL1,FKBP1A,FKBP3,FKBP5,GAPDH,GART,GSR,H1f5,HADHA,HK2,HSP90AA1,HSPA5,HSPB1,HSPH1,HTT,IDH1,IGF1,KIF23,LDHB,LGALS3,LPP,LSP1,MAN2A1,MAP4K5,MDH2,MUC2,MVP,MYH9,MYO6,NAP1L4,NDUFS1,NDUFS6,NME1,NOXA1,P4HB,PA2G4,PALLD,PARP1,PARVA,PDCD6IP,PGD,PKM,…	205 (18)
1,2-dithiol-3-thione		chemical reagent		1.824	5.93e-18	ACSL5,AKR1A1,APOA4,COQ7,CTSD,Cyp2a12/Cyp2a22,DSTN,EIF2S1,ENTPD5,ERP29,ESD,F10,FKBP5,GSR,HSP90AA1,HSP90B1,PDIA4,PPIB,PSMA1,PSMA4,PSMA7,PSMC2,PSMC3,PSMD8,S100A13,STIP1,Tpm1,TXNRD1	38 (2)
mibolerone		chemical drug		-1.636	5.73e-17	CALR,EIF2S1,ERP29,FHL1,FKBP1A,FKBP5,GOT2,GPNMB,HEXB,HSP90B1,HSPA5,HYOU1,IGF1,ISYNA1,MAN2A1,NME1,P4HB,PPIB,SHANK1,SLC25A5,STMN1,TF,TGFBI
D-glucose		chemical - endogenous mammalian		0.674	8.06e-16	ACO2,ACTN1,ADCY5,ANXA1,ANXA3,C1QBP,CALR,CNN1,CTH,CTSB,CTSD,CYBB,FABP5,GAPDH,GART,GFAP,GSDMD,HK2,HSPA5,HSPB1,IDH1,IGF1,LCP1,LGALS1,MDH2,MYH11,OPTN,Orm1 (includes others),PARP1,PCCB,PDIA4,PGAM1,PGM1,PGM2,PKM,PLCB1,PPIB,PRDX3,PRDX6,PTRH2,SIRT2,SLC25A4,SLC25A5,STUB1,SYNPO2,Tpm1,TXNRD1,VCL	237 (21)
HNF4A		transcription regulator		1.753	2.06e-15	ACO2,ACOX3,ACTN1,ANPEP,ANXA5,APOA1,APOA4,ASAH1,ATOX1,ATP5MK,BLVRB,CBX3,CCT8,Ces2e,CFL2,CHCHD2,CNN2,COPZ1,CTSB,Cyp2a12/Cyp2a22,CYP2C8,CYP3A7,DCTN4,EHMT1,EIF4ENIF1,EIF4G1,EIF5,EMC2,EPCAM,FARSB,FHL1,FKBP3,FNTB,GAPDH,GNS,GUSB,HADHA,HLA-A,HPF1,HPX,HSD11B1,HSP90B1,HSPA5,HSPH1,IGF1,ISOC1,LGALS3,MDH2,MSN,MTHFD1,NDUFS1,NDUFV1,NME1,NUCB1,OGA,PARVA,PCBD1,PDE4DIP,PDLIM7,PDZK1,PEPD,PGM1,PKM,PPME1,PSAP,PSMA1,P…	118 (4)
MYC		transcription regulator		1.214	8.35e-15	ABCA3,ACTN1,ANXA5,ARHGAP25,BIN1,C1QBP,CD44,COX5A,Crip2,CSTB,CTSB,CTSD,DDX5,DKC1,EIF2S1,EIF4G1,EPCAM,FABP5,FKBP5,GAPDH,GART,GLS,GOT2,GSR,HADHA,HK2,HLA-A,HSP90AA1,HSPB1,HSPH1,IDH1,LDHB,LGALS1,LUM,MAN2A1,MSN,MTHFD1,NME1,NUCB1,PA2G4,PARP1,PDLIM7,PGAM1,PKM,PRDX3,RCC1,RPL13,RPL14,RPL17,Rpl23a,RPL3,RPL9,RPS25,RPS26,RPS3,SAE1,SIRT2,SLC25A5,STMN1,TES,TF,TOP1,Tpm1,TXNRD1	251 (18)
metribolone		chemical reagent		-1.318	1.91e-14	ACTN1,ALDH9A1,ATP5PF,ATP6AP1,ATP6V1G1,BPNT1,C1orf116,CCT2,COX5A,EIF5,FKBP5,GAPDH,GFUS,GOT2,H1-0,HK2,HMGCS2,HSPA5,HSPH1,IGF1,MDH2,NDUFAB1,PGAM1,PGM2,PKM,PPIB,PRDX6,PYGB,SLC25A5,SUCLG1,SUPV3L1,TOMM22,TSC22D1,UGDH,UQCR10,UQCRC1	198 (13)
cuprizone		chemical toxicant	Activated	3.571	3.16e-14	ANXA3,ARHGDIB,ARPC1B,BCAS1,CAPG,CTSB,CTSD,Cyb5r3,FABP5,GFAP,HADHA,HEXB,HSPH1,IGF1,LCP1,LGALS1,LGALS3,LSP1,MSN,MYH9,PRDX6
RICTOR		other		-0.312	2.53e-13	ATP5PF,ATP5PO,ATP6AP1,ATP6V1A,ATP6V1B2,ATP6V1G1,COX5A,FABP5,HK2,NDUFAB1,NDUFS1,NDUFS6,NDUFV1,PSMA1,PSMA4,PSMA7,PSMC2,PSMC3,PSMD8,RPL14,RPL17,Rpl23a,RPL9,RPS26,RPS3,UQCR10,UQCRC1	168 (7)
beta-estradiol		chemical - endogenous mammalian		1.335	6.54e-13	ABCA3,ANPEP,ANXA1,ANXA3,AP1G1,APOA1,APOA4,ARPC1B,ASAH1,ATP6AP1,BCAS1,BIN1,C15orf48,C1QBP,CALR,CCT2,CD44,CLCA1,CNN1,CNN2,COX5A,CSTB,CTH,CTPS1,CTSB,CTSD,CYBB,DIAPH1,EIF2S1,ERH,FABP5,FARSB,FHL1,FLNC,GART,GFAP,GLS,GNS,GSR,GUSB,HLA-A,HSD11B1,HSD17B12,HSP90B1,HSPA5,HSPB1,HSPH1,ICAM5,IGF1,IMPDH2,IQGAP1,ITGB2,LGALS3,LGALS3BP,LUM,MANBA,MSN,MYH9,NIPSNAP1,NME1,OGN,OXCT1,P4HB,PA2G4,PARP1,PCBD1,PDIA4,PDZK1,PG…	241 (20)
NFE2L2		transcription regulator	Activated	2.802	6.68e-13	ACSL5,AKR1A1,APOA4,COQ7,CTSD,CYBB,Cyp2a12/Cyp2a22,DSTN,EIF2S1,ENTPD5,ERP29,ESD,F10,FKBP5,GFAP,GLS,GSR,HSP90AA1,HSP90B1,HYOU1,IDH1,PDIA4,PGD,PPIB,PSMA1,PSMA4,PSMA7,PSMC3,S100A13,STIP1,SYT1,TOP1,Tpm1,TXNRD1,UGDH,XRN2	127 (7)
sirolimus		chemical drug		-0.665	4.02e-12	ANXA5,APPL1,ARHGDIB,ATP6V1A,ATP6V1B2,ATP6V1G1,EEF1A1,EIF2S1,EIF5,HK2,HMGCS2,HSP90AA1,HSP90B1,HSPA5,HTT,IDH1,IGF1,LDHB,LGALS3,MAP4K5,MUC2,MYH11,PGM1,PKM,PSMA4,PSMD8,PYGB,RPL13,Rpl23a,RPL3,RPL9,RPS26,RPS3,SLC12A5,SLC25A5,SSB,STMN1,TARS1	221 (17)
Insulin		group		0.582	2.37e-11	APOA1,APPL1,ARRB1,ATP1A2,CCT2,CCT8,CD44,CNN1,COL6A1,CTH,CYBB,ERP29,GAPDH,GFAP,HK2,HSD11B1,HSP90AA1,HSP90B1,HSPA5,IDH1,IGF1,IMPDH2,LDHB,LGALS3BP,MDH2,NDUFS1,NDUFV1,OGA,Orm1 (includes others),P4HB,PCCB,PKM,PLCB1,PPIB,PRDX6,SLC25A5,TF,TGFBI,UQCRC1	222 (18)
ESR1		ligand-dependent nuclear receptor		-0.253	2.75e-11	ABCA3,ACTR2,ANXA3,APOA1,ARHGAP1,ARRB1,ATOX1,ATP6V1A,BIN1,CFL2,CIT,CNN1,COPE,COPG1,COPZ1,CTH,CTSB,CTSD,DIAPH1,EPCAM,FHL1,GFAP,GIT2,HMGCS2,HPX,HSP90AA1,HSP90B1,HSPA13,HSPH1,IGF1,IMPDH2,IQGAP1,KIF23,KIF5B,KRT20,LGALS1,LGALS3BP,MAP4K5,MYH11,MYO6,NIPSNAP1,NME1,NUCB1,PALLD,PCBD1,PDZK1,PGRMC2,PLA2G4C,PLCB1,SCARB2,SCIN,SEC23IP,SFPQ,SLC25A4,SMC2,TBCD,Tmsb4x (includes others),UQCR10,YKT6	186 (8)
lipopolysaccharide		chemical drug		1.464	3.14e-11	AKR1A1,ANXA1,ANXA3,ANXA5,APOA1,APOA4,ARHGAP1,ARPC1B,ATP1A2,ATP6AP1,CALR,CAPG,CBX3,CD44,CHCHD2,COL6A1,CORO1A,CR1L,CSTB,CTH,CTSB,CYBB,CYP2C8,ERP44,FABP5,GAPDH,GFAP,GLS,GSDMD,GSR,HK2,HLA-A,HMGCS2,HSD11B1,HSP90AA1,HSP90B1,HSPA13,HSPA5,HSPB1,HYOU1,IDH1,IGF1,Ighg2b,IQGAP1,ITGB2,KCTD12,KIF23,LAP3,LGALS1,LGALS3,LGALS3BP,LSP1,MSN,MUC2,MYH9,NME1,NUCB1,OGN,OPTN,Orm1 (includes others),Otub1,OXCT1,P4HB,PDE10A…	264 (19)
MYCN		transcription regulator		-1.278	4e-11	ABCA3,ARPC1B,BASP1,DPYSL3,EEF1A1,GAPDH,HK2,HLA-A,LGALS1,MYH9,NME1,NUCB1,PA2G4,PDIA4,PGRMC2,PSMA7,PTPRK,RPL13,RPL17,RPL3,RPL9,RPS25,RPS26,RPS3,SYT1,ZYX
APP		other		-1.383	4.32e-11	ACO2,ANXA5,ATOX1,ATP1A2,ATP5PF,ATP6V1A,BASP1,BIN1,C1QBP,CALR,CD44,CFL2,COX5A,CTSB,CTSD,CUL3,CYBB,DSTN,EVL,FKBP1A,GAPDH,GFAP,GOT2,HSP90AA1,HSPA5,HSPB1,HYOU1,IGF1,LDHB,LGALS3,NDUFS6,NME1,OGN,PGAM1,PKM,PRDX6,PRKAR2A,PSMC3,PTPA,QDPR,SET,STIP1,STMN1,STUB1,SUCLG1,Tpm1,TPP1	200 (14)
PSEN1		peptidase		-0.689	7.35e-11	ACO2,ATOX1,ATP1A2,ATP5PF,ATP6V1A,BASP1,C1QBP,CFL2,CTSD,DSTN,FKBP1A,GAPDH,GFAP,GOT2,HSP90AA1,HSPA5,IGF1,KIF5B,NDUFS6,NME1,PGAM1,PKM,PRDX6,QDPR,STIP1,STMN1,SUCLG1,Tpm1	180 (8)
UQCC3		other			1.61e-10	ATP5PF,ATP5PO,ATP6AP1,ATP6V1A,ATP6V1B2,ATP6V1G1,COX5A,GAPDH,HK2,NDUFAB1,NDUFS1,NDUFS6,NDUFV1,PGAM1,PKM,UQCR10,UQCRC1	163 (7)
TGFB1		growth factor		-1.948	2.03e-10	ACTN1,ANPEP,BIN1,CALR,CCT2,CD44,Ces2e,CNN1,CNN2,COL6A1,COX5A,CTPS1,CTSB,CTSD,CYBB,CYP3A7,DDX5,DKC1,DOCK2,DPYSL3,ECE1,EEF1A1,EIF4H,EPCAM,FABP5,FHL1,GFAP,GLS,GNS,GUSB,HEXB,HK2,HSP90AA1,HSP90B1,HSPA5,HSPB1,IDH1,IGF1,Ighg2b,ITGB2,LGALS3,MSN,MYH11,MYH9,NME1,NT5E,OGA,PA2G4,PARP1,PCCB,PDLIM7,PGRMC2,PKM,PLCB1,PSMC3,PTPRK,RNH1,SAE1,SLC22A18,SLC25A4,SMC2,SMTN,SRSF6,TGFBI,Tpm1,TSC22D1,TXNRD1,UBE4B,VAT1,VCL,…	265 (24)
INSR		kinase		-1.798	2.81e-10	ACO2,ACSL5,APOA1,ATP5PF,ATP5PO,CLCA1,CORO1A,CSTB,CTSB,DCTN4,FHL1,FLNC,GAPDH,GOT2,HADHA,HPX,IDH1,IGF1,IQGAP1,ITLN1,LCP1,LGALS1,MDH2,MUC2,OGN,RAB7A,RBP2,SCARB2,SIRT2,SLC25A4,SLC25A5,TSC22D1,UQCRC1	191 (11)
CTNNB1		transcription regulator		1.73	3.98e-10	ABCA3,ANXA1,ATP5PO,BCAP31,CD44,CNN2,COX5A,EPCAM,Ewsr1,GAPDH,GFAP,GIPC1,GPA33,HADHA,HK2,HMGCS2,IMPDH2,ITGB2,KIF23,LAP3,LGALS3,LSP1,MAN2B1,MFGE8,NDUFS1,NDUFS6,NDUFV1,OGN,PGM1,PKM,PSAP,RPL13,RPL14,RPL17,Rpl23a,RPL3,RPL9,RPS25,RPS26,RPS3,SF3A1,SYNM,TNIK,TSC22D1,UQCR10,UQCRC1	178 (11)
ammonium		chemical - endogenous mammalian		0.229	5.38e-10	CBX3,CD44,CTH,CTSB,CTSD,FLNC,GART,KIF5B,NPC2,PTRH2,QDPR,REXO2,RNH1,SAE1,SLC25A4,STX7,TPP1,UGDH,VAT1
KRAS		enzyme		0.12	6.75e-10	ABCA3,ANPEP,ARHGDIB,ASPH,CD44,COL6A1,CYBB,EEF1A1,EIF5,EPCAM,FABP5,GAPDH,GBA1,GFAP,HEPH,HK2,HSPA5,HSPB1,HYOU1,ITGB2,LGALS3,LGALS3BP,LUM,MAN2A1,MSN,MTHFD1,NT5E,PA2G4,PALLD,PARVA,PKM,PRSS2,PSMA7,RAB7A,RHOG,RNH1,SEC11C,SMPD3,STUB1,TINAGL1,TNIK,Tpm1,XRN2	203 (14)
SMYD1		transcription regulator			7.61e-10	ACO2,FAHD1,GOT2,HK2,NDUFAB1,NDUFV1,OXCT1,PGD,PKM,PYGB,UQCRC1
tretinoin		chemical drug		1.104	1.04e-09	AFDN,AKR1A1,ALDH9A1,ANPEP,ANXA1,ANXA5,ARHGAP1,ATP6V1B2,CALR,CD44,CES1,CTSB,CTSD,CYBB,DPYSL3,ECE1,EEF1A1,EIF4G1,EIF5,EPCAM,FABP5,FARSB,Fcna,GBA1,GFAP,HADHA,HLA-A,HMGCS2,HPX,HSD11B1,HSP90AA1,HSPB1,HTT,IGF1,IMPDH2,ITGB2,KIF23,KRT20,LAP3,LGALS1,LGALS3BP,LSP1,MUC2,MYH9,NDUFV1,NME1,NPC2,OGN,OPTN,PALLD,PGD,PLCB1,RBP2,RPL13,Rpl23a,RPL3,RPS3,SMPD3,TF,TGFBI,TPP1,TSPAN14,VCL	214 (17)
pirinixic acid		chemical toxicant		0.204	1.19e-09	ACSL5,ALDH9A1,APOA1,APOA4,CTSB,CYP2C8,CYP3A7,FABP5,FKBP1A,GAPDH,GOT2,HADHA,HMGCS2,HPX,HSP90AA1,HSPB1,LDHB,LGALS3,NPC2,Orm1 (includes others),PGM1,PRSS2,PSMA1,PSMA4,PSMA7,PSMC2,PSMC3,RTN4	106 (10)
torin1		chemical reagent		0.745	2.07e-09	ALDH9A1,ATP5PF,ATP6AP1,COX5A,EEF1A1,EIF3H,GAPDH,HK2,NDUFAB1,PGAM1,PKM,RPL13,RPL14,RPL17,RPL3,RPS25,RPS3,UQCR10
resiquimod		chemical drug	Activated	3.297	2.27e-09	ACTR2,ARPC1B,ATP5PF,ATP6V1B2,C1QBP,CD44,CTPS1,GPNMB,HSP90AA1,HSPA5,HSPB1,LAP3,LGALS1,LGALS3,MSN,MVP,PKM,PLA2G4C,PRDX6,PSMA1,PSMA4,PSMC2,PSMC3,PSMD8,RAB7A,SFPQ,STMN1
dexamethasone		chemical drug		0.92	2.45e-09	ANPEP,ANXA1,ANXA3,AP1G1,APOA1,APOA4,ARHGAP25,ARRB1,ASPH,ATP6V1B2,BLVRB,CALR,CCT2,CD44,CES1,CNN2,COL6A1,CPS1,CTSB,CTSD,CYBB,Cyp2a12/Cyp2a22,CYP2C8,CYP3A7,DPYSL3,EEF1A1,EIF5,EVL,FABP5,FKBP5,GAPDH,GIT2,GNS,GSR,HK2,HLA-A,HSD11B1,HSP90B1,HSPA5,HSPH1,IDH1,IGF1,IQGAP1,ISOC1,LAP3,LDHB,LGALS1,LGALS2,LGALS3,LGALS3BP,LSP1,MFGE8,MTHFD1,MUC2,MVP,NDUFS1,NDUFV1,NIPSNAP1,PCBD1,PGD,PGRMC2,PLEC,PRDX6,PRKAR2A,PSAP,…	257 (17)
CD3		complex		-0.783	3.81e-09	ANXA1,ARHGDIB,CD44,CORO1A,COX5A,DOCK2,FKBP1A,FKBP3,GAPDH,GFUS,HPX,HSP90AA1,HSP90B1,HSPA5,ICAM5,IGF1,LCP1,LSP1,MDH2,NME1,OGN,P4HB,PA2G4,PCBP2,PDIA4,PGAM1,PLEC,PSAP,SLC25A5,SSB,STMN1,TXNRD1,UBE4A	114 (9)
ATP5IF1		other			5.12e-09	ASAH1,BLVRB,Cyb5r3,GSR,HADHA,LDHB,NDUFV1,OXCT1,PCCB,PRDX3,TXNRD1
CD 437		chemical drug		-0.471	5.87e-09	ARHGDIB,ATP5PF,ATP5PO,CCT2,ERH,FKBP5,HADHA,HSP90AA1,LGALS1,NME1,PCBP2,PGAM1,PSMA4,RPL13,SET,SH3BGRL3,SLC25A5,XRN2
UDP-D-glucose		chemical - endogenous mammalian	Activated	2.236	5.94e-09	CALR,HSP90B1,HSPA5,HYOU1,PDIA4
GABA		chemical - endogenous mammalian		-1.961	8.14e-09	ASAH1,ATP6AP1,COX5A,CUL3,DDX5,EEF1A1,HNRNPM,HSPA5,HYOU1,IDH1,MAN2A1,MTHFD1,MTREX,PCCB,PDIA4,PLCB1,PRDX6,PSAP,RPL13,RPS25,RPS26,SF3A1,SH3GL1,SLC25A5,SMPD3,Tmsb4x (includes others)
MMP12		peptidase			9.98e-09	ACTN1,ACTR2,ARPC1B,KIF5B,MYH9,PGM1,PKM,PSAP,PSMA1,PSMC3,VCL
GABARAPL2		other	Activated	2.121	1.24e-08	BLVRB,CSTB,CTSB,GSR,GUSB,NPC2,PSAP,TPP1
genistein		chemical drug	Activated	2.685	1.41e-08	APOA1,ASAH1,ATP5PO,ATP6AP1,ATP6V1A,ATP6V1G1,CD44,CTSB,CTSD,Fcna,GBA1,GNS,GUSB,HEXB,HLA-A,HSPA5,IGF1,ITGB2,MAN2B1,MANBA,MUC2,NPC2,PSAP,SCARB2,TPP1	221 (18)
CD40		transmembrane receptor		0.178	1.52e-08	ANPEP,ATP6V1A,ATP6V1B2,CALR,CD44,COX5A,GAPDH,GLS,HK2,HSP90B1,HSPA5,Ighg2b,ITGB2,LGALS3,NDUFAB1,NDUFS1,NDUFS6,PA2G4,PGAM1,SUPV3L1,TXLNA,UQCRC1	227 (18)
TSC2		other		-1.08	1.55e-08	ANXA1,ATP6V1A,ATP6V1B2,ATP6V1G1,GFAP,GPNMB,HK2,HMGCS2,HSPA5,HSPB1,LDHB,LGALS3,MUC2,NPC2,PSMA1,PSMC3	158 (8)
GABARAPL1		other	Activated	2.121	1.67e-08	BLVRB,CSTB,CTSB,GSR,GUSB,NPC2,PSAP,TPP1
ESR2		ligand-dependent nuclear receptor		0.391	2.15e-08	ACTN1,ANPEP,ANXA1,ARHGDIB,BIN1,CBX3,CES1,CNN1,CTPS1,CTSD,DPYSL3,EIF4G1,FHL1,FKBP5,GFAP,GPNMB,H1-0,HYOU1,IGF1,IMPDH2,KIF5B,KRT20,LAP3,LGALS3BP,MTREX,NIPSNAP1,PA2G4,PCBD1,PDZK1,PGRMC2,PLEC,PSMA4,SLC25A4,SMC2,STMN1,TSC22D1	207 (12)
GABARAP		transporter	Activated	2.121	2.22e-08	BLVRB,CSTB,CTSB,GSR,GUSB,NPC2,PSAP,TPP1	21 (2)
TRAPPC1		other	Inhibited	-2.309	2.31e-08	BCAP31,CALR,EIF2S1,ERP29,HSP90AA1,HSP90B1,HSPA5,HYOU1,P4HB,PDIA4,SSR4,STUB1
STK11		kinase		0.3	2.56e-08	AKR1A1,ALDH9A1,AVIL,COX5A,CPS1,CTPS1,CTSD,GAPDH,GART,GOT2,IMPDH2,LUM,MDH2,NDUFV1,NT5E,PGM1,PKM,TARS1,TXNRD1,UQCR10,UQCRC1	65 (4)
FLCN		other		-0.703	3.28e-08	ANXA3,ASAH1,ATP5PF,ATP5PO,ATP6V1A,GPNMB,HEXB,HK2,LCP1,MANBA,NPC2,TPP1,UAP1L1,UQCR10	50 (4)
ceapin-A7		chemical reagent		1.89	3.44e-08	CALR,ERP44,HSP90B1,HSPA5,HYOU1,PDIA4,UGDH
Immunoglobulin		complex		1.672	5.48e-08	ACO2,ANPEP,ATP5PF,BIN1,BLVRB,CALR,CAPG,CD44,CLCA1,CNPY2,COL6A1,CTH,CTSB,CTSD,FKBP5,GFAP,GPNMB,GSR,GUSB,HEXB,HK2,HLA-A,IGF1,IMPDH2,ITGB2,KCTD12,LGALS1,LGALS3,LGALS3BP,LSP1,MDH2,MTHFD1,NDUFS1,NDUFS6,NT5E,PGM1,PICALM,RPS3,STMN1,SUCLG1,SYNPO2,TXNRD1	220 (18)
TCR		complex		0.682	5.66e-08	APOA4,BIN1,CD44,CTSB,DKC1,HSP90B1,HSPA5,LDHB,MDH2,NME1,P4HB,PA2G4,PDIA4,PGAM1,PRDX6,RPL17,RPL3,RPL9,RPS3,SCARB2,TSC22D1,UQCRC1,ZNFX1	187 (17)
MYL2		other			7.95e-08	ANXA1,ANXA5,CALR,FLNC,HK2,HPX,HSPA5,LGALS1
XBP1		transcription regulator	Inhibited	-2.06	8.17e-08	APOA1,CALR,COPE,COPG1,COPZ1,ERP29,ERP44,HSP90B1,HSPA13,HSPA5,HYOU1,P4HB,PDIA4,PPIB,SEC11C,SSR4,STUB1,TOP1	127 (10)
arsenic trioxide		chemical drug		0.366	1.39e-07	ATP1A2,ATP6AP1,ATP6V1A,BCAP31,BLVRB,CALR,CD44,CTH,CUL3,ERP29,GSR,HSP90B1,HSPA5,HYOU1,MSN,P4HB,PDIA4,RBP2,RTN4,TXNRD1,UQCR10	51 (2)
BCR (complex)		complex		-0.243	1.51e-07	APPL1,ATP6V1B2,ATP6V1G1,C15orf48,CALR,CBX3,CD44,COX5A,GAPDH,GLS,HK2,HSP90B1,HSPA5,NDUFAB1,NDUFS1,NDUFS6,PA2G4,PGAM1,SUPV3L1,TES	123 (7)
puromycin aminonucleoside		chemical reagent		0.653	1.97e-07	ANXA1,CD44,CYBB,EXOC2,EXOC7,GPNMB,HADHA,HSPA5,LGALS3,PRDX3,TES,Tpm1	104 (5)
HIF1A		transcription regulator		1.623	2.09e-07	ATP5PF,ATP5PO,CD44,CORO1A,COX5A,CTPS1,CTSD,ECE1,EIF4G1,FHL1,GAPDH,HK2,HSPA5,HSPB1,IGF1,ITGB2,LGALS1,MUC2,MYH9,NDUFS1,NDUFS6,NDUFV1,NT5E,PGAM1,PKM,SIRT2,UQCR10,UQCRC1	201 (20)
PCGEM1		other	Activated	2.01	2.85e-07	GAPDH,GLS,GSR,HK2,IDH1,PGD,PKM,SUCLG1	160 (7)
cadmium chloride		chemical toxicant		0	3.46e-07	ANXA5,FKBP5,GAPDH,GSR,HK2,HSP90AA1,HSPA13,HSPA5,HSPB1,Orm1 (includes others),PKM	197 (14)
ciprofloxacin		chemical drug		0.687	3.53e-07	ACO2,ACSL5,ACTN1,ASAH1,ATP6V1A,ATP6V1B2,CTSD,GBA1,GUSB,HLA-A,MFGE8,PSAP
methapyrilene		chemical drug		1.414	3.74e-07	ANXA5,ATP6V1B2,CES1,CPS1,CTSB,EEF1A1,EIF2S1,HMGCS2,HSPA5,IGF1,PLCB1,STMN1,TXNRD1
GRN		growth factor	Inhibited	-2.138	3.83e-07	ATP6V1B2,BIN1,CTSB,CTSD,GBA1,GPNMB,GUSB,HEXB,IGF1,ITGB2,LGALS3,LGALS3BP,NPC2,PGAM1,PICALM	116 (12)
MAP4K4		kinase		1.155	4.25e-07	ACO2,ACSL5,HADHA,LDHB,NDUFAB1,NDUFS1,NDUFV1,PGAM1,PGM1,PRKAR2A,SUCLG1,UQCRC1
nitrofurantoin		chemical drug		1.183	4.78e-07	ANXA5,CES1,CPS1,CTSB,EEF1A1,GPNMB,GSR,HMGCS2,HPX,HSPA5,IGF1,LGALS3,RPL13,STMN1
ibrutinib		chemical drug		-0.277	4.79e-07	CBX3,CD44,COX5A,DOCK5,GAPDH,GLS,H1-0,HK2,NDUFS6,NDUFV1,PA2G4,PGAM1,SUPV3L1
ASPSCR1-TFE3		fusion gene/product	Activated	2.191	5.28e-07	ASAH1,ATP6V1B2,BIN1,CTSD,GNS,GPNMB,NPC2,PEPD,RAB7A,UAP1L1,VAT1
NR1I2		ligand-dependent nuclear receptor		-0.075	6.11e-07	APOA4,CES1,CTH,Cyb5r3,CYP2C8,CYP3A7,ENTPD5,GUSB,HMGCS2,HTT,IGF1,PDIA4,PGD,PGRMC2,TF	206 (10)
SREBF1		transcription regulator	Activated	2.144	7.04e-07	ACSL5,ATOX1,COL6A1,CTH,DARS1,ETHE1,FABP5,GPNMB,GSR,HK2,HSPA13,HSPA5,IDH1,LGALS3,PGD,S100A13,SUCLG1,TF	112 (7)
NPC1		transporter	Inhibited	-2.923	7.13e-07	ATP6AP1,ATP6V1A,ATP6V1B2,ATP6V1G1,BIN1,CTSB,CTSD,FABP5,GUSB,HLA-A,LGALS3,NPC2,RAB7A
ethanol		chemical - endogenous mammalian		1.625	7.61e-07	ANPEP,APOA1,ARHGDIB,ASPH,CD44,COL6A1,Cyb5r3,CYP2C8,CYP3A7,FABP5,GAPDH,GFAP,GSR,HLA-A,HSP90B1,HSPA5,LGALS1,LGALS3BP,NT5E,PARP1,PKM,RHOG,STUB1,SYNPO2,SYT1,UQCRC1	159 (16)
TSC1		other		-1.5	7.89e-07	ATP6V1A,ATP6V1B2,CTSB,CTSD,GNS,GSR,HEXB,LDHB,NME1,NPC2,PSAP	21 (2)
Lh		complex		-0.077	1.03e-06	ACTN1,ACTR2,ARHGAP1,EEF1A1,EIF3H,FKBP5,FLNC,HK2,HSD11B1,NPC2,PRKAR2A,RPL13,RPL17,Rpl23a,RPL3,RPL9,RPS25,RPS26,STIP1,VCL	112 (7)
Cdc42		enzyme		0	1.14e-06	ATP6V1A,CTSB,CTSD,DKC1,EIF4G1,GFAP,MYH9,NME1,NPC2,STMN1
CIP2A		other		-0.333	1.15e-06	GPNMB,HK2,LDHB,LUM,PDLIM7,PKM,SCIN,SLC22A18,SLC25A4	163 (7)
gentamicin		chemical drug		-1.789	1.23e-06	CALR,CTSB,CTSD,EEF1A1,HSP90AA1,HSP90B1,HSPA5,HSPB1,HYOU1,IDH1,LGALS1,LGALS3,NME1,PDIA4,QDPR,SFPQ,SSB,TARS1,TSC22D1,VAT1
TAFAZZIN		enzyme		0.462	1.35e-06	ANXA1,ANXA5,BASP1,CD44,HADHA,HLA-A,HSP90AA1,IDH1,LCP1,LSP1,LUM,Otub1,PGM1,PKM,PSMA4,PSMA7,PSMD8,UGDH
COL5A1		other		-1.89	1.39e-06	CALR,CNN2,CTSD,LGALS1,LGALS3,PKM,TF
KDM4B		enzyme		1.673	1.67e-06	ATG16L1,GAPDH,GLS,HK2,PGM1,PKM	159 (7)
bromobenzene		chemical toxicant		1.41	1.67e-06	GAPDH,GSR,HSP90AA1,HSPA13,HSPA5,HSPB1,LAP3,OXCT1,TSC22D1
miR-9-5p (and other miRNAs w/seed CUUUGGU)		mature microRNA		0.469	2.13e-06	ALDH9A1,ATP5PO,CD44,DIAPH1,HSP90AA1,NDUFS6,PGAM1,PKM,UQCRC1	104 (7)
doxorubicin		chemical drug		1.499	2.34e-06	ABCA3,ACOX3,ANXA1,BCAP31,CD44,CTSB,CTSD,CYBB,EEF1A1,FKBP1A,GPNMB,GSR,HSP90AA1,HSPH1,LGALS3,LGALS3BP,MVP,MYO6,NT5E,P4HB,PSAP,SLC25A4,STMN1,TES,Tpm1,XDH	212 (17)
TCF7L2		transcription regulator		1.599	2.53e-06	ANXA1,ARHGDIB,ASPH,ATP6V1G1,BIN1,CD44,CYP2C8,CYP3A7,ENTPD5,EPCAM,ERBIN,FKBP1A,FNTB,HMGCS2,IDH1,KIF5B,MUC2,MYO6,NPC2,PICALM,RHOG,SIRT2
filgrastim		biologic drug		0.066	2.93e-06	ANXA1,ANXA3,ARHGAP25,ARRB1,CCT2,CD44,CYBB,DPYSL3,FABP5,FKBP5,GAPDH,GNS,ISOC1,LAP3,LDHB,LGALS2,LGALS3,MVP,PGD,PRKAR2A,TSC22D1,XRN2
ERBB2		kinase		-1.143	2.94e-06	ANXA3,ATP6V1A,CES1,COL6A1,CPS1,CTSB,CUL3,EPCAM,FLNC,GART,GLS,HEPH,HSPB1,IDH1,LGALS1,LGALS3,LUM,MAN2A1,NDUFAB1,NDUFV1,NPC2,NT5E,PDIA4,PGM1,PSMC3,PSMD8,PTPRK,PYGB,RPL17,SMC2,SMTN,TGFBI,Tmsb4x (includes others),TOP1,TSC22D1,UQCR10,VCL,XDH	100 (7)
PTP4A1		phosphatase		-0.976	3.32e-06	ACTN1,ACTR2,ANXA5,COL6A1,DDX5,EEF1A1,FKBP1A,IMPDH2,NME1,PKM,STMN1
mono-(2-ethylhexyl)phthalate		chemical toxicant		-1.212	3.43e-06	ACO2,CYP2C8,GAPDH,HADHA,HK2,KIF5B,MDH2,NDUFS1,NDUFV1,PTRH2,SUCLG1,UQCRC1,VCL	52 (6)
PC-SPES		chemical drug			3.46e-06	ANXA1,DSTN,GAPDH,HSP90AA1,HSPA5,HYOU1,MAN2A1,P4HB,PA2G4,PRDX6
rifaximin		chemical drug		0.816	3.52e-06	ANXA5,CPS1,FARSB,HSP90AA1,HYOU1,PCBP2
PAX3-FOXO1		fusion gene/product		-0.243	3.59e-06	ACTN1,ANXA1,ANXA5,ARHGDIB,CALR,CCT8,FABP5,FLNC,GAPDH,H1f5,HSP90AA1,MVP,MYH9,OGN,P4HB,PGD,QDPR
HRAS		enzyme		0.393	3.78e-06	ANXA3,ATP5PF,CAPG,CD44,CNN1,CNN2,Crip2,CTSB,ERP29,FHL1,GUSB,HADHA,HSP90AA1,HSPB1,LPP,LSP1,MFGE8,MUC2,MYH11,OXCT1,P4HB,PRDX6,RPS3,RTN4,TINAGL1,Tmsb4x (includes others),Tpm1,TSC22D1,VCL	202 (17)
SLC2A3		transporter		0.585	3.79e-06	GAPDH,HK2,LDHB,PGAM1,PKM
IFNG		cytokine		1.635	4.3e-06	ADCY5,C15orf48,CD44,CORO1A,CTSB,CTSD,Cyb5r3,CYBB,DDX5,ECE1,EEF1A1,FABP5,FKBP1A,FKBP5,GART,GFAP,GLS,GSDMD,GUSB,HK2,HLA-A,HSP90AA1,HSPA5,HSPB1,IDH1,IGF1,Ighg2b,ITGB2,KCTD12,KIF23,LGALS3,LGALS3BP,MAN2A1,MUC2,MYH9,MYO6,OPTN,PKM,PSMA4,SF3A1,SLC25A5,SMPD3,SMTN,SYNM,Tmsb4x (includes others),TOP1,UBE4B,USP6NL,VCL,ZYX	220 (19)
SYVN1		transporter		0	4.42e-06	ATP6AP1,CD44,CTPS1,GNB2,HLA-A,HNRNPM,HSPB1,LDHB,LGALS3BP,PSMC3,SIRT2,TARS1
IND S7		chemical - kinase inhibitor		0	4.42e-06	C1QBP,COX5A,ERP29,PGAM1,PSMA1,STIP1
MEL S3		chemical - kinase inhibitor		0	5.5e-06	C1QBP,COX5A,ERP29,PGAM1,PSMA1,STIP1
camptothecin		chemical drug		-1.755	5.51e-06	CALR,CCT8,EEF1A1,FKBP3,GAPDH,GIT2,GPNMB,GSDMD,GSR,HLA-A,HSP90AA1,HSPA5,HSPB1,HSPH1,LGALS3,MYO6,OPTN,PDLIM7,PLEC,PTPRK,RPL3,SLC25A5,SSB,STUB1,TGFBI,TOP1,TPP1
methylprednisolone		chemical drug		-0.583	5.67e-06	ANPEP,ANXA1,ANXA3,ASAH1,C1QBP,CD44,CPS1,Cyb5r3,CYBB,Cyp2a12/Cyp2a22,ECE1,FABP5,HAGH,HSD17B12,HSP90B1,HSPH1,IDH1,IGF1,NME1,PGAM1,QDPR,SIRT2,SLC12A5,SMPD3,TINAGL1,Tpm1,ZYX	202 (14)
OVA-8		chemical reagent			6.99e-06	C15orf48,COX5A,DKC1,GAPDH,HK2,PGAM1,SFPQ,XRN2
IL15		cytokine		1.364	8.05e-06	ANXA1,ARHGDIB,CD44,CORO1A,FKBP1A,GAPDH,HK2,ICAM5,LSP1,NME1,OGN,PA2G4,PCBP2,PDIA4,PGD,PGM1,PGM2,PKM,PSAP,SET,SLC25A5,TXNRD1	106 (9)
acetaminophen		chemical drug		-0.905	8.84e-06	BLVRB,CES1,CPS1,GLS,GSR,HMGCS2,HSPA5,IDH1,IGF1,PGD,PRDX6,SLC25A5,TF,TXNRD1,UGDH	147 (6)
MTOR		kinase		0.252	8.97e-06	AKR1A1,AVIL,FABP5,FKBP1A,HADHA,HK2,HMGCS2,HSD11B1,HSP90B1,HSPB1,HSPH1,IGF1,LDHB,MDH2,Otub1,PKM,PPIB,PRKAR2A,PYGB	186 (12)
TFEB		transcription regulator	Activated	3.261	9.23e-06	ASAH1,ATG16L1,ATP6V1A,ATP6V1B2,CEP290,CTSB,CTSD,DKC1,GBA1,GNS,GUSB,HEXB,KIF23,PSAP,RAB7A,SMC2,TPP1
hydroxypropyl-beta-cyclodextrin		chemical drug		-1.706	9.91e-06	APOA1,CD44,CTSB,CTSD,GFAP,GSDMD,GUSB,KIF5B,NPC2,NT5E	79 (7)
PPARA		ligand-dependent nuclear receptor		1.294	1.01e-05	ACSL5,ALDH9A1,APOA1,APOA4,CPS1,CTH,CYBB,CYP2C8,ETHE1,FABP5,GLS,GOT2,HADHA,HMGCS2,HPX,Orm1 (includes others),PRDX6,RBP2,RTN4,SMC2,TPP1,UQCRC1	101 (10)
IL4		cytokine		0.465	1.13e-05	ANXA1,APRT,ATP5MK,BIN1,C15orf48,CAPG,CBX3,CD44,CSTB,CYBB,EIF2S1,FKBP5,GSR,H1-0,HK2,HSD11B1,IGF1,Ighg2b,ITGB2,KCTD12,LAP3,LGALS1,LGALS2,LGALS3,LGALS3BP,LSP1,MUC2,MYH9,PGM1,PKM,PLA2G4C,PLEC,RCC1,STUB1,TES,TGFBI,TINAGL1,TNIK,TPD52L2,TXLNA,UQCRC1,ZNFX1	217 (20)
RBM20		other			1.17e-05	CALR,DPYSL3,EIF3H,EIF5,LPP,PRDX6,RPL13,RPL3,RPS3,XRN2
phosphate		chemical - endogenous mammalian		0.588	1.17e-05	CIT,CNN1,Cyb5r3,HK2,HSPA5,MTPN,OGN,PLEC,SLC25A5,XRN2
decitabine		chemical drug		-0.487	1.23e-05	ADCY5,ARHGDIB,BIN1,CD44,CYP3A7,EEF1A1,EIF4G1,FLNC,HK2,HLA-A,HMGCS2,HSPA5,KRT20,LGALS1,LGALS3,LUM,MSN,MYEF2,NME1,PLCB1,RPL9,RPS25,RTN4,SLC4A10,SRSF6,SYT1,TGFBI,Tpm1,TSC22D1,UGDH,VCL,YKT6	176 (9)
ATG5		other		0.707	1.25e-05	C1QBP,CLASP2,HK2,HLA-A,HSPA5,HTT,LGALS1,PTRH2,RTN4
TCL1A		transcription regulator			1.25e-05	CTSB,CTSD,CYBB,FKBP5,GPNMB,GUSB,ITGB2,Ngp,SCARB2	163 (7)
miR-30c-5p (and other miRNAs w/seed GUAAACA)		mature microRNA		-1.086	1.27e-05	ANPEP,HNRNPM,IDH1,NT5E,NUCB1,PGM1,PLEC,PTPA,PTPRK,SLC4A10,STX7,Tpm1
THEM6		other	Inhibited	-2.449	1.46e-05	ERP44,HSP90B1,HSPA5,NPC2,P4HB,PDIA4
IGF1R		transmembrane receptor		-0.212	1.65e-05	ANXA3,ATP5PF,ATP5PO,CAPG,CTSD,FLNC,HADHA,HSPA5,IGF1,NME1,PKM,RPL3,RPL9,RPS26,SCARB2,TGFBI,UQCRC1	192 (12)
palmitic acid		chemical - endogenous mammalian		-0.097	1.65e-05	CALR,CTSB,CTSD,CYBB,EEF1A1,GAPDH,HK2,HLA-A,HSP90B1,HSPA5,HYOU1,IGF1,Orm1 (includes others),PSMA1,PSMC2,PSMC3,SLC25A4	194 (15)
inosine		chemical - endogenous mammalian		1.298	1.79e-05	ANXA1,ANXA5,ARPC1B,GFAP,LCP1,LGALS3BP,NPC2
UBQLN2		other			1.79e-05	ATP6V1G1,HPX,PSMA1,PSMA4,PSMA7,PSMC3,PSMD8
2,3,4,7,8-pentachlorodibenzofuran		chemical toxicant		1.134	1.79e-05	AKR1A1,CD44,CES1,CYP2C8,CYP3A7,IDH1,MYH11
trichostatin A		chemical drug		0.949	1.86e-05	ARHGAP1,ATG16L1,AVIL,BLVRB,CD44,CTPS1,CTSB,CTSD,CYBB,CYP2C8,CYP3A7,EIF4G1,GLS,HMGCS2,HSPA5,IDH1,LGALS1,MSN,MUC2,OPTN,PGD,PLCB1,PPP1R12C,PRDX6,RPL13,RTN4,SIRT2,SLC12A5,SRSF6,STMN1,SYT1,TXNRD1,UGDH,VCL,YKT6	203 (16)
3,5-dihydroxyphenylglycine		chemical reagent		-0.905	1.94e-05	BCAS1,RPL13,RPL14,RPL17,Rpl23a,RPL3,RPL9,RPS25,RPS26,RPS3,Tmsb4x (includes others)
N-formyl-Met-Leu-Phe		chemical reagent			2.03e-05	ACTN1,CAPG,CYBB,DIAPH1,ITGB2,KIF23,MSN
SFTPC		other		0	2.05e-05	ABCA3,HSPA5,LGALS3,PSMA7,PSMC2,PSMC3
IND S1		chemical - kinase inhibitor		0.447	2.11e-05	C1QBP,COX5A,PGAM1,PSMA1,STIP1
FOXA2		transcription regulator		0.143	2.2e-05	ABCA3,ACSL5,ADCY5,APOA1,APOA4,CLCA1,CNN1,Cyp2a12/Cyp2a22,EPCAM,FABP5,HK2,HMGCS2,IGF1,MUC2,MYH11,PKM,PYGB,TF	116 (9)
lactacystin		chemical - protease inhibitor		-0.083	2.24e-05	ARHGDIB,CCT2,CTSD,GBA1,GFAP,HLA-A,HSP90B1,HSPA5,HSPB1,OPTN,SIRT2,STMN1,TXNRD1	137 (15)
FMR1		translation regulator		0.549	2.25e-05	BASP1,BCAS1,GAPDH,ICAM5,RPL13,RPL14,RPL17,RPL3,RPL9,RPS25,RPS26,SHANK1,SYT1,TF
mir-122		microRNA		-1	2.32e-05	ARHGAP1,FKBP1A,H1-0,IQGAP1,KIF5B,PKM,SH3BGRL3,SH3GL1,TPD52L2
FOLR1		transporter			2.32e-05	ARHGDIB,ATP6V1B2,BASP1,CLCA1,COQ7,EPCAM,GBA1,LSP1,SMC2
YAP1		transcription regulator		1.154	2.33e-05	BIN1,CD44,CIT,COPG1,CTSD,EIF4G1,HMGCS2,ITGB2,KIF23,MYH9,PDZK1,PKM,RPL13,RPL14,RPL17,Rpl23a,RPL3,RPL9,RPS25,RPS26,RPS3,SCIN,VCL	183 (11)
SALL4		transcription regulator		0.711	2.45e-05	ABCA3,ARHGAP1,AVIL,CD44,CFL2,EPCAM,ERBIN,FLNC,KIF5B,PLA2G4C,SIRT2,VCL
cisplatin		chemical drug		0.079	2.49e-05	ANPEP,ANXA1,ANXA5,CD44,CLCA1,CTSB,CYBB,ECE1,GATAD2B,GOT2,GPNMB,HADHA,HK2,HSPA5,ISYNA1,LDHB,LGALS3,NOXA1,PARP1,PGM1,PSMA1,SLC25A4,STMN1,TES,Tmsb4x (includes others),TOP1,Tpm1,TSC22D1,UBE4B,USP6NL,XDH	217 (19)
MLXIPL		transcription regulator		-0.194	2.67e-05	HMGCS2,PGD,RPL13,RPL14,RPL17,Rpl23a,RPL3,RPL9,RPS25,RPS26,RPS3
ciprofibrate		chemical drug		1	2.67e-05	CPS1,CSTB,CYP2C8,HADHA,HSD11B1,IGF1,ITLN1,LGALS3BP,NPC2,Orm1 (includes others),PDZK1	42 (3)
dihydrotestosterone		chemical - endogenous mammalian		0.281	2.67e-05	ACO2,BASP1,BCAP31,C1orf116,COL6A1,CYBB,DDX5,FKBP5,GAPDH,GFAP,HK2,HLA-A,HSP90AA1,HSPB1,IGF1,LGALS1,NUCB1,PA2G4,PGD,RPL3,RPL9,RPS26,TF,Tmsb4x (includes others),UGDH,VCL	200 (14)
FOS		transcription regulator		0.128	2.82e-05	CD44,COL6A1,CTH,CTSB,GBA1,GIT2,GSR,HK2,HSP90B1,HSPA5,KIF5B,LGALS3,LGALS3BP,MYH9,NIPSNAP1,PSMA7,RNH1,RPL9,STMN1,SYT1,TGFBI,Tpm1,TPP1,XDH
CLPP		peptidase		0.707	2.84e-05	ACO2,GAPDH,HADHA,MDH2,PRDX3,SLC25A4,SUCLG1,UQCRC1
RGS2		enzyme		1	2.97e-05	CNPY2,ERP29,GAPDH,HEXB,HSD11B1,HSP90B1,PDIA4,PPIB,SSR4	105 (7)
SRF		transcription regulator		-1.742	3.04e-05	CNN1,CNN2,CYBB,DSTN,FABP5,FHL1,HEATR5B,IGF1,MYH11,MYH9,Ngp,PDLIM7,PGM1,RNH1,SMTN,Tpm1,VCL,ZYX	40 (4)
MKNK1		kinase		1.89	3.06e-05	ANXA5,CTH,DPYSL3,HADHA,KCTD12,KRT20,MAN2A1,MYO6,RNH1,TF,TPP1,XDH
HFE		transmembrane receptor		-1.456	3.29e-05	APOA4,HEPH,HSP90AA1,HSP90B1,HSPA5,HSPB1,HSPH1,Orm1 (includes others),PRSS2,TF
ethionine		chemical toxicant		0.896	3.83e-05	ANXA1,CD44,GPNMB,LGALS3,TES,Tpm1
imatinib		chemical drug		0.492	3.84e-05	ATP1A2,ATP6AP1,ATP6V1A,BCAP31,CALR,CUL3,CYBB,ERP29,HSP90B1,HSPA5,HYOU1,OPTN,P4HB,PDIA4,RTN4,SRSF6,UQCR10	188 (11)
GSK-2606414		chemical reagent			3.92e-05	HSPA5,P4HB,PDIA4
valproic acid		chemical drug		-0.996	4.05e-05	APOA1,APOA4,CALR,CD44,CTPS1,CTSB,CYP2C8,EIF2S1,GFAP,HMGCS2,HSPA5,ISYNA1,NME1,NPC2,PSMA1,PSMA4,PSMA7,PSMC2,PSMC3,PSMD8,TES	242 (15)
MFN1		enzyme			4.06e-05	GAPDH,HK2,LDHB,PKM	103 (7)
LONP1		peptidase			4.14e-05	ATP5PF,C1QBP,COX5A,HSPB1,MDH2,OXCT1,P4HB,PGAM1
CST5		other		-1.127	4.29e-05	ANXA3,ANXA5,BCAP31,CD44,CORO1A,CTSB,DKC1,DOCK5,FHL1,MSN,MVP,NT5E,PYGB,SUPV3L1,TOMM22
APOE		transporter		-0.479	4.46e-05	APOA1,CALR,CD44,CTSB,CTSD,Cyb5r3,CYBB,F10,FABP5,FKBP5,HMGCS2,HSD11B1,HSP90B1,HSPA5,IGF1,OGA,P4HB,ZYX	224 (21)
MRTFA		transcription regulator		-0.552	4.51e-05	ARPC1B,CD44,CNN1,CNN2,EPCAM,FHL1,HLA-A,MYH11,MYH9,Ngp,RPS6KA6,SYNPO2,VCL	40 (4)
IL3		cytokine		-0.815	4.6e-05	AKR1A1,ARHGDIB,CALR,EEF1A1,FKBP3,GART,HK2,HLA-A,HSP90B1,HSPA5,IMPDH2,MAN2B1,RPL13,Rpl23a,RPL3,RPS3,TARS1	118 (7)
MXD1		transcription regulator		-0.113	4.95e-05	ACO2,CARS2,DARS1,EIF4G1,Rpl23a,RPL3,TARS1,TOP1
vancomycin		biologic drug		0.724	4.96e-05	ANXA1,CD44,CTSB,GPNMB,LGALS1,LGALS3,PA2G4,PDCD6IP,QDPR,RTN4,SET,TES,Tpm1
PTEN		phosphatase		-0.662	4.99e-05	ACO2,ANXA1,ASPH,CADPS,CD44,COX5A,CTSB,EIF2S1,GAPDH,GART,GSR,HADHA,HEXB,IGF1,LDHB,LGALS3,MYO6,NME1,PA2G4,PARP1,PCBP2,PGM1,PKM,PLEC,PTPRK,RCC1,SUCLG1,Tmsb4x (includes others)	205 (15)
rosiglitazone		chemical drug		-0.372	5.43e-05	ACO2,ACSL5,ASAH1,COL6A1,COX5A,ERP44,FABP5,GAPDH,GPA33,HMGCS2,HSD11B1,HSPA5,IDH1,IGF1,KRT20,MDH2,NDUFS1,NDUFV1,Ngp,TSC22D1,UQCRC1	148 (17)
acyline		biologic drug			5.49e-05	EEF1A1,EIF3H,RPL13,RPL17,Rpl23a,RPL3,RPL9,RPS25,RPS26
ceruletide		biologic drug		-1.108	5.49e-05	Crip2,HSPA5,HSPB1,HSPH1,LPP,MYH9,PGD,RTN4,ZYX
NFU1		other			5.85e-05	ATP5PF,ATP5PO,COX5A,NDUFS1,PRDX3,UQCRC1
LARP1		translation regulator		0.707	5.89e-05	EEF1A1,EIF3H,RPL13,RPL14,RPL17,RPL3,RPS25,RPS3
dehydroisoandrosterone		chemical - endogenous mammalian		-0.335	5.89e-05	APOA4,FKBP5,GFAP,HADHA,HSD11B1,IGF1,LGALS3,PRDX6	157 (12)
ST1926		chemical drug		-0.302	6.12e-05	ATP5PF,CCT2,CHCHD2,FKBP5,HSP90AA1,LGALS1,NME1,PCBP2,PSMA4,RPL13,RPS26
3,4,5,3',4'-pentachlorobiphenyl		chemical toxicant		1.48	6.41e-05	AKR1A1,CD44,CES1,CTSD,CYP2C8,CYP3A7,IDH1,MYH11	21 (2)
miR-1-3p (and other miRNAs w/seed GGAAUGU)		mature microRNA		-1.129	6.74e-05	ANPEP,ATP6V1B2,DDX5,EHMT1,IGF1,PDLIM7,PGM2,PICALM,PPIB,SEC23IP,SH3BGRL3,Tmsb4x (includes others)
MYCL		transcription regulator		-0.863	6.97e-05	CARS2,RPL13,RPL17,SLC25A4,SLC25A5,SSB,TARS1,TOP1
n-nitrosomethylbenzylamine		chemical toxicant			7.19e-05	ACTR2,CD44,Cyp2a12/Cyp2a22,CYP3A7,DDX5,HSP90AA1,IDH1,KRT20,MSN,TOP1
ZNF106		other		-1.633	7.6e-05	GADD45GIP1,GPNMB,HSPB1,LGALS1,LGALS3,RTN4
EIF6		translation regulator		1	7.85e-05	APOA4,ATP5PF,ATP5PO,Cyp2a12/Cyp2a22,CYP2C8,HEXB,HK2,SMPD3,VCL
CYLD-AS1		other		-0.378	8.6e-05	BLVRB,GLS,LGALS3,PGD,PRDX6,TXNRD1,UGDH
dichlorovinylcysteine		chemical toxicant		0	8.69e-05	AKR1A1,MDH2,PKM,PSMA1,STIP1
CpG ODN 2006		chemical reagent	Activated	2.673	8.85e-05	ACTR2,ARPC1B,C1QBP,CTPS1,HSP90AA1,LGALS1,LGALS3,MVP,PSMA1,PSMA4,PSMC2,PSMC3,PSMD8,SFPQ
WT1		transcription regulator		0.314	9.22e-05	ACTN1,ANPEP,APRT,GSR,HSP90B1,IGF1,LGALS3,NME1,NUCB1,PDIA4,PPIB,SRSF6,TARS1,TSC22D1
MEL T1		chemical - kinase inhibitor		0	9.94e-05	C1QBP,COX5A,PGAM1,PSMA1
TLE3		other			0.000103	ANXA1,ATP5PF,ATP5PO,NDUFAB1,NDUFS1,NDUFS6,NDUFV1,UQCR10,UQCRC1
HTT	2.385	transcription regulator		0.555	0.000104	ADCY5,APOA1,ATP5PO,BASP1,BCAP31,CIT,COL6A1,CTSD,DBNL,EEF1A1,EVL,FHL1,GAPDH,GFAP,GSR,HSPA5,HTT,LDHB,MDH2,PDE10A,PLCB1,SFPQ,SMC2,STMN1,TGFBI,Tmsb4x (includes others)	211 (12)
ACOX1		enzyme		-1.265	0.000116	CSTB,CYP2C8,HSD11B1,HSPA5,IGF1,ITLN1,LGALS3,LGALS3BP,MFGE8,Orm1 (includes others)
medroxyprogesterone acetate		chemical drug		1.292	0.000116	ARPC1B,ASAH1,ATP6AP1,C15orf48,CD44,CTSB,DIAPH1,FLNC,GLS,GNS,GUSB,HSD11B1,HSP90B1,IGF1,ITGB2,MANBA,MYH9,PLCB1,RPS6KA6,VCL	178 (7)
BDNF		growth factor		-0.201	0.000122	ANXA5,DPYSL3,GFAP,HADHA,HSD17B12,HSPA5,LGALS1,MAN2A1,MYO6,RNH1,RPL13,Rpl23a,SLC12A5,SLC17A6,Tmsb4x (includes others),TPP1
BACH1		transcription regulator		1.912	0.000125	ATP5PF,ATP5PO,GAPDH,HK2,IGF1,NDUFAB1,UQCRC1
KDM1A		enzyme		-0.174	0.000127	ADCY5,ARHGDIB,C1orf116,CAPG,CTSD,CYBB,DOCK2,FLNC,GFAP,GPNMB,HLA-A,HSD11B1,ITGB2,LCP1,LGALS3BP,MSN,VCL
PSME3		peptidase		1	0.000128	GAPDH,HK2,PGM1,PKM
TOR1A		enzyme			0.000128	BASP1,HSPA5,PDE10A,SIRT2
KLF6		transcription regulator		0.901	0.000147	ANXA5,ATOX1,CD44,CYBB,F10,GAPDH,HK2,HSPA5,LGALS3,MVP,PGAM1,PKM,RHOG,ZNFX1
PPARGC1A		transcription regulator		-1.064	0.00015	ACO2,APOA4,ATP5PF,ATP5PO,COX5A,GOT2,HK2,HMGCS2,IGF1,LDHB,LUM,MDH2,NDUFS1,NDUFV1,OGN,OXCT1,PGAM1,PRDX3,XDH	210 (16)
EGFR		kinase		-0.682	0.000157	ANXA1,ARHGAP1,ASAH1,CHCHD2,COL6A1,CUL3,EPCAM,GFAP,GIPC1,HK2,HSP90B1,HSPA5,HSPB1,IGF1,MTHFD1,NT5E,PA2G4,PDLIM7,PKM,TOP1,VCL,XRN2	225 (18)
POR		enzyme			0.000164	ANXA5,APOA4,CYP2C8,ENTPD5,ETHE1,HLA-A,HSD17B12,HSPH1,LGALS1,PGD,UGDH
sodium tungstate		chemical drug		-0.447	0.000165	ACO2,APOA1,ATP6V1B2,GFAP,GNB2
SFLLRN (PAR1-activator)		chemical reagent		0	0.000165	DSTN,ERP29,GAPDH,HSPA5,HSPB1
F2		peptidase		-1.03	0.000165	CALR,CD44,CTPS1,CYBB,ECE1,ERP29,FHL1,HSP90AA1,IGF1,MYH11,MYH9,PDIA4,RNH1,SMTN	213 (17)
VEGFA		growth factor		-0.334	0.000168	ANPEP,ATP5PO,CSTB,CTSB,GART,HSPA5,MDH2,MVP,NME1,PARP1,SET,SLC25A5,SMTN,SYNM,TOMM22	169 (9)
RAC2		enzyme			0.000173	ANXA1,DIAPH1,GNB2,PKM,TSC22D1,ZYX
cardiotoxin		chemical - other			0.00019	ACSL5,APRT,ATP6V1A,CTSB,HSP90AA1,HSPA5,IGF1,ITGB2,MYH9,PGAM1,SNX5,TSC22D1,TXNRD1
CYP1A1		enzyme			0.000201	ANXA3,CBX3,CNN2,ETHE1,IGF1,NDUFV1,SMTN,TSC22D1
TNF		cytokine		1.768	0.000204	ACSL5,ADCY5,ANPEP,ANXA1,APOA1,ARHGDIB,ATP5PF,C15orf48,CALR,CD44,CNN1,CTSB,CTSD,CYBB,CYP2C8,DDX5,ENTPD5,EPCAM,FABP5,GFAP,GLS,GSDMD,GUSB,HEXB,HK2,HLA-A,HSD11B1,HSP90B1,HSPA5,IGF1,ITGB2,LGALS3,MUC2,MVP,MYH9,NME1,OGN,OPTN,Orm1 (includes others),P4HB,PARP1,PCBP2,PDIA4,PKM,PLA2G4C,RPS3,SCIN,STMN1,TF,TINAGL1,TPD52L2,TXNRD1,VCL,XDH,ZYX	265 (21)
forskolin		chemical toxicant		0.042	0.000205	ACTN1,ACTR2,APOA1,ARHGAP1,ATP6V1A,ATP6V1B2,ATP6V1G1,CALR,CD44,CNN1,Crip2,ESD,FKBP5,FLNC,GFAP,HK2,HSD11B1,IGF1,MFGE8,MUC2,NPC2,NT5E,PRKAR2A,RAB7A,SLC17A6,VCL	198 (20)
ANGPT2		growth factor		-0.196	0.000231	CALR,CWC22,CYBB,DBNL,HSP90AA1,HSPA5,MAP4K5,MFGE8,NME1,P4HB,TNIK,TOP1	106 (5)
THZ1		chemical drug		0.333	0.000231	ANXA1,C15orf48,CAPG,FHL1,GADD45GIP1,IGF1,LGALS3,Prg4,SYNPO2L	16 (2)
levodopa		chemical - endogenous mammalian		-1.674	0.000239	ATG16L1,CAPG,CTSB,ECE1,FKBP5,GAPDH,GATAD2B,GFAP,GNS,HEXB,HLA-A,IQGAP1,LPP,NPC2,NT5E,PA2G4,PDE4DIP,PSAP,SF3A1,SH3BGRL3,SLC22A18,SMPD3,UAP1L1,VAT1	117 (5)
IL10		cytokine		-1.198	0.000251	ASAH1,CD44,CIT,CLCA1,CR1L,CTSB,CTSD,FKBP5,GNS,GUSB,HEXB,LGALS1,MAN2A1,MUC2,NT5E,PDZK1,PSAP,RAB7A,TINAGL1	223 (20)
GFAP	-2.392	other			0.000252	CD44,GFAP,HSPA5,PLEC	123 (5)
CYTL1		cytokine			0.000253	IGF1,NDUFV1
PDIA6		enzyme			0.000253	HSP90B1,HSPA5
testosterone		chemical - endogenous mammalian		1.088	0.000255	ANPEP,ANXA1,ANXA3,COX5A,CTSD,EIF2S1,GUSB,HMGCS2,HSPA5,IGF1,LGALS1,PARP1,PDIA4,PSMA1,PSMC3,TF,TXNRD1	232 (21)
benzo(a)pyrene		chemical toxicant		1.555	0.000272	ANXA1,APOA1,ENTPD5,ESD,HK2,HSPB1,IGF1,LCP1,PGD,PLCB1,TF,TXNRD1
LEP		growth factor		0.772	0.000276	ACSL5,APOA1,APOA4,APPL1,ASAH1,CNN1,CPS1,CYBB,Cyp2a12/Cyp2a22,CYP2C8,ECE1,GAPDH,GFAP,GOT2,HPX,HSPA5,IDH1,IGF1,SLC25A5,Sts	192 (19)
hexachlorobenzene		chemical toxicant		0.97	0.000288	ANXA1,CD44,GPNMB,LGALS3,TES,Tpm1
GNA12		enzyme		-1.609	0.00029	CFL2,CNN1,GSR,IQGAP1,MYH11,TXNRD1,VCL	44 (5)
PPARG		ligand-dependent nuclear receptor		1.248	0.00029	ABCA3,ACSL5,ALDH9A1,APOA1,ATP5PO,BIN1,CES1,CTPS1,CUL3,FABP5,GAPDH,HADHA,HK2,HMGCS2,HYOU1,IDH1,IGF1,KRT20,MANBA,PEPD	167 (11)
KDM5A		transcription regulator		1	0.00029	ACO2,COQ7,GADD45GIP1,NDUFV1,NME1,PGD,TOMM22,Tpm1,UQCRC1
PRNP		other		0.555	0.000313	CD44,CTSD,EIF2S1,HSP90B1,HSPA5,HSPB1,PDCD6IP	183 (10)
cystemustine		chemical drug			0.000314	PSMA1,PSMC2,PSMD8
trichloroethylene		chemical toxicant		0	0.000317	ANPEP,ECE1,MFGE8,MTPN,NDUFS1,RTN4
benzene		chemical toxicant		0	0.000317	ANPEP,ECE1,MFGE8,MTPN,NDUFS1,RTN4
phenethyl isothiocyanate		chemical drug			0.00032	Cyp2a12/Cyp2a22,CYP3A7,DDX5,HSP90AA1,IDH1,KRT20,RPL3,TXNRD1	40 (2)
MITF		transcription regulator	Activated	2.72	0.000335	ACO2,AMDHD2,AP1G1,ASAH1,ATP6V1B2,CD44,DIAPH1,GPNMB,LGALS3,QDPR,RAB7A,STX7,VAT1
HSF2		transcription regulator			0.00037	CCT2,CCT8,HSPB1,HSPH1,PSMA1
SP1		transcription regulator		1.086	0.00038	APOA1,C1QBP,CES1,CSTB,CTH,CTSD,DIAPH1,ENTPD5,F10,HADHA,HK2,HSPA5,IGF1,MUC2,MYH11,PARP1,PKM,SH3GL1,SLC25A4,SLC25A5,TXNRD1,UGDH	186 (12)
ADAM17		peptidase		-0.707	0.000381	Crip2,HSPB1,HSPH1,LPP,MYH9,PGD,RTN4,TF,ZYX
ROCK2		kinase		0.115	0.000382	CD44,CNN1,FABP5,HK2,MSN,TXLNA
AGT		growth factor		-1.413	0.000396	ANXA1,ANXA3,CALR,CD44,CIT,CNN1,COL6A1,COX5A,CUL3,CYBB,ECE1,FKBP5,GADD45GIP1,GNB2,H1f5,HSPB1,IDH1,IGF1,ITGB2,LGALS3,LPP,LUM,Mia2,MYH11,MYO6,NDUFS1,PALLD,PARP1,PRSS2,TGFBI	222 (18)
ADORA2A		G-protein coupled receptor		0.853	0.000402	ATP1A2,ATP6AP1,ATP6V1B2,COL6A1,DSTN,GAPDH,KIF5B,P4HB,PGAM1
cyclosporin A		biologic drug		1.019	0.000404	ANXA1,CD44,FKBP5,GFAP,GPNMB,HPX,HSP90AA1,HSPA5,LGALS3,MDH2,MUC2,MYH11,NME1,PA2G4,PKM,SMTN,SSR4,Tpm1	220 (18)
RRP1B		transcription regulator			0.000411	EIF3H,HPX,HSP90AA1,ITGB2,RPL13,RPL14,RPS26,RPS3
Z-LLL-CHO		chemical - protease inhibitor		-0.981	0.000414	ARHGDIB,CCT2,CTSB,CYP2C8,DOCK2,GFAP,HSP90AA1,HSP90B1,HSPA5,HSPB1,HTT,MUC2,OPTN,PARP1,STMN1,TOP1	215 (18)
FOXA3		transcription regulator		-0.903	0.000417	Cyp2a12/Cyp2a22,CYP2C8,CYP3A7,PKM,TF
tetraethylammonium		chemical drug	Activated	2.236	0.000417	CBX3,HADHA,HSPB1,PRDX3,SSR4
TFE3		transcription regulator		-0.298	0.000418	ASAH1,ATP5PF,ATP5PO,HK2,MYH9,TPP1	159 (7)
Sos		group			0.000423	CD44,GBA1,GIT2,GSR,KIF5B,LGALS3BP,MYH9,STMN1,Tpm1,TPP1,XDH
molybdenum disulfide		chemical reagent		0.333	0.000424	ABCA3,CNN1,CTPS1,FHL1,GPNMB,MYH9,PPME1,SYNPO2,TINAGL1
Meg3		other			0.000444	HK2,IQGAP1,PKM
largazole		chemical - endogenous non-mammalian			0.000444	ACSL5,GAPDH,HK2
miR-124-3p (and other miRNAs w/seed AAGGCAC)		mature microRNA	Inhibited	-2.392	0.000453	ALDH9A1,ARPC1B,ERH,IQGAP1,LGALS3,MAN2A1,MTPN,MYH9,PDLIM7,PGM1,PGRMC2,RHOG
PLX5622		chemical drug		0.043	0.000461	CTSD,CYBB,GFAP,GUSB,HEXB,HSPA5,ICAM5,ITGB2,KIF5B,MFGE8,PLA2G4C,RTN4,SLC17A6
black raspberry extract		chemical drug			0.000491	ACTR2,CD44,Cyp2a12/Cyp2a22,DDX5,HSP90AA1,KRT20,MSN,TOP1
NRG1		growth factor	Activated	2.067	0.000511	ACTN1,BIN1,EEF1A1,FABP5,GLS,HEXB,HK2,ITGB2,NDUFS1,PCCB,STMN1,TF,VCL
UBA1		enzyme		1.091	0.000525	ANXA5,HSP90B1,HSPA5,HSPB1
CETP		enzyme		-1.969	0.000525	APOA1,HSPA5,P4HB,PDIA4	107 (8)
TERC		other			0.000525	CYP2C8,GFAP,H1-0,Ngp,Orm1 (includes others)
gentamicin C		chemical drug		0.816	0.000543	ANXA1,CD44,GPNMB,LGALS3,TES,Tpm1
SMARCA4		transcription regulator		-1.59	0.000555	ACSL5,APOA1,ARHGDIB,BIN1,CD44,CPS1,CTSB,FKBP5,GAPDH,HEPH,HEXB,IGF1,LGALS1,LGALS3,LUM,MFGE8,MYH11,NPC2,NT5E,OXCT1,PARVA,PKM,TXNRD1	146 (8)
DDX5	1.083	enzyme	Inhibited	-2.449	0.00059	ATP5PF,COX5A,NDUFAB1,NDUFS6,UQCR10,UQCRC1	160 (7)
lomustine		chemical drug		0.816	0.00059	ANXA1,CD44,GPNMB,LGALS3,TES,Tpm1
MYO1B		other			0.000603	GAPDH,HK2,PKM	158 (7)
KRT19		other			0.000603	EIF2S1,ERP29,HSPA5
cholesterol		chemical - endogenous mammalian		-0.121	0.000609	C15orf48,CES1,CNN1,CYBB,FABP5,GBA1,HSP90B1,HSPA5,LGALS3,MYH11,Orm1 (includes others),Tpm1	149 (18)
IREB2		translation regulator		0.762	0.000617	ACO2,HK2,LDHB,NDUFS1
Growth hormone		group		-1.947	0.000631	AKR1A1,CTH,Cyp2a12/Cyp2a22,CYP2C8,FKBP5,GFAP,IGF1,PRDX3,TF,TSC22D1,UGDH,XDH	85 (7)
methylmercury		chemical toxicant		0	0.000641	ANPEP,ECE1,MFGE8,MTPN,NDUFS1,RTN4
TWIST1		transcription regulator	Inhibited	-2.155	0.000655	CD44,COL6A1,DPYSL3,EPCAM,LGALS3,MFGE8,NT5E,TF,TGFBI,ZYX
GCN2iB		chemical drug		0.239	0.000679	APOA1,COX5A,GAPDH,NDUFS6,PGAM1,PKM,UQCRC1
SCAP		other			0.000679	ABCA3,ACSL5,EIF2S1,FABP5,HMGCS2,LGALS3,PLA2G4C	22 (2)
estradiol-17beta-benzoate		chemical reagent	Activated	2.111	0.000684	ATOX1,DOCK5,EPCAM,GFAP,GLS,HLA-A,ICAM5,LUM,MFGE8,RPS6KA6,Tmsb4x (includes others)
CPT1B		enzyme	Activated	2.025	0.000684	COX5A,EXOC7,HADHA,HK2,NDUFAB1,NDUFS1,NDUFS6,NDUFV1,PRKAR2A,PYGB,UQCR10
deoxycholate		chemical - endogenous mammalian		-1.706	0.000694	GAPDH,GLS,HK2,HSPA5,PGD,PKM	186 (12)
dactolisib		chemical drug		-1.026	0.000694	ALDH9A1,CTH,GAPDH,PGAM1,PGM1,PKM
SGPP2		phosphatase		1.067	0.00072	HSP90AA1,HSPA13,HSPA5,HSPH1
PRL		cytokine	Activated	2.777	0.000721	ANXA3,ANXA5,CTSB,CTSD,GPNMB,MFGE8,MSN,P4HB,PDIA4,RHOG,Tmsb4x (includes others),TSC22D1,XDH,ZYX
2-amino-1-methyl-6-phenylimidazo-4-5-b-pyridine		chemical toxicant		-0.447	0.000726	CCT2,CCT8,HSP90AA1,HSPA5,HSPH1
Gcg		other		-1.633	0.000751	APOA4,CPS1,CTH,CYP2C8,FABP5,HADHA
triamterene		chemical drug		0.816	0.000751	ANXA1,CD44,GPNMB,LGALS3,TES,Tpm1
PRMT8		enzyme			0.000752	EIF4G1,EIF4H
MYH11	-1.944	other			0.000752	CNN1,MYH11
Manf		other			0.000752	HSP90B1,HSPA5
MEDICA 16		chemical reagent			0.000752	EIF2S1,HSPA5
geldanamycin		chemical drug		-0.508	0.00076	ANXA1,BIN1,EEF1A1,EIF2S1,FKBP5,HEXB,HSP90AA1,HSP90B1,HSPA5,PARP1,PSMC3,RAB7A,ZYX	84 (7)
desmopressin		biologic drug			0.000772	CAPG,CTSD,GAPDH,HSPH1,LDHB,RPS3,STX7
methylselenic acid		chemical reagent			0.000779	BLVRB,CD44,CORO1A,ERP44,FKBP5,H1-0,HSP90B1,IGF1,KRT20,PDIA4,STX7,UGDH	169 (9)
CSF1		cytokine		-1.211	0.000794	CTSD,CYBB,F10,GLS,GOT2,GPNMB,HK2,HLA-A,HSP90B1,HSPA5,IGF1,LAP3,LGALS3BP,PKM,ZNFX1	206 (18)
progesterone		chemical - endogenous mammalian		-0.162	0.000808	AP1G1,ATP1A2,ATP6V1B2,CES1,CLCA1,CNDP2,CTSD,CYP2C8,FKBP3,FKBP5,GFAP,HLA-A,HSD11B1,IGF1,Ighg2b,LGALS1,LGALS3,NPL,PKM,RTN4,SERPINA11,TGFBI,XDH	192 (12)
calphostin C		chemical drug			0.000812	ECE1,HSP90B1,HSPA5,MUC2,P4HB,PDIA4	112 (13)
fenamic acid		chemical reagent		0.896	0.000812	ANXA1,CD44,GPNMB,LGALS3,TES,Tpm1
8-bromo-cAMP		chemical reagent	Activated	2.277	0.000829	APOA1,ARPC1B,ASAH1,ATP6AP1,CTSB,CTSD,DIAPH1,FLNC,GFAP,GLS,GNS,GUSB,HSP90B1,IGF1,MANBA,MYH9,PLCB1,RPS6KA6,VCL	202 (14)
FOXO3		transcription regulator		-1.299	0.000839	ANXA1,ANXA3,CD44,CTSB,FABP5,IGF1,IMPDH2,ITGB2,MYO6,NT5E,OPTN,PDCD6IP,PRDX3,Prg4,RTN4	189 (12)
indomethacin		chemical drug		0.653	0.000863	ABCA3,ANXA1,CD44,CTSD,CYP2C8,GBA1,GPNMB,IGF1,LGALS3,P4HB,TES,UQCR10	205 (18)
LCN2		transporter		-0.128	0.000875	ACTN1,CAPG,DIAPH1,GFAP,KIF23,MSN,TINAGL1
DYSF		other			0.000875	ANXA1,HLA-A,HSPB1,LCP1,LGALS3,PSAP,S100A13
Fus		transcription regulator		0.651	0.000876	Ewsr1,GFAP,HSP90B1,HSPA5,RPS26,SYT1
HNF4G		transcription regulator		1	0.000888	APOA4,CNN2,PARVA,PDLIM7,VCL
empagliflozin		chemical drug			0.000945	ATP5PO,CPS1,EIF5,MAN2B1,NPL,Orm1 (includes others)
E2F1		transcription regulator		-0.664	0.000948	ACSL5,CALR,CCT2,CD44,COX5A,CTSB,ERH,FHL1,FKBP3,HADHA,HSP90B1,IGF1,KIF23,MTHFD1,OGA,PA2G4,STMN1,TXNRD1,UGDH	200 (13)
losartan potassium		chemical drug		1.32	0.000953	ARHGDIB,CNPY2,CYBB,HSPA5,IGF1,ITGB2,LGALS3,Ngp,PLCB1,SYNPO2	191 (12)
collagen type i (family)		group	Inhibited	-2	0.000961	CFL2,GPA33,LUM,MYO7B
PLA2R1		transmembrane receptor		1	0.000961	CTSD,HAGH,LAP3,TPP1
HEY1		transcription regulator		0.9	0.000961	CNN1,GLS,MYH11,SMTN	45 (4)
maslinic acid		chemical - endogenous non-mammalian			0.000989	ACTN1,APPL1,CD44,EIF4G1,MSN,PLA2G4C,PTPA
6-hydroxydopamine		chemical toxicant		-1.937	0.000989	CALR,CYBB,GFAP,HEPH,HSPA5,P4HB,PPIB	118 (8)
meldonium		chemical drug			0.00102	EPCAM,GOT2,HADHA
ACO1		enzyme			0.00102	ACO2,GAPDH,IGF1
SMAD3		transcription regulator		-1.731	0.00103	APOA1,APOA4,CES1,COL6A1,GLS,HSP90B1,HSPA5,LUM,MUC2,Orm1 (includes others),PTPRK,SLC25A4,TF,ZYX	190 (10)
CSF3		cytokine	Activated	2.525	0.00103	ACTN1,ADCY5,CAPG,CD44,CTSD,CYBB,GFAP,IGF1,ITGB2,SHANK1,Tpm1	213 (17)
5-fluorouracil		chemical drug		1.682	0.00104	ACOX3,ATP5PO,CSTB,CTSD,FKBP1A,GAPDH,GOT2,HADHA,MVP,PKM,PSMA7,SLC25A5,SSB,SSR4,TSC22D1	133 (5)
KDM8		enzyme		1.455	0.00109	GAPDH,GSR,HK2,IDH1,PGD,PKM	158 (7)
SMTNL1		other		1	0.0011	FLNC,GAPDH,HK2,Tpm1
CDKN1A		kinase		-0.96	0.00112	CD44,CIT,CTSB,DPP3,EIF2S1,FHL1,HSPA5,LGALS3,LGALS3BP,MSN,MUC2,PSAP,SMC2,STMN1	184 (10)
tacrolimus		chemical drug		-0.577	0.00116	BASP1,CAPG,CYBB,DPYSL3,FKBP1A,FKBP5,MYH11,NME1,NT5E,PA2G4,SLC12A5,SLC17A6
MRTFB		transcription regulator		-1.049	0.00121	CNN1,CNN2,FHL1,HLA-A,MYH11,MYH9,Ngp,RPS6KA6,SYNPO2,VCL
LLGL2		other		1	0.00125	GLS,HEXB,ITGB2,STMN1
POLG		enzyme			0.00125	EIF3H,RPL13,RPL14,RPS25
chrysotile asbestos		chemical toxicant		-1.949	0.00125	CLCA1,HSP90B1,HSPA5,PDIA4
fenofibrate		chemical drug	Activated	2.016	0.00132	ACSL5,APOA1,GAPDH,GOT2,HADHA,HSPA5,LDHB,PDZK1,PRSS2,PSMA4,SUCLG1,TPP1	172 (7)
KAT5		transcription regulator	Inhibited	-2.828	0.00135	APOA1,CALR,CTH,HSP90B1,HSPA5,HYOU1,NT5E,OGN,PDIA4,PSMA7
CGA		other	Activated	2.646	0.0014	FHL1,HSP90B1,HSPA5,HYOU1,PDIA4,PPIB,SSR4
epoxomicin		chemical - protease inhibitor		0.696	0.00142	HSPA5,HTT,OPTN,SIRT2
pilocarpine		chemical drug			0.00142	GUSB,HK2,LGALS3,PKM	176 (10)
SNAI1		transcription regulator		-0.776	0.00143	ACTN1,ACTR2,CD44,CFL2,DPYSL3,EPCAM,FLNC,GFAP,TF
FAM83A-AS1		other			0.00149	HK2,PKM
GNPTAB		enzyme			0.00149	GUSB,MANBA
POLR1HASP		other			0.00149	HLA-A,HSP90AA1
ATP2A1		transporter			0.00149	CALR,HSPA5
dexpramipexole		chemical drug			0.00149	HK2,PKM
VPS26A		transporter			0.00149	GUSB,SNX27
ZC3H13		other			0.00149	LDHB,PKM
BO-653		chemical drug			0.00149	PSMA1,PSMA4
PML		transcription regulator		0.156	0.00149	AKR1A1,APOA1,CIT,HSPB1,PCBP2,STIP1,STMN1,TPD52L2,TXNRD1
PD98059		chemical - kinase inhibitor		-0.157	0.00149	ANPEP,ANXA1,APOA1,ARRB1,CD44,CTSB,ECE1,EEF1A1,EIF5,FKBP5,HSPA5,HYOU1,IGF1,ITGB2,MUC2,MYH11,NDUFS1,PLEC,TF,TSC22D1	215 (20)
UCHL1		peptidase		-0.6	0.00154	GIT2,HSPA5,LDHB,LPP,PSMC2,VWA5A
NR1H4		ligand-dependent nuclear receptor		-1.32	0.00156	ANPEP,APOA1,COL6A1,CTSB,CYP2C8,FABP5,HSPA5,Orm1 (includes others),PGAM1,PGM1,TGFBI	153 (15)
YARS2		enzyme			0.00159	COX5A,NDUFS1,UQCRC1
POLDIP2		other			0.00159	CNN2,HK2,LGALS3
hydroxyflutamide		chemical drug			0.00159	IGF1,MSN,UGDH
OSM		cytokine		-0.645	0.00162	ACSL5,ANXA1,ANXA3,ASAH1,CBX3,COL6A1,CTH,EPCAM,GART,GFUS,GNS,GPNMB,HK2,HLA-A,HSD11B1,HSPA5,KIF5B,MYEF2,PEPD,XDH	110 (5)
MAPK1		kinase		-1.023	0.00162	ANPEP,ATP1A2,CTSB,EPCAM,ERP29,EXOC2,FLNC,GLS,LAP3,LGALS1,LGALS3,LGALS3BP,MVP,NT5E,PTPRK	22 (2)
3-nitropropionic acid		chemical toxicant			0.00167	ATP5PF,ATP6V1B2,ATP6V1G1,GAPDH,LDHB
TO-901317		chemical reagent		0.054	0.00173	ACSL5,FABP5,HK2,HMGCS2,HSD11B1,HSD17B12,IGF1,LGALS3,Orm1 (includes others),PSMA7,Sts	122 (13)
RB1		transcription regulator		-1.343	0.00173	ACO2,CD44,COQ7,DCTN4,DPP3,EIF2S1,GADD45GIP1,H1-0,IGF1,MSN,NDUFV1,NME1,OGA,PARP1,PGD,TOMM22,Tpm1,UQCRC1	170 (10)
fluoromethyl 2,2-difluoro-1-(trifluoromethyl)vinyl ether		chemical toxicant		1	0.0018	CD44,GPNMB,HSPB1,LGALS3
GFER		enzyme	Inhibited	-2	0.0018	COX5A,NDUFV1,UQCR10,UQCRC1
YY1		transcription regulator			0.00181	CALR,CAPG,CBX3,CYBB,HSPA5,KIF23,KIF5B,MYH11,NIPSNAP1,SFPQ,SLC25A4,TGFBI,Tpm1
bisphenol A		chemical - endogenous mammalian		-0.739	0.00182	ATP5PO,ATP6AP1,HSP90B1,ICAM5,IGF1,PICALM,RPL9,SLC12A5,WNK2,ZYX	223 (10)
uranyl nitrate		chemical toxicant		1.195	0.00184	ATP5MK,ENTPD5,ESD,FKBP3,LGALS3,RPL9,RPS26
tamoxifen		chemical drug		1.095	0.00186	ABCA3,APOA4,ASAH1,CTSD,GAPDH,HSP90B1,HSPA5,IGF1,LGALS3,PDZK1,PKM,PSMA7,PSMC2,PSMC3	194 (17)
mir-21		microRNA		-0.607	0.00191	CCT8,CD44,COPG1,EIF2S1,GFAP,KIF23,KIF5B,LGALS3BP,NME1,Orm1 (includes others),PGAM1,RTN4,SMC2,STMN1	108 (7)
WNT3A		cytokine		1.927	0.00191	ATP5PO,CALR,CD44,COX5A,CTH,GPA33,GPNMB,KCTD12,NDUFS1,NDUFS6,NDUFV1,OGN,UQCR10,UQCRC1	205 (15)
Gm12602		other			0.00193	ANPEP,BASP1,Tpm1
THBS4		other		-1.969	0.00202	CALR,HSPA5,HYOU1,P4HB	22 (4)
bardoxolone		chemical drug	Activated	2	0.00202	GSR,MDH2,TXNRD1,UGDH
CD44	2.294	other	Activated	2.39	0.00203	CALR,CD44,Cyb5r3,FKBP5,LGALS1,LGALS3,OGA,PGAM1,PGM2,PKM,ZYX	214 (17)
N-cor		group			0.00204	BIN1,CTSB,HK2,IDH1,IGF1,PGAM1,PKM	132 (13)
LDLR		transporter		0	0.00209	ALDH9A1,FABP5,GAPDH,HK2,HSPA5,KIF23,LSP1,MFGE8,PARP1,PGM2,PSMA7	160 (7)
fluoride		chemical - endogenous mammalian		-0.128	0.00212	ACTN1,DKC1,EEF1A1,HSPA5,RPS3,SSB
TFRC		transporter		-0.707	0.00213	ATP5PO,HK2,HSPA5,ITGB2,NDUFS1,NDUFS6,NDUFV1,UQCRC1
SOD1		enzyme			0.00215	ATP1A2,DPYSL3,GFAP,HSPB1,IGF1,PRDX6,SH3BGRL3,SHANK1,SLC17A6,STIP1,STMN1,Tmsb4x (includes others)
TCF4		transcription regulator		-0.302	0.00217	CARS2,DSTN,EPCAM,FARSB,H1-0,HSD11B1,HSP90B1,HSPA13,HYOU1,MVP,OPTN,PDIA4,PDZK1,SEC11C
ATG7		enzyme		0.31	0.00225	CD44,CTSB,HK2,ITLN1,PA2G4,PDCD6IP,SET
FBXO32		enzyme		-1.664	0.00226	CALR,ERP44,HPX,HSPA5,HYOU1,ISYNA1
HBP1		transcription regulator			0.00231	CTSB,H1-0,PKM
manganese		chemical - endogenous mammalian			0.00231	GAPDH,HSP90B1,HSPA5	103 (7)
BHLHE40		transcription regulator		0.277	0.00237	ACTN1,AKR1A1,ANXA1,C15orf48,CAPG,CYBB,HK2,HSPA5,LAP3,LGALS3BP,SLC17A6,TES,ZNFX1	43 (3)
Akt		group		1.706	0.00238	CD44,COQ7,CTSD,FKBP5,GSR,HK2,IGF1,MAN2A1,NDUFV1,NT5E,RPL13,Rpl23a,RPL9,SSB,SYT1	185 (12)
FICD		enzyme			0.00245	HSP90AA1,HSPB1
VAMP3		other			0.00245	MYH11,SMTN
DCX		other			0.00245	ACTN1,GFAP
HEPH	-2.377	transporter			0.00245	HEPH,RTN4
NUBPL		other			0.00245	NDUFS1,NDUFV1
marinobufagenin		chemical - endogenous mammalian			0.00245	ANXA5,ATP1A2
RTN4	1.307	other		-1.067	0.00248	GFAP,GNB2,LAP3,RTN4,Tpm1
ZAP70		kinase		-0.2	0.00248	ANXA1,FKBP5,HSP90AA1,PLEC,SSR4
miR-16-5p (and other miRNAs w/seed AGCAGCA)		mature microRNA		0.518	0.00248	CFL2,HPF1,HSP90B1,IGF1,KIF23,PDCD6IP,RTN4,UBE4A,UGDH,ZYX
TGFBR2		kinase		-0.756	0.00249	ATP1A2,C15orf48,CD44,FKBP5,GFAP,GSR,HK2,HSD11B1,HSPB1,MUC2,NT5E,PGM1,PKM,PRDX3,VCL	195 (12)
mercuric chloride		chemical toxicant			0.0025	GSR,HSP90AA1,HSPB1,Orm1 (includes others)
CNTF		cytokine		-1.425	0.00256	ATP6V1B2,CYBB,GFAP,GPNMB,KCTD12,LGALS3,OXCT1,PDE10A,PPIB,XDH
paclitaxel		chemical drug		0.186	0.00257	ANXA5,CD44,CYP2C8,GFAP,HLA-A,LCP1,LGALS3,MUC2,NT5E,STMN1,TBCD,TSC22D1,ZYX	173 (12)
ARID1A		transcription regulator		-1.192	0.0026	ACTN1,ANXA1,ATP5PF,DPYSL3,EPCAM,FHL1,MSN,MYO6,PGAM1,PKM,PTPRK	186 (10)
FOXO4		transcription regulator		0.378	0.00261	ANXA3,FABP5,HSP90B1,HSPA5,ITGB2,PDIA4,Prg4
Esrra		transcription regulator		-1.633	0.00261	ACSL5,APOA4,ATP5PF,ATP5PO,COX5A,OXCT1,PGM1	47 (5)
4-phenylbutyric acid		chemical - endogenous mammalian	Activated	2.593	0.00261	CALR,ERP29,GUSB,HLA-A,HSP90B1,HSPA5,PSMC3	79 (8)
arsenite		chemical toxicant		-0.152	0.00261	ESD,HSPB1,IGF1,PLCB1,RNH1,TXNRD1,UGDH
EIF4E		translation regulator		1.718	0.00265	ATOX1,CAPG,CYBB,HLA-A,LGALS3BP,PA2G4,RHOG,SIRT2,TGFBI,UBE4A
HSP90B1	-0.948	other		0	0.00267	CALR,HSP90B1,HSPA5,ITGB2,SSR4	139 (11)
FBXW7		enzyme		1.088	0.00269	ADAM22,HSPB1,HSPH1,IDH1,PCCB,STIP1
alpha-amanitin		chemical toxicant			0.00274	CTSD,GFAP,SLC17A6
cyclopropanecarboxylic acid		chemical reagent			0.00277	F10,HADHA,HSPA5,P4HB
HOXA10		transcription regulator		-0.156	0.00277	ATP1A2,CYBB,FKBP3,HSP90AA1,Ighg2b,MSN,P4HB,RHOG,XDH
SMO		G-protein coupled receptor			0.00285	EPCAM,LAP3,LUM,OGN,SYNM,TNIK	158 (7)
IL9		cytokine		-1.342	0.00287	ACTN1,CUL3,DSTN,IQGAP1,SCIN
APOA1	2.448	transporter		-0.218	0.00287	APOA1,CYBB,GFAP,HSPA5,XDH	215 (19)
FUS		transcription regulator			0.00287	GFAP,HSP90B1,HSPA5,RPS26,RPS3
isobutylmethylxanthine		chemical toxicant		0.447	0.00293	CD44,COL6A1,GAPDH,IDH1,ITGB2,NDUFS1,NDUFV1,RAB7A,TPD52L2,UQCRC1	209 (14)
aflatoxin B1		chemical - endogenous non-mammalian		0	0.00293	EPCAM,GSR,HLA-A,KIF23,LGALS2,LGALS3BP,MFGE8,SLC25A4,SMC2,STMN1,TXNRD1,UGDH
GNAQ		enzyme			0.00299	ANXA3,C15orf48,CD44,CNN1,HK2,LGALS3,PDE10A,PLCB1	106 (7)
lisinopril		biologic drug		1	0.00306	ARHGDIB,CYBB,ITGB2,Ngp
ERN1		kinase			0.00311	COL6A1,EPCAM,ERP44,HMGCS2,HSP90B1,HSPA5,P4HB,TINAGL1	121 (9)
thioacetamide		chemical toxicant		0.216	0.00311	ANXA1,CD44,GFAP,GPNMB,IGF1,LGALS1,LGALS3,LGALS3BP,PKM,TES,Tpm1	200 (14)
ESRRG		ligand-dependent nuclear receptor		1.007	0.00331	ACO2,GAPDH,HK2,MDH2,PKM,SGCG,SUCLG1	166 (7)
CEBPA		transcription regulator		0.863	0.00334	ABCA3,ANPEP,ANXA1,APOA4,BIN1,CPS1,CYP3A7,FHL1,GAPDH,HSD11B1,HSPA5,IGF1,LGALS1,Orm1 (includes others),PGD,VCL	145 (7)
NSUN6		enzyme		1	0.00337	GLS,HEXB,ITGB2,STMN1
mifepristone		chemical drug		0.359	0.0034	ANXA1,CTSD,CYBB,EPCAM,FKBP5,HLA-A,HSD11B1,HSPA5,IQGAP1,NPL,OGN,PEPD,PSMA1	250 (18)
TCF3		transcription regulator		0.164	0.00349	AFDN,DSTN,EPCAM,H1-0,HADHA,HSD11B1,HSP90B1,HSPA13,HYOU1,OPTN,PDIA4,PSAP,SCIN,SEC11C,TF
CX3CL1		cytokine		0.788	0.0035	FABP5,GFAP,GPNMB,HSPA5,IGF1,LGALS3BP,MFGE8,SYT1
SLC13A1		transporter		0	0.00356	ACSL5,APOA4,HK2,HSPA5,HSPB1,IGF1
TCF		group			0.00356	CCT8,CD44,CNN2,EPCAM,LGALS3,TSC22D1	158 (6)
IL2		cytokine		0.451	0.00359	ANXA1,ARHGAP1,ARHGAP25,CAPG,CD44,CTPS1,DKC1,EVL,Fbxo38,GAPDH,GART,GFAP,HK2,HSP90B1,HSPA5,IDH1,NME1,NT5E,PLCB1,Prg4,PTRH2,STIP1,STMN1	174 (14)
GAC0001E5		chemical reagent			0.00364	GLS,GOT2
CDC14B		phosphatase			0.00364	GFAP,SIRT2
Snhg20		other			0.00364	LGALS3,PARP1
PDZK1IP1		other			0.00364	PDZK1,SIRT2
NBR1		other			0.00364	CYBB,HSPA5
G6PC1		phosphatase			0.00364	HSPA5,HYOU1
acetazolamide		chemical drug			0.00364	GUSB,HSPA5
mibefradil		chemical drug			0.00364	ITGB2,MYEF2
phenylhydrazine		chemical toxicant			0.00364	CYBB,Orm1 (includes others)
cigarette smoke		chemical toxicant		-0.1	0.00365	BASP1,ESD,FABP5,GSR,HSPA5,IGF1,PGD,TXNRD1,UGDH,XDH	134 (13)
5-azacytidine		chemical drug	Inhibited	-2.395	0.00368	CALR,CD44,HK2,HSP90B1,HSPA5,LDHB,MUC2,RPS6KA6,ZYX	123 (5)
SIGLEC8		transmembrane receptor		1	0.00369	ATP5MK,CSTB,NME1,PGM2
Hbb-b1		transporter		-1.342	0.00376	ATP5PO,CD44,CYBB,NDUFV1,TF,UQCRC1
elaidic acid		chemical - endogenous mammalian		-0.128	0.00376	APOA4,FABP5,HPX,HSD17B12,LPP,NPC2
KCNJ2		ion channel		-0.378	0.00379	CEP290,FLNC,MYEF2,MYH9,PLEC,SMTN,TNIK
KAT2A		enzyme		0.378	0.00396	FABP5,HSP90AA1,HSPA5,PGAM1,PTPRK,SAE1,SYT1
miR-122-5p (miRNAs w/seed GGAGUGU)		mature microRNA		-0.447	0.00404	ATP1A2,EEF1A1,P4HB,PKM,TPD52L2
TEAD1		transcription regulator	Inhibited	-2.121	0.00424	ATP5PF,ATP5PO,COX5A,HADHA,NDUFAB1,NDUFS1,NDUFS6,UQCRC1	160 (7)
CREB3L1		transcription regulator			0.00432	HSP90B1,HSPA5,MUC2
edaravone		chemical drug			0.00432	GSR,HSPA5,PRDX3
MDL 73811		chemical reagent			0.00432	LGALS3,LGALS3BP,PSAP
tributyltin		chemical reagent			0.00432	COL6A1,Crip2,HSP90AA1,IDH1,NDUFS1,NDUFV1,UQCRC1
chenodeoxycholic acid		chemical - endogenous mammalian		-0.294	0.00439	APOA1,EIF2S1,HK2,MUC2,PKM,TXNRD1
TRAP1		enzyme		1.342	0.00439	ANXA1,C1QBP,CD44,COX5A,GAPDH,PKM
phenacetin		chemical drug		1	0.00441	ANXA1,CD44,LGALS3,TES
tetrachlorodibenzodioxin		chemical toxicant		1.029	0.00441	ACTN1,AKR1A1,CES1,COL6A1,CTSD,CYP3A7,GOT2,IDH1,MYH11,NME1,PCCB,PPP1R32,PSMA1,SLC25A5,SMTN,STMN1,UGDH	28 (2)
AR		ligand-dependent nuclear receptor		0.417	0.00448	ATP6AP1,BASP1,CIT,COX5A,FABP5,FKBP5,GFAP,GIPC1,GUSB,HLA-A,HSPA5,HSPH1,IGF1,IMPDH2,OXCT1,PCBD1,PRKAR2A,SMTN,TF,UBAC2,VCL,ZYX	160 (7)
EGLN		group		-1.488	0.00457	APOA4,BPNT1,GAPDH,HK2,Orm1 (includes others),PGAM1,PGM1,PPME1
ERK1/2		group		0.375	0.00457	ARRB1,ASAH1,CALR,CD44,CTSB,CYBB,ECE1,FKBP5,HK2,HLA-A,HSPA5,PKM	228 (20)
ESRRA		transcription regulator		1.929	0.00457	ANXA1,ASAH1,CYBB,GAPDH,HADHA,HK2,KRT20,LDHB,MFGE8,MYH9,PKM,SGCG	169 (8)
PAX3		transcription regulator			0.00466	ANXA1,ARHGDIB,EIF2S1,FHL1,FKBP1A,HPX,NPC2,PPIB,TSC22D1
IGF1	-3.638	growth factor		0.279	0.00469	ACTR1B,ANPEP,CD44,CNN1,CTSD,CYBB,DDX5,GAPDH,GFAP,HSD11B1,HSPA5,IGF1,MYH11,PARP1,PKM,SIRT2,SLC12A5,TF,TGFBI	258 (21)
nitric oxide		chemical - endogenous mammalian		0.762	0.00474	CD44,DPYSL3,ECE1,HSP90AA1,NDUFS1,PDIA4,TXNRD1,VCL
calcitriol		chemical drug		-0.289	0.00477	APOA1,C15orf48,CD44,CES1,CYBB,CYP3A7,GAPDH,GSR,HAGH,HK2,IDH1,IGF1,KCTD12,KIF23,LGALS1,OXCT1,SMC2,STMN1,TF,TINAGL1,VCL	211 (19)
PTGS2		enzyme		-0.447	0.0048	ADCY5,ANXA1,CALR,CD44,CTSD,CYBB,HLA-A,IGF1,PSAP,PYGB	223 (22)
NFE2L1		transcription regulator		1	0.0048	PSMA1,PSMA7,PSMC2,PSMC3
bee venom		chemical - endogenous non-mammalian			0.00485	CYBB,HSPB1,KIF23,MSN,MYH9,TSC22D1
mir-210		microRNA		0.816	0.00485	CLASP2,EPB41L1,GIT2,P4HB,PSAP,STMN1
probucol		chemical drug			0.00494	CYBB,PSMA1,PSMA4
farnesol		chemical reagent			0.00494	HSP90B1,HSPA5,PDIA4
SNED1		other			0.00505	GAPDH,IGF1
ADAM21		peptidase			0.00505	GLS,KRT20
MED28		other			0.00505	CNN2,MYH11
PHIP		other			0.00505	VCL,ZYX
HOXC-AS3		other			0.00505	HK2,PKM
CASQ2		other			0.00505	ASPH,CALR
SNAP23		transporter			0.00505	MYH11,SMTN
IGFBP4		other			0.00505	IGF1,MYH11	93 (7)
TADA3		transcription regulator			0.00505	CTSD,RBP2
GGT1		enzyme			0.00505	CLCA1,IGF1
CTH	-2.521	enzyme			0.00505	CTH,HSPA5
D,L-propargylglycine		chemical reagent			0.00505	CTH,IGF1
allopurinol		chemical drug		0.816	0.0051	ANXA1,CD44,GPNMB,LGALS3,TES,Tpm1	126 (5)
PRKCA		kinase		1.154	0.00511	ARHGDIB,CTSB,CYBB,DIAPH1,GBA1,GFAP,SEC23IP
ERG		transcription regulator		-0.707	0.00514	ACTN1,CADPS,CIT,DOCK2,DSTN,FHL1,FKBP5,FLNC,PARVA,RAB7A,Tpm1
sunitinib		chemical drug		-0.651	0.0052	CD44,COL6A1,ECE1,ITGB2,TGFBI	100 (5)
CD28		transmembrane receptor		1.387	0.00521	ANXA1,ARHGDIB,BIN1,GAPDH,GFUS,HK2,LCP1,LSP1,PGAM1,SLC25A5,SSB,TSC22D1,UBE4A
AHR		ligand-dependent nuclear receptor		-0.868	0.00551	ACTN1,AKR1A1,BASP1,CLCA1,COL6A1,CTSD,CYP2C8,HK2,HSP90AA1,HSPA5,HSPH1,MYH11,NT5E,PRSS2,SMTN,TGFBI,VCL	148 (10)
ELOVL3		enzyme		-0.447	0.00552	CYBB,GPNMB,HMGCS2,ITGB2,LUM
mir-142		microRNA		0.651	0.00552	CFL2,DSTN,H1-0,HLA-A,TSC22D1
TREM2		transmembrane receptor	Activated	2.236	0.00552	CTSB,FABP5,HLA-A,LGALS1,LGALS3	193 (14)
CBS/LOC102724560		enzyme			0.00562	APOA1,EEF1A1,GOT2
4-O-carboxymethylascochlorin		chemical reagent			0.00562	CALR,HSPA5,STIP1
PPP2R1A		phosphatase			0.00562	CYP2C8,CYP3A7,PTPA
ACTB		other			0.00562	CIT,DSTN,STMN1
bezafibrate		chemical drug		0.128	0.00562	ACSL5,APOA1,HADHA,HSPA5,LGALS3,NPC2	73 (6)
SKIC2		enzyme		0	0.00566	CTH,GAPDH,HK2,PGM1
ROR1		kinase		1	0.00566	GLS,HEXB,ITGB2,STMN1
ATP2B2		transporter		0	0.00566	C15orf48,CALR,FLNC,HSPA5
GNA14		enzyme			0.00586	ANPEP,ANXA3,CNN1,HK2,XDH
VCP		enzyme			0.00586	HSPA5,LAP3,MAN2A1,P4HB,PPIB
NCOA3		transcription regulator		0.092	0.00589	CD44,HK2,IGF1,MUC2,MYH11,XDH	184 (22)
OVOL2		transcription regulator		-0.923	0.00612	ARPC1B,HK2,PGAM1,PKM
HNRNPH1		other			0.00612	ATP5PO,COX5A,FHL1,NDUFV1
KDM3B		enzyme		0.447	0.00621	CIT,FKBP1A,IGF1,PALLD,STMN1
LCK		kinase		1.446	0.00621	ANXA1,DKC1,ITGB2,SFPQ,XRN2
LDL		complex		-0.151	0.00633	AP1G1,CYBB,CYP2C8,ECE1,HSP90B1,HSPA5,HYOU1,IGF1,NME1,NPC2,PARP1	211 (17)
fulvestrant		chemical drug		-0.832	0.00649	AP1G1,APOA1,CTH,CTSD,FKBP1A,IGF1,MTHFD1,NME1,PPME1,SLC25A5,STMN1	138 (7)
WBP2		transcription regulator		-0.563	0.0065	CTH,FARSB,FHL1,ISYNA1,OGA,SYNM,TNIK
XMU-MP-1		chemical drug			0.00666	PDZK1,PKM	55 (3)
CENPN		other			0.00666	HK2,PKM
GPX5		enzyme			0.00666	ERP44,PRDX3
PNPLA8		enzyme			0.00666	HSP90B1,HSPA5	47 (4)
USP29		peptidase			0.00666	GOT2,PKM
miR-2392 (miRNAs w/seed AGGAUGG)		mature microRNA			0.00666	HK2,PKM
mir-2392		microRNA			0.00666	HK2,PKM
SCNN1A		ion channel			0.00666	CYBB,HSPA5
HEYL		transcription regulator			0.00666	MYH11,SMTN
epoxyeicosatrienoic acid analog B		chemical reagent			0.00666	CYBB,HSPA5
epoxyeicosatrienoic acid analog A		chemical reagent			0.00666	CYBB,HSPA5
bucladesine		chemical toxicant		1.428	0.00681	ABCA3,ANXA1,CD44,GFAP,HSD11B1,IGF1,ITGB2,MAN2A1,PDE10A,SLC17A6,TF,TINAGL1,TOP1	173 (16)
LMO2		transcription regulator		-0.905	0.00683	ANXA1,CSTB,LGALS1,LSP1,MFGE8,NT5E,OXCT1,SCARB2,STX7,TES,WNK2
FSH		complex		1.397	0.00689	ACTN1,ACTR2,ARHGAP1,FKBP5,FLNC,HK2,HSD11B1,KIF5B,LGALS1,NPC2,PKM,STIP1,TF,VCL	107 (5)
prednisolone		chemical drug		-1.342	0.00692	ATG16L1,CTSB,EIF4G1,FKBP5,HSP90AA1,HTT,IGF1,KCTD12,MYH9,NOXA1
NOTCH1		transcription regulator		0.412	0.007	CD44,CNN1,GFAP,GLS,HK2,HSPH1,MUC2,MYH11,NDUFS1,PKM,PTPRK	200 (15)
MASTL		kinase		-1.067	0.00712	ARHGDIB,HYOU1,LPP,VCL
CUL4B		other		-1	0.00712	DARS1,NME1,PRDX3,PSMA1
CHCHD10		other			0.00712	CHCHD2,CTH,TARS1
carfilzomib		biologic drug			0.00712	HSP90B1,HSPA5,PSMA7	26 (5)
COMMD1		transporter			0.00712	HK2,LGALS2,TF
ZEB1		transcription regulator		-0.277	0.0074	ABCA3,HK2,PKM,TF,TGFBI,XDH	161 (7)
CYP19A1		enzyme		0.728	0.0074	CD44,FKBP5,GFAP,HLA-A,IGF1,SLC25A5	126 (9)
carbon tetrachloride		chemical toxicant		0.674	0.0075	APOA1,ARRB1,CPS1,FKBP1A,HSP90AA1,HSPB1,IGF1,PRSS2,QDPR,TF	168 (7)
2-bromoethylamine		chemical reagent	Activated	2	0.00766	ANXA1,CD44,GPNMB,LGALS3
FOXA1		transcription regulator	Inhibited	-2.197	0.00769	ANXA1,ATP5PF,CNN1,CPS1,GLS,MUC2,MYH11,TF	24 (3)
estrogen		chemical drug		0.712	0.00772	APOA1,ATP5PF,CTSD,CYBB,HSPH1,IGF1,LGALS1,NME1,PDLIM7,SMC2,Tmsb4x (includes others)	206 (18)
miR-199a-5p (and other miRNAs w/seed CCAGUGU)		mature microRNA		0.579	0.00776	CSTB,MYH11,MYH9,SET,SMTN
FN1		enzyme		0.896	0.00786	ACTR2,CORO1A,CTSD,EPB41L1,MUC2,TOMM22,UBE4B,VCL,ZYX	162 (7)
diphtheria toxin		chemical - endogenous non-mammalian			0.00786	ANO6,CTSD,LGALS1,LSP1,MUC2,RBP2,RPL3
CDC73		other			0.00796	HMGCS2,IGF1,LGALS3	15 (2)
PALMD		other			0.00796	HK2,PGM2,PKM
MAT1A		enzyme			0.00796	APOA1,PRDX6,UQCRC1
HEXIM1		transcription regulator			0.00796	ANXA1,SRSF6,Tmsb4x (includes others)
CYP2J2		enzyme			0.00796	ANXA1,CD44,NME1
caffeic acid phenethyl ester		chemical drug		-0.97	0.00808	CD44,CTSB,GSR,HSPB1,MUC2,TOP1	170 (9)
AZ-1		chemical - protease inhibitor		-1.342	0.00818	ARHGAP1,ASAH1,CHCHD2,GIPC1,PDLIM7
4-methylnitrosoamino-1-(3-pyridinyl)-1-butanone		chemical toxicant		0.283	0.00822	ANXA1,APOA1,LCP1,TF
LDB1		transcription regulator		-0.905	0.0083	ANXA1,CSTB,LGALS1,LSP1,MFGE8,NT5E,OXCT1,SCARB2,STX7,TES,WNK2
Brd4		kinase		1	0.00843	HK2,LGALS3,PGAM1,PKM,SRSF6,Tmsb4x (includes others)
AFF4		transcription regulator			0.00847	SRSF6,Tmsb4x (includes others)
AKR1C1/AKR1C2		enzyme			0.00847	HK2,LDHB
VWF		other			0.00847	LGALS3,MYH11
ABL2		kinase			0.00847	CTSB,NME1
PSMB9		peptidase			0.00847	HLA-A,RPS3
mir-335		microRNA			0.00847	HK2,PKM
setanaxib		chemical drug			0.00847	CD44,HK2
IL1B		cytokine		-0.063	0.00851	ANXA1,CD44,CTSB,Cyb5r3,CYBB,DDX5,DKC1,FABP5,FKBP5,GUSB,HEXB,HK2,HLA-A,HSD11B1,HSPA5,HSPB1,IDH1,IGF1,LCP1,MUC2,MYEF2,MYH11,P4HB,PGAM1,SLC25A4,SMPD3,TPD52L2,UGDH,XDH,ZYX	219 (18)
estrogen receptor		group		-1.066	0.00855	ANXA1,CAPG,CD44,COL6A1,FLNC,HSP90AA1,IGF1,MSN,NT5E,PDZK1
captopril		chemical drug		1.432	0.00863	ANXA1,CD44,LGALS3,MYO6,Tpm1	124 (5)
NR4A1		ligand-dependent nuclear receptor		1.32	0.00891	ACO2,ATP5PF,COL6A1,EPCAM,HK2,MDH2,NDUFS1,NDUFS6,NT5E,PGM1,SUCLG1	168 (10)
CLOCK		transcription regulator		0.447	0.009	C1QBP,FKBP5,HMGCS2,HSPH1,MTPN,PA2G4,PICALM,PRDX3,RBP2,THUMPD1
EP300		transcription regulator		1.316	0.00926	CAPG,CLASP2,EVL,EXOC2,HK2,HMGCS2,HSD11B1,IGF1,ITGB2,LGALS3BP,MYH11,PARP1,PDE10A,PKM,SMPD3	154 (12)
ATF6		transcription regulator		-1.987	0.00956	CALR,HSP90B1,HSPA5,HYOU1,PDIA4
mir-146		microRNA		-0.346	0.00957	GAPDH,HK2,MANBA,NPL,PGAM1,PKM
GNA15		enzyme			0.00957	CTH,FHL1,LGALS3,MYH11,UGDH,XDH
propylthiouracil		chemical drug		0.128	0.00958	ABCA3,CORO1A,IGF1,LGALS1,MAN2A1,MYH11,Orm1 (includes others),OXCT1,SLC17A6
PPARD		ligand-dependent nuclear receptor		0.686	0.00978	ACSL5,ALDH9A1,APOA1,APOA4,GOT2,HMGCS2,LDHB,MFGE8,OXCT1,PKM,SCARB2	120 (8)
AKT1		kinase		0.552	0.00978	CD44,DIAPH1,FABP5,GOT2,GSR,HNRNPM,LDHB,MYH11,PKM,STUB1,UBE4B	191 (11)
lipofermata		chemical reagent			0.0098	CALR,HSP90B1,HSPA5
MC4R		G-protein coupled receptor			0.0098	IGF1,PSMA1,PSMA4
E. coli B5 lipopolysaccharide		chemical - endogenous non-mammalian		0.583	0.00995	APOA1,CD44,CES1,CYBB,Cyp2a12/Cyp2a22,EEF1A1,EEFSEC,HLA-A,HSD11B1,MSN	154 (15)
STX18		transporter		-0.816	0.00997	ANPEP,DPYSL3,PALLD,SFPQ,TBCD,TGFBI
CCR2		G-protein coupled receptor	Inhibited	-2.433	0.00997	COL6A1,IGF1,LUM,OGN,TGFBI,TXLNA
N-[(2Z)-3-(4,5-dihydro-1,3-thiazol-2-yl)-1,3-thiazolidin-2-yl idene]-5H dibenzo[a,d][7]annulen-5-amine		chemical reagent		-0.686	0.01	CD44,EPCAM,IGF1,SET,XDH
BMAL1		transcription regulator		1.342	0.01	GSR,HK2,HMGCS2,HSPA5,RBP2
GSKJ4		chemical reagent		0.277	0.01	ARHGDIB,FAHD1,GADD45GIP1,PGD,TOMM22
HSPA5	-2.121	enzyme		1.246	0.0101	HADHA,HSP90B1,HSPA5,P4HB
ESRP1		other			0.0105	CD44,EXOC7
AGRP		other			0.0105	PSMA1,PSMA4
GPAT4		enzyme			0.0105	HSP90B1,HSPA5
CBR-470-1		chemical drug			0.0105	GSR,TXNRD1
AI-1		chemical reagent			0.0105	GLS,IDH1
AGN194204		chemical drug		0	0.0107	Crip2,GAPDH,GNB2,HK2,ITGB2,LGALS1,NPC2,SCIN,SMC2
phytohemagglutinin		chemical drug		0.302	0.0107	CD44,CPS1,EIF5,FNTB,HSP90AA1,KIF23,NME1,NT5E,PSMA1,RCC1,SCARB2
NQO1		enzyme		0.655	0.0107	DOCK2,GLS,HK2,PKM
ANXA1	2.487	enzyme			0.0107	ANXA1,ITGB2,LGALS1,LGALS3
salirasib		chemical drug	Inhibited	-2	0.0107	LGALS1,PGAM1,PGM1,PKM
memantine		chemical drug		-0.816	0.0108	ADAM22,AP1G1,GFAP,HSPA5,RTN4,SYT1
RAD21L1		other			0.0108	NPC2,OPTN,PLEC
CLPB		transcription regulator			0.0108	ACO2,SUCLG1,UQCRC1
CA4		enzyme			0.0108	GUSB,HSPA5,Ngp
DHX36		enzyme			0.0108	FHL1,FLNC,Tpm1
HEIH		other			0.0108	FLNC,IGF1,STMN1
ASXL2		other			0.0108	ATP1A2,HK2,HSD11B1
CDKN2B		transcription regulator			0.0108	CTH,GLS,GOT2
STAG3		other			0.0108	NPC2,OPTN,PLEC
CEBPB		transcription regulator		1.037	0.0112	CIT,CTPS1,DDX5,EIF2S1,FHL1,GFAP,HLA-A,HPX,HSD11B1,HSP90AA1,IGF1,Orm1 (includes others),PA2G4,STMN1,TF,TOP1,XDH,ZYX
26s Proteasome		complex		-1.741	0.0112	CTSB,CTSD,GFAP,KIF23,PSAP,PSMC2,PTPA
FGF10		growth factor			0.0114	ANXA1,ANXA3,CTSB,S100A13
NOX4		enzyme		-1.106	0.0114	CD44,CTH,CYBB,HK2
TFAM		transcription regulator		0.447	0.0116	FABP5,LDHB,MUC2,PGAM1,PKM
diethylstilbestrol		chemical drug		-0.899	0.0117	ARHGDIB,HLA-A,HSP90B1,IGF1,LGALS1,LSP1,LUM,MAN2A1,MFGE8,TF,TGFBI
gamma-secretase inhibitor compound E		chemical reagent			0.0119	HSPH1,PTPRK,STIP1
SMC1B		transporter			0.0119	NPC2,OPTN,PLEC
LAMP2		enzyme			0.0119	APOA1,CTSD,KIF5B
PEX5		other		0	0.0122	ACOX3,GSR,HMGCS2,LAP3
H1-6		other		-0.447	0.0122	MAN2B1,MANBA,PARVA,PCCB,SF3A1
H1f1		other		-0.447	0.0122	MAN2B1,MANBA,PARVA,PCCB,SF3A1
NR3C1		ligand-dependent nuclear receptor		-0.958	0.0123	ACTN1,ANXA1,ARRB1,ATP6AP1,BIN1,COL6A1,CPS1,CYP2C8,CYP3A7,DDX5,FKBP5,HMGCS2,HSD11B1,HSD17B12,IDH1,IGF1,ITGB2,MTHFD1,PTRH2,RTN4,STUB1
Irp		group			0.0127	ACO2,HEPH
8,9-epoxyeicosatrienoic acid		chemical - endogenous mammalian			0.0127	CD44,NME1
LAMTOR1		other			0.0127	IMPDH2,MTHFD1
CCR9		G-protein coupled receptor			0.0127	GLS,KRT20
EEF1A2		translation regulator			0.0127	CYBB,ITGB2
CD53		other			0.0127	GLS,KRT20
GPX4		enzyme			0.0127	ERP44,PRDX3
enoxacin		chemical drug			0.0127	ATP6V1B2,LCP1
2,2-bis(4-hydroxyphenyl)-1,1,1-trichloroethane		chemical - endogenous mammalian			0.0127	CTSB,IGF1
CA074-methyl ester		chemical reagent			0.0127	CTSB,GFAP
3,5-diiodothyronine		chemical - endogenous mammalian			0.0127	GAPDH,PGM1
PRKAA		group		0	0.0129	FKBP5,GOT2,HSD11B1,HYOU1
NOTCH2		transcription regulator		0	0.0129	CNN1,EPCAM,MUC2,MYH11
carboplatin		chemical drug		0.555	0.0129	CD44,GPNMB,LGALS3,NT5E
Ubiquitin		group			0.013	HSP90AA1,HSP90B1,HSPA5
Focal adhesion kinase		group			0.013	ITGB2,LPP,PALLD
EIF2B5		translation regulator			0.013	EIF4G1,HYOU1,TF
CSF2		cytokine		-0.57	0.013	AKR1A1,ANXA1,ARRB1,CYBB,EPCAM,GADD45GIP1,GUSB,HK2,HSPH1,IGF1,LCP1,MED14,SMC2,STMN1,TF,TGFBI
paraquat		chemical toxicant		0.519	0.0131	ADAM22,APOA1,CEP290,CYBB,DIP2B,GSR
17-alpha-ethinylestradiol		chemical drug		1.432	0.0132	APOA4,IGF1,ISYNA1,NME1,SCARB2,SLC25A5,ZYX
JAK2		kinase		-1.165	0.0132	ACTN1,CYBB,F10,GFAP,SET,TF,TSC22D1
RET		kinase		-1.98	0.0132	ANXA1,CTSB,HSP90AA1,HSPH1,RTN4,STIP1,STUB1
ETV6-RUNX1		fusion gene/product		0.175	0.0133	ARHGAP25,CD44,CORO1A,CYBB,DSTN,FABP5,ITGB2,LGALS1,MED14,STMN1,TPP1
Alpha catenin		group		1.094	0.0136	COL6A1,CTSB,DIAPH1,IGF1,LUM,ZYX
PDX1		transcription regulator		-0.728	0.0137	ATP5PF,CD44,Cyb5r3,GFAP,GUSB,HSPA5,IDH1,PDIA4
ZBTB20		transcription regulator		0	0.0137	CYP2C8,IGF1,LDHB,UGDH
ELL2		transcription regulator			0.0137	HSPA13,Ighg2b,NUCB1,REXO2
CLEC11A		growth factor			0.0137	ANXA1,GNB2,TSC22D1,ZYX
KLF3		transcription regulator		-1.155	0.0139	ANXA5,APRT,CAPG,Cyb5r3,DIAPH1,GIT2,HEXB,IDH1,MSN,RAB7A,TES,ZC2HC1A
TRB		transmembrane receptor			0.0142	CD44,NT5E,TXLNA
succinic acid		chemical - endogenous mammalian			0.0142	ADCY5,ANXA3,CD44
selenium		chemical drug			0.0142	APOA1,HSPA5,TXNRD1
tazemetostat		chemical drug		-0.905	0.0142	CD44,EIF4G1,HSPA5,LGALS1,MSN,MUC2,PLCB1,RTN4,SRSF6,SYT1,VCL
PLAG1		transcription regulator		0.849	0.0145	FLNC,LSP1,PLEC,RBP2
Ccl2		cytokine			0.0145	CTSB,CYBB,IGF1,Ighg2b
ZFHX3		transcription regulator			0.0146	APOA1,HLA-A,SSB,TOP1,UQCR10
interferon beta-1a		biologic drug			0.0146	CORO1A,COX5A,FKBP1A,LGALS1,PGAM1,RPL3
GLI1		transcription regulator		-1.289	0.0147	ANXA1,C1orf116,CADPS,CD44,CFL2,CTPS1,CTSB,FHL1,GPA33,H1-0,HEPH,IGF1,KRT20,LGALS1,TNIK,TSC22D1
LEPR		transmembrane receptor		-1.067	0.0148	ANXA5,APOA1,APOA4,GFAP,HPX,HSPA5,IGF1,STUB1
RORC		ligand-dependent nuclear receptor		-0.314	0.0148	APOA4,CYP2C8,GLS,GOT2,HK2,MDH2,PGAM1,PKM
ADCYAP1		other		-0.426	0.0149	ACTN1,GFAP,KIF23,LUM,PDE10A,PRDX6,TGFBI,TSC22D1,TXNRD1
CERS2		transcription regulator			0.015	ASAH1,SMPD3
TOP1	1.97	enzyme			0.015	MYO6,TOP1
miR-375-3p (miRNAs w/seed UUGUUCG)		mature microRNA			0.015	C1QBP,MTPN
CHGA		other			0.015	HSPA5,XDH
azetidyl-2-carboxylic acid		chemical reagent			0.015	HSP90B1,HSPA5
Mt		group			0.015	GFAP,HSPA5
SB204990		chemical reagent			0.015	HK2,PKM
CDKN2A		transcription regulator		-0.426	0.0151	CAPG,CTH,DCTN4,DDX5,EEF1A1,GLS,GOT2,GTF3C1,LGALS3,SAE1,TGFBI,TPP1
Calmodulin		group			0.0154	CD44,HTT,ICAM5,SYT1
phenylbutazone		chemical drug		1.987	0.0154	ANXA1,CD44,GPNMB,LGALS3
NCF1		enzyme			0.0154	CD44,IGF1,Ighg2b
SSRP1		transcription regulator			0.0154	AP1G1,MSN,TOP1
EGR3		transcription regulator		-1.026	0.0154	ACTN1,ESD,GNS,KCTD12,LGALS1,TNIK,TSC22D1
COPS5		transcription regulator		-1.667	0.0157	APRT,CTSD,KIF23,KIF5B,LDHB,RCC1,SMC2,STMN1,VWA5A
endocannabinoid		chemical - endogenous mammalian			0.0159	APOA1
naphthyridine azaquinolone		chemical reagent			0.0159	HTT
SLC17A6-DT		other			0.0159	SLC17A6
NCAPG		other			0.0159	LGALS1
lapaquistat		chemical drug			0.0159	HSPA5
branaplam		chemical reagent			0.0159	HTT
Rap		group			0.0159	MVP
miocamycin		chemical drug			0.0159	MUC2
loxoprofen		chemical drug			0.0159	MUC2
UBA6-DT		other			0.0159	PARP1
bovine testicular hyaluronidase		biologic drug			0.0159	CD44
Gm26504		other			0.0159	IGF1
ABCA12		transporter			0.0159	GBA1
isofagomine		chemical drug			0.0159	GBA1
CDC42BPB		kinase			0.0159	CTSB
T2		other			0.0159	ATP5PO
SV2B		transporter			0.0159	SYT1
SNORD21		other			0.0159	HLA-A
B3GNT6		enzyme			0.0159	MUC2
USP9Y		peptidase			0.0159	MUC2
TPH2		enzyme			0.0159	IGF1
MLLT11		other			0.0159	CD44
LRRC4		other			0.0159	STMN1
Pp1c		group			0.0159	RBP2
trenbolone acetate		chemical drug			0.0159	IGF1
SGTA		other			0.0159	IGF1
GPLD1		enzyme			0.0159	LGALS3BP
RAB27A		enzyme			0.0159	CD44
miR-377-5p (and other miRNAs w/seed GAGGUUG)		mature microRNA			0.0159	PRDX6
AMPH		other			0.0159	BIN1
CCT3		other			0.0159	HTT
Raet1d/Raet1e		other			0.0159	HLA-A
LY6D		other			0.0159	GFUS
GAN		other			0.0159	GFAP
PTS		enzyme			0.0159	IGF1
CTNNA1		other			0.0159	VCL
STXBP3		transporter			0.0159	HSPA5
SUPT4H1		transcription regulator			0.0159	HTT
DYNC1H1		peptidase			0.0159	HTT
KDELR1		transporter			0.0159	HSPA5
PDPN		other			0.0159	CD44
ATP6V1B1		transporter			0.0159	ATP6V1B2
MTCL1		other			0.0159	C1QBP
CDKL2		kinase			0.0159	CD44
SRRM1		other			0.0159	CD44
COL10A1		other			0.0159	HSPA5
IGHMBP2		enzyme			0.0159	APOA1
TLR4-IN-C34		chemical reagent			0.0159	HSPA5
BPDE-II		chemical toxicant			0.0159	TOP1
18:1 phosphatidic acid		chemical - endogenous mammalian			0.0159	ISYNA1
3,4-dihydro-5-[4-(1-piperidinyl)butoxy]-1(2H)-isoquinolinone		chemical reagent			0.0159	PARP1
NE 100		chemical reagent			0.0159	HSPA5
ezogabine		chemical drug			0.0159	SAE1
tiazofurin		chemical reagent			0.0159	PLCB1
MK-0812		chemical drug			0.0159	CD44
ILF3		transcription regulator		-1.342	0.0159	ANXA5,CAPG,FABP5,FKBP5,LGALS3
phorbol esters		chemical - other		1	0.0159	ANXA1,CD44,HK2,HTT,TOP1
15-deoxy-delta-12,14 -PGJ 2		chemical - endogenous mammalian		-0.375	0.0161	CTSB,CTSD,CYBB,GFAP,GSR,HSPB1,MYH11,PARP1,TXNRD1
USP7		peptidase	Inhibited	-2	0.0163	FKBP5,GTF3C1,HSPH1,P4HB
TXNIP		other		0.121	0.0163	GAPDH,GSDMD,IDH1,MDH2
FGFR1		kinase		0.485	0.0163	EEF1A1,EIF4G1,HK2,HSP90B1,HSPA5,TGFBI
UCP1		transporter		1.195	0.0164	CTH,EEF1A1,GSR,MTHFD1,PGD,SYNM,UQCRC1
TP73		transcription regulator		0.04	0.0165	CTH,CTSD,GPNMB,HAGH,IQGAP1,ITGB2,KIF23,LCP1,MTHFD1,MYH9,PALLD,PLEC,RTN4,STMN1,TPP1
tunicamycin		chemical - endogenous non-mammalian		-1.245	0.017	AVIL,CALR,COL6A1,EIF2S1,HMGCS2,HSD11B1,HSP90B1,HSPA5,MUC2,P4HB
3-methyladenine		chemical toxicant		-0.594	0.0172	GFAP,HSP90B1,HSPA5,HTT
PRKAG3		kinase			0.0174	ACTR1B,ASPH,ATP6V1A,CES1,HSPA5,OXCT1,WNK2
Actin		group			0.0176	CD44,LPP
FZD7		G-protein coupled receptor			0.0176	CD44,GSR
AK1		kinase			0.0176	GAPDH,PKM
ALDH2		enzyme			0.018	APPL1,CTH,PARP1
IGF2BP1		translation regulator			0.018	CD44,LGALS1,LUM
CA9		enzyme			0.018	ATP5PF,ATP5PO,UQCRC1
Perm1		other			0.018	COX5A,NDUFS1,NDUFV1
G protein alpha		group		-1.342	0.0181	CALR,COPE,HSD17B12,NUCB1,PDIA4
gemcitabine		chemical drug		0.017	0.0181	CD44,CTPS1,DCTN4,NT5E,PKM
SPP1		cytokine		1.907	0.0184	CD44,GFAP,IGF1,KRT20,NDUFV1,PGD,SSB,VAT1
ARNT2		transcription regulator		0	0.0184	CFL2,FKBP3,HLA-A,LCP1,MTPN,NAP1L4,PLCB1,SNX5
ATF4		transcription regulator		-0.943	0.0189	ATP1A2,CALR,CTH,HSP90B1,HSPA5,HYOU1,LGALS3,XDH
asoprisnil		chemical drug			0.0195	IGF1,PARP1,XDH
YWHAZ		enzyme			0.0195	HSP90B1,HSPA5,SLC25A4
GSR	1.64	enzyme			0.0195	BLVRB,PGD,UGDH
L-triiodothyronine		chemical - endogenous mammalian		-1.179	0.0196	APOA1,APOA4,CD44,COX5A,CTH,ECE1,HSD11B1,IGF1,LGALS3,NME1,NT5E,PARP1,PRDX3,SLC12A5,SSB,TF
GSTO1		enzyme		1.067	0.0201	ACSL5,CARS2,CTSD,MYH9
COL9A1		other			0.0203	MFGE8,TGFBI
YWHAG		other			0.0203	HYOU1,PRDX6
FGF23		growth factor			0.0203	ATP1A2,PDZK1
SPTBN1		other			0.0203	HK2,PKM
THBS2		other			0.0203	HK2,PKM
PPP2R2A		phosphatase			0.0203	CYP2C8,CYP3A7
USP22		peptidase		0	0.0204	CYBB,HSPB1,ITGB2,MVP,PEPD
tert-butyl-hydroquinone		chemical reagent		-0.492	0.0204	GSR,HSPA5,MYH11,PALLD,TXNRD1
GATA1		transcription regulator		-1.463	0.0206	ACTN1,BLVRB,CALR,CYBB,F10,FHL1,GART,MTHFD1,SCIN,Tpm1
ATN1		transcription regulator			0.0207	BASP1,DPYSL3,EVL,SMC2,STMN1,Tmsb4x (includes others)
ADGRE2		other			0.0209	COL6A1,DOCK2,GPNMB
amiodarone		chemical drug			0.0209	ASAH1,CYP3A7,TF
nafenopin		chemical drug			0.0209	APOA4,HSD11B1,HSP90B1
GPER1		G-protein coupled receptor		0.254	0.0211	ASAH1,HSPA5,IGF1,MYH11
glucosamine		chemical - endogenous mammalian		0.577	0.0211	HSP90B1,MDH2,PCCB,SLC25A5
SLC15A4		transporter		-0.128	0.0213	ANXA1,ANXA3,DOCK2,LGALS3,REXO2,TSC22D1
ALKBH5		enzyme			0.022	ASAH1,BLVRB,CTSD,EIF4G1,MYO6
PI3K (complex)		complex		0.494	0.0224	CD44,CTSD,CYBB,FABP5,HK2,IGF1,ITGB2,LSP1,NME1,STMN1
CAB39L		kinase			0.0225	ATP6V1B2,NDUFS6,UQCR10
MTTP		transporter			0.0225	APOA4,EIF2S1,HSPA5
IRF2		transcription regulator		1.387	0.0227	CES1,GSDMD,HK2,IDH1,MYH9,TXNRD1
SIM1		transcription regulator		0	0.023	CFL2,FKBP3,HLA-A,LCP1,MTPN,NAP1L4,PLCB1,SNX5
PACS1		other			0.0232	CSTB,HSPA5
PDGF (family)		group			0.0232	CALR,P4HB
GTF2I		transcription regulator			0.0232	HSPA5,PDIA4
lith-O-Asp		chemical reagent			0.0232	OLA1,RNH1
monorden		chemical - endogenous non-mammalian			0.0232	HSP90B1,HSPA5
formoterol		chemical drug			0.0232	CALR,PSMA4
NRIP1		transcription regulator			0.0233	ACO2,APOA1,CYP2C8,LDHB
APC		enzyme			0.0238	CD44,EPCAM,HK2,IGF1,MDH2,MUC2,SUCLG1
PTPRR		phosphatase		-0.447	0.0238	COL6A1,MYH9,NUCB1,SH3GL1,UQCRC1
hemin		chemical - endogenous mammalian		0.747	0.0238	CYBB,GFAP,HPX,IGF1,UQCRC1
CREB1		transcription regulator		0.397	0.024	CNN1,ESD,GLS,GPNMB,HLA-A,HSD11B1,HSPA5,MUC2,NDUFV1,NPC2,RNH1,SLC17A6,SMPD3,SSR4,STMN1,TF
DDX3X		enzyme			0.024	GNB2,RPL13,RPS3
SMARCB1		transcription regulator		-0.788	0.0242	ACTR2,CD44,CYP2C8,CYP3A7,F10,KIF23,PIWIL2,SGCG
ANXA7		ion channel		-1	0.0244	CTSB,GNB2,GSR,IGF1
PSEN2		peptidase			0.0247	ANXA5,COX5A,GAPDH,GFAP,KIF5B
DMD		other			0.0247	CFL2,EEF1A1,IGF1,PKM,SCIN,SGCG,SYNM,Tmsb4x (includes others)
SP3		transcription regulator			0.0247	CES1,F10,HSPA5,IGF1,MUC2,MYH11,PKM,TXNRD1
wortmannin		chemical drug		-1.254	0.0247	ANPEP,ARRB1,CD44,IGF1,MSN,MYH11,NT5E,RCC1
Interferon alpha		group		-0.323	0.0253	ANXA1,ANXA3,ANXA5,CES1,CTH,DOCK2,GLS,HLA-A,LAP3,LGALS3,LGALS3BP,NT5E,REXO2,SF3A1,TSC22D1,USP6NL
PTPN6		phosphatase		-0.218	0.0256	CD44,CYBB,ITGB2,MED14
arginine		chemical - endogenous mammalian			0.0257	HSPA5,IGF1,PARP1
anandamide		chemical - endogenous mammalian			0.0257	FKBP1A,HSPA5,STIP1
Pkc(s)		group			0.0259	APOA1,CNN1,CTSB,CYBB,HSP90B1,HSPA5,P4HB,PDIA4
PPARα-RXRα		complex			0.0262	APOA1,GOT2
salubrinal		chemical reagent			0.0262	EIF2S1,HSPA5
PNPLA1		enzyme			0.0262	FABP5,GBA1
ZFP91		transcription regulator			0.0262	HK2,STMN1
AGTRAP		G-protein coupled receptor			0.0262	HK2,PKM
FCGR1A		transmembrane receptor			0.0262	ITGB2,LSP1
OSBPL8		transporter			0.0262	EIF2S1,HSPA5
PPP2R5A		phosphatase			0.0262	CYP2C8,CYP3A7
AQP1		transporter			0.0262	CES1,HSPH1
mannose		chemical - endogenous mammalian			0.0262	HSP90B1,HSPA5
PDGF BB		complex	Activated	2.355	0.0265	CD44,CNN1,CTH,EIF4G1,FHL1,IGF1,LGALS3,MYH11,RPL13,UGDH,XDH
RHO		G-protein coupled receptor	Inhibited	-2	0.0268	CD44,DPYSL3,HK2,NT5E
bortezomib		chemical drug		-1.177	0.027	CALR,GPNMB,HSP90AA1,HSP90B1,HSPA5,IGF1,PSMA1,PSMA7,SEC23IP
HOXA9		transcription regulator			0.0271	CTH,CYBB,IGF1,MAN2A1,MAP4K5,Tmsb4x (includes others),TSC22D1
EPO		cytokine		0.447	0.0272	ATP6V1B2,BLVRB,EEF1A1,FABP5,GAPDH,GBA1,LCP1,MAN2A1,TF,TOP1
NORAD		other			0.0274	BASP1,HSPA5,SMTN
streptozocin		chemical drug		-0.164	0.0278	ATP1A2,GFAP,HSPA5,IGF1,LGALS3,NT5E,OGA,RPS6KA6,SLC25A5,STUB1
CDK4/6		group		1	0.028	EIF5,ERBIN,HSPB1,RPL13
gemfibrozil		chemical drug		1.947	0.028	APOA1,HADHA,RTN4,TPP1
tetradecanoylphorbol acetate		chemical drug		-0.725	0.0281	ANXA1,APRT,CAPG,CD44,CES1,CTSB,CTSD,CUL3,CYBB,ECE1,EIF4G1,FAHD1,FKBP5,GLS,HK2,HSD11B1,HSPA5,HTT,IGF1,ISYNA1,ITGB2,MUC2,MYH9,PDLIM7,PKM,PSMC3,RBP2,SSB,VCL
IL6		cytokine	Activated	2.396	0.0285	ANPEP,ANXA1,APOA1,CD44,CES1,CPS1,CTSB,CYBB,CYP2C8,DPP3,ERBIN,GFAP,HLA-A,HPX,HSPA5,IGF1,Ighg2b,ITLN1,LGALS1,Orm1 (includes others),TF
HEY2		transcription regulator			0.0292	CNN1,MYH11,SMTN
ASXL1		transcription regulator			0.0292	ATP1A2,HK2,HSD11B1
SAHM1		chemical reagent			0.0292	CD44,DOCK5,HK2
thyroid hormone		chemical - endogenous mammalian			0.0293	ACSL5,APOA4,Cyb5r3,IGF1,PGD,Tmsb4x (includes others),UQCR10
14,15-epoxyeicosatrienoic acid		chemical - endogenous mammalian			0.0294	CD44,NME1
necrostatin-1		chemical reagent			0.0294	CTSD,GFAP
S1PR3		G-protein coupled receptor			0.0294	CD44,IGF1
AP20187		chemical reagent			0.0294	ANXA1,MFGE8
NO 1886		chemical drug			0.0294	CES1,HADHA
CXCL8		cytokine			0.0295	ANXA1,CD44,ITGB2,LGALS3,MTPN
IL10RA		transmembrane receptor		-1.32	0.0299	CTH,ENTPD5,F10,FABP5,FHL1,HLA-A,LUM,NPL,OGN,SCIN
potassium chloride		chemical drug			0.0305	CALR,HSP90B1,HSPA5,IGF1,PDIA4
sulindac sulfide		chemical drug		-1	0.0306	ARPC1B,ESD,HSPA5,PGAM1
FOXP3		transcription regulator			0.0308	ANXA1,CAPG,GAPDH,HLA-A,LGALS1,LGALS3,NT5E
MYB		transcription regulator		-0.152	0.0308	ANPEP,C15orf48,ERBIN,HK2,HSPA5,IGF1,IQGAP1
MHC II		group			0.031	DDX5,EEF1A1,Ighg2b
RYR1		ion channel			0.031	GAPDH,HADHA,HK2
SRSF2		transcription regulator			0.031	CES1,SRSF6,Tmsb4x (includes others)
S-nitrosoglutathione		chemical toxicant			0.031	DDX5,GFAP,IGF1
HNRNPA2B1		other			0.0316	ACSL5,CPS1,FHL1,KCTD12,PKM,SYT1
15-keto-13,14-dihydroprostaglandin E2		chemical - endogenous mammalian			0.0316	GFAP
Npm		group			0.0316	RPL3
gentamicin C1		chemical drug			0.0316	CD44
maresin 2		chemical - endogenous mammalian			0.0316	VCL
MBNL3		other			0.0316	CD44
FMOD		other			0.0316	LUM
IP6K1		kinase			0.0316	ISYNA1
ATP6V0A1		transporter			0.0316	CTSD
MEX3C		enzyme			0.0316	IGF1
MCOLN1		ion channel			0.0316	CTSD
CERS3		transcription regulator			0.0316	ASAH1
ZNF367		transcription regulator			0.0316	CIT
ADGRG1		G-protein coupled receptor			0.0316	IGF1
SGF29		other			0.0316	HSPA5
SGMS2		enzyme			0.0316	APOA1
ENKUR		other			0.0316	MYH9
JAZF1		transcription regulator			0.0316	IGF1
ADH5		enzyme			0.0316	LGALS3
DSC2		other			0.0316	CD44
NCEH1		enzyme			0.0316	HSPA5
SV2A		other			0.0316	SYT1
Raet1a		other			0.0316	HLA-A
PACS2		other			0.0316	HSPA5
CBP-ICSBP-IRF-1-PU.1		complex			0.0316	CYBB
veliparib		chemical drug			0.0316	PARP1
SEMA5A		transmembrane receptor			0.0316	GFAP
SPR		enzyme			0.0316	IGF1
CPI-613		chemical drug			0.0316	GLS
Raet1b		other			0.0316	HLA-A
AP1M1		transporter			0.0316	HLA-A
SCN1A		ion channel			0.0316	GFAP
CELA1		peptidase			0.0316	HLA-A
AMD1		enzyme			0.0316	Tmsb4x (includes others)
IGFALS		other			0.0316	IGF1
miR-1195 (miRNAs w/seed GAGUUCG)		mature microRNA			0.0316	IGF1
MIR585		microRNA			0.0316	PARP1
H60a		other			0.0316	HLA-A
resolvin E2		chemical - endogenous mammalian			0.0316	ITGB2
HPS1		other			0.0316	LGALS3
TUBB3		other			0.0316	ANXA5
DST		other			0.0316	HSPA5
ADAMTS13		peptidase			0.0316	LGALS3
COMP		other			0.0316	LGALS3
RECQL5		enzyme			0.0316	PARP1
ST8SIA2		enzyme			0.0316	GFAP
CDO1		enzyme			0.0316	IGF1
TRIM54		other			0.0316	FLNC
PRSS3		peptidase			0.0316	PSAP
1,5-bis-(dihexyl-N-nitrosoamino)-2,4-dinitrobenzene		chemical reagent			0.0316	CYBB
N-acetyl-lysyltyrosylcysteine-amide		chemical reagent			0.0316	XDH
HSP-990		chemical drug			0.0316	HLA-A
Mia2	2.078	other			0.0316	HSPA5
econazole		chemical drug			0.0316	HSPA5
sorbinil		chemical drug			0.0316	IGF1
rilmenidine		chemical drug			0.0316	HTT
8-methyl-pyridoxatin		chemical reagent			0.0316	TF
paraoxon		chemical toxicant			0.0316	GFAP
SB 559457		chemical reagent			0.0316	GAPDH
miltefosine		chemical drug			0.0316	ABCA3
oxazepam		chemical drug			0.0316	TSC22D1
cation		chemical - other			0.0316	ITGB2
mofarotene		chemical drug			0.0316	NDUFV1
lanreotide		biologic drug			0.0316	IGF1
fertirelin		chemical reagent			0.0316	ANXA5
tyrphostin AG 1295		chemical drug			0.0316	MYH11
tetrahydrouridine		chemical drug			0.0316	HSPA5
5-aminovaleric acid		chemical - endogenous mammalian			0.0316	GFAP
fluorocitric acid		chemical reagent			0.0316	GFAP
poly rI:rC-RNA		biologic drug		1.988	0.0316	ACO2,ANXA1,CARS2,CD44,DARS1,HLA-A,HSPA5,IGF1,LAP3,MVP,OPTN,PLA2G4C,RPL17,Rpl23a,RPL3,SCARB2,SLC25A4,SSB,TARS1,TOP1
G protein alpha i		group		0.218	0.0319	C15orf48,FLNC,HLA-A,MYH11
ADAM12		peptidase		1	0.0319	LUM,OGN,PRSS2,TGFBI
c-Src		group			0.0328	ASAH1,GFAP
salvianolic acid B		chemical - endogenous non-mammalian			0.0328	HSP90B1,HSPA5
ARHGDIG		other			0.0328	ANXA1,PALLD
HOTAIRM1		other			0.0328	MVP,TES
SLC6A3		transporter			0.0328	GFAP,PSAP
PLA2G2A		enzyme			0.0328	CD44,ISYNA1
CREB3		transcription regulator			0.0328	ANXA1,HSPA5
SKF-38393		chemical reagent			0.0328	CTH,IGF1
vinorelbine		chemical drug			0.0328	LGALS1,LGALS3
1-(carboxymethylthio)tetradecane		chemical drug			0.0328	APOA1,APOA4
TXNRD1	1.544	enzyme			0.0329	BLVRB,PGD,UGDH
HBA1/HBA2		transporter			0.0329	ATP5PO,NDUFV1,UQCRC1
sodium arsenite		chemical drug		1	0.0333	FKBP5,GAPDH,HK2,PKM
IL22		cytokine		0.873	0.0334	ANPEP,CLCA1,HSPA5,HSPB1,MUC2,RAB7A
STAT5B		transcription regulator		1.043	0.0338	Cyp2a12/Cyp2a22,CYP2C8,DIP2B,HLA-A,IGF1,LDHB,MDH2,NT5E,NUCB1,PPME1,TF
[truncated: 184 more rows]
